# Supplementary material for: Root transcriptional dynamics induced by beneficial rhizobacteria and microbial immune elicitors reveal signatures of adaptation to mutualists
Source: Plant J. 2017 Nov 15;93(1):166–80. doi: 10.1111/tpj.13741 (PMC5765484; doi:10.1111/tpj.13741)
Supplement: Supplementary file 3 — Dataset S1. DEGs of Arabidopsis thaliana (AGI numbers of DEGs; FDR < 0.05; > twofold) in response to P. simiae WCS417, flg22417, flg22Pa or chitin treatment at four consecutive time points. [file TPJ-93-166-s003.xlsx]

## Sheet: WCS417
Supplemental Dataset 1: Differentially expressed genes (DEGs) of Arabidopsis thaliana (AGI numbers of DEGs; FDR <0.05; >2-fold)
in response to P. simiae WCS417, flg22417, flg22Pa, or chitin treatment at four consecutive time points.
See SHEET1 for the WCS417-related DEGs, SHEET2 for the flg22417-related DEGs, SHEET3 for the flg22Pa-related DEGs, SHEET4 for the chitin-related DEGs and SHEET5 for the AGI identifiers of DEGs selected in this study.
Yellow: up-regulated genes; Blue: down-regulated genes.
		AGI_code	log2-fold change	P-value	FDR				AGI_code	log2-fold change	P-value	FDR				AGI_code	log2-fold change	P-value	FDR				AGI_code	log2-fold change	P-value	FDR
0.5 h up-regulated		AT1G05675	10.2715	3.27716e-40	6.34936e-37		1 h up-regulated		AT5G40990	6.5996	5.28132e-16	1.61178e-13		3 h up-regulated		AT4G37710	7.98673	3.06759e-08	1.93051e-06		6 h up-regulated		AT4G37710	10.2796	1.2175e-09	2.68678e-08
		AT1G56240	9.08342	3.7023e-36	4.90789e-33				AT1G67270	6.2354	2.20213e-39	9.07278e-36				AT1G04370	6.83984	3.69176e-08	2.2722e-06				AT4G30380	9.30321	5.91742e-07	7.2332e-06
		AT4G37710	8.12533	1.49591e-07	6.51859e-06				AT4G37710	6.07898	1.17374e-05	0.000378291				AT1G14550	6.65082	1.49348e-39	5.37075e-36				AT5G10040	7.36872	8.05991e-05	0.000567934
		AT4G31950	7.65402	1.65049e-15	2.08899e-13				AT1G69920	5.96985	1.22276e-52	1.00755e-48				AT1G67270	6.48093	1.70562e-42	8.58712e-39				AT2G26400	7.32964	1.4125e-60	5.93369e-57
		AT4G22030	7.55068	6.63361e-12	5.18885e-10				AT1G14550	5.6981	2.51726e-32	4.44476e-29				AT1G13490	6.32889	1.39638e-15	5.02159e-13				AT1G51020	7.007	2.84233e-05	0.000229324
		AT2G31345	7.3027	5.92399e-13	5.5883e-11				AT1G56240	5.53787	1.40456e-16	4.692e-14				AT4G22030	6.30601	5.84398e-07	2.32402e-05				AT3G20395	6.97149	1.14818e-08	2.09104e-07
		AT1G22810	7.24657	1.80183e-16	2.47993e-14				AT5G24110	5.49903	5.78541e-31	8.41267e-28				AT4G28420	5.6405	1.7101e-18	9.56628e-16				AT3G47720	6.84574	1.6329e-05	0.000139469
		AT4G18195	7.06924	2.75313e-19	5.25325e-17				AT1G05675	5.48803	2.66113e-15	6.8524e-13				AT5G24110	5.38171	1.56866e-28	3.03752e-25				AT1G72350	6.69948	1.09672e-08	2.00455e-07
		AT1G56250	7.00992	1.12361e-30	9.12919e-28				AT2G34390	5.29533	9.70826e-05	0.00224498				AT2G43620	5.21982	9.13745e-45	7.66723e-41				AT2G34390	6.57073	7.38444e-05	0.000526371
		AT5G24110	6.88744	6.52072e-49	4.10593e-45				AT3G04210	5.2551	2.71058e-05	0.000758839				AT4G04540	5.14924	9.36853e-05	0.00155858				AT1G04370	6.52714	8.70636e-07	1.02162e-05
		AT5G11140	6.60773	1.38829e-29	8.96586e-27				AT4G10265	5.19563	3.08896e-05	0.000853174				AT3G12910	5.12474	0.000768936	0.00884259				AT2G17850	6.26613	0.000366716	0.00210165
		AT1G14550	6.26532	2.31219e-37	3.63982e-34				AT1G59865	5.10592	2.85875e-07	1.43928e-05				AT2G02010	5.08813	6.88016e-37	1.73194e-33				AT2G30670	6.25986	1.40427e-07	2.00877e-06
		AT4G11070	6.24494	1.2716e-16	1.77933e-14				AT1G04370	4.93955	3.94859e-06	0.000143122				AT2G34390	4.99823	0.00042928	0.00544945				AT1G20310	6.21672	7.60829e-06	7.05026e-05
		AT1G51920	6.12776	2.22787e-19	4.31642e-17				AT2G02010	4.9377	3.0298e-38	8.32184e-35				AT1G69920	4.97876	1.90305e-37	5.32283e-34				AT3G49620	6.16194	2.5753e-10	6.52366e-09
		AT1G59865	6.11998	2.17374e-21	5.11683e-19				AT2G44070	4.91938	0.000586869	0.00995703				AT2G44070	4.9476	0.000726801	0.00845211				AT2G14560	6.0308	0.000365665	0.00209754
		AT3G04210	6.00335	4.18879e-23	1.13444e-20				AT4G28420	4.89059	3.43222e-14	7.57539e-12				AT1G71520	4.94593	1.45839e-10	1.75656e-08				AT3G29970	6.00729	0.00914932	0.0323525
		AT3G60120	5.86354	2.16831e-16	2.95207e-14				AT1G22810	4.85991	3.12544e-07	1.55768e-05				AT2G26560	4.86265	1.26903e-09	1.22395e-07				AT5G22570	5.90201	1.30538e-31	7.31156e-29
		AT5G22520	5.86116	9.28582e-25	3.59819e-22				AT5G24180	4.763	3.36678e-05	0.000918618				AT3G20395	4.85653	4.32973e-06	0.000125113				AT1G30135	5.78371	0.00192501	0.0087156
		AT1G51915	5.6987	1.12992e-09	6.71211e-08				AT3G16530	4.75632	1.10152e-24	1.04729e-21				AT5G10040	4.8442	0.00199995	0.018998				AT1G22810	5.76177	0.000598975	0.00320262
		AT3G12910	5.67937	8.94083e-06	0.000275297				AT4G23220	4.72427	2.35221e-08	1.54235e-06				AT3G47720	4.78337	0.000417433	0.00532053				AT4G10265	5.74482	5.66929e-05	0.000417987
		AT4G37290	5.65715	2.54297e-11	1.83e-09				AT5G58680	4.67138	0.000526918	0.00911505				AT5G22910	4.75898	2.25827e-27	3.55296e-24				AT1G76650	5.67722	4.96401e-08	7.82966e-07
		AT5G22545	5.63699	4.85381e-06	0.000158154				AT2G17740	4.55151	0.000115999	0.00259973				AT3G44860	4.71577	6.36689e-05	0.00113669				AT1G64160	5.60258	3.22497e-25	8.74037e-23
		AT3G02840	5.60119	1.76189e-12	1.54086e-10				AT1G74190	4.52091	1.78427e-05	0.000539085				AT4G30380	4.70932	0.000467496	0.0058812				AT2G44070	5.56334	0.000178206	0.00113055
		AT5G37490	5.51537	1.36912e-31	1.32631e-28				AT2G43620	4.48691	2.65566e-39	9.37826e-36				AT1G20310	4.70869	0.000284843	0.00391182				AT5G22545	5.55151	0.000481991	0.00265369
		AT1G72910	5.3875	1.09374e-09	6.51255e-08				AT1G56250	4.44723	9.37992e-16	2.6053e-13				AT5G39580	4.68618	1.0121e-39	4.24628e-36				AT1G67270	5.4624	5.15677e-29	2.32101e-26
		AT3G29000	5.35564	1.26354e-30	9.94527e-28				AT2G24750	4.43104	2.24167e-11	2.66414e-09				AT1G51913	4.6333	1.51693e-11	2.30665e-09				AT4G28811	5.41252	0.00407806	0.0164829
		AT2G02010	5.33745	4.41597e-41	1.11225e-37				AT2G17850	4.39959	0.000957408	0.0148756				AT4G11070	4.61987	3.94627e-08	2.39951e-06				AT4G11642	5.39621	0.00230655	0.0101301
		AT2G23270	5.28411	9.79934e-17	1.39444e-14				AT1G54870	4.31292	0.000236985	0.0047551				AT1G15520	4.59148	2.04368e-06	6.70738e-05				AT3G43190	5.33832	0.000113521	0.000767514
		AT1G69920	5.26873	7.56166e-50	6.34852e-46				AT3G49110	4.29398	1.09777e-13	2.08745e-11				AT4G30064	4.55049	1.61514e-05	0.000369282				AT4G33070	5.25936	3.17535e-06	3.22071e-05
		AT5G40180	5.24588	1.83934e-05	0.000524661				AT3G44860	4.20635	7.93537e-05	0.00190634				AT2G17740	4.53839	5.64319e-07	2.26204e-05				AT4G19750	5.18055	0.000352484	0.00203117
		AT2G37430	5.19584	2.13672e-30	1.58287e-27				AT4G23250	4.17507	4.24048e-29	4.76476e-26				AT1G08630	4.51707	2.57864e-14	7.13319e-12				AT2G36970	5.08411	4.52972e-09	8.82316e-08
		AT4G16820	5.03391	2.19446e-05	0.000617563				AT4G00970	4.0639	6.22166e-06	0.000214504				AT2G17850	4.4887	0.00271698	0.0240911				AT5G01900	5.05777	3.5382e-26	1.14334e-23
		AT5G47850	5.00451	8.42167e-09	4.43759e-07				AT5G22520	4.05194	1.58144e-09	1.26926e-07				AT4G10265	4.48026	0.000505452	0.00627713				AT4G24110	5.0253	1.61089e-09	3.45554e-08
		AT1G07135	4.9301	2.75114e-12	2.27938e-10				AT3G02840	4.04275	6.4601e-06	0.000221797				AT1G26380	4.47518	1.05558e-24	1.39854e-21				AT5G38200	4.98852	1.06409e-48	2.68205e-45
		AT4G28420	4.83939	4.78013e-14	5.03754e-12				AT3G20395	4.04058	5.6628e-05	0.00141972				AT5G11140	4.43478	3.44258e-13	7.60175e-11				AT1G69920	4.92747	2.75994e-33	1.88011e-30
		AT1G07160	4.74104	8.9352e-18	1.43345e-15				AT5G10040	4.00991	0.00240492	0.0307392				AT5G37490	4.43269	8.87638e-16	3.335e-13				AT2G02010	4.87999	5.01271e-33	3.23962e-30
		AT2G22880	4.73318	1.17705e-47	4.94108e-44				AT3G47720	3.96306	0.000653519	0.0108642				AT2G24750	4.38551	1.00669e-15	3.72667e-13				AT1G77120	4.87278	2.41587e-05	0.000198539
		AT4G23810	4.711	1.39438e-50	1.75602e-46				AT1G51920	3.95922	2.99332e-09	2.27676e-07				AT1G14540	4.29879	1.24742e-18	7.13668e-16				AT4G19760	4.85132	3.48261e-06	3.50556e-05
		AT5G58680	4.66694	3.64704e-07	1.47445e-05				AT5G22910	3.90469	1.66384e-19	8.22602e-17				AT5G22300	4.26687	8.88338e-06	0.000224294				AT2G47520	4.83906	5.8216e-05	0.000427172
		AT5G64905	4.65119	2.2931e-23	6.63865e-21				AT1G14540	3.84723	2.79454e-17	1.0159e-14				AT1G51915	4.25888	0.00101655	0.0110867				AT5G25180	4.828	0.00441318	0.0176338
		AT1G78410	4.59939	4.02719e-24	1.40588e-21				AT5G39580	3.78103	4.57917e-31	7.07482e-28				AT3G46190	4.25807	2.35003e-06	7.50347e-05				AT1G35140	4.76601	3.02698e-06	3.08512e-05
		AT4G22710	4.58469	4.42233e-20	9.2821e-18				AT1G69930	3.75295	5.89419e-14	1.22441e-11				AT4G18195	4.23623	4.97212e-08	2.92437e-06				AT3G16150	4.70599	3.26149e-07	4.27488e-06
		AT1G56060	4.57184	1.02863e-09	6.16862e-08				AT1G76650	3.742	1.57918e-05	0.000484937				AT3G49110	4.20681	1.3603e-11	2.09475e-09				AT2G36800	4.69855	0.00123376	0.00597788
		AT1G27730	4.5256	6.48626e-27	3.02536e-24				AT4G11000	3.72731	2.17816e-14	4.89491e-12				AT1G64160	4.20224	1.06826e-17	5.27279e-15				AT1G05675	4.69766	7.80157e-13	3.16139e-11
		AT1G26380	4.48381	4.34253e-27	2.07245e-24				AT1G51913	3.65751	6.31675e-08	3.70903e-06				AT2G30750	4.16853	2.11853e-10	2.49204e-08				AT1G67100	4.69265	0.001166	0.00570327
		AT5G51190	4.45227	2.31063e-27	1.16395e-24				AT2G28850	3.65598	1.89027e-09	1.49767e-07				AT4G31970	4.16526	0.00183309	0.0177137				AT2G14247	4.62187	0.000400617	0.00226098
		AT4G18205	4.4363	1.89681e-30	1.44773e-27				AT1G15520	3.64653	6.57139e-05	0.00161316				AT3G17400	4.11001	0.00101542	0.0110798				AT3G49480	4.61838	0.0051021	0.0199594
		AT4G15975	4.42991	2.28228e-15	2.79048e-13				AT1G63560	3.62663	4.35647e-05	0.00112766				AT4G08380	4.10549	2.25466e-07	1.03382e-05				AT4G32630	4.60496	0.000168164	0.00107333
		AT4G21920	4.4248	4.22506e-06	0.000139289				AT4G35180	3.59806	1.03818e-13	2.01613e-11				AT2G39400	4.09356	8.40996e-44	5.2926e-40				AT2G15780	4.59265	4.47175e-08	7.12005e-07
		AT3G44260	4.40816	5.22265e-24	1.75893e-21				AT1G71520	3.58776	1.25878e-07	6.80352e-06				AT3G60120	4.05627	9.90216e-07	3.62834e-05				AT2G16060	4.57202	5.55235e-07	6.83287e-06
		AT4G11521	4.40812	9.58106e-16	1.22496e-13				AT2G19190	3.54949	1.31086e-19	6.61314e-17				AT3G16530	4.00843	2.52255e-16	1.07627e-13				AT5G62520	4.51613	1.72958e-14	9.6234e-13
		AT1G14540	4.37259	2.48016e-20	5.29387e-18				AT4G11070	3.51355	2.0767e-05	0.000608246				AT5G43650	3.97087	0.00130483	0.013545				AT5G05340	4.44139	0.00181989	0.00831438
		AT3G23250	4.37104	2.5778e-38	4.32847e-35				AT5G37490	3.50018	1.63795e-10	1.64594e-08				AT4G21380	3.89059	2.08095e-17	9.88374e-15				AT3G46190	4.42583	5.35527e-10	1.26861e-08
		AT5G52750	4.35256	1.9577e-29	1.20265e-26				AT4G18195	3.48892	1.36827e-05	0.000427606				AT3G49620	3.86074	5.02621e-06	0.000141685				AT2G43620	4.42355	6.0832e-36	6.38862e-33
		AT5G05300	4.28643	9.29521e-08	4.21835e-06				AT2G28630	3.44221	4.59409e-09	3.44139e-07				AT4G19800	3.81679	0.000745949	0.00863743				AT4G15310	4.42148	7.88218e-15	4.62024e-13
		AT4G11000	4.25195	1.5881e-27	8.16315e-25				AT4G21380	3.39909	1.9385e-11	2.34901e-09				AT3G43190	3.81508	0.00256038	0.0229838				AT5G22520	4.39077	1.86178e-13	8.39468e-12
		AT5G22530	4.20389	1.04482e-18	1.84028e-16				AT4G24110	3.38882	7.42199e-07	3.37264e-05				AT1G69930	3.78304	2.91619e-22	2.7858e-19				AT3G23170	4.38844	3.98857e-09	7.87867e-08
		AT3G59080	4.1882	6.61782e-31	5.74769e-28				AT1G26380	3.3709	2.61723e-18	1.11548e-15				AT2G41230	3.78005	6.96937e-14	1.7544e-11				AT1G69930	4.36256	3.22083e-27	1.21166e-24
		AT5G43650	4.17198	0.000112784	0.00272097				AT1G08080	3.36851	0.000224913	0.00453865				AT2G30670	3.76905	0.000525741	0.00647545				AT3G43200	4.3356	0.000819976	0.00421356
		AT1G21120	4.11467	3.81914e-25	1.52687e-22				AT1G13550	3.36612	6.22785e-24	4.9662e-21				AT1G05675	3.76391	4.02243e-08	2.43405e-06				AT5G07430	4.29935	6.99258e-07	8.40077e-06
		AT5G24550	4.0878	0.00158552	0.0275791				AT2G36690	3.34778	1.39072e-17	5.15163e-15				AT2G31345	3.75522	0.00201791	0.0191253				AT3G10040	4.29413	2.82307e-12	1.0391e-10
		AT1G67270	4.07908	1.47182e-20	3.19575e-18				AT5G39100	3.34148	2.16325e-10	2.10534e-08				AT3G03670	3.7423	1.72899e-05	0.000391049				AT3G60120	4.28848	0.000100232	0.000686887
		AT3G28580	4.06958	1.88556e-17	2.89583e-15				AT5G47850	3.34053	0.00212562	0.0278127				AT1G26410	3.72614	1.39761e-14	4.18832e-12				AT2G30660	4.27603	7.05014e-10	1.63176e-08
		AT2G44840	4.04435	9.05361e-11	6.06472e-09				AT1G66600	3.32186	3.60736e-09	2.71871e-07				AT1G58561	3.72532	2.38677e-06	7.59571e-05				AT4G30064	4.25463	0.000676795	0.0035613
		AT1G35210	4.02418	5.374e-25	2.11492e-22				AT4G01250	3.28746	1.256e-12	1.89319e-10				AT1G76650	3.72128	8.78977e-05	0.00147806				AT5G05530	4.25359	8.67107e-22	1.37455e-19
		AT4G24570	4.01525	2.38841e-11	1.72864e-09				AT4G10270	3.28638	3.28703e-07	1.6314e-05				AT1G51920	3.69507	1.84754e-07	8.75861e-06				AT2G41230	4.24986	7.366e-16	5.10055e-14
		AT3G21150	4.00017	4.22899e-11	2.95057e-09				AT3G23230	3.27798	5.28447e-09	3.89947e-07				AT5G44990	3.68739	6.07244e-22	5.09538e-19				AT2G39400	4.24622	1.90785e-46	3.69903e-43
		AT4G27654	3.99472	6.19756e-05	0.00157675				AT2G45760	3.27015	9.3439e-13	1.45271e-10				AT4G13090	3.67825	2.88422e-09	2.495e-07				AT5G39890	4.22726	9.70282e-05	0.000667441
		AT5G01540	3.98998	5.56832e-15	6.49302e-13				AT1G06225	3.2626	1.2133e-05	0.000388509				AT2G47520	3.6738	0.00153163	0.0153487				AT1G66600	4.22215	6.99929e-14	3.49341e-12
		AT1G80840	3.98543	5.53881e-23	1.46848e-20				AT1G26410	3.24297	5.32701e-13	8.83782e-11				AT2G40180	3.66726	3.4526e-22	3.10401e-19				AT3G02840	4.2187	1.59166e-07	2.25254e-06
		AT1G51913	3.98217	6.79815e-12	5.30108e-10				AT4G33070	3.23356	0.000292347	0.00568092				AT2G22880	3.6541	2.92754e-25	4.09417e-22				AT4G10270	4.19147	2.29313e-08	3.89214e-07
		AT1G17420	3.97403	0.000406506	0.00849682				AT1G21120	3.21655	1.16338e-17	4.49357e-15				AT1G02930	3.63091	3.24032e-18	1.7355e-15				AT4G08380	4.17745	1.80416e-09	3.83421e-08
		AT1G72520	3.96009	3.3759e-08	1.63203e-06				AT3G46680	3.1826	1.33209e-06	5.61932e-05				AT3G02840	3.62463	7.73112e-06	0.000201257				AT5G39580	4.17309	6.1859e-34	5.19234e-31
		AT1G53625	3.95676	3.83077e-18	6.38977e-16				AT1G13480	3.15857	6.78234e-39	2.09574e-35				AT1G59865	3.60623	7.81954e-05	0.00134915				AT3G04210	4.16993	1.7918e-06	1.93663e-05
		AT5G42380	3.94005	5.77639e-06	0.000185337				AT2G39400	3.15288	4.19471e-33	8.6411e-30				AT3G23240	3.58887	2.64988e-05	0.000553113				AT1G56242	4.16928	2.84952e-06	2.92554e-05
		AT1G71520	3.93693	2.18305e-16	2.95616e-14				AT3G43190	3.12436	0.0042155	0.0485136				AT1G67100	3.57296	0.00499565	0.0390424				AT3G23230	4.16232	1.41304e-11	4.52548e-10
		AT5G56960	3.9253	6.7434e-20	1.39218e-17				AT5G40590	3.11403	1.89964e-55	2.34796e-51				AT2G15780	3.55638	1.14782e-05	0.000278096				AT2G26560	4.15946	1.88233e-06	2.02321e-05
		AT4G18197	3.92454	3.59405e-17	5.42055e-15				AT1G07690	3.1009	4.83078e-19	2.34151e-16				AT1G26240	3.54758	2.00457e-07	9.41439e-06				AT2G21900	4.14754	1.45032e-11	4.62725e-10
		AT5G46295	3.91442	2.79183e-07	1.16228e-05				AT5G06860	3.08776	3.25438e-56	8.04482e-52				AT5G37840	3.5448	0.00227436	0.0210487				AT3G28510	4.1474	0.000473593	0.00261373
		AT4G30064	3.90447	0.000470843	0.00965727				AT3G23250	3.08505	1.73516e-20	9.53183e-18				AT1G22810	3.53452	0.000441094	0.00558254				AT1G14550	4.14179	5.2291e-18	4.97357e-16
		AT2G24600	3.85457	3.44509e-22	8.50701e-20				AT1G80840	3.08119	7.22506e-14	1.46597e-11				AT5G05300	3.50533	0.000518307	0.00640204				AT4G24600	4.10047	1.76392e-06	1.90896e-05
		AT4G14450	3.83069	6.08034e-11	4.15028e-09				AT2G41230	3.03754	3.87452e-12	5.29161e-10				AT5G54720	3.49397	2.41326e-08	1.5779e-06				AT2G22880	4.09002	2.22029e-28	9.17417e-26
		AT5G57510	3.78572	3.82376e-12	3.06716e-10				AT5G48430	3.03643	2.91792e-21	1.75929e-18				AT4G33070	3.48334	0.000574161	0.00698567				AT2G22121	4.08154	0.00216452	0.00960842
		AT2G25735	3.77333	3.61301e-21	8.12508e-19				AT3G10040	2.98829	7.34909e-09	5.28109e-07				AT1G56240	3.47717	3.9767e-08	2.41218e-06				AT5G20830	4.04336	3.91286e-09	7.74125e-08
		AT1G21130	3.76666	4.99776e-22	1.22212e-19				AT4G22710	2.97629	9.2321e-11	9.71139e-09				AT5G46295	3.45906	7.75092e-05	0.00134007				AT4G31950	4.04196	0.0141867	0.0464324
		AT5G57220	3.76463	3.82959e-17	5.73561e-15				AT5G36925	2.96923	7.41986e-12	9.50145e-10				AT1G13480	3.45487	4.62061e-39	1.45393e-35				AT2G41280	4.03604	0.00446174	0.0177772
		AT2G38470	3.75106	1.64496e-23	4.93234e-21				AT2G40180	2.96173	8.26854e-13	1.3019e-10				AT1G72350	3.43679	0.000325575	0.00434555				AT5G02900	4.03506	0.00998932	0.034714
		AT5G64890	3.74689	6.15502e-39	1.10733e-35				AT3G02550	2.96045	5.75368e-07	2.67855e-05				AT5G24180	3.43022	1.62946e-05	0.00037188				AT5G06860	4.03426	1.99431e-75	1.67556e-71
		AT1G18570	3.73157	1.36213e-23	4.18389e-21				AT4G11480	2.95636	3.69703e-16	1.17167e-13				AT2G19190	3.42254	3.89127e-16	1.60582e-13				AT5G22300	4.03225	0.000136324	0.00089597
		AT4G37370	3.72654	1.25539e-18	2.1958e-16				AT3G60120	2.95304	0.000108929	0.00247492				AT3G23120	3.39514	7.78282e-09	5.93688e-07				AT1G56240	4.02985	2.90545e-11	8.74931e-10
		AT3G54150	3.72487	3.7573e-34	4.50643e-31				AT1G29860	2.94922	6.56161e-16	1.88608e-13				AT4G24110	3.37781	1.20132e-05	0.000288558				AT5G26200	4.0251	6.99721e-05	0.000502648
		AT1G72920	3.7235	2.63804e-18	4.48948e-16				AT5G65130	2.93727	0.00180053	0.024322				AT1G21120	3.32781	5.94408e-16	2.302e-13				AT2G33160	4.0187	0.0057982	0.0221833
		AT2G26530	3.71866	1.96326e-22	5.09779e-20				AT4G23280	2.93334	2.15418e-09	1.68517e-07				AT1G44010	3.31178	2.60108e-13	5.95246e-11				AT3G30737	4.01581	0.0009942	0.00496018
		AT3G55980	3.69871	2.09171e-40	4.78944e-37				AT3G23240	2.93067	0.000144834	0.0031269				AT2G26380	3.30135	6.70214e-11	8.78713e-09				AT3G14300	3.97824	0.000327016	0.00190621
		AT4G36500	3.68967	9.52174e-33	9.99267e-30				AT5G52750	2.9287	3.4571e-13	5.97619e-11				AT5G06860	3.29112	2.96572e-49	3.7328e-45				AT1G77150	3.97822	0.00653888	0.0245111
		AT5G39580	3.67911	2.69224e-30	1.93741e-27				AT2G22880	2.92062	1.03653e-18	4.745e-16				AT5G39890	3.285	0.00129812	0.0135087				AT3G03240	3.9758	0.0105587	0.0363817
		AT5G54720	3.62932	2.06221e-10	1.33524e-08				AT5G57220	2.90029	1.11845e-12	1.71727e-10				AT5G40590	3.26878	2.68749e-50	6.76522e-46				AT1G08630	3.94497	2.38574e-10	6.09245e-09
		AT1G13550	3.61678	2.21365e-28	1.239e-25				AT5G19880	2.898	0.000401825	0.00733613				AT2G37810	3.25591	0.000151767	0.00230008				AT5G66985	3.92599	2.86335e-16	2.14157e-14
		AT4G17490	3.58502	9.61734e-22	2.32915e-19				AT4G13500	2.89181	4.35279e-13	7.42076e-11				AT5G38200	3.2449	2.98798e-22	2.7858e-19				AT1G56250	3.92531	2.47634e-12	9.26055e-11
		AT1G20310	3.58383	0.00138991	0.0246185				AT2G41100	2.87635	3.22459e-30	3.9856e-27				AT1G72520	3.24311	3.38619e-05	0.000675976				AT5G59170	3.90239	0.000111899	0.000758176
		AT2G47190	3.55575	2.46914e-08	1.22181e-06				AT5G47220	2.87139	2.7974e-08	1.79372e-06				AT1G77120	3.21626	0.00216772	0.0202554				AT3G49110	3.8948	6.1787e-11	1.75268e-09
		AT1G65390	3.55567	1.0227e-05	0.000308531				AT1G06830	2.84296	0.00322353	0.038909				AT2G30660	3.21147	6.7606e-06	0.000180663				AT4G31020	3.89309	0.00214438	0.00953077
		AT2G18210	3.55199	1.09598e-20	2.42143e-18				AT5G44582	2.83355	5.00845e-29	5.38299e-26				AT3G18250	3.20174	1.0985e-15	4.00761e-13				AT2G01560	3.88868	2.20301e-05	0.000182474
		AT3G10930	3.5295	9.16588e-24	2.95976e-21				AT5G54710	2.83297	3.11435e-13	5.46006e-11				AT1G67980	3.19278	4.97234e-16	2.01885e-13				AT3G02550	3.85642	1.90149e-08	3.28492e-07
		AT5G52760	3.52268	1.77241e-06	6.31425e-05				AT4G22470	2.82786	1.82403e-11	2.22118e-09				AT1G13550	3.19273	1.03161e-20	7.01854e-18				AT1G72360	3.8528	8.06791e-26	2.4799e-23
		AT3G15518	3.5005	3.58387e-26	1.55633e-23				AT2G25410	2.81859	2.31273e-21	1.46591e-18				AT4G37290	3.18685	0.000492796	0.00614421				AT1G17600	3.81869	0.00330496	0.0137802
		AT1G33600	3.48358	1.83098e-24	6.78189e-22				AT1G29670	2.81334	1.44437e-16	4.76063e-14				AT2G26400	3.18053	4.19035e-15	1.35235e-12				AT1G80840	3.81391	2.07844e-15	1.37139e-13
		AT1G13480	3.47742	5.29628e-48	2.66795e-44				AT1G51820	2.80646	3.79041e-10	3.47128e-08				AT1G56242	3.17514	0.00259466	0.0231919				AT4G31760	3.72575	0.000476776	0.00262899
		AT4G20000	3.47176	8.44548e-61	2.12716e-56				AT5G54720	2.80591	2.48268e-06	9.5744e-05				AT1G69490	3.1706	3.05527e-16	1.28184e-13				AT5G42530	3.704	5.70322e-06	5.43067e-05
		AT1G74190	3.46518	1.56062e-06	5.61533e-05				AT1G26420	2.7993	5.24228e-23	3.70254e-20				AT5G26170	3.16271	5.85099e-08	3.36904e-06				AT2G26130	3.64872	0.00089194	0.00451886
		AT3G50930	3.4635	1.85846e-15	2.30586e-13				AT2G16060	2.77387	0.000165279	0.00348609				AT2G29460	3.15074	7.90876e-08	4.39486e-06				AT1G15620	3.64803	0.0109905	0.0376176
		AT1G53080	3.46074	2.67085e-07	1.11931e-05				AT1G53625	2.76954	2.06576e-10	2.0184e-08				AT1G56250	3.14622	6.49182e-08	3.69725e-06				AT4G27450	3.64363	7.36615e-09	1.38349e-07
		AT3G53770	3.45232	7.82008e-15	8.95293e-13				AT2G04040	2.74731	5.22525e-18	2.08336e-15				AT2G28630	3.14399	2.18404e-06	7.08492e-05				AT4G19800	3.63032	0.00337718	0.0140572
		AT1G21326	3.44415	5.74187e-19	1.04044e-16				AT1G02930	2.74473	1.0963e-13	2.08745e-11				AT4G11393	3.14011	5.97122e-06	0.000163207				AT5G57560	3.6204	3.01714e-13	1.3089e-11
		AT2G40180	3.4223	1.35418e-26	6.20141e-24				AT5G11140	2.7431	4.51695e-06	0.000161825				AT5G57220	3.12529	8.18892e-12	1.34732e-09				AT2G47190	3.592	1.85182e-07	2.5688e-06
		AT2G17740	3.42194	0.000964004	0.0180097				AT2G44080	2.74243	1.27518e-13	2.35241e-11				AT4G11000	3.11964	2.03731e-13	4.70507e-11				AT5G64810	3.5899	7.6041e-56	2.39577e-52
		AT1G56242	3.41992	0.000888312	0.0168225				AT5G65600	2.73599	1.70875e-10	1.70323e-08				AT5G56960	3.11315	2.74688e-10	3.14306e-08				AT3G01960	3.58749	0.00320632	0.0134312
		AT5G65600	3.4199	2.33554e-14	2.54655e-12				AT5G39890	2.71788	0.00205385	0.0271503				AT5G54710	3.10503	1.75131e-13	4.12016e-11				AT1G21400	3.57551	8.99512e-14	4.34334e-12
		AT2G32020	3.40759	2.12261e-23	6.21654e-21				AT2G46495	2.71676	9.27536e-36	2.29287e-32				AT4G24600	3.10359	0.000727456	0.00845211				AT1G72520	3.56459	3.27328e-06	3.31071e-05
		AT5G54710	3.40747	1.62398e-18	2.8209e-16				AT5G51190	2.71651	2.97697e-12	4.13431e-10				AT2G01560	3.09387	0.00392629	0.0320066				AT3G48650	3.5388	4.7108e-08	7.46765e-07
		AT2G44578	3.40635	1.9383e-10	1.26476e-08				AT1G33600	2.70809	5.61302e-16	1.67173e-13				AT3G60290	3.08655	8.23667e-13	1.69952e-10				AT3G03670	3.52939	7.23947e-05	0.000517648
		AT3G01830	3.4048	1.39561e-09	8.19376e-08				AT1G05680	2.708	1.40826e-06	5.91037e-05				AT2G16060	3.05355	0.000355778	0.00465973				AT2G15880	3.51767	7.488e-13	3.04903e-11
		AT1G24140	3.38234	1.65786e-12	1.46001e-10				AT4G33560	2.69794	2.82388e-07	1.42753e-05				AT5G40990	3.03075	2.38096e-05	0.000507072				AT5G51480	3.50865	0.00155675	0.0073033
		AT3G56710	3.35171	1.26802e-25	5.32295e-23				AT3G18250	2.69739	3.22675e-13	5.61727e-11				AT1G53625	3.02537	8.71966e-11	1.10301e-08				AT4G36052	3.49371	9.13615e-11	2.50301e-09
		AT1G66090	3.29923	3.1898e-05	0.00086296				AT5G63160	2.6826	2.01697e-15	5.36124e-13				AT2G04040	3.01736	2.04287e-21	1.55834e-18				AT3G29240	3.49219	1.40804e-19	1.76565e-17
		AT1G28190	3.29151	3.86384e-16	5.17652e-14				AT5G22530	2.66607	4.58157e-08	2.78957e-06				AT4G23220	2.99978	0.000395473	0.0050792				AT3G16530	3.48711	1.04735e-13	4.99972e-12
		AT4G29780	3.28292	1.71411e-19	3.42645e-17				AT2G43000	2.65219	2.15272e-13	3.82843e-11				AT1G66600	2.99468	1.68326e-07	8.10186e-06				AT3G57460	3.46111	0.00101027	0.0050274
		AT4G01250	3.27781	1.8232e-11	1.3388e-09				AT5G45090	2.65087	5.74766e-14	1.21244e-11				AT4G23030	2.98444	6.09099e-07	2.41083e-05				AT1G71520	3.45307	6.9505e-11	1.95086e-09
		AT1G30370	3.27648	1.46817e-23	4.45529e-21				AT4G15310	2.64049	0.00113217	0.0169209				AT1G80840	2.97654	4.97437e-11	6.84261e-09				AT4G37240	3.45119	1.79668e-28	7.54753e-26
		AT2G43000	3.24865	1.08876e-17	1.71391e-15				AT1G35710	2.63363	0.00200391	0.0266183				AT4G23280	2.97325	5.77199e-09	4.59606e-07				AT1G02450	3.44892	9.23447e-13	3.68283e-11
		AT5G28610	3.22961	3.42815e-11	2.44603e-09				AT4G23180	2.63354	1.10027e-16	3.72583e-14				AT5G42830	2.96677	1.91425e-19	1.14732e-16				AT3G01500	3.44745	0.000275433	0.00164168
		AT5G57560	3.22362	9.49639e-12	7.27008e-10				AT1G72360	2.63031	6.83351e-18	2.68134e-15				AT4G11521	2.96294	0.000326756	0.00435669				AT1G33055	3.44554	1.09614e-14	6.29345e-13
		AT1G26410	3.21767	2.50235e-12	2.08105e-10				AT2G37430	2.62067	4.83107e-09	3.58633e-07				AT4G18940	2.94663	3.39647e-18	1.78123e-15				AT5G52760	3.44146	5.855e-06	5.56258e-05
		AT5G52670	3.2107	1.78617e-15	2.22714e-13				AT5G56960	2.61602	1.17813e-08	8.20375e-07				AT4G23610	2.94557	3.05355e-10	3.47815e-08				AT4G28420	3.44103	9.53057e-07	1.10955e-05
		AT5G47230	3.20861	2.56225e-44	8.06692e-41				AT4G13095	2.61319	0.000544961	0.00935517				AT4G00970	2.94061	0.00132346	0.0137045				AT3G28770	3.43624	0.00161792	0.00754899
		AT3G23230	3.20038	3.82035e-09	2.12413e-07				AT4G23810	2.58654	5.58756e-17	1.91839e-14				AT4G10520	2.92676	2.3609e-05	0.000503653				AT1G75490	3.42449	1.31458e-14	7.46259e-13
		AT1G57990	3.16714	1.5155e-11	1.12598e-09				AT4G18940	2.58464	6.78907e-16	1.92903e-13				AT5G62520	2.8993	1.11553e-07	5.8381e-06				AT4G23220	3.41581	1.88317e-07	2.60656e-06
		AT2G24750	3.16272	5.67732e-08	2.64315e-06				AT1G16150	2.57638	1.42167e-33	3.19489e-30				AT1G02920	2.89189	3.91641e-11	5.53864e-09				AT1G02230	3.40547	1.26067e-18	1.35214e-16
		AT1G17147	3.14838	6.83861e-28	3.66477e-25				AT2G24600	2.5486	7.26041e-11	7.76958e-09				AT4G10530	2.88871	8.06519e-11	1.03584e-08				AT1G32960	3.39973	2.62231e-17	2.19215e-15
		AT1G55450	3.11918	8.98228e-29	5.14174e-26				AT1G07135	2.5302	7.92408e-05	0.00190548				AT2G41100	2.87436	1.59895e-24	2.01252e-21				AT5G44730	3.3979	1.67022e-13	7.62643e-12
		AT1G13490	3.10845	0.00281764	0.045075				AT1G33840	2.50648	5.78754e-14	1.21244e-11				AT1G02620	2.86642	0.00504344	0.0393213				AT2G44080	3.39722	2.5632e-15	1.63145e-13
		AT4G23030	3.08872	6.18202e-09	3.34853e-07				AT2G44370	2.50612	1.70862e-30	2.223e-27				AT3G16150	2.85066	0.00112781	0.0120605				AT2G28630	3.39683	1.25307e-07	1.81099e-06
		AT5G36925	3.08098	1.62183e-15	2.06308e-13				AT5G38200	2.49725	1.12807e-18	5.07015e-16				AT1G63560	2.83324	0.000101833	0.00166674				AT5G24180	3.39495	1.34567e-05	0.000117524
		AT2G35930	3.04765	3.61759e-23	1.00128e-20				AT5G03390	2.49252	1.31925e-18	5.82357e-16				AT5G45090	2.82647	7.87748e-15	2.44815e-12				AT5G39120	3.37605	3.4198e-06	3.44784e-05
		AT4G28703	3.04504	4.28752e-23	1.14883e-20				AT2G44578	2.48866	6.26803e-05	0.00154946				AT2G21900	2.82366	4.20813e-06	0.000122747				AT4G02170	3.36379	1.17081e-05	0.000103836
		AT2G46400	3.04502	7.22863e-13	6.68288e-11				AT5G43520	2.459	1.91868e-23	1.43727e-20				AT5G48430	2.82329	1.35355e-16	5.87466e-14				AT1G29670	3.36118	1.18365e-19	1.49919e-17
		AT4G33050	3.04083	7.19402e-16	9.24469e-14				AT4G03460	2.45741	1.86893e-32	3.55385e-29				AT3G23010	2.82035	2.42143e-05	0.000513519				AT5G24540	3.34	0.00982691	0.0342583
		AT2G39400	3.02954	8.28321e-30	5.79525e-27				AT5G44990	2.45458	1.68922e-10	1.69059e-08				AT2G26695	2.81784	0.000332103	0.0044181				AT1G43800	3.33183	0.000487242	0.00267792
		AT5G39670	3.02949	5.07111e-19	9.25552e-17				AT4G22690	2.45013	2.93954e-15	7.49129e-13				AT1G72360	2.81556	1.4179e-15	5.02715e-13				AT1G67160	3.3301	0.00159742	0.0074674
		AT4G23250	3.02607	1.41583e-16	1.95937e-14				AT1G72520	2.44986	0.000198985	0.0040991				AT1G43800	2.81095	0.00223038	0.020695				AT4G39675	3.32926	4.31962e-36	4.73374e-33
		AT1G19020	3.02333	2.80817e-12	2.31141e-10				AT1G02920	2.44536	1.20917e-09	9.93043e-08				AT3G10040	2.80372	1.3614e-06	4.76643e-05				AT4G00970	3.30461	2.35405e-06	2.47339e-05
		AT5G22250	3.00744	2.76016e-21	6.37423e-19				AT1G47990	2.44111	3.02216e-09	2.29165e-07				AT5G39100	2.79211	2.28431e-08	1.50138e-06				AT5G22530	3.30444	2.65958e-12	9.85804e-11
		AT1G79680	3.00012	0.000801888	0.0153357				AT3G23550	2.43901	7.51071e-06	0.000252949				AT4G10270	2.78173	0.000119277	0.00189357				AT5G39110	3.29231	6.00531e-05	0.00043899
		AT4G31800	2.99509	2.35314e-13	2.31518e-11				AT2G17040	2.42991	3.02568e-08	1.9277e-06				AT3G26830	2.77213	1.34193e-06	4.70478e-05				AT4G10260	3.28993	0.000494121	0.00270923
		AT5G14700	2.99414	1.37206e-07	6.02059e-06				AT5G28630	2.42117	1.21251e-12	1.85021e-10				AT3G23550	2.75494	3.01241e-05	0.000613029				AT1G72940	3.28845	2.35005e-29	1.13806e-26
		AT4G02330	2.98596	1.36315e-27	7.15286e-25				AT1G33055	2.41934	8.58851e-11	9.11193e-09				AT3G04210	2.74814	0.000104017	0.00169476				AT2G26380	3.28715	2.86198e-10	7.17773e-09
		AT4G23170	2.97129	4.10109e-17	6.07612e-15				AT4G13090	2.41529	2.50875e-05	0.00071365				AT3G02550	2.74482	3.30625e-05	0.000662118				AT4G33560	3.26592	7.14102e-07	8.56685e-06
		AT1G21110	2.96709	2.41972e-16	3.25911e-14				AT4G14450	2.41314	0.00117731	0.0174583				AT5G28630	2.74464	6.64436e-13	1.41745e-10				AT2G38240	3.26577	0.00898177	0.0318584
		AT5G44590	2.95535	4.48269e-06	0.000147396				AT3G53770	2.40964	1.04519e-08	7.38203e-07				AT5G16080	2.73958	0.00613383	0.0456777				AT5G24110	3.25035	1.55692e-14	8.7205e-13
		AT5G18470	2.92245	1.54285e-29	9.71496e-27				AT3G56710	2.40078	6.92773e-13	1.1193e-10				AT2G03250	2.73535	0.00307702	0.0264995				AT5G50790	3.25012	0.0131296	0.0435759
		AT2G41100	2.91636	3.82896e-31	3.44428e-28				AT3G28580	2.39601	2.5828e-07	1.32462e-05				AT5G39110	2.7275	0.00105263	0.0113921				AT5G26170	3.2283	1.45122e-09	3.15327e-08
		AT2G32030	2.91412	7.29025e-18	1.19233e-15				AT2G26380	2.38621	1.76613e-06	7.20441e-05				AT5G25260	2.70635	7.96311e-10	8.08288e-08				AT1G06225	3.22385	2.16365e-08	3.68977e-07
		AT5G40000	2.91272	2.734e-05	0.000753406				AT5G15120	2.38525	4.93579e-11	5.49606e-09				AT4G38560	2.70232	0.00420721	0.0338689				AT1G15125	3.22326	7.33513e-12	2.46509e-10
		AT3G45960	2.90656	5.39122e-35	6.78943e-32				AT1G44010	2.38011	3.55522e-07	1.74375e-05				AT1G29670	2.69406	7.71808e-12	1.27821e-09				AT3G11930	3.22018	1.19227e-14	6.79889e-13
		AT4G28460	2.89889	4.22631e-10	2.62187e-08				AT2G34180	2.36224	5.13419e-12	6.86039e-10				AT3G23170	2.69106	0.000121191	0.0019175				AT1G37130	3.2193	4.07231e-26	1.29927e-23
		AT1G69930	2.89111	4.16763e-17	6.1386e-15				AT5G01732	2.3609	0.000124538	0.00275612				AT5G20830	2.68224	5.60333e-05	0.00102733				AT3G23550	3.21065	1.94333e-06	2.0799e-05
		AT4G11470	2.88224	5.32186e-09	2.90133e-07				AT5G25970	2.35377	1.92821e-05	0.000570842				AT1G57650	2.6781	0.00156667	0.0156437				AT1G02930	3.18813	2.44128e-15	1.57983e-13
		AT5G44990	2.87949	2.00645e-14	2.19724e-12				AT5G01540	2.35038	6.84708e-06	0.000232181				AT3G48850	2.67128	1.88557e-09	1.73231e-07				AT5G10050	3.18766	2.81471e-08	4.68902e-07
		AT5G27420	2.87342	7.48831e-21	1.6691e-18				AT2G24850	2.33478	0.000974569	0.0150854				AT1G35710	2.64962	0.00206846	0.0195395				AT5G66780	3.16676	3.56476e-05	0.00027981
		AT1G66160	2.87	7.15461e-19	1.26904e-16				AT5G62520	2.3265	1.4112e-06	5.91268e-05				AT4G31960	2.64724	1.98964e-06	6.57286e-05				AT5G47220	3.15177	9.67907e-08	1.42501e-06
		AT2G17040	2.86459	1.18911e-14	1.33706e-12				AT5G57190	2.31752	5.05834e-12	6.79577e-10				AT2G28680	2.64446	0.00022745	0.00323846				AT1G13490	3.15002	4.34249e-09	8.51108e-08
		AT5G41750	2.83352	1.86541e-09	1.08009e-07				AT5G57510	2.30885	0.000561579	0.00960044				AT1G65390	2.63294	0.00352694	0.0294668				AT3G06435	3.14893	9.40919e-14	4.52593e-12
		AT4G14365	2.82701	2.52629e-14	2.73089e-12				AT3G27220	2.30338	1.48872e-08	1.0251e-06				AT1G15125	2.63281	2.03232e-09	1.84692e-07				AT4G30270	3.14795	1.97457e-13	8.8715e-12
		AT4G23215	2.82476	0.000594909	0.0118263				AT3G02240	2.29272	1.42976e-21	9.30094e-19				AT2G38870	2.62879	8.62344e-30	1.80898e-26				AT3G01202	3.14626	0.000338255	0.00196285
		AT5G47220	2.81235	2.03548e-08	1.01924e-06				AT1G51810	2.29006	1.07995e-07	5.97233e-06				AT4G15310	2.62815	1.08723e-05	0.000265201				AT5G40990	3.13832	3.7769e-06	3.77615e-05
		AT4G18422	2.81112	3.42722e-05	0.000921254				AT5G45340	2.28717	2.08196e-15	5.4751e-13				AT4G23250	2.62111	8.11318e-11	1.03672e-08				AT3G29190	3.1337	1.23301e-06	1.39363e-05
		AT4G28350	2.80773	4.96973e-07	1.95277e-05				AT5G28610	2.28007	7.61323e-07	3.43429e-05				AT1G36640	2.61976	3.00848e-17	1.32864e-14				AT1G26240	3.13134	1.63823e-06	1.79062e-05
		AT4G22690	2.79305	1.08362e-17	1.71391e-15				AT2G47550	2.27042	4.96215e-45	3.06661e-41				AT5G25250	2.61735	1.22782e-11	1.94389e-09				AT1G13470	3.12589	0.00406981	0.0164575
		AT3G14225	2.79029	3.20192e-19	6.01841e-17				AT1G65490	2.26655	0.000259908	0.00514818				AT4G15100	2.61718	0.00202909	0.0192168				AT5G10210	3.11546	2.94827e-13	1.28344e-11
		AT1G36622	2.78724	5.17979e-17	7.58508e-15				AT3G44260	2.26103	6.8132e-08	3.97223e-06				AT2G33130	2.59475	0.000590237	0.007133				AT4G25810	3.11468	7.65238e-13	3.10593e-11
		AT5G12340	2.77602	7.98691e-13	7.34183e-11				AT1G27020	2.25737	4.5803e-15	1.14369e-12				AT3G15440	2.58397	4.2225e-09	3.4399e-07				AT1G69490	3.10257	1.30238e-15	8.80068e-14
		AT5G17350	2.75912	2.83364e-07	1.17774e-05				AT2G30750	2.25638	8.98942e-05	0.00210434				AT5G47220	2.58066	9.21115e-06	0.000231179				AT5G48350	3.095	1.83415e-05	0.000154821
		AT1G73805	2.74194	4.32977e-13	4.11524e-11				AT2G47190	2.24282	0.000702765	0.0115201				AT4G01250	2.5793	1.35823e-07	6.81092e-06				AT1G31290	3.08947	0.000546302	0.0029542
		AT1G28600	2.74132	4.10674e-09	2.27833e-07				AT5G48540	2.22731	4.64655e-24	3.82876e-21				AT4G19760	2.5732	0.00576895	0.0436547				AT5G22910	3.08769	3.63705e-12	1.30401e-10
		AT1G05575	2.73038	4.0747e-24	1.40588e-21				AT2G44840	2.21881	0.000271446	0.00533398				AT3G11773	2.57271	7.21325e-05	0.00126184				AT3G02380	3.07683	0.00731165	0.0269037
		AT1G65490	2.72581	9.47614e-06	0.000288953				AT1G15040	2.21479	4.13031e-08	2.53353e-06				AT1G14870	2.56209	2.39046e-15	8.13177e-13				AT3G15440	3.07616	2.96735e-13	1.28952e-11
		AT4G39580	2.71357	2.44985e-21	5.71336e-19				AT1G78830	2.21318	4.93621e-15	1.22023e-12				AT1G07690	2.55611	1.7008e-13	4.07755e-11				AT2G47950	3.06363	9.72822e-10	2.18538e-08
		AT4G18250	2.70017	2.0018e-19	3.93042e-17				AT3G15440	2.2118	4.76539e-07	2.26976e-05				AT1G26420	2.55567	2.43702e-17	1.1154e-14				AT4G11070	3.04328	0.00026232	0.00157498
		AT5G28630	2.69136	2.74526e-14	2.95491e-12				AT2G23170	2.20757	4.81442e-06	0.00017075				AT1G03495	2.55489	0.00446369	0.0356035				AT1G11572	3.03934	0.000239137	0.00145275
		AT5G66640	2.68493	4.49537e-11	3.12776e-09				AT3G47380	2.20495	3.1199e-15	7.86979e-13				AT3G19615	2.55046	4.18877e-07	1.77515e-05				AT1G18400	3.03308	6.83917e-09	1.29121e-07
		AT1G68450	2.68449	3.37311e-08	1.63203e-06				AT5G18470	2.19667	1.39628e-17	5.15163e-15				AT4G14365	2.5362	3.81609e-10	4.26944e-08				AT4G26950	3.00356	0.0119422	0.0403165
		AT2G26560	2.68282	0.000117175	0.00281074				AT2G28270	2.1961	4.96484e-05	0.00126527				AT5G66020	2.53046	0.00291282	0.0254069				AT5G11140	2.97412	1.19878e-07	1.73951e-06
		AT3G18250	2.68077	1.55305e-12	1.37251e-10				AT5G64870	2.19499	0.00176221	0.0238433				AT2G28850	2.51966	1.88147e-05	0.000418395				AT2G44780	2.96977	0.00913764	0.0323203
		AT1G16150	2.67539	1.37886e-33	1.50998e-30				AT3G19615	2.19336	2.59049e-05	0.000732689				AT1G09080	2.50961	0.00156547	0.015638				AT4G35180	2.96466	5.03148e-13	2.12782e-11
		AT2G43620	2.6743	5.09143e-16	6.67905e-14				AT3G23120	2.18992	0.000176391	0.00370152				AT2G44080	2.50867	1.15673e-09	1.12862e-07				AT2G28850	2.95812	3.79924e-06	3.79698e-05
		AT5G48540	2.66941	1.3356e-31	1.32631e-28				AT3G53280	2.18225	0.000133014	0.00291241				AT1G21400	2.50811	1.00594e-08	7.38269e-07				AT1G80160	2.95582	1.33403e-05	0.000116589
		AT3G46680	2.66885	2.18491e-05	0.000615562				AT1G16160	2.18105	3.17982e-31	5.24034e-28				AT2G23270	2.50465	4.25434e-05	0.000820647				AT3G43850	2.94657	3.788e-05	0.000294226
		AT1G66700	2.65462	3.33108e-21	7.55854e-19				AT4G37295	2.1796	3.41952e-06	0.000127114				AT1G58602	2.50383	5.66852e-11	7.67171e-09				AT5G39100	2.93779	2.6792e-11	8.16558e-10
		AT4G35180	2.64572	6.66077e-10	4.05229e-08				AT3G15500	2.17458	0.000467108	0.00830201				AT5G01540	2.49941	1.01765e-05	0.000251396				AT2G23170	2.93663	2.05317e-09	4.30175e-08
		AT5G64660	2.64063	3.66396e-41	1.02538e-37				AT1G19380	2.17455	3.99796e-14	8.74598e-12				AT5G22570	2.49698	8.02264e-07	3.05528e-05				AT5G67080	2.93503	0.000214512	0.00132519
		AT4G27657	2.64021	1.78894e-06	6.35464e-05				AT2G34000	2.17064	8.06527e-20	4.15361e-17				AT1G68450	2.49249	1.69176e-06	5.77056e-05				AT5G65207	2.92413	3.23873e-14	1.72584e-12
		AT4G23180	2.63589	4.46378e-16	5.91733e-14				AT1G72416	2.16593	3.21223e-08	2.03085e-06				AT1G75490	2.48819	6.4833e-08	3.69725e-06				AT4G35770	2.92398	3.08389e-08	5.08934e-07
		AT3G16530	2.63276	6.82277e-10	4.14085e-08				AT4G14365	2.16116	1.15278e-08	8.04995e-07				AT3G20360	2.48185	2.06965e-14	5.92038e-12				AT3G60290	2.92013	9.60844e-11	2.62669e-09
		AT1G61470	2.62467	3.98077e-05	0.00105098				AT4G39830	2.15476	2.24576e-24	1.91432e-21				AT3G48650	2.47228	0.000569172	0.00693167				AT3G21720	2.9154	4.7505e-06	4.61589e-05
		AT1G26420	2.61706	4.00443e-20	8.47559e-18				AT1G21326	2.15263	5.21438e-07	2.46934e-05				AT5G64905	2.45963	2.44691e-07	1.11385e-05				AT1G58602	2.91408	3.40295e-15	2.12832e-13
		AT2G37810	2.61585	0.000360623	0.00769747				AT5G56550	2.14488	7.21922e-20	3.87955e-17				AT1G47990	2.43918	3.50383e-07	1.53662e-05				AT5G38930	2.8962	2.89366e-06	2.96479e-05
		AT3G11840	2.60747	1.17682e-21	2.82291e-19				AT4G23170	2.1429	1.96895e-10	1.93145e-08				AT3G53770	2.43181	2.7814e-06	8.64396e-05				AT3G15500	2.89137	0.000136243	0.000895793
		AT3G21781	2.60597	3.12152e-05	0.000847218				AT1G27730	2.14021	8.99039e-08	5.08564e-06				AT3G01202	2.42636	0.00469736	0.0370912				AT4G08780	2.87995	4.39289e-06	4.31499e-05
		AT1G58420	2.6032	3.56812e-06	0.000120308				AT1G18570	2.13934	2.69464e-09	2.06228e-07				AT4G33560	2.42107	0.000119286	0.00189357				AT1G80240	2.87281	4.80105e-25	1.24753e-22
		AT5G64870	2.59991	0.000138872	0.00327506				AT1G55450	2.1373	2.90959e-16	9.34092e-14				AT3G23250	2.41987	1.13856e-11	1.82554e-09				AT3G27220	2.87176	2.84919e-09	5.8008e-08
		AT5G60270	2.59859	1.88363e-23	5.58152e-21				AT5G44580	2.13024	3.09503e-06	0.00011663				AT2G44370	2.40825	6.74082e-24	8.08031e-21				AT1G10070	2.87134	5.2746e-20	6.88841e-18
		AT4G18170	2.58472	1.05695e-23	3.32767e-21				AT2G40340	2.12633	6.59513e-11	7.13192e-09				AT4G14450	2.40745	0.000409194	0.00523939				AT4G33950	2.86171	5.27538e-07	6.53074e-06
		AT1G25400	2.58348	5.39748e-15	6.32309e-13				AT5G42830	2.11567	4.19295e-13	7.1979e-11				AT5G05530	2.3969	1.20284e-07	6.16683e-06				AT4G23250	2.86074	5.18502e-15	3.11905e-13
		AT4G40020	2.57879	4.18418e-10	2.60215e-08				AT3G48650	2.09935	0.00049467	0.00867057				AT5G65600	2.39649	2.20296e-07	1.01753e-05				AT5G44260	2.85681	1.16168e-25	3.44473e-23
		AT5G01550	2.56119	5.71871e-15	6.63765e-13				AT1G49030	2.09217	1.23117e-24	1.1272e-21				AT4G27450	2.3746	8.16423e-05	0.00139429				AT1G19530	2.85588	9.35653e-16	6.44348e-14
		AT4G27280	2.5606	1.0851e-16	1.53542e-14				AT4G11470	2.09072	2.55501e-05	0.000725141				AT2G25410	2.37117	5.19984e-16	2.04524e-13				AT1G58561	2.85269	0.00152721	0.00718965
		AT4G11480	2.55931	1.96318e-12	1.69919e-10				AT5G09730	2.08499	0.000266552	0.00525871				AT4G19370	2.36586	5.54138e-10	5.91073e-08				AT1G09080	2.84429	9.47032e-05	0.000653971
		AT1G61340	2.55586	1.70533e-12	1.49659e-10				AT4G19530	2.08443	8.34867e-08	4.76626e-06				AT1G70700	2.36499	0.00248782	0.0224626				AT1G63090	2.84363	1.80049e-10	4.70272e-09
		AT5G40590	2.54649	3.09334e-37	4.32844e-34				AT1G13110	2.07409	2.79649e-21	1.72823e-18				AT3G15500	2.35972	0.000671505	0.00794351				AT1G60750	2.84125	1.10058e-10	2.98603e-09
		AT4G17090	2.54467	0.000611706	0.012122				AT2G26560	2.07346	0.00276299	0.0343221				AT3G44840	2.35963	0.00018454	0.0027198				AT1G03610	2.83411	2.0963e-11	6.47515e-10
		AT5G38310	2.54429	1.79214e-18	3.09169e-16				AT1G33813	2.04673	0.00256206	0.0322804				AT4G39830	2.35874	6.08407e-23	6.38143e-20				AT1G13480	2.83212	2.39306e-29	1.13806e-26
		AT3G55840	2.54286	3.09512e-12	2.53107e-10				AT4G02330	2.04526	1.40027e-14	3.29664e-12				AT1G21230	2.35678	4.16065e-07	1.76621e-05				AT2G15960	2.82985	3.26388e-10	8.08114e-09
		AT5G15130	2.54262	3.84848e-17	5.73561e-15				AT1G75490	2.04297	4.71373e-05	0.00121				AT5G28610	2.32775	5.9987e-06	0.000163659				AT4G15370	2.82725	3.26603e-09	6.54374e-08
		AT5G03390	2.52913	1.18782e-16	1.67138e-14				AT4G37780	2.04283	1.05596e-08	7.43685e-07				AT2G36690	2.32563	1.15804e-08	8.23484e-07				AT3G03270	2.82535	6.67637e-06	6.26267e-05
		AT1G18382	2.52802	1.25703e-09	7.43213e-08				AT1G02440	2.04235	5.55074e-12	7.35375e-10				AT5G44568	2.32252	1.01884e-08	7.434e-07				AT3G48450	2.82287	1.88097e-11	5.91146e-10
		AT4G38860	2.51249	3.18449e-08	1.54841e-06				AT1G64160	2.03875	1.85695e-07	9.7048e-06				AT3G50480	2.31768	1.07379e-10	1.33814e-08				AT4G32480	2.81901	8.00973e-07	9.50048e-06
		AT2G26380	2.50231	6.99583e-07	2.67787e-05				AT3G54530	2.03328	2.35027e-05	0.000676351				AT3G23230	2.31745	0.000212715	0.00305458				AT4G08950	2.81824	4.35835e-22	7.37263e-20
		AT1G16160	2.49478	2.49078e-40	5.22794e-37				AT1G64400	2.02164	5.76067e-14	1.21244e-11				AT5G42530	2.31494	0.0051136	0.0397789				AT2G40340	2.81785	3.27963e-19	3.86275e-17
		AT5G52720	2.4942	1.6712e-15	2.10463e-13				AT3G10720	2.01596	3.91508e-30	4.60861e-27				AT4G37060	2.29853	1.15146e-07	5.98573e-06				AT3G23010	2.81495	2.80626e-05	0.000226559
		AT4G23190	2.48862	2.94747e-23	8.34133e-21				AT4G25110	2.01424	3.61946e-17	1.29671e-14				AT5G52750	2.2898	5.35561e-08	3.11355e-06				AT1G17345	2.80029	5.38984e-08	8.44319e-07
		AT4G26200	2.48771	1.50231e-11	1.11949e-09				AT4G26260	2.01371	1.12666e-10	1.17515e-08				AT1G16150	2.28575	1.5545e-21	1.22286e-18				AT5G10625	2.79294	5.16574e-26	1.60744e-23
		AT2G35710	2.47803	2.73641e-08	1.34613e-06				AT3G24400	2.01122	5.00967e-06	0.00017666				AT1G49030	2.28418	1.08942e-23	1.24654e-20				AT3G60140	2.78862	1.25555e-07	1.81354e-06
		AT1G64065	2.47065	1.22537e-06	4.47297e-05				AT1G14870	2.01035	4.32092e-12	5.86885e-10				AT4G13300	2.27749	3.56485e-09	2.96237e-07				AT4G28280	2.75744	0.013307	0.0440914
		AT5G44568	2.46663	6.53278e-12	5.14191e-10				AT4G23550	2.00029	5.83533e-11	6.41831e-09				AT1G72540	2.27643	6.4206e-06	0.000172677				AT3G21080	2.7562	0.01243	0.041694
		AT1G07690	2.46534	5.681e-14	5.96197e-12				AT3G50930	1.9975	1.54163e-06	6.38343e-05				AT4G08780	2.27138	0.000445302	0.00563013				AT3G19615	2.7542	4.44115e-08	7.0758e-07
		AT2G20835	2.45776	0.000171827	0.00397797				AT5G44585	1.99157	5.59265e-12	7.35375e-10				AT5G39120	2.26791	0.002121	0.019939				AT1G51913	2.74748	0.0012454	0.00602732
		AT5G25250	2.45511	3.77163e-12	3.03502e-10				AT4G18205	1.98473	3.77745e-08	2.35805e-06				AT1G16160	2.26667	1.69965e-27	2.85236e-24				AT2G05530	2.74492	2.17561e-07	2.96573e-06
		AT3G04220	2.44325	1.51877e-20	3.26951e-18				AT1G36640	1.98431	4.7204e-12	6.37641e-10				AT1G33600	2.25526	3.7737e-09	3.10443e-07				AT1G44010	2.73882	1.42378e-08	2.54333e-07
		AT1G51700	2.43386	1.04067e-30	8.73708e-28				AT3G43850	1.98386	0.00154862	0.0216714				AT4G02330	2.25519	1.84294e-14	5.33244e-12				AT3G23250	2.73438	1.98721e-15	1.3181e-13
		AT2G29110	2.43379	0.000535132	0.0107913				AT3G23170	1.98317	0.00151677	0.0212796				AT1G33055	2.25361	1.72146e-07	8.22709e-06				AT5G52750	2.72424	1.06468e-12	4.18648e-11
		AT1G13520	2.42205	2.95187e-10	1.87276e-08				AT3G06435	1.9822	5.54278e-08	3.33376e-06				AT3G43850	2.2532	0.00146386	0.0148348				AT3G11580	2.72192	5.24124e-20	6.88049e-18
		AT1G36640	2.40678	5.54354e-16	7.23446e-14				AT1G53633	1.97936	3.76241e-16	1.1773e-13				AT4G23810	2.25115	7.67043e-12	1.27821e-09				AT1G67980	2.71408	2.76103e-11	8.39467e-10
		AT4G20780	2.40499	1.45385e-24	5.5482e-22				AT3G14620	1.97755	8.64729e-12	1.08508e-09				AT5G60900	2.25034	9.65147e-07	3.552e-05				AT1G17290	2.71259	8.012e-15	4.68544e-13
		AT3G50060	2.40359	2.63253e-22	6.63056e-20				AT2G25735	1.97747	1.77301e-06	7.20868e-05				AT2G47550	2.24857	5.50688e-35	1.26022e-31				AT2G47560	2.70045	5.16484e-22	8.62118e-20
		AT1G32920	2.39208	4.36098e-27	2.07245e-24				AT2G44340	1.97051	2.94757e-06	0.000112098				AT5G15120	2.24591	2.66796e-08	1.70892e-06				AT3G59060	2.69597	6.03221e-10	1.41962e-08
		AT1G74590	2.39046	5.23762e-24	1.75893e-21				AT5G50140	1.96135	0.00018999	0.00394005				AT2G18970	2.24513	4.43186e-09	3.57575e-07				AT5G05430	2.69331	2.53258e-08	4.26126e-07
		AT2G45760	2.3883	1.5933e-06	5.70034e-05				AT3G50470	1.95992	1.11677e-20	6.57298e-18				AT5G66985	2.23942	5.45642e-07	2.19607e-05				AT1G54950	2.69193	5.01467e-05	0.000375951
		AT5G45340	2.38692	5.69477e-16	7.39352e-14				AT5G66985	1.94867	8.40244e-07	3.7231e-05				AT2G40340	2.23217	9.71528e-12	1.56771e-09				AT2G24750	2.68936	3.09551e-05	0.000247298
		AT5G01560	2.38604	3.47989e-29	2.03833e-26				AT5G20250	1.94833	1.6841e-13	3.01673e-11				AT5G57510	2.22512	0.000163922	0.00245327				AT1G72930	2.68776	9.09338e-22	1.43249e-19
		AT3G23240	2.37862	0.000462943	0.00952625				AT4G11170	1.94459	2.00346e-06	8.00088e-05				AT5G22530	2.21993	1.0138e-05	0.000250938				AT1G72540	2.68613	3.38401e-08	5.53857e-07
		AT1G19770	2.3669	3.55611e-15	4.2249e-13				AT5G44575	1.94295	1.09419e-06	4.73701e-05				AT4G18250	2.21513	1.3472e-11	2.0934e-09				AT5G66020	2.67727	0.000369032	0.002113
		AT3G55150	2.36016	1.82607e-19	3.62152e-17				AT4G26288	1.93942	0.000946406	0.0147417				AT2G25735	2.21334	5.29402e-07	2.14727e-05				AT1G66180	2.67712	1.40581e-26	4.92133e-24
		AT1G74360	2.33844	7.0296e-16	9.07972e-14				AT1G07160	1.93249	0.000364985	0.00675837				AT4G15530	2.19914	3.27509e-10	3.71369e-08				AT5G51190	2.6723	5.37328e-11	1.54958e-09
		AT5G04340	2.33832	7.66034e-11	5.18658e-09				AT5G19240	1.93152	2.90278e-09	2.21471e-07				AT3G16120	2.19873	0.00350249	0.0293015				AT2G29460	2.66677	4.40082e-07	5.59651e-06
		AT4G03460	2.33642	1.1744e-29	7.78411e-27				AT5G54490	1.93136	4.19023e-18	1.69807e-15				AT5G25970	2.19786	0.000210306	0.00302378				AT5G52720	2.65805	4.73879e-11	1.37923e-09
		AT1G29860	2.33552	1.17761e-11	8.93391e-10				AT1G53980	1.92826	8.46061e-12	1.06707e-09				AT3G15518	2.19332	1.22389e-09	1.18496e-07				AT4G30370	2.65597	4.73701e-22	7.95976e-20
		AT5G44910	2.32645	8.69974e-20	1.7671e-17				AT1G61750	1.92641	2.57074e-11	2.96956e-09				AT3G02240	2.18961	1.34594e-17	6.51563e-15				AT5G52670	2.65479	1.60315e-09	3.44187e-08
		AT4G23280	2.32609	2.77446e-07	1.15696e-05				AT1G73500	1.92604	1.40136e-07	7.46585e-06				AT4G18170	2.18729	1.62687e-14	4.76199e-12				AT1G76520	2.64706	1.38952e-33	1.0613e-30
		AT1G72540	2.31198	2.38845e-07	1.00767e-05				AT5G52670	1.92592	5.6858e-07	2.65194e-05				AT1G07160	2.17331	0.000430918	0.00546749				AT1G72910	2.64193	0.00611165	0.0231645
		AT4G21390	2.31181	2.84075e-24	1.00775e-21				AT5G20830	1.92005	0.000591866	0.0100281				AT5G22270	2.1695	1.63576e-07	7.91152e-06				AT1G15520	2.64023	0.00469367	0.0185604
		AT2G20960	2.29136	3.21863e-13	3.11799e-11				AT4G21680	1.91509	2.38621e-05	0.000684306				AT4G33050	2.16385	4.82793e-08	2.8529e-06				AT2G36770	2.64008	0.0102437	0.0354415
		AT1G63245	2.29079	3.96762e-19	7.4024e-17				AT3G54150	1.9055	1.35444e-10	1.38354e-08				AT5G03390	2.16244	6.58049e-11	8.6728e-09				AT3G56400	2.63955	4.30986e-18	4.17808e-16
		AT1G80450	2.28133	2.60732e-22	6.63056e-20				AT3G50460	1.9053	5.00988e-10	4.48711e-08				AT2G29100	2.16148	0.00240782	0.0219609				AT1G10155	2.63654	4.52851e-07	5.73285e-06
		AT1G53620	2.27772	1.00417e-10	6.69102e-09				AT1G33590	1.89328	5.42959e-41	2.68439e-37				AT1G10070	2.1581	3.57128e-11	5.13713e-09				AT3G04000	2.63403	5.19117e-07	6.43915e-06
		AT4G19925	2.26621	0.000176594	0.00407313				AT3G11402	1.88928	1.03357e-13	2.01613e-11				AT1G65500	2.15496	9.57122e-15	2.90285e-12				AT1G69570	2.63125	2.49726e-15	1.60162e-13
		AT5G59730	2.26371	7.24353e-13	6.68288e-11				AT3G57700	1.87832	3.60096e-06	0.000133457				AT1G15330	2.15283	2.48659e-09	2.19632e-07				AT5G19855	2.62675	4.64746e-11	1.35421e-09
		AT5G19240	2.2626	4.1899e-11	2.93958e-09				AT5G14740	1.877	0.00228142	0.0294039				AT3G50160	2.14926	2.62634e-08	1.69087e-06				AT5G67310	2.61385	0.000466278	0.00257901
		AT3G17690	2.25972	2.48689e-06	8.65158e-05				AT2G21900	1.87637	0.00128622	0.0186812				AT3G27220	2.14679	4.33893e-06	0.000125113				AT5G02200	2.60649	1.35193e-16	1.04847e-14
		AT4G11280	2.25882	2.67084e-13	2.61753e-11				AT3G46280	1.87445	1.28917e-25	1.32785e-22				AT4G03460	2.14658	3.8874e-23	4.25467e-20				AT4G36850	2.60294	5.73863e-18	5.37703e-16
		AT3G19615	2.25266	6.28673e-07	2.42116e-05				AT5G64750	1.8732	2.10155e-09	1.6561e-07				AT5G44590	2.1464	0.000196005	0.00285205				AT5G15120	2.59392	4.47413e-10	1.07914e-08
		AT3G18690	2.25147	2.48668e-31	2.3197e-28				AT1G65486	1.8701	1.15905e-05	0.000374044				AT5G44580	2.14404	2.43937e-06	7.70466e-05				AT4G11393	2.59245	4.77463e-05	0.000359882
		AT1G72940	2.24292	1.18416e-17	1.84108e-15				AT1G33612	1.8689	9.14962e-24	7.06808e-21				AT3G10720	2.14403	2.9871e-26	4.42319e-23				AT5G44562	2.59055	0.00589473	0.0224946
		AT2G44370	2.2409	3.43265e-23	9.60647e-21				AT4G01700	1.84883	1.22691e-30	1.68495e-27				AT5G39130	2.14154	8.13163e-05	0.00139155				AT2G36950	2.58605	1.54781e-23	3.17175e-21
		AT4G30430	2.23516	2.41748e-07	1.01821e-05				AT5G44568	1.84734	5.2491e-07	2.48103e-05				AT4G20000	2.13472	1.01941e-19	6.25895e-17				AT5G39130	2.58375	5.80296e-09	1.11143e-07
		AT3G54520	2.23428	3.63289e-07	1.47109e-05				AT3G48850	1.84437	0.000101371	0.00233105				AT1G15040	2.12714	3.14854e-06	9.59543e-05				AT5G40000	2.57408	5.48963e-05	0.000406839
		AT1G30700	2.22405	4.98654e-16	6.57571e-14				AT3G46260	1.84146	2.47429e-07	1.27161e-05				AT2G46495	2.12393	2.19143e-21	1.6225e-18				AT3G23240	2.57223	0.0110137	0.0376765
		AT4G17500	2.22167	1.2183e-08	6.27512e-07				AT3G50480	1.83964	2.67487e-08	1.72195e-06				AT5G64890	2.11897	1.71754e-10	2.05884e-08				AT3G48510	2.57159	0.000388607	0.00220207
		AT2G25460	2.2209	3.06319e-19	5.80094e-17				AT4G26050	1.83822	9.2817e-07	4.06815e-05				AT2G38210	2.11601	0.000127509	0.0019949				AT1G12805	2.56609	0.00282777	0.0120491
		AT2G33580	2.20365	7.22864e-20	1.48022e-17				AT2G27660	1.83548	1.378e-09	1.12053e-07				AT1G33930	2.11562	0.0019998	0.018998				AT5G47910	2.5657	2.48285e-13	1.09597e-11
		AT4G25810	2.20163	1.24659e-07	5.50841e-06				AT3G15340	1.83302	3.37279e-23	2.45221e-20				AT1G64400	2.11079	1.74347e-13	4.12016e-11				AT2G30750	2.55891	1.29975e-05	0.000114144
		AT3G16720	2.20102	6.66947e-34	7.63563e-31				AT1G04330	1.8266	3.49629e-05	0.000943223				AT5G22520	2.10641	0.000477475	0.00598878				AT5G20230	2.55811	1.4587e-14	8.22516e-13
		AT1G69890	2.20076	1.05259e-11	8.03382e-10				AT4G23030	1.82456	0.00212093	0.0278127				AT4G38340	2.10446	1.48175e-05	0.000346013				AT2G19590	2.55534	7.13715e-12	2.40915e-10
		AT2G18690	2.19425	1.77893e-11	1.31249e-09				AT3G60470	1.8165	1.99636e-05	0.000587499				AT5G64110	2.10261	4.66875e-06	0.00013325				AT1G55810	2.5499	3.60336e-15	2.24808e-13
		AT1G78830	2.1901	3.3055e-13	3.18988e-11				AT5G16330	1.81611	0.00061582	0.0103488				AT1G30560	2.09738	0.000586303	0.00709568				AT4G19530	2.54734	3.33656e-10	8.23683e-09
		AT1G77640	2.18804	2.88437e-08	1.4134e-06				AT1G72060	1.81357	3.50454e-07	1.72844e-05				AT4G21680	2.09678	8.42249e-05	0.0014287				AT5G13080	2.53929	6.79214e-07	8.19119e-06
		AT2G04515	2.18539	0.00291357	0.0462991				AT4G23610	1.81325	0.000275532	0.00540139				AT1G21320	2.0907	7.00691e-13	1.46987e-10				AT4G15530	2.5341	1.74774e-13	7.93724e-12
		AT5G61600	2.1816	2.18362e-26	9.82124e-24				AT1G14640	1.80897	1.75544e-08	1.18889e-06				AT2G37430	2.08703	5.54461e-06	0.000153927				AT4G10830	2.53092	1.167e-11	3.79537e-10
		AT5G25930	2.17861	4.16989e-27	2.05935e-24				AT3G62950	1.80708	3.91676e-05	0.00103112				AT4G22710	2.08588	5.13814e-05	0.000958975				AT2G33130	2.52056	0.0139229	0.0457293
		AT1G19380	2.16661	5.04497e-15	5.93775e-13				AT4G20830	1.80143	1.50605e-18	6.5315e-16				AT3G06435	2.08495	3.71546e-07	1.60395e-05				AT5G57510	2.517	0.000520673	0.00283583
		AT5G52710	2.16629	6.34942e-05	0.00160888				AT5G55090	1.7974	7.73141e-20	4.06639e-17				AT4G36410	2.07937	3.14731e-15	1.02892e-12				AT4G26288	2.50777	0.000312138	0.00182884
		AT2G39200	2.1657	9.55593e-13	8.72951e-11				AT4G18950	1.79497	1.36034e-20	7.64262e-18				AT1G18570	2.0643	2.96818e-07	1.33287e-05				AT4G02380	2.50099	2.60133e-57	9.36663e-54
		AT1G61560	2.1569	2.12487e-12	1.79706e-10				AT4G21840	1.78512	1.68989e-07	8.88811e-06				AT5G44260	2.06167	7.4437e-13	1.5486e-10				AT5G28610	2.50079	1.06208e-06	1.22005e-05
		AT1G28370	2.15447	3.24986e-12	2.64046e-10				AT3G29000	1.78487	2.63083e-05	0.0007424				AT1G55450	2.05844	1.32327e-12	2.60239e-10				AT1G14870	2.49416	1.45469e-14	8.22097e-13
		AT4G14370	2.15316	2.13333e-12	1.79706e-10				AT5G45080	1.78058	1.31298e-09	1.07118e-07				AT5G52670	2.0519	1.60095e-06	5.52066e-05				AT2G34400	2.47938	6.59054e-10	1.53384e-08
		AT3G49110	2.1446	0.000149734	0.00349847				AT1G68450	1.77996	0.000225222	0.00454118				AT4G26260	2.04979	1.2461e-07	6.34979e-06				AT3G14620	2.47441	1.4594e-13	6.76179e-12
		AT4G08850	2.13822	1.23429e-13	1.25356e-11				AT3G53200	1.77975	3.63508e-06	0.00013452				AT1G19380	2.04975	2.91271e-11	4.23824e-09				AT4G37390	2.47205	3.65301e-12	1.30787e-10
		AT5G35735	2.1369	2.16201e-11	1.57383e-09				AT5G56840	1.77414	1.43546e-06	6.00415e-05				AT2G44578	2.04815	0.000985042	0.0108324				AT2G41100	2.47191	4.07528e-19	4.7118e-17
		AT1G65484	2.12284	3.864e-06	0.000128564				AT1G23840	1.7733	8.46666e-11	9.02138e-09				AT5G36925	2.0388	4.88805e-06	0.00013841				AT4G24040	2.47162	1.11475e-06	1.27022e-05
		AT3G53600	2.11867	2.77021e-07	1.15696e-05				AT5G22920	1.77015	1.91816e-12	2.7568e-10				AT2G15880	2.03518	1.83468e-05	0.0004098				AT3G28580	2.45953	5.24407e-08	8.23018e-07
		AT1G11050	2.10461	2.01304e-19	3.93042e-17				AT1G76600	1.7689	6.14912e-10	5.39029e-08				AT2G28270	2.03388	0.000139449	0.00214831				AT5G44568	2.45873	6.67006e-12	2.26881e-10
		AT2G21900	2.1023	2.76951e-05	0.000759865				AT4G27450	1.76549	0.000634534	0.0105627				AT1G01560	2.02927	6.20611e-06	0.000168347				AT4G37060	2.45814	7.91166e-09	1.47386e-07
		AT2G26975	2.10128	1.7226e-09	1.00201e-07				AT3G20360	1.76168	1.24627e-11	1.54813e-09				AT3G21720	2.02389	0.00120078	0.0126951				AT1G64720	2.4575	1.46828e-22	2.74134e-20
		AT3G56880	2.10008	1.62216e-24	6.09811e-22				AT2G37800	1.76047	0.000269131	0.00529692				AT5G63160	2.01821	8.78757e-08	4.79847e-06				AT5G50140	2.43595	1.04196e-06	1.20085e-05
		AT1G13210	2.09737	2.08818e-12	1.77686e-10				AT4G03510	1.75734	1.35792e-20	7.64262e-18				AT2G34180	2.01344	1.72235e-07	8.22709e-06				AT4G19370	2.43535	6.55315e-10	1.52685e-08
		AT3G25250	2.09059	2.78384e-21	6.37423e-19				AT4G37390	1.75649	7.0862e-08	4.10236e-06				AT1G19530	2.012	1.07338e-08	7.69806e-07				AT4G19770	2.43309	6.61024e-05	0.000477273
		AT5G22540	2.07924	4.91758e-06	0.000159982				AT2G38870	1.75608	6.42694e-19	2.99762e-16				AT5G06490	2.00476	9.44431e-05	0.00156925				AT3G09405	2.42618	2.81674e-19	3.34887e-17
		AT4G11890	2.07599	0.00216485	0.0360246				AT1G78000	1.75573	1.64987e-12	2.39911e-10				AT4G01700	2.00143	4.15592e-28	7.47263e-25				AT1G07135	2.41727	0.000322546	0.00188364
		AT2G40140	2.07588	3.30453e-29	1.9817e-26				AT3G59900	1.75453	1.18605e-09	9.80577e-08				AT1G33840	2.00027	2.26044e-08	1.49349e-06				AT4G22780	2.41423	8.95917e-15	5.21515e-13
		AT4G22470	2.07142	6.42626e-07	2.47112e-05				AT1G05700	1.75087	1.02618e-13	2.01613e-11				AT5G20230	1.98959	9.83967e-08	5.25665e-06				AT1G60730	2.41074	2.52875e-44	3.98357e-41
		AT3G57740	2.06621	3.09655e-13	3.0113e-11				AT1G61550	1.74798	5.88046e-09	4.26291e-07				AT5G55090	1.98782	9.19991e-21	6.43304e-18				AT1G72210	2.40823	3.34024e-11	9.93988e-10
		AT5G46330	2.06575	6.84801e-13	6.38817e-11				AT2G47560	1.7354	4.28719e-11	4.81724e-09				AT1G05135	1.98776	3.93093e-12	7.0681e-10				AT1G11250	2.40706	1.39801e-07	2.00209e-06
		AT4G38550	2.06428	1.52888e-13	1.51606e-11				AT1G68530	1.73387	2.15226e-05	0.000625192				AT1G02440	1.98745	5.81967e-10	6.13212e-08				AT4G18280	2.40582	1.43642e-11	4.58872e-10
		AT4G31550	2.05216	6.53468e-15	7.54995e-13				AT5G22270	1.73097	3.8825e-06	0.000141793				AT1G21130	1.98093	5.11117e-07	2.08869e-05				AT2G26695	2.39834	5.53968e-05	0.000410066
		AT5G10380	2.04778	1.02094e-09	6.13707e-08				AT5G20230	1.72349	7.24717e-08	4.18575e-06				AT3G03270	1.98083	0.00145197	0.0147381				AT4G13300	2.39307	2.04678e-09	4.29193e-08
		AT3G52450	2.02796	1.22169e-20	2.67572e-18				AT5G49790	1.72312	0.00174997	0.023728				AT5G44585	1.97518	4.39727e-10	4.85494e-08				AT4G11000	2.38949	6.21217e-10	1.45518e-08
		AT4G28085	2.02128	0.000219635	0.0049525				AT1G02360	1.72171	5.2593e-17	1.85728e-14				AT4G27300	1.96948	6.54811e-05	0.00116081				AT3G12960	2.38635	0.00358824	0.0148018
		AT1G02930	2.0185	1.08789e-07	4.88426e-06				AT2G26820	1.72085	1.48924e-09	1.20307e-07				AT3G26230	1.96739	0.000866483	0.00975491				AT4G15100	2.38528	9.44869e-05	0.000652835
		AT1G30757	2.00732	1.32052e-13	1.3304e-11				AT2G42060	1.72071	2.89402e-11	3.31204e-09				AT4G17490	1.96611	1.0929e-06	3.93686e-05				AT5G25920	2.38409	0.0151672	0.0490318
		AT1G67470	2.00346	2.01194e-12	1.72952e-10				AT3G47090	1.71688	0.000116916	0.0026133				AT4G11470	1.96595	0.000238587	0.00336091				AT2G04040	2.38389	2.27988e-16	1.71025e-14
		AT2G26190	2.00273	1.06771e-17	1.70206e-15				AT1G21130	1.71668	1.04616e-06	4.55301e-05				AT1G25400	1.9637	2.17338e-07	1.00756e-05				AT1G19960	2.38315	1.75306e-14	9.73255e-13
		AT5G11210	1.99432	3.31467e-11	2.37178e-09				AT4G18340	1.71513	7.94732e-13	1.26398e-10				AT3G14620	1.96122	1.97104e-09	1.79771e-07				AT5G39180	2.37794	2.83454e-05	0.000228769
		AT5G22270	1.99287	2.77172e-08	1.36084e-06				AT3G42180	1.71442	5.39128e-17	1.87708e-14				AT3G54150	1.95456	1.7998e-09	1.66567e-07				AT5G54960	2.37615	2.83649e-11	8.59301e-10
		AT5G44070	1.99203	4.35257e-18	7.21237e-16				AT1G11185	1.71361	5.41774e-07	2.55098e-05				AT5G48540	1.9521	2.52902e-15	8.48839e-13				AT4G18940	2.37173	4.72218e-13	2.00375e-11
		AT4G13395	1.9856	8.4284e-05	0.00208533				AT1G51800	1.71147	2.20975e-15	5.75e-13				AT2G43000	1.95008	2.29275e-07	1.04557e-05				AT4G01250	2.36981	4.0941e-07	5.24082e-06
		AT2G39380	1.98349	1.24609e-14	1.38873e-12				AT4G18197	1.71067	6.28254e-05	0.00155149				AT1G63090	1.94817	7.49231e-06	0.000196258				AT1G72060	2.3687	2.3016e-08	3.90388e-07
		AT5G48430	1.98251	4.17254e-10	2.60133e-08				AT1G30720	1.70761	2.84031e-07	1.43291e-05				AT5G44730	1.9478	1.71019e-05	0.000387843				AT1G05135	2.36839	1.85266e-20	2.53784e-18
		AT2G23680	1.97981	1.08897e-12	9.86612e-11				AT3G54520	1.70551	0.00256135	0.0322804				AT1G21326	1.94612	1.30305e-05	0.000310034				AT1G07985	2.35911	5.00562e-06	4.82853e-05
		AT1G72900	1.97701	3.36082e-09	1.8882e-07				AT1G10990	1.70366	5.67935e-19	2.69987e-16				AT1G19250	1.94396	0.000108603	0.00175698				AT1G10990	2.35445	8.47943e-34	6.67888e-31
		AT1G76600	1.97535	2.05405e-12	1.75828e-10				AT5G64110	1.70223	0.000145867	0.00314098				AT2G47190	1.93956	0.00605729	0.0452827				AT1G76600	2.3454	8.35333e-14	4.05676e-12
		AT2G20142	1.97417	2.3457e-10	1.5149e-08				AT5G44730	1.69734	1.9598e-05	0.00057881				AT5G18470	1.93866	1.60717e-11	2.4226e-09				AT2G15490	2.33322	4.28508e-26	1.35007e-23
		AT4G14680	1.9707	1.23506e-06	4.50181e-05				AT3G26830	1.69534	0.000344332	0.00646456				AT1G23840	1.93824	1.90009e-09	1.73931e-07				AT3G62380	2.33027	0.0020819	0.00930231
		AT4G30270	1.96977	4.61704e-07	1.82845e-05				AT1G17345	1.68848	0.000343248	0.00645254				AT4G36110	1.93641	8.38831e-07	3.1658e-05				AT1G70700	2.33003	0.00473443	0.0186981
		AT3G26910	1.96618	7.00769e-19	1.25179e-16				AT1G21110	1.67968	4.40499e-07	2.1103e-05				AT4G15370	1.93223	7.52488e-05	0.00130908				AT2G40000	2.3297	2.34091e-09	4.83231e-08
		AT3G61190	1.95956	1.20359e-06	4.41265e-05				AT4G17490	1.67962	2.24676e-06	8.81586e-05				AT1G33612	1.92988	5.80462e-20	3.65299e-17				AT1G61340	2.32936	5.47823e-10	1.29408e-08
		AT3G06962	1.95944	6.47193e-06	0.000204785				AT4G22020	1.6796	0.00139243	0.0198815				AT4G32480	1.92764	0.000332239	0.0044181				AT5G64190	2.32909	0.00920771	0.032527
		AT3G23120	1.95349	9.10604e-05	0.00223542				AT5G13790	1.67856	9.23853e-06	0.000306545				AT5G39190	1.92032	0.00148254	0.015				AT5G39050	2.32655	1.59228e-11	5.04824e-10
		AT1G32960	1.95227	1.49981e-08	7.60075e-07				AT3G15356	1.67576	9.66781e-05	0.00223965				AT1G22890	1.91128	7.21196e-07	2.79733e-05				AT4G10500	2.3223	7.24567e-12	2.43828e-10
		AT3G18710	1.95087	6.45181e-19	1.16073e-16				AT1G73830	1.67282	0.000819647	0.0131218				AT5G44582	1.90941	4.52221e-14	1.18581e-11				AT1G77760	2.31924	2.69838e-08	4.51611e-07
		AT1G16130	1.95079	3.12929e-10	1.97537e-08				AT3G59080	1.67265	3.87327e-06	0.000141793				AT4G21840	1.90687	4.94345e-07	2.03668e-05				AT1G03580	2.31713	1.09677e-11	3.5855e-10
		AT4G01735	1.94797	2.20292e-11	1.59899e-09				AT4G04700	1.67225	1.08112e-12	1.67033e-10				AT3G15356	1.90383	0.000190098	0.00278379				AT4G13310	2.31399	1.63456e-06	1.78815e-05
		AT1G67980	1.94242	1.27164e-07	5.60926e-06				AT4G17500	1.67217	4.02359e-05	0.00105587				AT3G46280	1.90103	1.15997e-21	9.41932e-19				AT1G02920	2.31326	1.81043e-08	3.14269e-07
		AT1G01560	1.94092	4.96832e-06	0.000161052				AT2G27389	1.67176	8.90685e-08	5.04994e-06				AT4G23170	1.90034	6.12435e-07	2.42022e-05				AT4G37220	2.30832	0.000148971	0.000968747
		AT5G06320	1.93595	4.02662e-16	5.36605e-14				AT2G40000	1.67098	6.39799e-07	2.94522e-05				AT3G09405	1.8998	8.87841e-11	1.11748e-08				AT1G23840	2.29545	7.42731e-14	3.69242e-12
		AT1G66880	1.93576	4.8324e-19	8.8842e-17				AT1G72540	1.66998	0.000355721	0.00664086				AT1G72060	1.8935	4.47447e-06	0.000128141				AT5G58680	2.29419	0.00615946	0.0233075
		AT5G54490	1.93507	1.76124e-21	4.18494e-19				AT2G44380	1.66762	8.7313e-10	7.36647e-08				AT5G65690	1.89346	2.19879e-09	1.96975e-07				AT3G26830	2.29333	5.79877e-06	5.51332e-05
		AT1G63750	1.93028	6.22803e-13	5.85319e-11				AT4G26200	1.66478	2.17731e-06	8.62549e-05				AT3G63380	1.89217	1.25718e-05	0.000300257				AT5G39160	2.29177	1.04758e-06	1.20567e-05
		AT5G44820	1.92826	8.57757e-17	1.24163e-14				AT1G33610	1.66392	1.25378e-22	8.60927e-20				AT5G14470	1.88932	3.10067e-05	0.000628448				AT2G34315	2.29135	0.000858412	0.00437539
		AT2G32140	1.92706	2.21212e-06	7.717e-05				AT1G29290	1.66069	6.25232e-08	3.68872e-06				AT1G05880	1.88709	3.90905e-07	1.67636e-05				AT2G44798	2.28659	5.38635e-07	6.65831e-06
		AT1G68840	1.92299	4.63754e-45	1.66865e-41				AT5G28646	1.65711	2.46052e-06	9.51865e-05				AT5G04340	1.87816	2.29321e-06	7.35966e-05				AT3G23150	2.2843	4.40307e-18	4.25208e-16
		AT2G23770	1.92211	5.34781e-17	7.78585e-15				AT2G26400	1.65636	2.20955e-06	8.72525e-05				AT2G26820	1.8777	6.50679e-10	6.74055e-08				AT5G38940	2.27943	1.2623e-19	1.59082e-17
		AT1G74650	1.91966	6.94503e-14	7.22828e-12				AT2G32020	1.65612	3.88102e-07	1.88485e-05				AT5G52350	1.87323	0.00131414	0.0136304				AT4G15300	2.27909	3.76296e-17	3.10968e-15
		AT1G68765	1.91591	0.000370799	0.007868				AT1G25275	1.6555	4.71527e-11	5.27428e-09				AT5G64810	1.87168	6.0692e-15	1.93392e-12				AT2G17036	2.27266	2.7388e-19	3.28721e-17
		AT4G40080	1.91036	7.08078e-15	8.14355e-13				AT5G24220	1.65526	4.06909e-07	1.97231e-05				AT3G47380	1.86738	1.0331e-08	7.47304e-07				AT4G26488	2.27014	1.43558e-07	2.05008e-06
		AT5G63130	1.90957	1.1308e-07	5.04988e-06				AT5G06490	1.65398	0.00264753	0.033205				AT4G11170	1.86418	2.65629e-06	8.32327e-05				AT1G54100	2.25949	1.67402e-14	9.3349e-13
		AT3G26500	1.90718	6.3049e-13	5.90341e-11				AT2G40330	1.65252	4.6902e-13	7.94121e-11				AT1G27730	1.864	8.2583e-06	0.000211697				AT5G64750	2.25775	1.532e-13	7.05925e-12
		AT2G23320	1.90103	3.07025e-37	4.32844e-34				AT5G64905	1.64649	0.000160489	0.00339375				AT3G46410	1.86244	0.00239664	0.0218827				AT4G29190	2.25493	2.54869e-12	9.48887e-11
		AT4G18210	1.89794	5.44153e-05	0.00140282				AT5G61590	1.64468	6.68647e-13	1.08743e-10				AT3G50460	1.8602	2.31716e-08	1.51901e-06				AT5G19550	2.24544	8.4415e-10	1.91338e-08
		AT1G21910	1.88983	3.53403e-06	0.000119639				AT4G03480	1.6427	4.75297e-10	4.27249e-08				AT3G52561	1.84811	1.33954e-07	6.73059e-06				AT1G03790	2.24387	0.00900646	0.0319285
		AT3G45640	1.87884	4.70286e-12	3.74844e-10				AT4G32480	1.64257	0.000667915	0.0110663				AT4G39580	1.84405	3.60048e-08	2.2269e-06				AT5G52710	2.2414	0.000103641	0.000708319
		AT1G62300	1.87129	3.49669e-18	5.87141e-16				AT1G53610	1.63735	6.88255e-10	5.94884e-08				AT5G56550	1.8433	7.42628e-11	9.63617e-09				AT3G53160	2.24	7.96448e-10	1.81341e-08
		AT4G08040	1.86888	2.63075e-08	1.29923e-06				AT3G61390	1.63282	3.99651e-10	3.64553e-08				AT3G54040	1.83895	1.61452e-05	0.000369282				AT3G21150	2.23965	0.00461277	0.0182778
		AT1G28380	1.86254	1.48848e-13	1.48771e-11				AT4G23190	1.63161	6.4226e-12	8.35613e-10				AT2G18690	1.83774	1.71955e-07	8.22709e-06				AT2G02930	2.2385	2.25771e-08	3.8346e-07
		AT4G20830	1.85942	7.48431e-18	1.21618e-15				AT4G23130	1.63023	5.16984e-05	0.0013121				AT3G15340	1.83607	2.8905e-20	1.8657e-17				AT1G49860	2.23389	2.08115e-17	1.78625e-15
		AT1G27020	1.85941	2.7767e-09	1.58228e-07				AT1G35210	1.62945	0.000150118	0.00320736				AT5G20250	1.83292	1.05978e-09	1.04619e-07				AT1G25400	2.23291	3.43126e-09	6.85844e-08
		AT2G27389	1.84646	1.04088e-08	5.42786e-07				AT3G52450	1.62658	1.48752e-13	2.72381e-11				AT5G26920	1.83278	3.1545e-09	2.67368e-07				AT5G65130	2.23243	0.00123155	0.00596945
		AT1G23710	1.84565	4.67598e-14	4.94849e-12				AT5G26690	1.62377	5.68604e-06	0.000198249				AT1G74650	1.83064	6.19399e-10	6.49672e-08				AT3G48520	2.22997	1.08905e-10	2.95792e-09
		AT3G08760	1.83672	5.37011e-24	1.7797e-21				AT2G19810	1.62363	6.36071e-16	1.84984e-13				AT1G36622	1.82996	9.25346e-08	4.98795e-06				AT5G45090	2.22705	1.09476e-09	2.43973e-08
		AT5G38990	1.82793	2.20434e-06	7.70053e-05				AT5G66640	1.62271	7.41178e-05	0.00179979				AT1G78830	1.8288	4.1166e-08	2.4732e-06				AT3G56710	2.225	8.51265e-11	2.34493e-09
		AT3G47380	1.82137	2.33484e-09	1.33958e-07				AT5G25260	1.62143	0.000425424	0.00768749				AT5G13080	1.82635	0.000176778	0.00261767				AT5G22555	2.22084	2.89325e-11	8.72302e-10
		AT1G33612	1.82057	1.04022e-22	2.72917e-20				AT4G22640	1.61909	1.62288e-07	8.59047e-06				AT1G43675	1.82465	0.000512322	0.00634055				AT1G72920	2.21961	1.82577e-07	2.53826e-06
		AT1G53980	1.81799	8.24428e-12	6.38919e-10				AT4G10530	1.61824	2.66172e-05	0.000748551				AT2G38470	1.82084	3.45465e-06	0.000103038				AT4G26270	2.21289	3.836e-22	6.53286e-20
		AT1G80820	1.81706	7.78016e-08	3.56289e-06				AT4G28350	1.61519	0.00245857	0.0312689				AT2G38860	1.81918	7.83687e-07	2.99814e-05				AT1G19380	2.20977	9.25233e-14	4.45898e-12
		AT1G72930	1.81683	1.39146e-12	1.2384e-10				AT3G01080	1.61005	2.44257e-05	0.000698845				AT3G24400	1.81828	6.40985e-05	0.00114193				AT2G14990	2.20976	0.000208782	0.00129423
		AT4G11360	1.81609	2.40063e-23	6.871e-21				AT3G46110	1.60951	1.0598e-07	5.87406e-06				AT1G54950	1.81823	0.00349271	0.0292578				AT1G06570	2.20945	2.53717e-17	2.13165e-15
		AT5G22910	1.81422	0.000130947	0.00310854				AT5G38310	1.60819	2.19711e-06	8.69003e-05				AT4G25110	1.81671	2.05371e-12	3.91651e-10				AT3G62410	2.20604	9.91476e-08	1.45885e-06
		AT1G67000	1.81349	3.04696e-08	1.48728e-06				AT1G66880	1.60618	4.51437e-14	9.78906e-12				AT3G52450	1.81273	6.83558e-15	2.1509e-12				AT4G36110	2.20298	3.1704e-08	5.21265e-07
		AT4G15236	1.80904	0.00246491	0.040314				AT2G15880	1.60288	8.16163e-05	0.00194745				AT5G43520	1.80513	7.65364e-12	1.27821e-09				AT4G17490	2.19974	5.42203e-08	8.48834e-07
		AT3G63350	1.80602	8.00038e-05	0.00198528				AT1G19250	1.59993	0.00084427	0.0133956				AT5G64120	1.79694	1.11031e-06	3.99284e-05				AT1G05680	2.19205	3.77222e-05	0.000293182
		AT1G18390	1.80511	1.85472e-16	2.53885e-14				AT1G52200	1.59766	1.2771e-12	1.91332e-10				AT1G03610	1.79349	1.45097e-05	0.000340085				AT5G18470	2.19134	6.09156e-14	3.07075e-12
		AT1G02920	1.8048	9.31291e-06	0.000285706				AT2G26530	1.59602	2.19133e-05	0.000633564				AT2G26530	1.79259	8.71205e-06	0.00022041				AT1G72852	2.18989	3.67385e-08	5.95111e-07
		AT1G13540	1.80399	6.62428e-20	1.37889e-17				AT4G33020	1.59223	1.31671e-07	7.07588e-06				AT2G44798	1.78659	7.64947e-05	0.00132584				AT2G40180	2.1876	6.29913e-09	1.19736e-07
		AT3G07195	1.80331	9.67469e-06	0.000294295				AT2G39200	1.59219	2.1511e-08	1.41801e-06				AT2G42060	1.78541	6.18619e-11	8.28324e-09				AT1G35710	2.18719	0.00103931	0.00515011
		AT3G55090	1.80196	1.8748e-07	8.07191e-06				AT4G36430	1.59168	4.83676e-08	2.92334e-06				AT5G43580	1.78319	6.27606e-06	0.000169696				AT5G44590	2.18575	0.000159566	0.00102494
		AT5G64900	1.79857	6.19393e-08	2.87835e-06				AT5G59270	1.58481	7.84427e-10	6.68656e-08				AT4G18950	1.78317	2.38856e-17	1.11347e-14				AT3G46680	2.18558	8.01392e-05	0.000565643
		AT2G28400	1.79676	6.86528e-24	2.24566e-21				AT3G13950	1.58433	2.7325e-06	0.000104401				AT3G04420	1.77962	0.000141251	0.00216811				AT2G46400	2.18392	4.79945e-07	6.03041e-06
		AT5G08790	1.79613	2.68735e-24	9.66947e-22				AT3G63350	1.5831	0.00214882	0.0280459				AT1G21110	1.77751	1.54967e-06	5.35851e-05				AT4G06746	2.1815	7.91887e-07	9.41042e-06
		AT2G01300	1.79196	0.000490117	0.00997138				AT1G15125	1.58305	3.90272e-06	0.000142084				AT5G59680	1.77718	1.01598e-08	7.434e-07				AT1G49030	2.18065	9.2583e-26	2.81151e-23
		AT1G59870	1.78768	9.36209e-14	9.54668e-12				AT5G26920	1.58163	5.67188e-08	3.39196e-06				AT3G04000	1.77611	0.000495946	0.00617737				AT5G22560	2.18057	3.66616e-11	1.08585e-09
		AT5G09800	1.78551	3.93e-15	4.64718e-13				AT5G60350	1.58142	0.000128823	0.00283318				AT1G05010	1.77552	1.17961e-08	8.29452e-07				AT5G52680	2.1799	0.00346887	0.0143875
		AT2G39650	1.78545	1.01264e-23	3.22854e-21				AT2G18690	1.58046	1.88681e-06	7.62123e-05				AT5G04310	1.77496	2.40374e-05	0.000510575				AT5G39190	2.17695	6.77187e-06	6.34045e-05
		AT5G48530	1.78219	3.70163e-14	3.95055e-12				AT5G61600	1.57875	7.00593e-15	1.69815e-12				AT1G05700	1.77372	7.36853e-12	1.2533e-09				AT2G02700	2.17689	2.14657e-05	0.000178503
		AT2G44490	1.76808	1.31685e-17	2.03482e-15				AT1G18400	1.57241	0.00403265	0.0467794				AT1G70920	1.77243	5.96514e-06	0.000163207				AT1G33790	2.17169	1.92348e-24	4.48901e-22
		AT1G69900	1.76696	2.68154e-05	0.000741383				AT1G13540	1.5687	1.78926e-14	4.09541e-12				AT2G27389	1.77155	1.37357e-07	6.87414e-06				AT5G14470	2.17136	7.16132e-08	1.09395e-06
		AT1G19180	1.76687	3.32443e-06	0.000113305				AT2G17880	1.56729	1.03449e-10	1.08358e-08				AT1G13520	1.76812	3.34015e-06	0.000100697				AT3G54070	2.1663	0.0119666	0.0403828
		AT2G40000	1.76501	8.87843e-08	4.05846e-06				AT2G42360	1.56705	2.467e-08	1.60909e-06				AT2G19590	1.76566	2.58149e-06	8.11283e-05				AT3G04420	2.16083	4.92865e-06	4.77427e-05
		AT2G41730	1.76264	2.89208e-06	9.96483e-05				AT4G36410	1.56601	5.4904e-13	9.04819e-11				AT1G25275	1.7641	4.1582e-09	3.40959e-07				AT5G52570	2.14729	7.28255e-06	6.77831e-05
		AT1G14260	1.762	6.22017e-08	2.88522e-06				AT3G15518	1.56226	1.07243e-06	4.65098e-05				AT1G51810	1.76388	4.82667e-05	0.000911491				AT5G07550	2.14683	0.014292	0.0467164
		AT4G34150	1.7618	3.80451e-08	1.82175e-06				AT1G14040	1.55929	1.85429e-09	1.47576e-07				AT4G35770	1.76244	0.00111134	0.0119198				AT5G07580	2.1458	4.42024e-19	5.06419e-17
		AT2G36690	1.75858	1.66111e-05	0.000477608				AT2G41090	1.54972	4.71333e-09	3.52005e-07				AT2G34000	1.76229	1.31934e-11	2.06283e-09				AT5G45110	2.13569	4.70008e-43	6.58142e-40
		AT1G49000	1.74922	7.2224e-09	3.85404e-07				AT1G66970	1.54538	0.000367379	0.00679252				AT3G11930	1.7564	1.44187e-05	0.000338268				AT1G33600	2.1291	2.76361e-08	4.61303e-07
		AT4G17250	1.74893	4.22625e-11	2.95057e-09				AT1G13260	1.54323	3.34104e-14	7.44059e-12				AT1G53980	1.75505	1.50625e-09	1.43083e-07				AT3G27770	2.12543	5.70891e-22	9.3437e-20
		AT1G73500	1.74676	4.16949e-07	1.66959e-05				AT4G21870	1.54313	8.06741e-06	0.000270225				AT4G08770	1.74577	1.49307e-07	7.35521e-06				AT2G15890	2.12283	2.8487e-10	7.15868e-09
		AT4G02410	1.74441	1.76507e-14	1.94986e-12				AT1G33817	1.54245	3.44153e-05	0.000932836				AT4G15300	1.74477	4.25462e-09	3.45489e-07				AT4G31960	2.11732	0.00018834	0.00118589
		AT1G15125	1.74163	1.09276e-05	0.000327659				AT3G14260	1.53904	2.98719e-07	1.50088e-05				AT5G19890	1.73671	8.93828e-05	0.00149802				AT1G80380	2.11643	6.90532e-14	3.45335e-12
		AT1G51820	1.74026	0.00133343	0.0237937				AT1G32928	1.53629	5.77301e-08	3.43877e-06				AT2G35710	1.73617	0.000382204	0.00494411				AT3G45300	2.1072	2.91779e-12	1.06894e-10
		AT1G18300	1.73735	5.48698e-10	3.37898e-08				AT5G57640	1.53553	0.00157856	0.0220464				AT5G37485	1.73504	1.10863e-07	5.81408e-06				AT3G06850	2.10527	3.17543e-10	7.90095e-09
		AT1G32928	1.73559	4.65952e-11	3.23304e-09				AT3G54420	1.53212	6.01183e-11	6.57577e-09				AT2G02580	1.73392	3.13707e-07	1.40265e-05				AT3G44300	2.10361	9.46749e-13	3.7698e-11
		AT3G22800	1.72774	1.91398e-09	1.10567e-07				AT1G53640	1.52955	6.92002e-12	8.95618e-10				AT3G08970	1.72949	2.30803e-09	2.05301e-07				AT5G25110	2.10081	1.87368e-06	2.01477e-05
		AT1G21100	1.72456	8.40917e-07	3.17972e-05				AT5G59680	1.52723	3.88068e-08	2.41638e-06				AT4G39675	1.72872	6.33751e-11	8.39654e-09				AT5G44990	2.09962	9.41729e-09	1.74147e-07
		AT5G49520	1.72395	7.44236e-26	3.17713e-23				AT5G25250	1.52589	1.91569e-05	0.000568029				AT4G40070	1.727	6.03469e-06	0.000164228				AT1G28760	2.09389	4.62823e-24	1.02329e-21
		AT5G16330	1.71752	0.000196788	0.00451001				AT1G30700	1.52544	2.66782e-09	2.04937e-07				AT5G38940	1.72496	6.46283e-13	1.40249e-10				AT2G24710	2.09313	5.00573e-06	4.82853e-05
		AT5G41740	1.71314	5.9943e-06	0.000191597				AT4G18250	1.521	1.17916e-07	6.44888e-06				AT4G36850	1.72312	6.39176e-09	4.99689e-07				AT4G19980	2.09175	7.00807e-31	3.75826e-28
		AT5G42830	1.71103	5.00825e-09	2.74821e-07				AT1G65484	1.52027	0.000675669	0.0111573				AT1G63550	1.71986	0.00534265	0.0412076				AT3G01970	2.09094	8.95951e-08	1.3323e-06
		AT5G44582	1.71024	1.97045e-12	1.69965e-10				AT5G04340	1.51858	1.86473e-05	0.00055696				AT1G33900	1.71871	0.000157715	0.00237733				AT5G54470	2.0871	6.16983e-11	1.75268e-09
		AT3G50190	1.70948	9.10427e-17	1.30289e-14				AT2G35710	1.51778	0.00107988	0.0162574				AT1G33870	1.71765	3.99078e-12	7.07463e-10				AT5G19140	2.08153	8.07736e-14	3.96089e-12
		AT3G02800	1.70528	9.14073e-08	4.16325e-06				AT3G23150	1.51611	1.21948e-10	1.26662e-08				AT4G23180	1.71758	9.3767e-07	3.48655e-05				AT3G14770	2.07885	2.11135e-05	0.000175874
		AT5G39020	1.70378	1.74105e-15	2.18169e-13				AT1G16390	1.51465	1.33401e-05	0.000419018				AT2G37800	1.71375	0.000166646	0.00248665				AT3G60520	2.07494	8.64946e-09	1.60537e-07
		AT1G51810	1.70079	2.88958e-05	0.000790228				AT5G46330	1.51357	7.7514e-07	3.47758e-05				AT1G72416	1.71275	3.97842e-05	0.000775145				AT1G76410	2.07462	4.87523e-10	1.16806e-08
		AT4G15120	1.69924	1.59795e-10	1.0536e-08				AT5G23510	1.51333	1.09431e-14	2.60109e-12				AT1G19020	1.69921	0.000110087	0.00177642				AT4G36410	2.0746	1.92988e-18	1.98541e-16
		AT3G22160	1.69583	1.2657e-13	1.28029e-11				AT1G74650	1.51052	5.87e-08	3.48813e-06				AT4G33020	1.68803	8.61932e-08	4.73743e-06				AT4G22710	2.06983	2.93367e-05	0.000236089
		AT2G28210	1.69524	3.25508e-07	1.33874e-05				AT1G21230	1.50798	0.000673478	0.0111286				AT5G64750	1.6877	3.53388e-07	1.54677e-05				AT4G17660	2.06941	0.000719451	0.00375751
		AT5G45090	1.69385	4.94326e-07	1.9454e-05				AT5G28770	1.50739	1.74531e-22	1.16606e-19				AT2G25460	1.68538	2.72603e-09	2.37448e-07				AT2G34180	2.06118	2.56892e-07	3.43317e-06
		AT4G04570	1.6909	6.74615e-08	3.112e-06				AT1G13520	1.50614	4.73753e-05	0.00121485				AT4G19980	1.68396	2.56631e-17	1.1536e-14				AT3G50440	2.05969	0.00365542	0.0150155
		AT4G37780	1.68559	7.0484e-07	2.6939e-05				AT2G43220	1.50598	1.77258e-06	7.20868e-05				AT2G43570	1.68098	4.24206e-07	1.79041e-05				AT2G24600	2.05389	1.76258e-08	3.07233e-07
		AT4G15417	1.68417	3.78366e-11	2.67694e-09				AT5G64890	1.50596	1.90701e-06	7.66526e-05				AT1G13110	1.67972	2.37097e-12	4.48756e-10				AT1G72416	2.05364	2.31311e-06	2.43635e-05
		AT3G21780	1.68292	0.0005649	0.0113011				AT4G23720	1.50445	0.00278569	0.034552				AT5G28646	1.67953	9.44807e-06	0.000236418				AT1G15040	2.05011	1.61163e-05	0.000138074
		AT5G20230	1.67908	6.18973e-07	2.38745e-05				AT5G65690	1.5023	1.55604e-08	1.06848e-06				AT2G23680	1.6749	3.25743e-09	2.74245e-07				AT5G24530	2.04971	2.78815e-22	4.87985e-20
		AT3G52400	1.679	2.31624e-07	9.80489e-06				AT1G01560	1.49673	0.000536642	0.00922516				AT1G11185	1.674	3.34577e-05	0.000668968				AT4G38340	2.04886	9.99962e-06	9.0111e-05
		AT1G07128	1.67723	2.1064e-08	1.05057e-06				AT2G19590	1.49672	3.79e-06	0.000139418				AT5G60350	1.67394	0.000112496	0.0018095				AT4G18250	2.04659	2.0323e-11	6.31618e-10
		AT1G14480	1.67525	3.36603e-09	1.8882e-07				AT1G30730	1.49434	5.21641e-10	4.63848e-08				AT5G11210	1.67389	6.922e-08	3.91568e-06				AT5G47560	2.04214	6.33118e-09	1.20164e-07
		AT1G66910	1.67383	0.00147908	0.0258885				AT3G22800	1.49343	6.69288e-07	3.06954e-05				AT4G20830	1.67248	1.65366e-13	4.00265e-11				AT4G18195	2.03896	0.0119221	0.0402701
		AT2G46495	1.66412	8.24011e-14	8.54089e-12				AT1G16110	1.49056	1.24474e-12	1.88773e-10				AT1G03580	1.67065	5.3057e-07	2.14727e-05				AT5G20250	2.03589	1.68737e-12	6.47337e-11
		AT5G46350	1.66315	7.01959e-05	0.00176274				AT4G19370	1.48902	1.05324e-05	0.000343032				AT4G13500	1.6686	6.28906e-06	0.000169865				AT1G55510	2.03479	7.07406e-15	4.15622e-13
		AT5G47910	1.65881	5.35553e-07	2.09131e-05				AT5G39610	1.48847	6.0318e-06	0.00020854				AT5G64510	1.6648	4.82643e-06	0.000136974				AT5G01380	2.0326	1.23621e-10	3.33963e-09
		AT4G23610	1.6529	4.50795e-05	0.00118273				AT4G23570	1.48465	8.56964e-13	1.34077e-10				AT5G38930	1.66468	0.00610954	0.045569				AT5G05420	2.02736	4.81214e-12	1.67066e-10
		AT1G76070	1.65019	1.07442e-08	5.57966e-07				AT1G67470	1.48426	3.30242e-06	0.000123503				AT3G59080	1.66436	9.01404e-06	0.000227137				AT3G20360	2.0234	1.96203e-12	7.47025e-11
		AT3G17700	1.64987	3.31355e-07	1.35484e-05				AT4G28703	1.48341	2.2148e-05	0.0006396				AT1G26270	1.66347	1.9474e-12	3.74214e-10				AT4G24230	2.02147	6.19191e-10	1.45314e-08
		AT2G41640	1.64978	6.43419e-10	3.93345e-08				AT1G51850	1.47809	7.00694e-15	1.69815e-12				AT3G47340	1.66265	0.000617949	0.00740039				AT1G64660	2.02061	1.75692e-06	1.9022e-05
		AT1G72450	1.64636	0.000549607	0.011039				AT3G48360	1.47618	2.94572e-12	4.11403e-10				AT5G07150	1.66205	6.64095e-14	1.68861e-11				AT1G77210	2.01972	0.00043167	0.002413
		AT5G22690	1.64582	1.49822e-10	9.90436e-09				AT3G49580	1.47518	0.00308391	0.0375353				AT1G30720	1.65972	6.2333e-06	0.000168903				AT1G26270	2.0133	1.88907e-18	1.95943e-16
		AT3G57700	1.64097	3.31209e-06	0.000113037				AT2G18970	1.47419	1.76953e-05	0.000536024				AT1G72940	1.65949	1.59228e-08	1.10117e-06				AT1G74190	2.01156	0.00444663	0.0177319
		AT1G14040	1.64086	1.63169e-09	9.51331e-08				AT1G13530	1.4723	1.50867e-13	2.74224e-11				AT1G60730	1.65726	8.43068e-21	6.06359e-18				AT2G14210	2.0024	2.17495e-05	0.000180566
		AT4G32300	1.63586	9.29964e-30	6.33054e-27				AT1G57990	1.47182	0.00118796	0.0175846				AT2G17880	1.65261	2.96164e-09	2.54448e-07				AT5G03390	1.999	6.38765e-14	3.21359e-12
		AT3G14620	1.63317	5.385e-08	2.52573e-06				AT4G19720	1.47013	2.4982e-08	1.62514e-06				AT5G49770	1.64089	2.1063e-07	9.8371e-06				AT1G53625	1.99842	4.41757e-06	4.33144e-05
		AT4G21840	1.63251	1.02001e-06	3.76767e-05				AT3G19010	1.46892	5.5428e-16	1.67095e-13				AT1G55810	1.64044	4.49962e-07	1.88154e-05				AT2G44840	1.99778	0.000380212	0.00216353
		AT5G38200	1.62882	2.91686e-08	1.42654e-06				AT4G13195	1.46567	3.40883e-06	0.000127098				AT2G35730	1.63988	0.000143454	0.00219657				AT1G21520	1.99668	1.30993e-11	4.21671e-10
		AT2G19190	1.62703	0.000234934	0.00527858				AT4G23260	1.46292	1.35626e-07	7.24119e-06				AT1G53633	1.63988	1.95654e-10	2.3123e-08				AT1G78830	1.99394	1.97479e-10	5.10508e-09
		AT1G30755	1.62688	2.50351e-12	2.08105e-10				AT5G41080	1.46269	2.14984e-14	4.8756e-12				AT4G22780	1.63391	1.68954e-07	8.11656e-06				AT1G51920	1.99118	0.000486036	0.00267246
		AT5G60900	1.62501	0.000405648	0.00848593				AT4G20000	1.46226	2.30282e-11	2.72372e-09				AT2G38230	1.63382	8.04078e-08	4.45838e-06				AT3G07350	1.98637	5.31558e-18	5.03682e-16
		AT4G39830	1.62012	1.61816e-14	1.79544e-12				AT3G47250	1.46183	0.000661836	0.0109876				AT3G46260	1.63032	2.42946e-06	7.68302e-05				AT3G17860	1.98612	4.40469e-16	3.16297e-14
		AT3G46600	1.61778	2.26917e-25	9.36943e-23				AT1G21320	1.46157	1.08845e-07	6.00592e-06				AT5G57190	1.62998	3.92419e-05	0.000767182				AT3G54150	1.98467	9.76613e-11	2.66402e-09
		AT3G46110	1.61517	1.01024e-06	3.74188e-05				AT3G23880	1.45853	1.5873e-13	2.86409e-11				AT1G32970	1.629	5.22743e-05	0.000973708				AT1G65500	1.97541	4.30617e-16	3.10995e-14
		AT1G13530	1.61509	2.91021e-17	4.4424e-15				AT3G15450	1.45004	2.13643e-12	3.05275e-10				AT4G21870	1.62592	1.10022e-05	0.000267593				AT5G63160	1.97444	5.54695e-08	8.66775e-07
		AT5G40170	1.61452	3.34776e-13	3.20609e-11				AT4G08040	1.44646	0.000149056	0.00319571				AT3G23150	1.62419	4.20104e-10	4.66572e-08				AT1G62420	1.97403	0.000217996	0.00134309
		AT4G12720	1.6134	5.56971e-18	9.1689e-16				AT4G22780	1.44503	8.09083e-07	3.61673e-05				AT1G33910	1.62393	0.00662031	0.0485303				AT1G07870	1.97339	6.12903e-09	1.16855e-07
		AT3G47090	1.60873	0.000930801	0.0175087				AT4G37370	1.44424	0.000416358	0.00756792				AT3G60470	1.62139	0.00212014	0.019939				AT2G02580	1.97315	7.50906e-14	3.71839e-12
		AT5G26920	1.60142	1.08342e-08	5.60333e-07				AT5G11920	1.44247	9.92252e-08	5.54943e-06				AT3G14225	1.61999	4.47055e-07	1.87562e-05				AT4G27290	1.97245	3.88527e-08	6.25739e-07
		AT5G59550	1.598	2.7079e-15	3.26335e-13				AT1G68840	1.44087	8.88781e-25	8.78827e-22				AT4G18340	1.61998	8.94491e-09	6.68161e-07				AT4G39580	1.96889	1.35785e-09	2.96553e-08
		AT3G52520	1.5971	0.000100942	0.00246359				AT1G80450	1.44029	1.47553e-09	1.1959e-07				AT2G47560	1.61748	1.56106e-07	7.63555e-06				AT1G53430	1.96842	3.03204e-14	1.62601e-12
		AT5G16170	1.59669	2.22523e-22	5.71908e-20				AT1G19530	1.43331	1.93874e-06	7.76752e-05				AT1G13540	1.61572	2.96014e-13	6.65317e-11				AT1G73500	1.96315	1.02881e-06	1.18678e-05
		AT2G41880	1.59635	9.56583e-13	8.72951e-11				AT3G19930	1.43172	2.36283e-11	2.75515e-09				AT2G46750	1.61232	1.77909e-06	5.97133e-05				AT4G36040	1.96089	3.92178e-35	3.80186e-32
		AT5G07610	1.59126	1.31659e-05	0.000389213				AT3G01290	1.42597	1.7619e-07	9.2276e-06				AT3G01080	1.61134	9.12453e-06	0.000229692				AT3G28480	1.96053	1.22485e-15	8.29902e-14
		AT4G22980	1.58633	2.92395e-14	3.13385e-12				AT1G26730	1.42458	4.03089e-05	0.00105667				AT4G22690	1.60898	5.17209e-06	0.000144663				AT1G33930	1.95869	0.00576539	0.0220947
		AT4G24380	1.5801	9.73243e-07	3.63156e-05				AT2G37820	1.42316	9.16301e-05	0.00213487				AT4G06746	1.6074	6.78589e-05	0.00119781				AT3G01490	1.9569	2.05499e-05	0.000171453
		AT3G11820	1.57997	2.20525e-15	2.70945e-13				AT1G67980	1.42282	8.03001e-05	0.00192533				AT3G07600	1.6066	3.8098e-08	2.33343e-06				AT3G19680	1.95492	1.7838e-17	1.56657e-15
		AT2G22500	1.57717	5.44864e-07	2.11801e-05				AT1G33030	1.42154	1.89269e-06	7.63253e-05				AT3G01490	1.60621	0.000576	0.00699115				AT5G19890	1.95228	5.92148e-05	0.000433491
		AT1G79245	1.57344	2.52806e-24	9.22815e-22				AT1G25400	1.41603	4.78988e-05	0.00122573				AT1G64660	1.60545	3.35477e-05	0.000670235				AT3G30764	1.95182	1.2976e-08	2.33282e-07
		AT2G19650	1.56874	8.04425e-06	0.000250136				AT5G45070	1.4144	1.03989e-09	8.65844e-08				AT1G33030	1.60484	5.09745e-07	2.08869e-05				AT5G54710	1.94758	2.42053e-07	3.26269e-06
		AT1G32970	1.56581	7.62739e-06	0.000238351				AT5G37485	1.41369	2.18277e-05	0.000631829				AT5G62150	1.60056	1.51986e-06	5.27717e-05				AT5G43580	1.94757	2.3465e-06	2.4674e-05
		AT2G31945	1.56555	0.000267826	0.00590177				AT5G05440	1.41171	7.96554e-10	6.7666e-08				AT3G01970	1.59485	3.22861e-06	9.7995e-05				AT5G36925	1.94604	2.37762e-08	4.01931e-07
		AT1G61360	1.55416	2.05936e-12	1.75828e-10				AT5G39050	1.41106	0.000167302	0.00352275				AT2G28570	1.59479	9.19178e-18	4.62769e-15				AT4G22690	1.94259	7.43569e-08	1.13311e-06
		AT1G67810	1.5541	1.34473e-08	6.87013e-07				AT4G15417	1.41075	1.18346e-07	6.4581e-06				AT5G46330	1.59421	8.34275e-07	3.15334e-05				AT1G79360	1.9423	0.000224522	0.00137757
		AT5G10410	1.55083	5.61934e-11	3.84604e-09				AT5G40780	1.40911	5.99998e-13	9.82249e-11				AT3G02242	1.58818	1.51017e-05	0.000351669				AT2G17040	1.94017	2.10398e-06	2.23664e-05
		AT2G15760	1.55033	0.000387014	0.00816392				AT4G18170	1.40752	4.21288e-07	2.03801e-05				AT3G07195	1.58469	0.000147479	0.00224817				AT1G47990	1.93954	7.04589e-07	8.45675e-06
		AT4G03480	1.54793	3.88057e-10	2.42531e-08				AT3G52561	1.40686	5.00763e-05	0.00127355				AT1G33880	1.57906	6.77597e-06	0.000180882				AT3G61400	1.9328	4.92923e-08	7.77966e-07
		AT2G01340	1.54687	1.16903e-07	5.20217e-06				AT5G62150	1.4062	1.69897e-05	0.00051786				AT1G28040	1.5722	3.47887e-05	0.000691189				AT3G45730	1.93222	5.26287e-09	1.0157e-07
		AT4G27300	1.54301	0.000326157	0.00702686				AT1G16640	1.4034	3.95668e-05	0.00104052				AT4G24040	1.57186	0.000564962	0.00689041				AT1G48745	1.92708	0.000327361	0.00190778
		AT4G13340	1.54089	5.08095e-05	0.00132068				AT5G08350	1.40336	8.3892e-16	2.3566e-13				AT1G51620	1.57173	1.04142e-09	1.03212e-07				AT5G63350	1.92404	2.45541e-06	2.56586e-05
		AT2G47550	1.54033	2.83875e-22	7.07917e-20				AT2G38470	1.40297	6.68268e-05	0.00163722				AT1G61560	1.57156	2.94003e-07	1.32396e-05				AT3G09400	1.92362	0.00510676	0.0199745
		AT5G06740	1.53056	2.08044e-08	1.03969e-06				AT1G05010	1.39823	3.65448e-07	1.78377e-05				AT4G28703	1.56931	4.09464e-06	0.000119715				AT1G50090	1.91667	4.97576e-18	4.75053e-16
		AT1G25390	1.52842	1.37237e-12	1.22574e-10				AT1G15330	1.39626	9.79374e-06	0.000320664				AT5G45080	1.56905	9.21776e-07	3.44783e-05				AT5G04340	1.91576	8.42093e-06	7.73504e-05
		AT1G77210	1.52347	0.000751936	0.0144794				AT5G25610	1.39581	4.47289e-06	0.000160712				AT1G53635	1.56616	2.0296e-06	6.66985e-05				AT5G08790	1.91044	6.10965e-22	9.93508e-20
		AT4G18880	1.51168	3.49394e-15	4.17071e-13				AT1G22250	1.39565	0.00251558	0.0318409				AT4G28460	1.56563	0.00215845	0.0202063				AT3G03020	1.91044	2.0469e-22	3.71167e-20
		AT5G43520	1.51125	3.77636e-10	2.36605e-08				AT3G15760	1.39515	1.85378e-10	1.83302e-08				AT3G29240	1.56517	3.00339e-05	0.000612677				AT1G11185	1.90655	9.74772e-06	8.80613e-05
		AT5G25970	1.51002	0.00102372	0.018987				AT2G02580	1.38924	4.30235e-05	0.00111834				AT2G02930	1.56452	1.96211e-05	0.000433266				AT2G17880	1.90379	2.31456e-13	1.02528e-11
		AT3G10815	1.5044	8.99159e-09	4.71815e-07				AT1G06520	1.389	0.000504232	0.00880892				AT4G22470	1.56342	0.000614012	0.00736366				AT3G23030	1.90236	3.62013e-20	4.80239e-18
		AT3G53810	1.50375	3.53378e-25	1.43557e-22				AT3G46270	1.38795	5.68716e-09	4.1471e-07				AT1G29290	1.56327	1.97212e-06	6.52354e-05				AT1G17400	1.90216	0.000808514	0.00416485
		AT1G29670	1.50303	5.21933e-06	0.000168322				AT1G05135	1.38777	4.34716e-10	3.93633e-08				AT1G28190	1.56178	0.000347708	0.00457191				AT1G77380	1.90002	7.1176e-11	1.99332e-09
		AT1G71400	1.50256	6.36361e-28	3.48436e-25				AT2G24710	1.38681	0.00101842	0.0155596				AT4G35180	1.56086	0.00303813	0.0262004				AT1G03600	1.89922	9.80844e-19	1.07022e-16
		AT5G41100	1.49064	1.50432e-13	1.49761e-11				AT3G15630	1.38235	2.2292e-24	1.91432e-21				AT5G07010	1.56004	8.03623e-06	0.000207592				AT1G13300	1.89895	4.15705e-19	4.7844e-17
		AT1G63590	1.48458	0.00101932	0.0189194				AT2G32030	1.38059	1.72107e-05	0.000522663				AT1G66880	1.55979	1.36471e-11	2.09475e-09				AT5G04230	1.89798	6.53044e-06	6.13035e-05
		AT1G55920	1.48441	3.24971e-26	1.43597e-23				AT1G70520	1.37921	2.76725e-18	1.15943e-15				AT1G33610	1.55953	8.052e-16	3.0711e-13				AT1G21320	1.89664	3.91539e-14	2.02643e-12
		AT3G59700	1.48408	3.8065e-13	3.6316e-11				AT1G08930	1.37839	4.42103e-10	3.98861e-08				AT3G06850	1.5541	6.36809e-06	0.000171448				AT3G30763	1.8959	0.00105865	0.00523509
		AT2G33710	1.48403	3.17988e-12	2.59196e-10				AT4G26270	1.37704	1.59579e-10	1.61012e-08				AT5G12340	1.55106	0.000101041	0.00165808				AT2G43920	1.8957	0.0108936	0.0373315
		AT2G28710	1.48337	1.9628e-06	6.93367e-05				AT1G32960	1.37617	3.59398e-05	0.000965077				AT5G10050	1.55022	0.00583909	0.0440353				AT4G13090	1.89499	0.00137293	0.0065614
		AT3G13437	1.47957	4.76383e-13	4.51078e-11				AT1G03610	1.37515	0.000155075	0.00329335				AT4G23260	1.5477	3.38671e-06	0.000101735				AT3G47250	1.89363	8.72932e-07	1.02336e-05
		AT5G61560	1.47812	8.75825e-12	6.76669e-10				AT2G28710	1.374	8.52333e-05	0.00201238				AT4G17500	1.54753	0.0004951	0.00616987				AT1G68530	1.8923	1.29326e-05	0.000113617
		AT3G22910	1.47699	9.34461e-10	5.63069e-08				AT4G37610	1.37363	1.22998e-17	4.6777e-15				AT1G67810	1.54737	1.42102e-07	7.05549e-06				AT5G54720	1.88352	0.00223188	0.00985538
		AT5G12880	1.47251	5.15953e-11	3.55063e-09				AT2G44390	1.37341	2.13517e-05	0.000621689				AT1G51820	1.54651	0.00149739	0.0151012				AT5G39150	1.88288	0.00553402	0.0213967
		AT1G08930	1.47085	1.78849e-10	1.17309e-08				AT5G48530	1.37226	1.39009e-10	1.41412e-08				AT4G02380	1.54516	2.15185e-22	2.16675e-19				AT5G25970	1.88112	7.69015e-05	0.000545079
		AT3G19010	1.46925	8.29555e-14	8.56311e-12				AT1G58602	1.36963	4.28701e-05	0.00111552				AT1G37130	1.54269	6.23657e-07	2.45686e-05				AT4G27810	1.87743	1.48622e-06	1.64299e-05
		AT3G57450	1.46774	1.2383e-23	3.8505e-21				AT1G33870	1.36791	1.00276e-08	7.10268e-07				AT1G33790	1.54229	2.53597e-12	4.72873e-10				AT1G33050	1.87579	6.35917e-27	2.28975e-24
		AT3G57530	1.46208	1.69614e-08	8.52707e-07				AT1G21520	1.36766	5.06493e-06	0.000178101				AT3G30775	1.54195	2.99251e-12	5.49858e-10				AT1G66173	1.87101	1.30969e-13	6.1358e-12
		AT4G25190	1.46074	2.27123e-05	0.000636323				AT4G36880	1.36643	8.27229e-05	0.00196815				AT4G15417	1.5416	2.07551e-08	1.39325e-06				AT3G11340	1.86969	8.48848e-24	1.82865e-21
		AT5G55090	1.45333	8.80834e-14	9.05534e-12				AT1G80440	1.36286	2.27459e-06	8.90142e-05				AT2G37780	1.53742	0.00145083	0.0147325				AT3G29370	1.86832	1.65619e-13	7.57611e-12
		AT2G40095	1.45195	9.16459e-14	9.38328e-12				AT2G35730	1.35992	0.000681413	0.0112315				AT2G40000	1.53449	4.01045e-05	0.000779576				AT5G42290	1.86816	0.00566789	0.0217873
		AT5G60350	1.45107	3.40585e-05	0.000916487				AT2G29720	1.34919	7.59249e-14	1.52591e-11				AT3G51340	1.53398	5.08198e-11	6.95264e-09				AT3G15356	1.86268	7.34387e-05	0.000523924
		AT1G23830	1.44971	4.26987e-19	7.90774e-17				AT4G33050	1.34872	0.00021718	0.00440418				AT1G76600	1.5335	1.33939e-06	4.70244e-05				AT3G54625	1.86183	2.67191e-05	0.000217104
		AT4G36110	1.44674	4.6849e-05	0.00122532				AT2G19800	1.3481	1.17989e-11	1.47307e-09				AT2G24130	1.53054	6.52727e-05	0.00115911				AT1G16840	1.86119	7.96777e-21	1.14107e-18
		AT1G70581	1.44511	1.48232e-06	5.35657e-05				AT1G36622	1.34741	1.53915e-05	0.000473822				AT2G24600	1.52826	0.00037686	0.00489005				AT2G18670	1.85777	1.77538e-12	6.79035e-11
		AT2G41010	1.44417	6.38377e-08	2.95566e-06				AT2G25460	1.34477	3.29317e-07	1.6314e-05				AT3G42180	1.52584	4.06627e-11	5.68668e-09				AT1G02380	1.85336	3.57496e-08	5.81083e-07
		AT1G33590	1.43373	3.92982e-23	1.07587e-20				AT1G13100	1.34182	9.77361e-14	1.94842e-11				AT5G59080	1.52305	4.22142e-06	0.000122851				AT2G25735	1.84791	2.37338e-05	0.000195302
		AT1G16110	1.43348	1.27171e-11	9.61881e-10				AT1G69490	1.34169	1.4519e-05	0.00045146				AT2G43140	1.52249	1.24255e-11	1.95491e-09				AT4G25470	1.84755	0.00824681	0.0297497
		AT2G36220	1.4328	1.36749e-09	8.04745e-08				AT4G30370	1.34136	5.62909e-08	3.37745e-06				AT2G16380	1.52221	1.29666e-07	6.55051e-06				AT2G38870	1.84636	4.50676e-18	4.31912e-16
		AT5G23510	1.43222	6.57541e-12	5.15934e-10				AT1G19020	1.33735	0.000898741	0.0141689				AT5G38900	1.52153	1.35598e-05	0.000321716				AT3G47340	1.84458	0.000900225	0.00455169
		AT1G23840	1.43122	7.61357e-07	2.9055e-05				AT5G12340	1.33634	0.000374639	0.00689581				AT3G01290	1.51966	2.14867e-07	9.97943e-06				AT5G58070	1.84354	1.69082e-09	3.6055e-08
		AT2G38830	1.43006	2.29111e-07	9.71484e-06				AT4G15350	1.33403	3.68947e-11	4.18365e-09				AT3G14260	1.51722	8.38366e-06	0.000214039				AT5G41290	1.84188	1.14855e-10	3.11282e-09
		AT3G49530	1.42978	9.10268e-17	1.30289e-14				AT4G13510	1.33228	1.14965e-07	6.31539e-06				AT4G04700	1.51226	2.18165e-09	1.96138e-07				AT1G15415	1.84133	0.000525202	0.00285542
		AT4G23550	1.4272	9.43013e-06	0.000288378				AT1G23390	1.33156	7.94687e-12	1.00742e-09				AT1G73805	1.50958	0.000193587	0.00282338				AT4G08770	1.84131	3.71805e-08	6.00727e-07
		AT5G17960	1.42569	6.40632e-09	3.45516e-07				AT5G63350	1.33022	0.00225906	0.0291954				AT5G39610	1.50846	2.28134e-05	0.000489583				AT2G39510	1.83914	0.00388197	0.0158146
		AT1G47890	1.42336	0.000541744	0.0109072				AT4G04570	1.32961	0.000159392	0.00337633				AT5G05420	1.50765	2.05441e-06	6.73382e-05				AT1G27730	1.83688	2.88646e-05	0.000232661
		AT3G44630	1.42332	0.000557292	0.0111667				AT5G61440	1.3267	7.97659e-13	1.26398e-10				AT2G43220	1.50734	1.28352e-06	4.51889e-05				AT4G14690	1.83546	8.57963e-05	0.000599361
		AT5G01100	1.42329	6.98075e-08	3.20847e-06				AT5G43450	1.32451	7.20367e-06	0.000243604				AT4G24230	1.50374	6.68035e-06	0.000178708				AT5G28630	1.83435	7.70549e-07	9.18283e-06
		AT1G21230	1.42214	5.63292e-05	0.00144624				AT1G44020	1.32367	4.29803e-07	2.06707e-05				AT5G58750	1.50252	3.73288e-19	2.1853e-16				AT5G65690	1.83049	6.03184e-08	9.36161e-07
		AT3G13432	1.41943	3.65795e-06	0.000122844				AT1G15670	1.32353	2.20983e-10	2.14224e-08				AT1G80240	1.50079	1.89229e-07	8.93709e-06				AT5G41280	1.8302	3.52045e-08	5.73952e-07
		AT5G39000	1.41667	3.88674e-08	1.8576e-06				AT5G25440	1.31992	1.20019e-13	2.24764e-11				AT2G29120	1.50074	0.00096349	0.0106351				AT2G35950	1.829	5.92054e-05	0.000433491
		AT5G66070	1.41542	1.49945e-11	1.11949e-09				AT4G40070	1.31925	8.3979e-05	0.0019901				AT4G18280	1.50004	1.57046e-05	0.000362357				AT1G78000	1.8259	4.90242e-12	1.69966e-10
		AT2G19210	1.41478	0.000782732	0.015015				AT1G14642	1.31886	0.000817828	0.0131107				AT2G22860	1.5	2.67413e-05	0.000557251				AT1G06160	1.82119	0.000587672	0.00314731
		AT2G39210	1.41039	5.76778e-12	4.55402e-10				AT2G43570	1.31811	3.02252e-05	0.00083763				AT1G16260	1.49725	1.06489e-06	3.86819e-05				AT4G39670	1.81363	3.95911e-13	1.69422e-11
		AT3G28850	1.40915	9.19849e-12	7.06349e-10				AT5G41300	1.31761	4.8311e-09	3.58633e-07				AT5G54490	1.49457	4.91395e-10	5.30896e-08				AT5G22920	1.81309	9.78442e-11	2.66612e-09
		AT1G09940	1.40863	8.59067e-10	5.18881e-08				AT1G02640	1.31732	5.42302e-09	3.98979e-07				AT5G22555	1.49446	5.72923e-05	0.00104584				AT3G13310	1.8127	6.44301e-19	7.28234e-17
		AT3G08720	1.40716	2.85854e-13	2.79062e-11				AT3G48450	1.31685	0.000530993	0.00916631				AT1G02360	1.49055	8.62832e-12	1.41039e-09				AT1G72900	1.81137	2.32439e-06	2.44721e-05
		AT1G29690	1.40595	3.58066e-12	2.89058e-10				AT4G39780	1.31493	6.13866e-11	6.68492e-09				AT3G20380	1.48643	2.25838e-05	0.000486314				AT5G64260	1.81062	2.07838e-12	7.87753e-11
		AT1G64610	1.40552	2.45541e-10	1.57766e-08				AT5G16370	1.31445	1.74834e-08	1.18734e-06				AT3G47090	1.48274	0.00431937	0.0345948				AT5G59080	1.81051	7.28831e-10	1.67611e-08
		AT2G27080	1.40282	2.94236e-05	0.000803787				AT5G19120	1.3117	2.7172e-10	2.58971e-08				AT1G17290	1.48184	2.07089e-05	0.000453309				AT1G02850	1.80582	8.43876e-17	6.70974e-15
		AT2G31880	1.4006	1.65046e-13	1.63021e-11				AT2G39210	1.31067	2.07858e-11	2.48224e-09				AT5G16370	1.48183	2.18275e-08	1.45361e-06				AT5G53970	1.80062	7.26268e-16	5.04286e-14
		AT2G01180	1.3951	4.38651e-07	1.75092e-05				AT1G14260	1.30999	0.000100585	0.0023173				AT4G37900	1.48176	5.86178e-08	3.36904e-06				AT1G67070	1.79948	4.69152e-10	1.12726e-08
		AT5G03380	1.39465	5.55996e-08	2.59812e-06				AT2G15890	1.30895	3.41848e-06	0.000127114				AT5G05430	1.48061	0.00208269	0.0196432				AT3G02800	1.79711	1.87288e-07	2.59516e-06
		AT1G24150	1.3913	1.06881e-09	6.3921e-08				AT2G23680	1.30666	2.06694e-06	8.22781e-05				AT4G34380	1.47992	2.35124e-05	0.000502017				AT1G68880	1.79687	2.51172e-15	1.6068e-13
		AT1G65486	1.38688	0.000625808	0.0123696				AT3G09405	1.30662	1.44073e-06	6.01601e-05				AT4G30370	1.47944	2.55864e-08	1.66002e-06				AT5G64250	1.79658	5.89452e-30	3.09524e-27
		AT5G13080	1.38655	0.00118741	0.0215006				AT4G19980	1.3053	4.93627e-13	8.2449e-11				AT4G19720	1.47807	4.98795e-07	2.05166e-05				AT5G03490	1.79563	1.82855e-19	2.24823e-17
		AT1G15530	1.38362	8.79827e-11	5.90939e-09				AT5G59260	1.30453	2.66948e-09	2.04937e-07				AT1G73500	1.47574	0.000288791	0.00395094				AT3G62150	1.79124	1.84689e-09	3.92024e-08
		AT1G65481	1.38204	0.000908946	0.0171421				AT5G64100	1.30307	2.7814e-07	1.40894e-05				AT5G23510	1.47441	3.77651e-11	5.37097e-09				AT1G30720	1.7905	6.86338e-07	8.26129e-06
		AT5G46080	1.37963	1.77866e-14	1.95629e-12				AT2G15830	1.3018	0.00010729	0.00244668				AT5G22250	1.47206	1.73458e-05	0.000391947				AT4G32840	1.7875	2.21117e-29	1.09279e-26
		AT1G73540	1.37803	1.05125e-05	0.000316341				AT1G32920	1.2968	6.76406e-08	3.9529e-06				AT2G39530	1.4717	1.317e-12	2.60239e-10				AT1G73805	1.78529	8.80292e-06	8.04274e-05
		AT5G67340	1.37255	2.4098e-09	1.37945e-07				AT2G19050	1.29385	3.57121e-07	1.74812e-05				AT2G44390	1.47122	2.34842e-05	0.00050184				AT5G13740	1.78146	4.15523e-16	3.00955e-14
		AT3G15760	1.3725	1.79547e-10	1.17461e-08				AT5G49780	1.29284	1.56966e-12	2.29597e-10				AT4G10830	1.47114	0.000152416	0.00230575				AT1G23850	1.77991	2.22022e-09	4.60582e-08
		AT3G47250	1.37052	0.000495892	0.0100807				AT5G25451	1.29274	2.12686e-05	0.00062				AT1G65486	1.46825	0.002218	0.0206324				AT5G22270	1.77982	5.55665e-07	6.83287e-06
		AT4G17785	1.36969	0.000214848	0.00486635				AT4G39675	1.28975	5.45796e-09	4.00358e-07				AT4G22640	1.46738	1.33168e-05	0.000316548				AT2G28400	1.77816	6.43358e-21	9.31945e-19
		AT3G09020	1.36848	4.8524e-08	2.29732e-06				AT5G23350	1.28536	2.02569e-11	2.43082e-09				AT3G56710	1.46666	2.94871e-05	0.000602988				AT5G14730	1.77759	1.85328e-17	1.61076e-15
		AT2G15390	1.3675	3.41314e-08	1.64687e-06				AT2G43140	1.28426	5.84191e-11	6.41831e-09				AT5G47910	1.46621	2.68925e-05	0.000559475				AT4G31800	1.77466	3.2673e-05	0.000259214
		AT3G25600	1.3655	1.33439e-09	7.87101e-08				AT3G02242	1.28414	7.94618e-05	0.00190708				AT5G22560	1.46564	2.28128e-05	0.000489583				AT5G61590	1.76614	4.35613e-10	1.05549e-08
		AT2G27660	1.36233	1.16705e-05	0.000347043				AT5G25450	1.28337	0.000205352	0.0042092				AT5G47560	1.45606	2.82446e-05	0.000580882				AT3G02240	1.76567	3.92048e-12	1.3957e-10
		AT3G21520	1.36228	0.00110517	0.0202443				AT3G07195	1.28168	0.00117827	0.0174621				AT5G44575	1.45521	0.000394331	0.00507353				AT3G10815	1.76205	3.47096e-09	6.92133e-08
		AT3G51920	1.36066	4.0237e-11	2.83087e-09				AT1G51790	1.27966	3.79145e-10	3.47128e-08				AT1G72900	1.45516	0.000112733	0.00181099				AT3G44260	1.75578	0.00011185	0.000758045
		AT4G10530	1.36012	0.000303041	0.00658558				AT2G39518	1.2784	2.62609e-10	2.51616e-08				AT4G22530	1.45472	4.00145e-18	2.05568e-15				AT3G25410	1.75529	6.743e-28	2.69773e-25
		AT3G25610	1.35873	8.64123e-18	1.39517e-15				AT5G07080	1.27756	9.02572e-07	3.98421e-05				AT5G23903	1.4524	0.000961405	0.0106193				AT4G40065	1.75379	9.92636e-15	5.73839e-13
		AT4G23130	1.35812	0.00146909	0.0258034				AT4G13300	1.27739	9.47073e-05	0.00220034				AT1G10990	1.45216	1.52109e-11	2.30665e-09				AT5G63790	1.74831	1.93326e-33	1.39223e-30
		AT1G09932	1.3578	6.79564e-07	2.60918e-05				AT3G62150	1.27538	1.50286e-06	6.2438e-05				AT3G54420	1.45208	4.18183e-09	3.41783e-07				AT3G14990	1.74759	1.04579e-32	6.5898e-30
		AT4G30210	1.35678	5.42414e-07	2.11483e-05				AT4G20780	1.27385	2.39746e-08	1.56787e-06				AT3G52400	1.45029	3.77705e-05	0.000741652				AT5G49690	1.74676	0.000151692	0.000982876
		AT3G09010	1.35468	1.0824e-08	5.60333e-07				AT2G19060	1.27309	1.95444e-07	1.01713e-05				AT2G37820	1.44965	9.47463e-05	0.00157221				AT1G13448	1.74508	6.47802e-05	0.000469326
		AT5G64810	1.35465	1.9007e-11	1.39166e-09				AT3G55980	1.27266	1.59438e-06	6.56884e-05				AT5G10625	1.44806	9.23703e-08	4.98795e-06				AT4G15120	1.74452	3.03549e-11	9.11914e-10
		AT3G54530	1.35424	0.0012047	0.021751				AT3G46330	1.26889	7.66387e-07	3.44456e-05				AT1G08930	1.44748	1.68697e-09	1.57866e-07				AT1G68240	1.74305	0.000279143	0.00166053
		AT2G37820	1.35396	1.53464e-05	0.000445825				AT5G11210	1.26831	1.96533e-05	0.000579749				AT5G27420	1.44718	8.43343e-06	0.000215091				AT5G06730	1.74289	5.62694e-15	3.36083e-13
		AT5G15120	1.35283	0.000289881	0.00633914				AT5G64120	1.26785	0.000632216	0.0105403				AT1G51800	1.44708	1.28974e-10	1.58373e-08				AT5G13370	1.74023	5.9599e-06	5.65372e-05
		AT1G75000	1.34957	7.00465e-05	0.00176074				AT3G14225	1.26732	5.87401e-06	0.00020394				AT1G67070	1.44659	1.25388e-06	4.42797e-05				AT3G22961	1.73912	0.000132743	0.000877237
		AT5G39100	1.34311	0.000514467	0.0104331				AT2G45360	1.26627	4.92985e-09	3.64868e-07				AT4G23550	1.44653	1.91055e-06	6.36167e-05				AT2G16586	1.73896	2.21068e-05	0.000182989
		AT3G11080	1.34238	6.63854e-06	0.000209268				AT4G03470	1.26588	1.12275e-05	0.000363754				AT5G38310	1.44565	0.000158458	0.00238568				AT1G67810	1.73823	4.3593e-10	1.05549e-08
		AT4G18950	1.34006	8.74473e-11	5.88913e-09				AT1G25560	1.26553	2.69307e-11	3.0964e-09				AT5G05440	1.44522	3.59223e-09	2.97458e-07				AT2G25410	1.73718	3.07793e-09	6.19149e-08
		AT2G16900	1.33862	1.40448e-19	2.82996e-17				AT4G36110	1.26429	0.00278275	0.0345329				AT5G63350	1.44071	0.00198656	0.0189136				AT1G11580	1.73606	2.26444e-14	1.24347e-12
		AT1G27100	1.33844	1.51956e-12	1.34765e-10				AT3G61060	1.26344	0.000883343	0.0139529				AT3G53200	1.4397	0.000985837	0.0108324				AT3G50480	1.73279	4.91194e-07	6.14724e-06
		AT5G11920	1.33786	4.65685e-07	1.83844e-05				AT5G06740	1.26117	7.59099e-06	0.000255305				AT5G66640	1.43954	0.00145838	0.0147915				AT1G49570	1.73199	2.01877e-05	0.000168655
		AT1G69150	1.33487	3.3348e-08	1.61837e-06				AT3G17690	1.2611	0.00388092	0.04536				AT2G27660	1.43926	6.25337e-06	0.000169265				AT5G66650	1.72987	1.77433e-10	4.6392e-09
		AT3G07600	1.33343	9.86996e-07	3.67201e-05				AT5G22250	1.25884	0.00010298	0.00235741				AT1G14260	1.43706	0.000146982	0.00224242				AT3G08860	1.72942	2.03145e-07	2.78579e-06
		AT5G15870	1.33088	1.69419e-07	7.31931e-06				AT5G01100	1.25718	1.18387e-06	5.08075e-05				AT3G30764	1.43513	0.000130957	0.00203618				AT2G31390	1.72906	2.19988e-09	4.58065e-08
		AT2G46600	1.32979	1.08021e-14	1.23109e-12				AT5G42680	1.25687	0.000562113	0.00960293				AT3G59060	1.43283	0.00281806	0.0248299				AT5G16370	1.72642	2.46737e-10	6.28183e-09
		AT3G62150	1.32749	9.46881e-07	3.5437e-05				AT5G44260	1.25632	2.24081e-06	8.8065e-05				AT4G19530	1.43185	0.000939263	0.0104159				AT2G38210	1.72631	0.00126463	0.00611335
		AT3G54420	1.32456	5.50343e-08	2.57648e-06				AT2G23320	1.25604	4.12375e-18	1.69807e-15				AT5G52720	1.43139	2.82696e-05	0.000580922				AT5G19120	1.72616	4.36672e-13	1.86548e-11
		AT5G40540	1.32406	1.17495e-14	1.33304e-12				AT1G11310	1.25592	3.00656e-13	5.30873e-11				AT1G16230	1.43111	6.7901e-05	0.00119781				AT3G50980	1.72229	1.22706e-07	1.77645e-06
		AT3G57640	1.32368	3.83986e-05	0.00101591				AT1G66173	1.25493	5.83601e-06	0.00020301				AT4G03510	1.42873	9.156e-12	1.48699e-09				AT1G26250	1.72186	8.44344e-06	7.75039e-05
		AT2G04040	1.31609	9.73969e-06	0.000295915				AT1G66830	1.25126	0.00162977	0.0225324				AT5G50140	1.42428	0.0041799	0.0337354				AT1G35670	1.72116	2.93094e-13	1.2781e-11
		AT4G20860	1.31228	7.42283e-09	3.95262e-07				AT3G13432	1.25054	8.42675e-05	0.00199339				AT2G40330	1.4231	1.07855e-08	7.71317e-07				AT1G28040	1.72031	2.11382e-06	2.24521e-05
		AT3G29400	1.31188	2.93468e-17	4.45275e-15				AT1G21270	1.24982	0.00106455	0.016105				AT3G57700	1.42175	0.000369367	0.00480521				AT1G12780	1.71749	4.36196e-15	2.66853e-13
		AT1G20823	1.31076	2.26739e-07	9.64676e-06				AT3G14770	1.24746	0.00274666	0.0341537				AT5G65207	1.42029	0.000246311	0.00345425				AT2G46450	1.71468	8.3527e-28	3.28953e-25
		AT4G35480	1.30823	0.000113856	0.00274421				AT3G02140	1.2474	1.60942e-15	4.32443e-13				AT4G17030	1.42029	9.8984e-05	0.00163178				AT3G60930	1.70623	2.22351e-21	3.39657e-19
		AT4G08950	1.30823	3.51684e-06	0.000119217				AT1G22890	1.2462	0.000523729	0.00907259				AT5G45070	1.41786	8.37662e-09	6.35135e-07				AT1G15330	1.7016	1.1349e-07	1.65252e-06
		AT4G11850	1.3063	1.29788e-08	6.65779e-07				AT5G27420	1.24489	3.43222e-05	0.000932358				AT3G11580	1.41208	1.54913e-06	5.35851e-05				AT4G13820	1.69913	8.86369e-10	1.99829e-08
		AT5G43170	1.30527	3.0177e-10	1.90972e-08				AT1G19770	1.24475	2.921e-05	0.000812229				AT1G05450	1.40984	3.4115e-05	0.000680488				AT3G29000	1.69832	8.96954e-05	0.000622459
		AT4G29050	1.30488	8.68904e-07	3.2726e-05				AT3G26210	1.24415	2.84558e-05	0.000794833				AT4G36500	1.40751	1.3649e-05	0.000323527				AT4G15550	1.69683	1.01984e-16	8.03284e-15
		AT2G34180	1.30284	8.84231e-05	0.00218131				AT5G64510	1.24297	0.000460548	0.00820227				AT5G05730	1.4048	0.00180733	0.0175321				AT4G36820	1.68687	0.000117731	0.000793004
		AT2G35730	1.30006	0.000798175	0.0152763				AT4G09110	1.24241	0.00228777	0.0294704				AT5G07390	1.4023	2.84522e-07	1.28356e-05				AT1G33813	1.68641	0.0116217	0.0394512
		AT5G22570	1.2956	0.000270291	0.00594569				AT3G51340	1.23905	1.39925e-08	9.68895e-07				AT5G48175	1.39925	3.78542e-12	6.85542e-10				AT1G59700	1.68492	1.19675e-05	0.000105913
		AT1G30730	1.295	6.83929e-08	3.1492e-06				AT2G39350	1.2389	1.44947e-12	2.14556e-10				AT4G13310	1.39829	0.00151307	0.0152171				AT4G17500	1.68253	0.000430712	0.00240872
		AT2G35980	1.29404	5.85727e-06	0.000187694				AT2G18150	1.23772	0.000286561	0.00558812				AT1G26250	1.39802	0.000325842	0.00434681				AT1G47960	1.68028	1.32203e-06	1.48229e-05
		AT5G66210	1.29293	5.92231e-06	0.000189536				AT5G48175	1.23632	7.45664e-12	9.50145e-10				AT5G06730	1.39772	5.99881e-09	4.74868e-07				AT3G15340	1.67985	2.48816e-19	3.0151e-17
		AT3G13430	1.29033	2.32931e-18	3.99105e-16				AT2G25900	1.23632	2.31755e-11	2.72528e-09				AT3G45730	1.39256	7.31697e-05	0.00127644				AT3G17050	1.67796	8.23859e-08	1.23677e-06
		AT4G04960	1.28962	1.997e-10	1.2997e-08				AT5G61560	1.23578	2.63092e-08	1.70699e-06				AT1G51890	1.39192	5.24325e-07	2.13748e-05				AT1G11330	1.67763	1.34839e-13	6.2821e-12
		AT5G35580	1.28939	1.81374e-12	1.58071e-10				AT4G00210	1.23409	0.00220938	0.0286698				AT1G16225	1.39125	2.61968e-05	0.000547717				AT1G03090	1.6765	3.02145e-09	6.08271e-08
		AT4G36550	1.28885	1.20591e-14	1.34992e-12				AT3G27950	1.23029	1.66729e-16	5.42309e-14				AT1G32960	1.38701	0.000789089	0.00903308				AT1G71695	1.67544	1.79898e-05	0.000152108
		AT5G66790	1.28853	4.58219e-07	1.81998e-05				AT1G11330	1.23012	1.04027e-09	8.65844e-08				AT2G41380	1.38688	1.03123e-08	7.47304e-07				AT4G02520	1.67446	7.76108e-10	1.7719e-08
		AT2G41180	1.28709	6.31296e-05	0.00160287				AT4G24230	1.22727	2.02556e-05	0.000594679				AT1G80380	1.3863	2.68284e-06	8.36562e-05				AT4G17030	1.67321	1.63965e-06	1.79062e-05
		AT5G67450	1.28618	1.17623e-07	5.225e-06				AT2G21020	1.22715	1.80517e-10	1.79212e-08				AT5G07440	1.38316	7.81369e-07	2.99382e-05				AT3G25882	1.6721	9.01118e-17	7.12298e-15
		AT1G02360	1.28377	1.54019e-09	9.02156e-08				AT5G52720	1.22427	3.80709e-05	0.00100978				AT3G48450	1.3829	0.0021579	0.0202063				AT2G31945	1.66876	0.000373003	0.0021309
		AT5G02290	1.2836	9.62674e-13	8.75338e-11				AT4G27970	1.22406	9.96892e-08	5.56279e-06				AT1G79160	1.38241	6.26048e-05	0.00112514				AT1G21230	1.66709	0.000662674	0.00349721
		AT3G52430	1.28328	5.81431e-07	2.253e-05				AT1G12200	1.21596	1.3094e-10	1.34309e-08				AT3G59480	1.38086	8.98272e-10	9.08121e-08				AT5G62720	1.66633	2.63834e-11	8.05078e-10
		AT3G45330	1.28007	1.66485e-05	0.000478138				AT1G80240	1.21379	1.11536e-05	0.000361835				AT1G72210	1.37801	0.000285446	0.00391582				AT1G23730	1.66386	0.00221798	0.00980433
		AT5G59450	1.27955	1.1888e-14	1.33706e-12				AT5G60270	1.21292	1.81235e-05	0.000545691				AT2G34400	1.3764	0.000848189	0.00959616				AT4G27280	1.66296	2.46304e-07	3.30922e-06
		AT3G09830	1.27926	3.01225e-12	2.47132e-10				AT5G65207	1.21256	0.000248358	0.00494316				AT1G35670	1.37428	1.88581e-08	1.27955e-06				AT5G38310	1.66149	1.87781e-07	2.60055e-06
		AT4G24160	1.27863	2.48514e-10	1.5927e-08				AT1G28370	1.21239	0.000216068	0.00438522				AT4G04570	1.37373	6.17522e-05	0.00111273				AT4G34135	1.65813	5.12747e-15	3.09923e-13
		AT5G65300	1.27787	1.51187e-08	7.64648e-07				AT2G28970	1.21224	1.53318e-10	1.55328e-08				AT3G02800	1.37012	0.000124835	0.00196159				AT2G46080	1.65328	6.61869e-23	1.26382e-20
		AT3G13950	1.27397	0.000804202	0.0153683				AT4G08850	1.21191	6.66995e-06	0.000227109				AT5G64100	1.36637	2.08891e-07	9.77401e-06				AT1G25275	1.65254	2.03115e-09	4.26272e-08
		AT4G08555	1.27122	5.73359e-09	3.11233e-07				AT3G53720	1.21159	0.000101303	0.00233105				AT1G27020	1.35679	2.75908e-05	0.000570701				AT1G78850	1.65211	9.015e-17	7.12298e-15
		AT5G62020	1.26965	1.37693e-13	1.3817e-11				AT5G63850	1.21104	5.95776e-08	3.53179e-06				AT3G26500	1.35606	1.40239e-06	4.90311e-05				AT5G39610	1.65148	2.23367e-05	0.000184589
		AT1G53633	1.26628	1.0741e-07	4.83094e-06				AT3G51910	1.20932	1.50901e-12	2.2204e-10				AT3G59900	1.3536	2.40552e-05	0.000510575				AT2G25510	1.64716	1.17962e-07	1.71467e-06
		AT5G03360	1.26599	1.52137e-11	1.12703e-09				AT5G08790	1.20783	1.97858e-11	2.38587e-09				AT3G61400	1.34809	0.00151071	0.0151995				AT2G28755	1.64684	6.63136e-05	0.000478647
		AT5G53130	1.26524	3.30672e-18	5.58968e-16				AT2G18210	1.20646	0.000827869	0.0131692				AT5G49780	1.34561	6.27525e-11	8.35803e-09				AT3G60470	1.64617	0.000140966	0.000922389
		AT4G27652	1.25956	4.4825e-05	0.00117728				AT1G23560	1.20596	1.04395e-13	2.01613e-11				AT1G25220	1.34417	1.47166e-06	5.11686e-05				AT3G20380	1.64546	4.54786e-07	5.74869e-06
		AT3G11390	1.25949	0.00143693	0.0253577				AT5G46090	1.20581	0.000218445	0.0044262				AT3G22800	1.3441	1.38819e-05	0.000327505				AT1G13550	1.64507	2.35416e-06	2.47339e-05
		AT1G14870	1.25362	9.93338e-06	0.000300712				AT1G10150	1.20254	3.18953e-12	4.40476e-10				AT4G37390	1.34377	8.9228e-05	0.00149643				AT4G18170	1.64482	4.11578e-10	9.99405e-09
		AT3G10720	1.2528	2.25408e-12	1.89245e-10				AT5G04310	1.20243	0.000580751	0.00987929				AT1G23710	1.3415	4.63918e-07	1.93524e-05				AT2G29120	1.64461	0.00017321	0.00110246
		AT1G07620	1.25181	6.78335e-05	0.00171163				AT2G28210	1.20186	0.0001208	0.0026806				AT1G01340	1.34052	1.27949e-07	6.48061e-06				AT3G45638	1.6435	0.00129881	0.00625339
		AT2G34000	1.2516	3.78582e-08	1.81626e-06				AT1G14200	1.20075	0.00149295	0.0209931				AT3G22961	1.33825	0.000937954	0.0104105				AT1G58130	1.64268	0.00875845	0.0312377
		AT1G70520	1.24716	2.35945e-15	2.87089e-13				AT5G24230	1.20023	3.34185e-10	3.10566e-08				AT2G17040	1.33757	0.00630582	0.0466186				AT1G18300	1.64001	4.90417e-09	9.51575e-08
		AT1G61550	1.24617	3.63521e-05	0.000967333				AT1G10340	1.19896	5.83899e-06	0.00020301				AT3G09940	1.33622	9.06572e-09	6.7121e-07				AT5G51460	1.63879	2.96291e-14	1.59573e-12
		AT3G28340	1.24557	4.38724e-10	2.71502e-08				AT3G30775	1.1977	3.10885e-10	2.91102e-08				AT5G28770	1.33372	3.07677e-14	8.41865e-12				AT4G33980	1.6381	4.91028e-05	0.000368783
		AT4G20730	1.24528	1.47128e-08	7.48627e-07				AT5G15130	1.19573	0.000117362	0.00262078				AT5G19855	1.33148	0.000713404	0.00832569				AT2G37025	1.63629	0.00153041	0.007202
		AT4G22640	1.24519	2.43968e-05	0.000680489				AT1G05575	1.19412	7.70816e-06	0.000258894				AT3G14770	1.3287	0.00337813	0.0285075				AT3G29810	1.63625	1.50267e-09	3.24549e-08
		AT4G11050	1.24313	4.92262e-06	0.000159982				AT4G39580	1.19396	7.7066e-05	0.00186042				AT1G13590	1.32757	4.24715e-14	1.12541e-11				AT4G19720	1.63484	7.14717e-10	1.64817e-08
		AT1G55390	1.24278	0.00020529	0.00468356				AT3G54040	1.19284	0.00212387	0.0278127				AT2G36950	1.32622	1.09318e-06	3.93686e-05				AT3G48390	1.6341	7.13833e-10	1.64763e-08
		AT4G01010	1.23876	4.71948e-05	0.00123309				AT3G22060	1.1921	2.3757e-06	9.21935e-05				AT1G17345	1.32571	0.00607604	0.0453729				AT3G22910	1.63157	4.0597e-08	6.51749e-07
		AT2G02220	1.23691	2.65113e-19	5.09726e-17				AT4G28270	1.192	5.5825e-12	7.35375e-10				AT1G11300	1.32416	3.02331e-05	0.000614747				AT3G02555	1.63061	8.42487e-18	7.74996e-16
		AT5G44585	1.23526	3.4855e-05	0.000932936				AT4G39230	1.1917	1.38341e-11	1.70139e-09				AT1G30730	1.3231	7.46587e-07	2.88249e-05				AT1G64740	1.62806	1.26627e-25	3.71121e-23
		AT1G69840	1.23513	1.48345e-11	1.11201e-09				AT2G44130	1.19114	1.16499e-07	6.38551e-06				AT1G52200	1.32301	4.30606e-08	2.56864e-06				AT5G49700	1.6265	0.000152346	0.000986102
		AT1G70170	1.22799	5.16099e-06	0.000166867				AT2G24720	1.18953	0.00231222	0.0297079				AT4G29050	1.32225	1.09493e-05	0.000266821				AT1G33030	1.62486	5.77111e-10	1.36072e-08
		AT3G45970	1.22748	4.61341e-05	0.00120788				AT4G06746	1.18935	0.00032068	0.00613086				AT1G61420	1.31865	2.70072e-12	4.99892e-10				AT1G21326	1.62376	8.38293e-05	0.000587248
		AT2G38870	1.22658	1.30287e-08	6.6698e-07				AT4G12090	1.18746	2.64196e-08	1.70966e-06				AT3G51920	1.3186	9.86378e-10	9.93203e-08				AT1G14860	1.62324	5.91628e-14	2.99236e-12
		AT4G11370	1.22467	1.02284e-05	0.000308531				AT2G44490	1.18569	1.20323e-09	9.9146e-08				AT3G29000	1.31773	0.00328945	0.0279465				AT4G21380	1.622	0.000934197	0.00469895
		AT2G29720	1.22452	2.7905e-10	1.77935e-08				AT1G05450	1.18355	8.58634e-05	0.00202533				AT4G18197	1.31637	0.00679331	0.0495933				AT4G15765	1.61923	4.02755e-11	1.18208e-09
		AT2G30020	1.2216	2.09718e-15	2.5893e-13				AT1G60730	1.18117	4.50762e-16	1.39286e-13				AT5G25440	1.31601	6.74312e-13	1.42643e-10				AT3G61198	1.61908	7.4746e-19	8.29944e-17
		AT4G27970	1.22059	1.47556e-06	5.3398e-05				AT3G07600	1.17897	1.47974e-05	0.000458385				AT1G07620	1.31534	3.52035e-05	0.000698328				AT2G23690	1.61501	1.1206e-14	6.41926e-13
		AT4G17230	1.21605	8.20267e-12	6.37656e-10				AT3G45960	1.17896	3.73689e-06	0.000137875				AT1G63180	1.31385	2.24007e-07	1.029e-05				AT5G11920	1.6145	5.83297e-09	1.11632e-07
		AT5G42440	1.21496	2.76949e-12	2.28705e-10				AT1G11540	1.17807	7.5652e-07	3.42368e-05				AT1G72930	1.31285	2.94676e-05	0.000602988				AT1G70581	1.61147	4.9512e-06	4.7906e-05
		AT1G11310	1.21312	3.52702e-11	2.5024e-09				AT5G47230	1.17682	5.29198e-07	2.49652e-05				AT5G42010	1.31263	2.22994e-08	1.47722e-06				AT3G60490	1.60664	2.63249e-10	6.65517e-09
		AT1G72416	1.21159	0.00122071	0.0219929				AT5G46040	1.17539	0.000142116	0.00307359				AT3G50470	1.31194	6.04076e-09	4.7669e-07				AT1G02440	1.60326	5.58271e-07	6.86066e-06
		AT2G46430	1.2099	6.80996e-09	3.6572e-07				AT1G70290	1.1729	5.54502e-09	4.05541e-07				AT5G53550	1.31005	5.09051e-16	2.03402e-13				AT5G42200	1.6024	0.0001559	0.00100523
		AT1G75490	1.20744	0.00258405	0.0418819				AT2G35930	1.17055	0.000131589	0.00288888				AT1G11540	1.30841	3.53925e-07	1.54677e-05				AT5G28646	1.60216	3.98193e-06	3.95447e-05
		AT5G44870	1.20741	2.6608e-08	1.3115e-06				AT1G11260	1.1694	1.2358e-06	5.29447e-05				AT1G55510	1.30636	1.00254e-06	3.66816e-05				AT2G16380	1.60174	4.14663e-07	5.30474e-06
		AT5G44060	1.20327	5.17489e-09	2.82733e-07				AT4G19230	1.16797	1.71301e-14	3.95753e-12				AT5G39480	1.30594	0.000604381	0.00727598				AT1G03800	1.59833	0.000679642	0.00357554
		AT1G70920	1.20249	0.00264057	0.0426102				AT1G51890	1.16762	5.67246e-06	0.000198055				AT5G60270	1.3054	2.84441e-06	8.78555e-05				AT1G29860	1.59709	1.95666e-06	2.09061e-05
		AT5G05190	1.20106	6.52308e-08	3.01462e-06				AT4G33980	1.16362	0.00161443	0.0223829				AT3G48390	1.30441	1.18319e-05	0.000285291				AT4G14365	1.5962	9.36725e-06	8.4837e-05
		AT1G75020	1.19971	2.38674e-15	2.89014e-13				AT2G40020	1.16305	0.000796497	0.0128353				AT1G76410	1.30395	2.45762e-05	0.000519443				AT5G07010	1.59298	2.59131e-06	2.6845e-05
		AT4G00770	1.19561	2.02655e-07	8.66601e-06				AT1G80920	1.16168	1.85664e-09	1.47576e-07				AT1G28370	1.30361	0.000377949	0.0048966				AT3G14260	1.59209	1.36357e-06	1.52007e-05
		AT4G23270	1.19216	1.05555e-10	7.01478e-09				AT4G39670	1.16087	3.74616e-06	0.00013801				AT2G18670	1.30259	6.27099e-07	2.46656e-05				AT1G55850	1.59129	8.5799e-14	4.15878e-12
		AT5G66675	1.19129	1.13386e-17	1.77382e-15				AT5G54585	1.15902	4.44839e-05	0.00114905				AT3G48520	1.30178	0.000185809	0.00273051				AT3G46280	1.58441	7.7559e-19	8.57401e-17
		AT5G48175	1.18684	3.39198e-12	2.74707e-10				AT4G15300	1.15681	5.14749e-06	0.000180747				AT1G65690	1.30109	2.47652e-08	1.61507e-06				AT2G38230	1.584	1.34817e-08	2.41682e-07
		AT2G31865	1.18431	6.33911e-09	3.42625e-07				AT2G31730	1.15599	3.16716e-10	2.95443e-08				AT5G22920	1.29913	5.70302e-06	0.000157415				AT1G22890	1.58394	2.30302e-06	2.42674e-05
		AT1G14600	1.18193	0.000593428	0.0118062				AT2G13810	1.15426	0.00102727	0.0156753				AT1G77210	1.2949	0.00561995	0.0428382				AT2G02990	1.58267	0.000924129	0.00465853
		AT2G20950	1.18127	1.24611e-09	7.38489e-08				AT4G17260	1.15353	1.40542e-05	0.000438113				AT5G11920	1.29397	1.12392e-05	0.000273092				AT1G10920	1.58249	2.6194e-11	8.00267e-10
		AT2G31230	1.18113	0.00160488	0.0278773				AT2G20960	1.15341	0.000151202	0.00322217				AT1G32928	1.28929	2.58675e-05	0.000542185				AT5G46040	1.5798	1.06849e-06	1.22582e-05
		AT2G20562	1.1805	1.48959e-07	6.50231e-06				AT2G28570	1.15277	1.28687e-11	1.59057e-09				AT5G10520	1.28892	0.00102111	0.0111106				AT5G56550	1.57533	6.84411e-09	1.29121e-07
		AT3G14470	1.1802	1.36889e-11	1.03228e-09				AT2G38860	1.15271	0.000360489	0.00669518				AT1G62840	1.28857	7.75029e-06	0.000201548				AT5G22540	1.57462	0.00337927	0.0140622
		AT1G15330	1.17923	1.97159e-05	0.000559215				AT4G09780	1.15267	0.00271003	0.0337831				AT2G44790	1.28609	1.74478e-07	8.31843e-06				AT4G24570	1.57404	0.00686364	0.0255536
		AT4G25110	1.17536	4.62702e-07	1.82952e-05				AT4G22530	1.15195	1.43615e-15	3.90127e-13				AT2G32020	1.28558	0.000682315	0.0080487				AT1G66880	1.57391	4.67087e-12	1.62834e-10
		AT1G53990	1.17315	9.43792e-05	0.00231014				AT2G39530	1.15158	2.78834e-10	2.63083e-08				AT1G53620	1.28437	0.00303406	0.0261742				AT4G15760	1.57376	1.81768e-24	4.28174e-22
		AT2G17880	1.17225	2.99018e-07	1.23668e-05				AT5G39670	1.15083	0.00074934	0.0121786				AT4G40020	1.28398	0.00342459	0.0287933				AT3G30775	1.57196	1.50216e-14	8.43248e-13
		AT4G17615	1.17081	1.33578e-12	1.1973e-10				AT3G01175	1.15081	2.8668e-05	0.000799855				AT4G39670	1.27912	6.79922e-07	2.65771e-05				AT2G39770	1.56984	2.85913e-22	4.90982e-20
		AT4G21903	1.17	0.000434089	0.00902095				AT1G55640	1.14954	0.00347356	0.0415014				AT3G53160	1.27681	0.00137909	0.0141351				AT1G71140	1.56812	9.52949e-05	0.000657877
		AT5G58430	1.16666	2.35379e-14	2.55538e-12				AT1G78850	1.14766	3.44166e-10	3.17455e-08				AT2G05330	1.27666	0.00249448	0.0225054				AT1G04540	1.56805	0.000616938	0.00328542
		AT2G31990	1.16431	1.78216e-11	1.31249e-09				AT3G17700	1.14753	0.000148787	0.00319334				AT4G02520	1.27475	4.77603e-06	0.00013585				AT3G26220	1.56758	1.11388e-05	9.9523e-05
		AT4G24340	1.15845	9.08358e-05	0.00223208				AT4G11370	1.14323	0.00100165	0.0153794				AT1G68840	1.27446	2.1832e-15	7.52845e-13				AT5G37740	1.56721	8.22485e-22	1.32043e-19
		AT1G65510	1.15698	6.89937e-07	2.64497e-05				AT5G18670	1.14087	6.25163e-16	1.83977e-13				AT4G15120	1.27431	2.07629e-05	0.0004538				AT3G18930	1.56602	1.04387e-14	6.00704e-13
		AT5G62150	1.15298	0.000279135	0.00612217				AT4G38550	1.14055	2.68177e-05	0.000753332				AT5G45340	1.27246	1.75684e-05	0.000395572				AT1G77145	1.56488	1.85645e-05	0.000156442
		AT2G05940	1.15257	5.84434e-10	3.58154e-08				AT5G49700	1.13872	0.00211087	0.0277557				AT1G77380	1.26942	1.59875e-06	5.52061e-05				AT5G10150	1.5617	0.00371432	0.0152301
		AT3G52748	1.15085	3.63705e-05	0.000967333				AT5G39000	1.13756	6.61636e-06	0.000225907				AT1G02430	1.26696	4.68818e-09	3.77046e-07				AT4G04710	1.55964	0.00641915	0.024134
		AT4G19230	1.14991	2.47561e-11	1.78662e-09				AT1G33880	1.1365	0.000711393	0.0116491				AT2G30140	1.26403	4.14551e-07	1.76275e-05				AT3G14700	1.55727	0.00277822	0.0118834
		AT5G26030	1.14915	3.31076e-15	3.97086e-13				AT3G13610	1.13624	3.39177e-05	0.000923399				AT1G08050	1.2609	5.10536e-07	2.08869e-05				AT2G30040	1.55644	1.69426e-18	1.77194e-16
		AT5G59070	1.14892	1.49712e-08	7.60075e-07				AT2G38230	1.13591	3.84954e-06	0.000141188				AT4G20780	1.25878	2.84274e-07	1.28356e-05				AT1G72450	1.55108	0.00727957	0.0268052
		AT3G04360	1.14882	0.000739696	0.0142764				AT5G47910	1.13434	0.000227778	0.00458151				AT4G24310	1.25843	7.38447e-06	0.000194242				AT3G12150	1.55106	6.05084e-16	4.27203e-14
		AT1G59590	1.1484	2.38978e-10	1.53942e-08				AT2G28960	1.13295	5.42508e-06	0.000189955				AT5G01560	1.25803	3.33986e-08	2.08621e-06				AT4G27300	1.55005	0.00559206	0.0215714
		AT5G18490	1.143	1.02952e-07	4.65538e-06				AT2G41430	1.13254	7.30357e-13	1.17236e-10				AT5G19240	1.25536	0.000293825	0.00400392				AT4G23030	1.54968	0.0117344	0.039764
		AT3G46620	1.1404	1.29068e-16	1.79604e-14				AT1G03220	1.13218	1.70943e-05	0.000519767				AT1G74590	1.25411	3.25507e-07	1.45026e-05				AT2G43590	1.54903	7.36044e-13	3.00407e-11
		AT2G40750	1.14035	1.18362e-07	5.24855e-06				AT3G59480	1.12536	8.40529e-10	7.11571e-08				AT2G15890	1.2518	0.00014341	0.00219657				AT2G38470	1.54834	4.45085e-05	0.000338821
		AT2G42060	1.13588	1.6448e-05	0.000474001				AT1G65690	1.12471	7.16412e-07	3.26146e-05				AT3G15760	1.24306	8.01703e-07	3.05528e-05				AT1G26730	1.54769	5.39941e-06	5.16871e-05
		AT1G59620	1.13415	1.58218e-06	5.66862e-05				AT2G05330	1.12312	0.00150919	0.0212093				AT2G44340	1.24286	0.00358724	0.0298814				AT5G51760	1.54536	0.00516714	0.0201575
		AT2G44080	1.13413	0.00117279	0.0212649				AT1G10480	1.12064	6.29585e-12	8.23457e-10				AT4G27290	1.24267	0.000385699	0.00498021				AT5G38900	1.54525	2.38217e-07	3.21772e-06
		AT5G62470	1.13273	3.10978e-07	1.28403e-05				AT4G31550	1.11882	1.3277e-05	0.000417566				AT5G06740	1.24179	1.98247e-05	0.000436994				AT1G32920	1.54406	2.75868e-10	6.94631e-09
		AT2G39350	1.13113	1.31156e-10	8.69322e-09				AT1G02860	1.11811	1.02919e-15	2.82683e-13				AT3G19010	1.24022	3.36817e-10	3.78513e-08				AT2G45220	1.54303	0.000376732	0.0021488
		AT1G51620	1.13071	1.57992e-05	0.000456871				AT1G02610	1.11691	2.12931e-06	8.44887e-05				AT5G19120	1.23906	1.60823e-07	7.80854e-06				AT3G61060	1.54244	0.000155123	0.00100176
		AT4G12350	1.12807	0.000466427	0.00958229				AT3G26500	1.11686	4.08446e-05	0.00106958				AT1G67470	1.23841	0.000296878	0.00403963				AT2G14245	1.54145	0.00153517	0.00721901
		AT4G18430	1.12475	3.67469e-06	0.000123242				AT5G05420	1.11672	0.000305208	0.00589432				AT1G53990	1.23815	2.61386e-05	0.000546954				AT2G44370	1.53984	1.27393e-12	4.94751e-11
		AT4G30280	1.12073	0.00104383	0.0193031				AT1G65500	1.11657	1.15715e-05	0.000373917				AT5G47740	1.23232	9.01537e-05	0.00150894				AT4G16260	1.53965	3.54787e-05	0.000278753
		AT3G47600	1.12019	0.000238785	0.00535109				AT5G53550	1.11522	1.0597e-14	2.54328e-12				AT1G18970	1.23227	0.000126961	0.0019888				AT4G27652	1.53738	1.13936e-05	0.000101297
		AT1G43040	1.11943	0.000255375	0.00567207				AT1G61360	1.11503	1.47208e-07	7.82576e-06				AT3G11402	1.2307	7.38012e-06	0.000194242				AT3G30580	1.53604	0.00354373	0.0146498
		AT2G15480	1.11595	1.95379e-11	1.42638e-09				AT5G21940	1.11475	7.24938e-11	7.76958e-09				AT3G27950	1.23058	1.20765e-12	2.41271e-10				AT2G30550	1.53041	2.74662e-20	3.72197e-18
		AT1G67970	1.11499	4.75907e-11	3.29304e-09				AT3G51920	1.11302	1.09923e-08	7.71959e-07				AT3G55470	1.22948	5.03993e-06	0.000141913				AT5G03550	1.52951	0.0066806	0.0249626
		AT5G42010	1.11122	9.39249e-07	3.52037e-05				AT5G66650	1.111	5.62786e-07	2.62988e-05				AT3G55840	1.22901	0.00165742	0.0163488				AT2G26530	1.52893	0.000421886	0.00236618
		AT2G28570	1.11085	4.07231e-12	3.25616e-10				AT1G27720	1.1091	9.61312e-05	0.00223133				AT1G30755	1.22767	4.01474e-07	1.71584e-05				AT1G51820	1.52807	0.000557282	0.00300649
		AT5G66650	1.10885	8.88734e-07	3.34098e-05				AT5G07580	1.10783	1.20297e-07	6.55007e-06				AT4G21400	1.227	4.12025e-12	7.20272e-10				AT5G07440	1.52582	4.64205e-08	7.36795e-07
		AT1G13510	1.10592	2.81808e-05	0.000772349				AT1G51620	1.10282	1.34997e-05	0.000422957				AT3G48360	1.22648	9.17502e-07	3.43695e-05				AT4G37370	1.52565	0.000199359	0.00124531
		AT1G16670	1.10585	3.72018e-07	1.50161e-05				AT1G03980	1.10208	2.24361e-09	1.74409e-07				AT5G48530	1.22449	1.04944e-06	3.81756e-05				AT5G61600	1.52502	2.88919e-10	7.2244e-09
		AT4G36030	1.1051	7.73044e-06	0.000241272				AT5G16170	1.10204	2.28236e-12	3.24253e-10				AT1G54100	1.22441	2.25321e-05	0.000485617				AT1G07150	1.52438	6.73251e-06	6.30595e-05
		AT5G43420	1.10476	2.9689e-09	1.67663e-07				AT3G09020	1.10031	2.14949e-05	0.000625121				AT1G33590	1.21963	4.78482e-14	1.24173e-11				AT5G53160	1.5231	1.8846e-12	7.19717e-11
		AT5G49300	1.1044	1.53308e-08	7.73821e-07				AT3G49790	1.09937	3.05636e-06	0.000115525				AT2G25510	1.2194	0.00226781	0.0209958				AT1G53840	1.51894	1.5087e-17	1.34847e-15
		AT5G14930	1.10403	1.16256e-12	1.04951e-10				AT1G13245	1.09934	1.94301e-05	0.000574536				AT2G19050	1.21821	5.29751e-05	0.00098489				AT5G03330	1.51762	1.5747e-13	7.24278e-12
		AT1G29290	1.10386	3.07157e-05	0.000835459				AT1G37130	1.09881	3.61648e-05	0.000967526				AT1G76520	1.218	1.0537e-08	7.57851e-07				AT2G23680	1.51662	1.43105e-08	2.5527e-07
		AT3G50160	1.10356	0.00126894	0.0227803				AT2G18670	1.09756	4.5429e-06	0.000162519				AT1G03980	1.21742	1.04621e-08	7.54619e-07				AT3G47600	1.51636	5.16313e-05	0.000385819
		AT1G68690	1.10295	5.99983e-07	2.31776e-05				AT1G05300	1.09686	0.000288012	0.00560622				AT1G77145	1.21691	0.000988363	0.0108504				AT1G20270	1.51281	3.50397e-14	1.84765e-12
		AT5G44900	1.10202	1.34488e-05	0.000395717				AT5G49770	1.09657	0.000146466	0.00315112				AT4G26270	1.21631	2.1265e-07	9.91305e-06				AT1G76230	1.51122	0.00160043	0.00747845
		AT5G23000	1.09968	9.90013e-07	3.6778e-05				AT4G37900	1.09644	1.51719e-05	0.000468812				AT4G11480	1.21311	0.0022068	0.0205595				AT2G43930	1.51108	0.00198471	0.00894239
		AT1G03980	1.09927	4.53411e-08	2.15067e-06				AT5G01560	1.095	6.66046e-06	0.000227099				AT3G01990	1.21261	0.00281056	0.0247725				AT1G62840	1.51077	3.49704e-07	4.55776e-06
		AT3G01175	1.09795	2.69835e-05	0.000745212				AT1G47603	1.0947	3.10388e-08	1.97244e-06				AT2G31865	1.21196	2.9704e-07	1.33287e-05				AT2G36460	1.5085	1.31346e-08	2.35628e-07
		AT3G16860	1.09731	0.000388834	0.00818859				AT1G59870	1.09279	8.67586e-07	3.83662e-05				AT1G49570	1.21192	0.00182394	0.0176525				AT1G73260	1.50833	5.6166e-05	0.000415273
		AT4G01700	1.09608	1.60641e-10	1.05642e-08				AT1G65845	1.08952	3.69564e-08	2.31281e-06				AT5G16170	1.21157	7.52133e-12	1.2707e-09				AT4G36500	1.5074	8.87396e-06	8.0922e-05
		AT1G22280	1.09544	7.08026e-13	6.58046e-11				AT1G33790	1.08948	1.60239e-08	1.09726e-06				AT4G18205	1.21124	0.00217867	0.020335				AT1G74940	1.50731	7.44889e-07	8.88965e-06
		AT3G56400	1.09523	6.49044e-06	0.000205113				AT1G30757	1.08821	0.000601588	0.0101649				AT1G03090	1.20873	2.71211e-05	0.000562836				AT1G22220	1.50726	5.0546e-09	9.78503e-08
		AT5G45110	1.09506	6.25709e-14	6.53931e-12				AT3G56400	1.08667	0.000329365	0.006263				AT2G35930	1.20807	0.000131705	0.00204528				AT5G24490	1.50617	2.52602e-12	9.43236e-11
		AT2G02930	1.09498	0.000386416	0.00815814				AT1G61560	1.08579	0.000107516	0.00244958				AT2G43590	1.2076	2.2109e-07	1.01932e-05				AT5G39480	1.50509	3.29458e-05	0.000261132
		AT1G50740	1.09467	7.22324e-10	4.37336e-08				AT1G80380	1.08412	1.45771e-05	0.000452696				AT1G66700	1.20759	4.74006e-05	0.000899182				AT1G08115	1.50406	0.00942668	0.033138
		AT5G65690	1.09369	5.38206e-05	0.00138891				AT1G52240	1.08365	3.35888e-10	3.10979e-08				AT3G07350	1.2059	4.17862e-08	2.50449e-06				AT4G11470	1.50347	0.00238688	0.0104302
		AT1G33610	1.09297	3.28606e-11	2.358e-09				AT1G08050	1.08362	9.30704e-06	0.000308405				AT4G29190	1.20559	7.65283e-05	0.00132584				AT5G60350	1.50334	0.00034872	0.00201363
		AT1G25220	1.09199	0.000101041	0.00246361				AT4G36030	1.08311	0.000247634	0.00493272				AT5G08790	1.20492	1.62795e-09	1.52912e-07				AT3G16800	1.50248	8.99971e-19	9.8625e-17
		AT3G50140	1.0916	0.000374369	0.00793505				AT1G69890	1.08061	0.000288022	0.00560622				AT1G29860	1.20435	0.0025114	0.0226107				AT1G67920	1.49624	6.42605e-06	6.04135e-05
		AT2G48010	1.09061	1.2068e-06	4.41797e-05				AT2G23690	1.08047	1.26747e-05	0.000401175				AT1G65845	1.20368	1.11056e-08	7.91962e-07				AT2G38600	1.49447	0.000450686	0.00250321
		AT4G18010	1.08868	4.31746e-07	1.72609e-05				AT4G03540	1.0799	0.000930406	0.0145475				AT2G46070	1.20293	0.000307008	0.00415319				AT2G47550	1.49335	1.54021e-18	1.61755e-16
		AT4G02200	1.08525	2.12893e-12	1.79706e-10				AT1G71400	1.07906	1.50734e-14	3.51523e-12				AT3G10815	1.20266	0.000123533	0.00194477				AT3G47800	1.49172	1.54356e-20	2.14947e-18
		AT2G44380	1.08258	9.19675e-05	0.00225549				AT1G02430	1.07866	1.62254e-08	1.10799e-06				AT1G51790	1.20261	1.94114e-08	1.31356e-06				AT5G66640	1.49102	0.000156951	0.00101084
		AT4G36150	1.08242	1.85028e-12	1.607e-10				AT4G08950	1.07823	0.000109237	0.00247964				AT5G19550	1.20006	0.000998735	0.0109452				AT4G39830	1.49089	3.87013e-12	1.37972e-10
		AT3G47820	1.08181	2.65036e-07	1.11258e-05				AT5G06320	1.07735	1.89613e-05	0.00056337				AT4G25070	1.19967	1.85692e-07	8.78652e-06				AT4G37520	1.48978	7.6701e-05	0.000543964
		AT1G27770	1.08139	1.11799e-07	5.00158e-06				AT4G38470	1.07692	1.05647e-06	4.58979e-05				AT4G37520	1.19809	0.00090838	0.010118				AT3G23450	1.48783	3.27496e-09	6.55643e-08
		AT3G01290	1.08011	3.73914e-05	0.000990303				AT1G62840	1.07662	3.66553e-05	0.000977476				AT4G14630	1.19678	9.15559e-06	0.000230243				AT2G30140	1.48707	5.78717e-11	1.65756e-09
		AT2G35910	1.07872	5.18337e-08	2.44483e-06				AT1G74590	1.0762	7.45597e-07	3.38186e-05				AT1G65620	1.19462	0.00399094	0.0324601				AT1G62200	1.48468	1.08782e-18	1.17676e-16
		AT5G38540	1.07281	3.46229e-05	0.000927708				AT3G50160	1.07317	0.00334243	0.0401287				AT2G16586	1.19327	0.00470785	0.0371624				AT2G43140	1.48058	8.96241e-12	2.96843e-10
		AT1G52200	1.0722	4.22066e-06	0.000139289				AT4G31875	1.07067	2.40889e-05	0.000690008				AT1G02380	1.19237	0.00101937	0.0110989				AT4G37030	1.47977	4.4669e-10	1.07843e-08
		AT3G22060	1.07043	0.000144568	0.00339985				AT5G06730	1.07024	4.33454e-08	2.65223e-06				AT3G19930	1.19188	4.23774e-07	1.79041e-05				AT5G02580	1.47895	3.17849e-18	3.14172e-16
		AT1G66500	1.06933	7.84945e-09	4.15345e-07				AT1G26270	1.07022	3.01128e-07	1.50991e-05				AT4G36030	1.1887	4.35527e-05	0.000836911				AT1G01448	1.47845	7.83483e-21	1.12844e-18
		AT1G20510	1.06569	3.2618e-07	1.33874e-05				AT5G44572	1.06895	0.00413772	0.047685				AT5G26340	1.18821	0.00230979	0.0212593				AT2G47450	1.47486	1.65825e-08	2.90654e-07
		AT3G46690	1.06442	6.47251e-09	3.4834e-07				AT3G50950	1.06803	1.67862e-07	8.86612e-06				AT1G04310	1.1882	4.21948e-11	5.83609e-09				AT2G22990	1.47387	0.000751808	0.00390386
		AT5G46040	1.06063	4.76153e-05	0.0012415				AT1G11300	1.06781	0.000380373	0.00699094				AT3G15450	1.18694	9.80333e-07	3.59737e-05				AT4G20070	1.4736	3.471e-24	7.74217e-22
		AT5G44580	1.05909	0.00196573	0.0333631				AT5G07390	1.06723	3.91424e-05	0.00103112				AT1G30700	1.18631	1.37694e-05	0.00032544				AT5G07150	1.47308	6.35103e-13	2.62422e-11
		AT5G46520	1.05842	4.20409e-09	2.32211e-07				AT2G38310	1.06695	3.27071e-08	2.06255e-06				AT2G23320	1.18605	1.04617e-12	2.10682e-10				AT5G65980	1.4707	0.00761297	0.0278175
		AT5G12890	1.05281	3.95432e-06	0.000131395				AT5G22560	1.06562	0.000528032	0.00912793				AT3G62150	1.18323	7.87957e-05	0.00135487				AT2G36580	1.47048	5.71714e-14	2.89941e-12
		AT1G67520	1.05209	4.11949e-05	0.00108533				AT5G05410	1.06418	5.98916e-06	0.000207356				AT5G13740	1.18244	4.68579e-08	2.77542e-06				AT3G52800	1.46957	1.18689e-14	6.78355e-13
		AT2G41090	1.05198	1.94526e-05	0.000553618				AT3G43430	1.06296	1.34701e-07	7.20736e-06				AT2G23910	1.18187	0.000108922	0.00176101				AT5G22890	1.4663	4.6439e-10	1.11795e-08
		AT1G16140	1.05153	0.000195618	0.00448729				AT5G02400	1.06157	1.33751e-07	7.17208e-06				AT2G15960	1.18165	0.00590732	0.0444678				AT1G13590	1.4654	1.45686e-20	2.04002e-18
		AT5G59820	1.04841	0.000933486	0.017533				AT3G58000	1.06129	0.000169624	0.00356557				AT1G51850	1.18056	3.00173e-09	2.57016e-07				AT1G69890	1.4592	2.13895e-05	0.000177928
		AT2G30250	1.0475	1.32737e-06	4.81735e-05				AT3G52400	1.05819	0.00170255	0.0232268				AT4G26120	1.17974	0.000272874	0.00376799				AT1G56470	1.45581	0.0119558	0.0403516
		AT1G79160	1.04261	0.000134018	0.00316652				AT4G11280	1.05703	0.000531858	0.00917482				AT2G39200	1.17718	0.000110366	0.00177979				AT2G29480	1.45571	6.21899e-11	1.75926e-09
		AT4G19520	1.04155	0.000853411	0.0162103				AT5G23000	1.05648	1.26052e-07	6.80352e-06				AT5G59270	1.17639	1.42074e-05	0.000333934				AT5G54490	1.45554	1.15827e-09	2.5654e-08
		AT2G34650	1.04054	4.93393e-11	3.40468e-09				AT5G42010	1.05601	2.89825e-06	0.000110393				AT5G45000	1.17559	2.51106e-08	1.63335e-06				AT4G23180	1.45403	1.4017e-05	0.000121534
		AT4G26380	1.03851	9.45045e-06	0.000288519				AT4G01750	1.05204	7.23497e-14	1.46597e-11				AT5G35735	1.17127	0.000502019	0.00624991				AT3G48360	1.45362	1.5656e-09	3.36985e-08
		AT1G07000	1.03756	9.88699e-06	0.000299667				AT1G16130	1.05125	0.00126771	0.0185211				AT4G15280	1.17114	0.0021666	0.0202524				AT5G14760	1.44974	6.90547e-08	1.06e-06
		AT3G53160	1.0365	0.00290196	0.0461436				AT2G15490	1.05098	7.00943e-08	4.06979e-06				AT1G19840	1.16892	8.45776e-06	0.000215144				AT1G32928	1.44933	1.78152e-06	1.92635e-05
		AT1G03740	1.03532	1.72382e-07	7.43455e-06				AT1G29740	1.05068	5.79585e-10	5.0987e-08				AT3G45300	1.16684	9.91246e-05	0.00163303				AT3G49570	1.4488	3.21736e-05	0.000255735
		AT3G45660	1.03528	4.75236e-06	0.00015525				AT2G44480	1.04977	6.56592e-10	5.69507e-08				AT1G78000	1.16338	1.96141e-06	6.49665e-05				AT5G25610	1.44696	1.32855e-05	0.000116191
		AT2G47060	1.03186	1.22773e-12	1.10439e-10				AT3G45730	1.04866	0.000267472	0.00527027				AT2G21020	1.16178	1.51831e-08	1.05291e-06				AT5G42630	1.44531	3.58106e-13	1.54292e-11
		AT1G59910	1.02844	1.05198e-07	4.73994e-06				AT5G35735	1.0464	0.000606398	0.0102113				AT5G26690	1.1605	0.00243488	0.0221275				AT2G01860	1.44446	2.85301e-12	1.04825e-10
		AT1G68330	1.0281	7.07497e-09	3.79143e-07				AT3G55150	1.04615	7.12316e-05	0.00173311				AT5G42630	1.15962	6.97581e-08	3.92846e-06				AT2G24130	1.44419	4.47024e-05	0.000340092
		AT4G26260	1.02636	0.00265741	0.0428229				AT1G61340	1.0422	0.00268112	0.033521				AT1G69890	1.15636	0.00107955	0.0116234				AT2G35730	1.44129	0.00199324	0.00897459
		AT3G11402	1.02575	7.08306e-05	0.00177513				AT1G22885	1.03887	1.13158e-09	9.38678e-08				AT1G66160	1.1556	0.000841238	0.00953466				AT4G11290	1.4382	5.39289e-05	0.000400849
		AT3G50470	1.02524	4.53857e-07	1.80589e-05				AT1G72930	1.03747	0.00010825	0.00246176				AT1G30757	1.15448	0.000117471	0.00187158				AT1G71980	1.43512	1.03489e-21	1.62015e-19
		AT1G15890	1.02499	5.6427e-08	2.6319e-06				AT4G04220	1.03581	2.23451e-06	8.79573e-05				AT2G18700	1.15359	3.88401e-08	2.37311e-06				AT1G12200	1.43327	5.71419e-11	1.64039e-09
		AT4G09130	1.0247	0.00152848	0.0266789				AT3G10930	1.03338	0.00359979	0.0426387				AT3G51350	1.15354	1.70816e-06	5.81861e-05				AT5G21940	1.43299	7.85213e-12	2.62833e-10
		AT5G51460	1.02246	5.11119e-07	2.00211e-05				AT1G77145	1.03311	0.00285363	0.0352306				AT3G17860	1.15329	9.37156e-07	3.48655e-05				AT5G25250	1.43248	0.000222201	0.00136466
		AT4G39670	1.01977	1.6935e-05	0.000485258				AT4G27280	1.03226	0.00127217	0.0185369				AT3G12920	1.14972	3.13184e-09	2.67247e-07				AT1G19390	1.42878	0.0010732	0.00529767
		AT2G23810	1.01828	1.25034e-08	6.42699e-07				AT5G52830	1.03078	6.28556e-08	3.6995e-06				AT1G31885	1.14817	1.75344e-06	5.91679e-05				AT1G21210	1.42856	2.27779e-06	2.40317e-05
		AT3G01970	1.01811	0.00216545	0.0360246				AT1G26250	1.03057	0.00275638	0.0342572				AT1G03220	1.14788	5.41229e-05	0.00100253				AT1G80920	1.42728	6.03514e-11	1.72076e-09
		AT5G08240	1.01653	3.83088e-06	0.00012763				AT3G07040	1.03026	5.5247e-07	2.59147e-05				AT2G31810	1.14756	1.28948e-13	3.15147e-11				AT5G45080	1.42698	2.32092e-05	0.000191172
		AT3G46370	1.0151	0.00251916	0.041015				AT2G34185	1.02904	0.00164024	0.0226138				AT2G14210	1.14639	0.00564499	0.0429699				AT5G65600	1.42666	0.000443323	0.00246938
		AT1G53110	1.01274	2.8716e-09	1.62899e-07				AT1G16260	1.02826	0.000318571	0.00610944				AT1G33817	1.1449	0.00358868	0.0298835				AT4G38470	1.42579	3.65903e-09	7.26189e-08
		AT4G11170	1.01263	0.00109362	0.0200497				AT3G47600	1.02645	0.000799251	0.0128629				AT4G37780	1.14447	0.00257509	0.0230686				AT4G18340	1.42212	2.37625e-08	4.01931e-07
		AT5G58940	1.01258	2.8481e-09	1.6193e-07				AT3G07310	1.02625	6.53789e-10	5.69073e-08				AT2G47450	1.14217	1.7737e-05	0.000397944				AT2G21210	1.42029	0.000477378	0.00263174
		AT1G07520	1.01246	3.32805e-13	3.19938e-11				AT2G40750	1.02564	2.21397e-06	8.72876e-05				AT2G20960	1.14087	0.000405411	0.00519624				AT2G18700	1.42011	5.07304e-13	2.14181e-11
		AT2G46750	1.01196	0.00114383	0.0208463				AT2G46810	1.02038	0.00226315	0.0292147				AT3G13610	1.13984	5.01316e-05	0.000943172				AT3G27310	1.4195	5.46317e-22	9.05916e-20
		AT3G18830	1.01062	6.53692e-10	3.98657e-08				AT1G69150	1.01956	0.000454144	0.00809989				AT5G37450	1.13901	0.000491375	0.00613561				AT4G40070	1.41678	0.000215856	0.00133121
		AT3G14460	1.01058	0.000313778	0.00678963				AT5G14120	1.01893	3.18082e-05	0.000875612				AT5G25930	1.1387	5.11202e-08	2.99267e-06				AT1G61750	1.41507	6.24039e-06	5.88656e-05
		AT4G15800	1.00932	6.12757e-06	0.000194868				AT5G45000	1.01871	4.24047e-07	2.04735e-05				AT3G22060	1.13857	6.57809e-05	0.00116531				AT4G01120	1.41499	2.26442e-22	4.04785e-20
		AT5G05365	1.00916	0.00145062	0.0255324				AT5G39080	1.01641	2.26339e-05	0.000652871				AT5G21940	1.13849	1.87029e-08	1.27245e-06				AT4G11650	1.41497	0.00185094	0.00842869
0.5 h down-regulated		AT5G66780	-3.54692	0.00271185	0.0435887				AT3G12150	1.01599	7.83173e-09	5.61161e-07				AT2G44490	1.13564	7.20374e-08	4.03875e-06				AT4G23260	1.41496	1.30101e-08	2.33562e-07
		AT5G20670	-2.05839	0.000542618	0.0109161				AT4G33880	1.01456	0.00223508	0.0289122				AT5G49700	1.13539	0.00677984	0.0495267				AT1G17830	1.41495	2.87804e-10	7.20366e-09
		AT1G05530	-2.04403	2.04328e-10	1.32639e-08				AT1G31885	1.01359	1.89089e-05	0.000562488				AT5G25910	1.13429	1.21571e-06	4.32415e-05				AT4G09110	1.41466	0.00108018	0.00532587
		AT5G37800	-2.04325	3.13121e-08	1.52545e-06				AT1G51700	1.01328	5.90579e-06	0.000204756				AT1G73260	1.13235	0.000722407	0.00841515				AT3G15510	1.4146	3.89536e-07	5.00421e-06
		AT5G65800	-2.0326	3.60244e-08	1.73489e-06				AT1G68690	1.01225	6.07559e-07	2.80203e-05				AT5G41300	1.12927	1.17398e-05	0.000283614				AT2G32487	1.41081	0.000920976	0.00464636
		AT5G04390	-1.80765	3.69502e-05	0.000980679				AT2G44790	1.01012	3.55822e-06	0.000132071				AT5G02580	1.12864	1.43781e-08	1.0026e-06				AT3G28910	1.40533	1.14829e-11	3.73937e-10
		AT1G23110	-1.80572	0.0014753	0.0258584				AT1G43160	1.00968	0.00111693	0.016754				AT1G05575	1.12689	0.000105389	0.0017138				AT2G28570	1.40343	3.67636e-12	1.31436e-10
		AT5G44770	-1.7532	9.78632e-08	4.43324e-06				AT4G14630	1.00888	0.000128449	0.0028291				AT5G39670	1.12559	0.00119918	0.0126836				AT2G43570	1.40034	3.0917e-07	4.07351e-06
		AT2G23400	-1.70611	3.47828e-09	1.94251e-07				AT4G29050	1.00825	0.000361203	0.00670342				AT3G50950	1.12498	3.83183e-07	1.64605e-05				AT4G27657	1.39548	0.00488135	0.0192074
		AT3G47710	-1.69848	6.55927e-06	0.000207028				AT1G63180	1.00531	3.14175e-06	0.000117851				AT1G13530	1.12404	1.64514e-07	7.93354e-06				AT3G11773	1.39504	0.00720332	0.0265905
		AT2G20750	-1.65	3.72713e-07	1.502e-05				AT1G30755	1.00476	4.60462e-06	0.00016444				AT5G39660	1.12338	3.29042e-10	3.71434e-08				AT5G25260	1.39351	0.00373141	0.0152878
		AT4G35210	-1.61485	3.52448e-07	1.43161e-05				AT5G50200	1.00318	8.26742e-07	3.68235e-05				AT1G34044	1.12223	0.00247236	0.0223867				AT2G46070	1.38961	1.00978e-06	1.16536e-05
		AT4G25250	-1.55719	4.75298e-05	0.00124055				AT4G25310	1.00307	2.89639e-08	1.8501e-06				AT5G49120	1.12188	0.00107203	0.0115622				AT4G36060	1.38944	1.05511e-17	9.60073e-16
		AT3G21680	-1.51401	5.10129e-07	2.00134e-05				AT2G20670	1.00191	6.77873e-06	0.000230179				AT5G54960	1.1208	0.00103688	0.0112525				AT5G25440	1.38838	3.27502e-16	2.39266e-14
		AT5G10990	-1.50934	2.3125e-09	1.32979e-07				AT3G25730	1.0011	6.47264e-06	0.000221919				AT5G61590	1.1177	2.37878e-05	0.000507036				AT4G37870	1.38663	1.58313e-20	2.19247e-18
		AT1G23160	-1.46175	0.00280326	0.044886		1 h down-regulated		AT1G49370	-3.76037	0.000222392	0.00449512				AT3G53590	1.11697	0.000151951	0.00230113				AT4G02280	1.38628	1.77105e-05	0.000149997
		AT1G53130	-1.44249	0.00151529	0.0264671				AT1G70720	-3.40858	0.000167017	0.00351975				AT4G16260	1.11667	0.00188832	0.0181499				AT4G21870	1.38419	0.000144393	0.000942126
		AT2G42850	-1.38977	2.43119e-07	1.02228e-05				AT2G43890	-3.38129	2.37788e-10	2.29614e-08				AT3G55150	1.11536	3.42922e-05	0.000682942				AT2G36220	1.38327	1.48511e-08	2.63421e-07
		AT1G58037	-1.32827	3.26352e-07	1.33874e-05				AT5G02000	-2.67062	0.000315249	0.00605513				AT5G25110	1.11491	0.00570617	0.0432915				AT3G44840	1.38236	0.014259	0.0466267
		AT3G10470	-1.31687	1.51044e-06	5.45035e-05				AT4G25480	-2.5997	2.29983e-06	8.97022e-05				AT3G52748	1.11479	0.000121815	0.00192495				AT5G25460	1.38106	5.47041e-15	3.2829e-13
		AT1G50720	-1.29846	0.000488492	0.00994637				AT3G29252	-2.37601	1.74133e-06	7.11498e-05				AT4G37240	1.11405	0.000510456	0.00632056				AT5G18170	1.37919	2.37598e-17	2.00961e-15
		AT1G53708	-1.29634	0.00117355	0.0212649				AT1G23160	-2.34254	9.3594e-06	0.000309671				AT1G61360	1.11346	1.1544e-06	4.13367e-05				AT1G70290	1.37716	7.8871e-09	1.47146e-07
		AT1G09540	-1.28478	1.38621e-07	6.06154e-06				AT5G48010	-2.31322	9.76354e-05	0.00225565				AT3G47800	1.11336	8.89318e-13	1.82007e-10				AT3G50460	1.37447	4.94599e-05	0.000371134
		AT5G67390	-1.23766	4.30303e-14	4.57301e-12				AT4G25250	-2.14824	1.01866e-07	5.67147e-06				AT1G11580	1.11301	1.72748e-06	5.86749e-05				AT2G41430	1.37316	2.30558e-15	1.50161e-13
		AT4G10370	-1.20775	8.20865e-05	0.00203295				AT2G43880	-2.11103	5.15909e-14	1.10898e-11				AT5G60760	1.11234	9.22991e-06	0.000231419				AT4G25620	1.37087	4.19377e-12	1.48045e-10
		AT2G44740	-1.19472	3.84509e-11	2.71278e-09				AT1G65860	-2.08726	5.73865e-05	0.00143582				AT4G11655	1.11201	2.16057e-05	0.000468862				AT3G18250	1.36911	2.95839e-05	0.000237548
		AT1G09350	-1.18861	0.00025893	0.00574091				AT4G03060	-2.0781	0.000508284	0.00886593				AT3G60930	1.11076	4.05455e-08	2.44761e-06				AT4G21400	1.36792	8.12972e-14	3.97111e-12
		AT3G15115	-1.18115	8.87121e-12	6.833e-10				AT1G51260	-2.02445	6.96508e-10	5.99919e-08				AT5G24490	1.10917	1.62131e-06	5.57559e-05				AT5G39530	1.36625	2.01726e-11	6.27717e-10
		AT5G14340	-1.16297	9.25472e-08	4.20756e-06				AT1G05530	-1.96374	6.24754e-10	5.45722e-08				AT5G19230	1.10895	0.000130512	0.00203052				AT2G35910	1.365	1.96166e-11	6.11927e-10
		AT1G76240	-1.15907	2.82012e-10	1.7937e-08				AT5G42040	-1.95492	0.00180311	0.0243435				AT5G59570	1.1081	8.09043e-06	0.000208242				AT2G16360	1.36422	0.00631867	0.0238345
		AT3G59850	-1.14903	1.07097e-09	6.3921e-08				AT3G14440	-1.94372	6.02067e-05	0.00149729				AT4G11230	1.10785	1.04095e-05	0.000255398				AT5G27760	1.36387	9.69475e-20	1.24039e-17
		AT1G54120	-1.11428	3.38329e-07	1.37888e-05				AT1G62940	-1.92604	0.000346255	0.00648932				AT3G17050	1.10722	0.0019322	0.018504				AT1G03850	1.36081	4.0286e-11	1.18208e-09
		AT1G05660	-1.1034	5.49284e-09	2.98808e-07				AT1G53130	-1.84346	3.21292e-05	0.000882483				AT5G46040	1.10701	0.000358331	0.00468585				AT5G58630	1.3607	2.51824e-05	0.000206414
		AT5G51520	-1.10244	6.04151e-06	0.000192861				AT1G06980	-1.83213	0.00163497	0.0225791				AT3G26210	1.1069	0.000182148	0.00268769				AT1G67148	1.35959	2.96617e-09	5.98098e-08
		AT3G14510	-1.0974	3.52971e-07	1.43161e-05				AT2G38920	-1.79197	0.000274767	0.00539066				AT1G80920	1.10626	1.2179e-06	4.32415e-05				AT4G28703	1.3591	3.36963e-05	0.00026641
		AT3G29370	-1.0915	0.000250408	0.00558144				AT5G47990	-1.76827	7.2357e-05	0.00175877				AT2G15830	1.10251	0.00102133	0.0111106				AT5G10380	1.35909	7.17552e-05	0.000513804
		AT1G70860	-1.09029	1.40853e-05	0.000412039				AT1G76620	-1.72899	0.00121883	0.0179556				AT5G24600	1.10047	0.00546724	0.0419211				AT2G26820	1.35903	1.22468e-06	1.38484e-05
		AT5G51500	-1.08853	0.00052689	0.0106422				AT3G20160	-1.71556	4.15692e-11	4.69219e-09				AT1G72330	1.09996	9.49726e-07	3.52098e-05				AT5G42900	1.3559	1.26643e-09	2.77886e-08
		AT2G03370	-1.08724	0.000218945	0.00494581				AT5G38100	-1.70506	0.00148277	0.0208856				AT2G43610	1.09985	6.58324e-13	1.41641e-10				AT5G54080	1.35479	5.92417e-14	2.99236e-12
		AT2G43880	-1.08572	1.00091e-05	0.000302641				AT5G42580	-1.68051	0.000181182	0.00378919				AT1G11260	1.09974	2.07674e-05	0.0004538				AT5G06980	1.35159	5.47512e-13	2.29543e-11
		AT2G02620	-1.06918	4.84513e-06	0.000158076				AT1G66130	-1.66758	0.00011574	0.00259627				AT2G41700	1.09948	4.06502e-08	2.44805e-06				AT2G03730	1.35149	6.01803e-16	4.2608e-14
		AT3G59130	-1.0685	1.2464e-05	0.000369766				AT5G51520	-1.65767	1.96161e-10	1.93145e-08				AT2G32030	1.09774	0.00535113	0.0412317				AT1G14642	1.34934	0.0035095	0.0145345
		AT3G17580	-1.06766	1.15181e-05	0.000343321				AT1G45035	-1.65183	0.000692845	0.0113953				AT1G21520	1.09705	0.00148616	0.0150246				AT2G14230	1.34715	0.00234182	0.0102618
		AT3G05936	-1.06575	5.30908e-05	0.00137289				AT5G51470	-1.64275	1.2394e-06	5.30069e-05				AT2G39518	1.09699	3.42305e-07	1.50908e-05				AT1G70920	1.34601	0.00117417	0.0057321
		AT2G02950	-1.06099	2.4213e-08	1.2005e-06				AT5G58784	-1.62868	7.05005e-14	1.45231e-11				AT3G18690	1.09572	5.24754e-07	2.13748e-05				AT3G59480	1.34561	1.76565e-11	5.57685e-10
		AT1G48670	-1.04443	8.69247e-07	3.2726e-05				AT4G14250	-1.56726	0.0028099	0.0347773				AT1G11330	1.09533	5.54609e-06	0.000153927				AT5G42680	1.34327	3.95475e-06	3.93058e-05
		AT5G25810	-1.0227	9.81893e-06	0.000297963				AT2G22930	-1.5642	5.65186e-10	4.98979e-08				AT5G53980	1.09434	0.000122837	0.00193624				AT1G33880	1.34324	9.84515e-05	0.000676334
		AT5G51810	-1.01192	0.000191359	0.0043976				AT4G37700	-1.54342	6.55986e-06	0.000224287				AT5G05600	1.09377	0.00233565	0.0214581				AT1G77060	1.34142	4.77608e-14	2.44677e-12
		AT2G17070	-1.00848	7.1595e-06	0.000224846				AT2G38750	-1.51795	3.17137e-08	2.01016e-06				AT5G12170	1.09359	2.50329e-09	2.20334e-07				AT1G10140	1.33512	7.63818e-10	1.74859e-08
		AT3G04530	-1.00706	3.78033e-07	1.52101e-05				AT4G22610	-1.50428	5.24341e-05	0.00132804				AT1G67148	1.09326	8.04046e-06	0.000207592				AT2G44340	1.33425	0.0042346	0.017031
									AT2G41810	-1.50055	8.64393e-06	0.000288364				AT3G14990	1.09318	9.28413e-13	1.88475e-10				AT2G45550	1.33392	1.21792e-05	0.00010741
									AT3G21560	-1.49349	1.65529e-05	0.000505794				AT5G07460	1.0931	3.43725e-05	0.000683999				AT1G01560	1.33353	0.000394329	0.00223099
									AT3G56080	-1.4886	9.50261e-08	5.33874e-06				AT4G15360	1.09245	0.00496733	0.0388451				AT1G11070	1.33255	4.44794e-07	5.64503e-06
									AT3G28420	-1.48185	0.00356746	0.0423775				AT3G28480	1.09205	1.16571e-05	0.000281886				AT2G21040	1.33128	0.0151696	0.0490318
									AT2G43870	-1.47436	8.89045e-11	9.39197e-09				AT4G39660	1.09143	8.71797e-09	6.55097e-07				AT2G26975	1.33105	0.00187466	0.00852133
									AT1G62560	-1.47225	8.08686e-05	0.00193521				AT5G39050	1.09067	0.00331869	0.0281078				AT2G19190	1.33068	6.4831e-05	0.000469559
									AT4G39000	-1.46906	0.00137853	0.0197435				AT3G02555	1.08982	2.60509e-07	1.18372e-05				AT2G15620	1.32923	2.78783e-11	8.46594e-10
									AT3G49190	-1.46817	4.78107e-13	8.04e-11				AT1G06570	1.08736	2.01392e-05	0.000441992				AT4G09780	1.32628	0.000128152	0.000851365
									AT5G48000	-1.44075	0.000628445	0.0104967				AT1G58410	1.08711	7.32427e-10	7.49488e-08				AT5G60310	1.32509	1.76086e-08	3.07145e-07
									AT2G17330	-1.41223	0.0039914	0.0463881				AT4G33980	1.08701	0.00448208	0.035671				AT3G13450	1.32423	9.92389e-10	2.22735e-08
									AT1G62190	-1.41027	0.00437267	0.0499503				AT5G08350	1.08601	3.9705e-07	1.69982e-05				AT4G26260	1.32241	0.000951378	0.00477679
									AT5G02120	-1.40384	0.000339639	0.00640417				AT2G41430	1.08568	5.75483e-10	6.11251e-08				AT4G03420	1.32218	5.41532e-07	6.68428e-06
									AT5G42590	-1.39184	6.19927e-05	0.00153553				AT1G15670	1.08562	7.11233e-07	2.76721e-05				AT1G17170	1.32077	1.79207e-13	8.12394e-12
									AT5G44770	-1.38499	4.51932e-05	0.00116494				AT1G53840	1.08491	3.62611e-09	2.99279e-07				AT4G34030	1.31715	3.45844e-09	6.90181e-08
									AT5G10990	-1.38353	1.12361e-07	6.18613e-06				AT4G15233	1.08425	2.65837e-06	8.32327e-05				AT1G12010	1.3166	9.67919e-07	1.125e-05
									AT3G21680	-1.37294	1.25397e-05	0.000397921				AT4G21410	1.08218	1.1733e-10	1.44781e-08				AT3G12510	1.31271	5.03709e-09	9.75863e-08
									AT3G57157	-1.36695	0.00161561	0.0223867				AT1G74360	1.08146	0.00026282	0.00364878				AT1G63180	1.31251	1.56895e-08	2.76929e-07
									AT5G61430	-1.36431	2.55192e-06	9.82607e-05				AT4G36040	1.08093	3.60041e-11	5.1496e-09				AT2G38370	1.3123	3.00714e-17	2.49326e-15
									AT3G27884	-1.32655	5.05653e-06	0.000178059				AT1G16390	1.08075	0.00447106	0.0356256				AT5G65140	1.31153	4.8317e-08	7.64488e-07
									AT5G24920	-1.32603	0.000327981	0.00624149				AT1G61550	1.08063	0.00129916	0.0135139				AT3G09922	1.31126	0.0120303	0.0405487
									AT3G06460	-1.32297	5.62772e-10	4.98628e-08				AT1G78850	1.07978	1.0828e-07	5.69045e-06				AT3G10020	1.3103	2.06822e-09	4.3297e-08
									AT3G02620	-1.31581	7.32057e-06	0.000246882				AT4G17260	1.07818	0.000191383	0.00279935				AT2G44480	1.31008	2.47411e-12	9.26055e-11
									AT5G52310	-1.31276	0.000140712	0.00304856				AT4G38550	1.07807	0.000164794	0.0024634				AT5G42830	1.30931	1.3941e-05	0.000121125
									AT1G01420	-1.30809	1.14911e-08	8.04703e-07				AT5G24090	1.07774	2.86193e-08	1.81469e-06				AT4G02810	1.3093	8.62484e-05	0.000601889
									AT4G05100	-1.30356	0.00014302	0.00309044				AT5G05190	1.07738	4.09399e-06	0.000119715				AT1G54740	1.30926	1.09824e-07	1.60377e-06
									AT2G48080	-1.29298	0.00393998	0.0460286				AT4G38470	1.07615	1.59468e-05	0.000366937				AT5G63190	1.30812	2.55731e-15	1.63145e-13
									AT5G26290	-1.28464	1.83748e-08	1.23431e-06				AT4G23570	1.07593	2.17626e-06	7.0748e-05				AT1G64065	1.30806	0.0122801	0.0413024
									AT1G20070	-1.28205	1.2318e-13	2.28948e-11				AT1G23850	1.07367	0.000344034	0.00453898				AT1G23710	1.30779	3.11806e-06	3.16771e-05
									AT5G11570	-1.27665	9.35433e-10	7.86527e-08				AT5G64660	1.07124	9.06244e-07	3.40491e-05				AT3G57700	1.30775	0.000178904	0.00113441
									AT3G57540	-1.27576	5.18428e-10	4.62655e-08				AT5G58540	1.07117	5.39589e-05	0.00100023				AT5G52050	1.3066	0.00152404	0.00717604
									AT5G56320	-1.25859	2.6555e-08	1.71394e-06				AT1G07128	1.07082	0.00161117	0.0159866				AT2G41380	1.30551	1.67357e-09	3.57176e-08
									AT5G65340	-1.25037	0.00299429	0.036643				AT3G07380	1.07002	0.000120204	0.00190548				AT2G40750	1.30537	5.84641e-10	1.37718e-08
									AT1G16400	-1.24552	2.18527e-09	1.70409e-07				AT5G51460	1.06976	7.77962e-07	2.98987e-05				AT1G76220	1.30495	2.45499e-08	4.14454e-07
									AT1G05660	-1.24551	1.02463e-09	8.58604e-08				AT3G11840	1.06774	0.000344561	0.00454355				AT2G33585	1.30099	3.75433e-14	1.95312e-12
									AT1G77200	-1.2345	0.000145458	0.00313583				AT4G12090	1.06466	8.19926e-07	3.11312e-05				AT5G11090	1.29945	2.43273e-08	4.10972e-07
									AT2G03370	-1.23287	6.44764e-05	0.00158593				AT2G45360	1.06343	1.53033e-05	0.000355378				AT3G20660	1.29858	1.29946e-12	5.0389e-11
									AT3G02020	-1.22607	6.99696e-05	0.00170745				AT3G23030	1.06199	3.19336e-07	1.42529e-05				AT1G02220	1.29642	1.11381e-21	1.73293e-19
									AT2G23630	-1.22273	3.8781e-05	0.00102422				AT5G27760	1.06151	8.02241e-11	1.03563e-08				AT1G67910	1.29616	5.82366e-07	7.1359e-06
									AT3G45080	-1.21989	0.000212625	0.00433313				AT3G49790	1.06086	6.35644e-05	0.00113592				AT1G03220	1.2957	2.46932e-06	2.57883e-05
									AT3G59710	-1.20259	0.00213714	0.0279221				AT5G46050	1.05905	2.46043e-10	2.85422e-08				AT4G02330	1.29564	1.01194e-07	1.48809e-06
									AT1G09350	-1.19538	0.000221435	0.00448311				AT1G19770	1.0583	0.00110011	0.0118195				AT3G23120	1.29542	0.000376157	0.00214649
									AT3G21620	-1.19207	9.78814e-06	0.000320664				AT5G67340	1.0546	1.6759e-05	0.000381442				AT3G12502	1.29381	0.000738732	0.00384626
									AT4G15215	-1.19153	5.68748e-11	6.30469e-09				AT2G15220	1.05456	0.000167068	0.00249				AT2G42620	1.29314	1.99395e-14	1.10214e-12
									AT3G25700	-1.18896	3.59628e-12	4.93889e-10				AT1G12200	1.05364	4.86071e-06	0.000137791				AT2G40330	1.2928	8.23345e-08	1.23673e-06
									AT5G37800	-1.18653	0.000483863	0.00853754				AT1G49000	1.05255	0.000860518	0.00970077				AT3G05685	1.2927	5.06962e-07	6.31323e-06
									AT1G66800	-1.18143	0.000182642	0.0038165				AT4G35070	1.05217	0.000727594	0.00845211				AT1G69485	1.29136	0.000463143	0.00256392
									AT5G02170	-1.17549	0.00031743	0.0060923				AT5G13370	1.05178	0.00217542	0.0203198				AT2G23320	1.29003	1.44696e-16	1.11396e-14
									AT4G10350	-1.17127	1.32931e-06	5.61717e-05				AT4G10720	1.05128	7.62641e-05	0.00132308				AT2G29720	1.2893	6.47737e-13	2.66333e-11
									AT1G09540	-1.15303	1.34435e-06	5.66136e-05				AT5G66790	1.05037	8.64064e-05	0.00145785				AT2G30590	1.2886	2.67537e-18	2.68657e-16
									AT1G69480	-1.14794	0.000168749	0.0035502				AT5G06320	1.05007	2.87969e-05	0.000590314				AT3G21090	1.28832	1.44729e-06	1.60559e-05
									AT4G33790	-1.13747	0.000123663	0.00274166				AT1G70290	1.04888	3.40265e-06	0.000101849				AT3G15518	1.28667	0.000210471	0.00130309
									AT3G14530	-1.13427	9.16865e-06	0.000305046				AT1G28760	1.04467	5.36628e-06	0.000149596				AT5G13330	1.28562	6.44517e-06	6.05707e-05
									AT2G30380	-1.13217	0.00244601	0.0311677				AT3G18560	1.04091	2.05306e-08	1.38186e-06				AT3G12500	1.28508	0.00095067	0.00477418
									AT3G55120	-1.12532	0.00170667	0.0232574				AT4G24930	1.04062	0.00127463	0.013336				AT1G33870	1.28489	5.10024e-07	6.34762e-06
									AT2G25160	-1.12388	0.000450388	0.0080387				AT5G44910	1.03827	4.27269e-05	0.000823556				AT1G72330	1.28471	5.07868e-09	9.8241e-08
									AT3G45680	-1.12354	0.000846208	0.0134177				AT5G02550	1.0374	0.000269433	0.00372661				AT2G31810	1.28451	4.10811e-18	3.99787e-16
									AT2G35859	-1.11798	0.00351048	0.0417809				AT5G50200	1.03738	2.40037e-06	7.61357e-05				AT1G09090	1.28306	7.41559e-07	8.85829e-06
									AT2G38760	-1.10916	7.79394e-10	6.68656e-08				AT3G11820	1.03672	1.25418e-06	4.42797e-05				AT1G60000	1.28165	1.17668e-06	1.33355e-05
									AT3G28380	-1.10858	0.00137786	0.0197435				AT2G28970	1.03511	1.41164e-07	7.02278e-06				AT3G52340	1.28161	2.7617e-08	4.61291e-07
									AT1G63600	-1.10539	0.00359303	0.042579				AT3G20660	1.03451	2.12317e-08	1.42145e-06				AT3G13730	1.27822	1.86149e-10	4.84198e-09
									AT2G31380	-1.10206	5.49854e-05	0.00138292				AT1G66180	1.03153	3.22524e-05	0.000648992				AT2G43830	1.27768	0.0119998	0.0404765
									AT3G06890	-1.09572	0.000437471	0.00785921				AT4G18430	1.03087	3.00875e-05	0.000613029				AT3G49580	1.27723	0.00660623	0.0247415
									AT4G37682	-1.09431	0.0035707	0.0423812				AT4G04220	1.02992	1.75984e-05	0.00039565				AT5G38870	1.27683	0.00830979	0.0299374
									AT4G08570	-1.09407	0.00192376	0.0257892				AT1G53430	1.02961	2.82268e-05	0.000580882				AT3G07500	1.27625	7.97069e-07	9.46155e-06
									AT2G20750	-1.08845	0.00122753	0.0180489				AT2G46740	1.02947	4.08803e-07	1.7442e-05				AT1G71500	1.27528	2.15643e-12	8.14887e-11
									AT5G01330	-1.08717	1.12494e-05	0.000363987				AT4G23190	1.02914	7.06184e-05	0.00124024				AT2G42140	1.27309	0.000159278	0.00102361
									AT4G02650	-1.08263	0.00303844	0.0371099				AT1G74490	1.02846	0.000259655	0.00361121				AT2G44390	1.27294	4.19401e-05	0.000321112
									AT3G20940	-1.08123	7.39461e-12	9.50145e-10				AT1G71880	1.0261	4.20549e-05	0.000813719				AT2G46790	1.27188	2.65684e-13	1.16462e-11
									AT4G38400	-1.08091	0.000102994	0.00235741				AT3G18930	1.02492	9.30249e-07	3.47436e-05				AT3G61190	1.27107	0.00301828	0.0127452
									AT1G61930	-1.07987	5.1763e-05	0.00131239				AT5G35525	1.02367	0.000678655	0.00801303				AT1G53440	1.26904	8.3231e-10	1.88824e-08
									AT3G03190	-1.07981	1.62168e-05	0.000496137				AT4G38540	1.02329	1.21407e-07	6.21173e-06				AT4G21510	1.26878	2.09243e-10	5.37749e-09
									AT2G17300	-1.07677	0.000133734	0.00292557				AT1G16110	1.02207	8.6181e-06	0.000218253				AT2G22860	1.26612	0.00430598	0.017274
									AT3G01900	-1.07298	0.000619034	0.0103827				AT1G15890	1.0218	4.72751e-07	1.95733e-05				AT4G16600	1.26529	2.85728e-09	5.81256e-08
									AT5G61570	-1.06839	4.9886e-05	0.00127001				AT1G16130	1.0211	0.0019544	0.0186781				AT3G07650	1.26426	6.26771e-08	9.67408e-07
									AT1G15460	-1.06525	4.33256e-07	2.07963e-05				AT2G44380	1.02087	0.000231952	0.00329139				AT4G04700	1.26425	1.30304e-07	1.87354e-06
									AT1G79900	-1.0647	0.00352235	0.0419021				AT5G54810	1.01739	0.00600441	0.0449982				AT5G40850	1.26365	8.87734e-18	8.13649e-16
									AT3G14540	-1.06054	4.50025e-05	0.00116123				AT1G14040	1.01513	0.000614297	0.00736366				AT1G68585	1.26286	7.075e-11	1.9836e-09
									AT1G02310	-1.05955	3.44935e-05	0.000933932				AT1G69050	1.01105	0.000249198	0.00348667				AT4G34380	1.26057	0.000225149	0.00138075
									AT4G10370	-1.05822	0.000342182	0.0064374				AT4G28270	1.01097	1.23257e-07	6.29359e-06				AT2G36690	1.25947	0.00121761	0.00591326
									AT1G10530	-1.05357	6.18975e-05	0.00153471				AT1G02520	1.00916	5.95794e-06	0.000163207				AT5G28510	1.25947	0.00250488	0.0108778
									AT4G35320	-1.05212	1.3495e-08	9.37069e-07				AT2G40750	1.009	3.42358e-05	0.000682357				AT5G54170	1.25945	8.66628e-15	5.05633e-13
									AT4G04745	-1.05082	0.000934797	0.0145884		3 h down-regulated		AT1G20990	-5.02298	1.8415e-07	8.74644e-06				AT5G05600	1.25893	0.000837448	0.00428848
									AT3G44990	-1.04987	0.000804324	0.0129308				AT2G27535	-4.98768	4.89408e-07	2.01965e-05				AT4G19080	1.25833	0.00246442	0.0107244
									AT4G37160	-1.04921	3.37496e-05	0.000919836				AT5G42600	-4.12462	0.00182992	0.01769				AT5G42840	1.25813	5.94299e-05	0.000434939
									AT5G45650	-1.04823	7.05018e-05	0.00171874				AT1G48660	-3.94388	0.00158255	0.0157772				AT4G17260	1.25758	6.04026e-06	5.71919e-05
									AT1G69260	-1.04794	4.42497e-07	2.11577e-05				AT4G39000	-3.70486	1.045e-06	3.81243e-05				AT5G09710	1.25733	1.18509e-08	2.15204e-07
									AT3G61890	-1.0473	0.000608445	0.0102388				AT1G49370	-3.2802	0.0066282	0.048574				AT1G62750	1.25679	2.45075e-15	1.57983e-13
									AT1G53830	-1.04645	4.33892e-05	0.00112548				AT4G12170	-3.27667	0.00250187	0.022541				AT3G43430	1.2555	2.64995e-08	4.44391e-07
									AT1G05280	-1.04469	1.44822e-06	6.0371e-05				AT4G01060	-3.02882	0.00422118	0.0339488				AT1G25550	1.25473	7.21056e-16	5.0205e-14
									AT1G33090	-1.04136	0.000331233	0.00629105				AT1G53130	-2.93219	1.44328e-07	7.13783e-06				AT5G05440	1.25463	1.79444e-07	2.50021e-06
									AT3G14810	-1.04029	3.65847e-07	1.78377e-05				AT5G41380	-2.85919	0.000144111	0.0022053				AT1G51420	1.2538	1.84795e-17	1.61076e-15
									AT5G02890	-1.03892	1.68212e-07	8.86612e-06				AT1G10640	-2.8457	7.57972e-05	0.0013168				AT5G17380	1.25109	2.94759e-12	1.07829e-10
									AT3G29630	-1.03873	3.11872e-05	0.000859472				AT2G27550	-2.82743	1.92345e-12	3.72455e-10				AT5G04760	1.25051	2.84938e-13	1.24469e-11
									AT3G25655	-1.03554	0.00307105	0.0373972				AT1G44318	-2.80252	7.80872e-05	0.00134821				AT1G20700	1.2487	9.10798e-11	2.49801e-09
									AT2G23410	-1.02966	2.73429e-10	2.58971e-08				AT3G14440	-2.75688	2.2132e-05	0.000479046				AT3G11390	1.24745	0.0016921	0.00783996
									AT5G04000	-1.02231	0.00012031	0.00267211				AT4G25010	-2.74178	0.00642611	0.0473821				AT2G27830	1.24688	1.94075e-08	3.34358e-07
									AT4G37235	-1.02208	0.00213821	0.0279221				AT3G52720	-2.70966	0.00151462	0.0152267				AT5G07571	1.24666	0.000967922	0.00484599
									AT3G58990	-1.01614	3.35663e-06	0.000125341				AT2G43880	-2.70078	2.5301e-18	1.38457e-15				AT2G29420	1.2458	5.01076e-17	4.10052e-15
									AT2G30220	-1.01395	0.00160992	0.0223457				AT5G17450	-2.68559	7.07297e-10	7.29704e-08				AT4G29050	1.24553	1.91027e-05	0.000160388
									AT3G01750	-1.01198	0.00010206	0.00234255				AT5G36140	-2.66758	0.00309714	0.0266272				AT5G67340	1.24509	1.24364e-08	2.24541e-07
									AT4G30290	-1.00588	1.77157e-05	0.000536024				AT2G43890	-2.66675	4.99017e-06	0.000140827				AT1G33590	1.24487	2.00943e-18	2.05885e-16
									AT5G15410	-1.00575	8.78422e-08	4.99186e-06				AT5G26070	-2.6644	0.00455081	0.0360925				AT1G67470	1.24458	0.000194614	0.0012196
																AT4G37700	-2.5826	1.42185e-09	1.35641e-07				AT3G54040	1.24443	0.00268055	0.0115316
																AT4G25250	-2.57031	5.17085e-10	5.53897e-08				AT5G44580	1.24433	0.0045931	0.0182141
																AT2G41810	-2.56536	4.44561e-12	7.71789e-10				AT4G20830	1.24403	1.076e-08	1.97384e-07
																AT2G18328	-2.51466	0.00582423	0.0439488				AT2G24100	1.24297	1.68848e-15	1.12886e-13
																AT5G48010	-2.51251	3.28415e-05	0.000658741				AT4G38540	1.24187	9.0756e-09	1.68075e-07
																AT2G46480	-2.48739	0.000347801	0.00457191				AT5G01810	1.24036	8.08335e-17	6.4475e-15
																AT3G61920	-2.48208	0.000110762	0.00178503				AT4G33420	1.23964	2.26489e-10	5.80148e-09
																AT5G62330	-2.47093	1.0967e-09	1.07841e-07				AT3G23760	1.239	0.00592142	0.0225691
																AT5G45650	-2.45923	1.7483e-11	2.60406e-09				AT1G01340	1.23229	4.02519e-07	5.15784e-06
																AT5G37800	-2.45274	7.43153e-07	2.87364e-05				AT3G19580	1.23165	1.21584e-05	0.000107264
																AT5G16530	-2.44456	6.95949e-05	0.00122426				AT5G20710	1.23033	0.00276843	0.0118529
																AT1G76620	-2.42809	0.000575725	0.00699115				AT5G22550	1.22953	2.07339e-10	5.33808e-09
																AT5G51520	-2.41761	2.84253e-15	9.41514e-13				AT1G50040	1.22936	8.3799e-09	1.55878e-07
																AT1G66460	-2.41716	3.27741e-06	9.89236e-05				AT3G55980	1.22912	6.22363e-06	5.87295e-05
																AT1G65310	-2.40914	4.20736e-10	4.66572e-08				AT5G64890	1.22893	4.79632e-05	0.000360977
																AT2G38920	-2.40365	0.000606522	0.0072913				AT1G51620	1.22809	2.29528e-07	3.1137e-06
																AT2G39240	-2.39241	0.00104547	0.0113341				AT1G72490	1.22631	8.63134e-07	1.01423e-05
																AT4G01390	-2.36752	8.77255e-05	0.00147615				AT1G23440	1.22583	1.3141e-13	6.14504e-12
																AT3G56275	-2.35679	5.53071e-05	0.0010155				AT1G66970	1.22479	0.00668579	0.0249763
																AT5G65340	-2.33053	3.0971e-06	9.45009e-05				AT5G14780	1.22446	0.000430357	0.00240727
																AT5G61290	-2.32577	3.48198e-07	1.5297e-05				AT3G56200	1.22428	0.00148006	0.0070109
																AT1G62190	-2.32451	0.000688182	0.00809892				AT2G16365	1.22311	6.67905e-15	3.96107e-13
																AT1G62940	-2.27126	0.00156274	0.0156168				AT4G11655	1.22213	9.99565e-06	9.01074e-05
																AT1G18870	-2.26918	0.000566235	0.00690258				AT3G48850	1.21995	0.000248037	0.00149887
																AT2G21530	-2.25941	0.00236587	0.0216489				AT1G05700	1.2195	1.1554e-06	1.31357e-05
																AT4G20240	-2.21507	4.91133e-22	4.26321e-19				AT3G26690	1.21949	6.8142e-16	4.75767e-14
																AT4G34419	-2.21459	1.04883e-07	5.54667e-06				AT5G53490	1.21916	1.0828e-07	1.5849e-06
																AT3G28740	-2.20657	0.000503676	0.00626125				AT1G21000	1.21718	3.35678e-12	1.21563e-10
																AT1G12630	-2.20621	0.00435356	0.0348282				AT1G13540	1.21617	2.58054e-09	5.27942e-08
																AT4G36570	-2.20584	0.00118654	0.012571				AT5G21170	1.21571	2.24381e-08	3.81357e-07
																AT5G50800	-2.20436	4.24612e-07	1.79041e-05				AT4G34950	1.21527	1.59119e-07	2.25254e-06
																AT5G44770	-2.19485	7.78321e-08	4.33466e-06				AT1G14540	1.21501	0.000899273	0.0045487
																AT1G51260	-2.19011	8.16136e-08	4.51529e-06				AT5G60760	1.21234	1.17171e-06	1.32911e-05
																AT5G47990	-2.18306	7.2925e-06	0.000192224				AT3G52430	1.21073	1.33005e-05	0.000116282
																AT2G03370	-2.12777	1.63743e-07	7.91152e-06				AT1G69520	1.20982	1.03481e-13	4.94922e-12
																AT5G52310	-2.12422	2.77025e-08	1.76994e-06				AT4G17940	1.20928	4.0565e-15	2.50598e-13
																AT2G30220	-2.11948	2.39829e-05	0.000509901				AT1G18970	1.20925	1.87342e-05	0.0001576
																AT1G06980	-2.09912	0.00189817	0.0182377				AT1G19330	1.20895	2.09433e-06	2.22878e-05
																AT4G34900	-2.06971	1.96488e-05	0.000433495				AT1G51760	1.20873	1.68557e-08	2.95034e-07
																AT2G19900	-2.06284	0.00194663	0.0186223				AT4G08040	1.20824	9.96658e-05	0.000683744
																AT3G29252	-2.06132	0.000802509	0.0091617				AT3G10450	1.20746	0.000834039	0.00427508
																AT1G34490	-2.05903	0.00333423	0.0282145				AT1G70660	1.2065	5.58625e-08	8.71836e-07
																AT1G23160	-2.04883	0.000302186	0.00410078				AT5G09720	1.20604	1.24811e-10	3.36455e-09
																AT2G40460	-2.03937	1.49442e-14	4.42577e-12				AT5G04310	1.20565	0.00105886	0.00523509
																AT4G37800	-2.03524	2.22693e-10	2.5953e-08				AT5G07860	1.20397	2.69917e-07	3.58633e-06
																AT5G37980	-2.03475	0.00347922	0.0291844				AT1G53250	1.20377	3.7795e-07	4.87026e-06
																AT3G62930	-2.02324	1.8369e-07	8.74108e-06				AT5G64110	1.20296	0.011489	0.0390637
																AT1G51440	-2.02024	1.82958e-05	0.000409024				AT2G38530	1.20283	1.20985e-05	0.000106885
																AT4G25480	-2.01475	0.0059089	0.0444678				AT1G01770	1.20206	7.54406e-14	3.72839e-12
																AT3G45680	-2.01188	9.07818e-08	4.93575e-06				AT1G11260	1.20147	1.6033e-06	1.76007e-05
																AT1G11460	-1.98253	2.59673e-05	0.000543822				AT5G49440	1.20085	0.00161789	0.00754899
																AT1G78440	-1.97167	0.000665575	0.00788077				AT2G43400	1.19899	8.40381e-07	9.91193e-06
																AT3G56080	-1.96729	1.74359e-08	1.19922e-06				AT3G02480	1.1989	0.00260374	0.011251
																AT5G42580	-1.95896	8.58363e-05	0.00145212				AT5G46780	1.19805	2.95646e-09	5.97096e-08
																AT3G06460	-1.94736	1.74048e-15	6.08516e-13				AT1G60740	1.19779	7.19551e-12	2.42464e-10
																AT2G22460	-1.94087	0.00400795	0.0325879				AT4G16910	1.19776	4.65684e-05	0.00035248
																AT1G05530	-1.93798	3.70598e-08	2.27538e-06				AT1G63350	1.19158	5.06578e-05	0.000379332
																AT1G14520	-1.91939	1.91556e-05	0.000424475				AT4G13180	1.19034	1.31157e-17	1.17644e-15
																AT1G33100	-1.90808	0.00209145	0.0196889				AT4G04570	1.19034	2.68348e-05	0.000217974
																AT2G02000	-1.90632	1.86186e-10	2.21078e-08				AT4G32690	1.1899	1.60955e-10	4.24803e-09
																AT5G18240	-1.90285	6.45833e-10	6.74055e-08				AT2G32690	1.18981	0.00297165	0.0125777
																AT5G41460	-1.90231	9.61284e-07	3.552e-05				AT1G12790	1.18959	6.3215e-10	1.47942e-08
																AT3G61250	-1.89092	0.00207383	0.0195816				AT1G29660	1.18779	7.1093e-08	1.08732e-06
																AT2G25150	-1.89045	0.000230855	0.00328137				AT4G37900	1.18543	2.66451e-05	0.00021665
																AT1G57590	-1.88291	3.26743e-12	5.96021e-10				AT3G52400	1.18503	0.000620706	0.0033027
																AT4G37160	-1.87608	1.15216e-10	1.42873e-08				AT5G59820	1.18437	9.07724e-05	0.000629079
																AT4G05100	-1.87413	1.21316e-05	0.000291123				AT4G27730	1.18416	2.99795e-14	1.61116e-12
																AT1G15460	-1.87055	1.69222e-11	2.53561e-09				AT1G53633	1.18113	1.4518e-05	0.000125618
																AT3G54830	-1.86989	2.07904e-05	0.000453909				AT5G57660	1.18073	2.45715e-15	1.57991e-13
																AT5G03840	-1.86555	1.69897e-08	1.17173e-06				AT5G44690	1.1804	0.0112401	0.0383314
																AT4G21902	-1.85042	0.00274585	0.0243043				AT2G17280	1.1781	3.38426e-12	1.22382e-10
																AT5G46900	-1.83906	2.77779e-09	2.41122e-07				AT2G27080	1.17717	0.000834444	0.0042757
																AT4G37750	-1.83797	1.66823e-06	5.70576e-05				AT1G79160	1.17716	0.000889213	0.00450686
																AT3G44990	-1.8372	4.94828e-08	2.91717e-06				AT5G55090	1.17622	4.93001e-10	1.17813e-08
																AT1G78206	-1.83314	0.000250252	0.00349589				AT4G14040	1.17602	2.33978e-09	4.83231e-08
																AT4G22200	-1.82719	0.000669282	0.00792094				AT1G30260	1.17567	0.000686953	0.00360422
																AT1G45035	-1.82457	0.0065365	0.0480278				AT1G11080	1.17528	0.000204554	0.00127284
																AT4G04750	-1.81366	0.000305083	0.00413562				AT4G14630	1.17514	3.11664e-06	3.16754e-05
																AT4G37690	-1.80423	6.35803e-05	0.00113592				AT1G13260	1.17342	6.06965e-06	5.7427e-05
																AT3G49190	-1.80265	2.17759e-14	6.15915e-12				AT4G01330	1.17335	9.72434e-16	6.67853e-14
																AT3G57130	-1.80162	0.00331825	0.0281078				AT4G16000	1.17277	0.0059082	0.0225289
																AT1G68360	-1.78606	1.41548e-05	0.00033332				AT5G53550	1.1716	2.82399e-12	1.0391e-10
																AT4G32980	-1.77988	0.00506992	0.039488				AT1G23870	1.17154	6.73441e-12	2.28761e-10
																AT1G53830	-1.76997	2.29518e-09	2.04881e-07				AT3G15760	1.16884	2.09492e-09	4.38194e-08
																AT3G14810	-1.76696	6.4329e-12	1.1016e-09				AT1G64280	1.16672	9.41527e-15	5.45545e-13
																AT1G11700	-1.76578	3.61174e-06	0.000107215				AT1G34370	1.16562	2.35173e-15	1.52772e-13
																AT1G64380	-1.7624	2.1538e-06	7.02299e-05				AT4G09420	1.16525	2.90425e-06	2.97326e-05
																AT3G01840	-1.75938	0.000100504	0.00165035				AT2G38860	1.16482	0.00192249	0.00870577
																AT5G61570	-1.75642	1.42253e-09	1.35641e-07				AT1G80820	1.16301	0.00012041	0.000808433
																AT5G42146	-1.75349	2.51699e-09	2.20767e-07				AT5G06320	1.16298	3.90241e-06	3.88622e-05
																AT1G58037	-1.75196	1.07138e-07	5.64938e-06				AT1G02610	1.16285	6.80526e-05	0.000490076
																AT1G62560	-1.75123	5.93846e-05	0.00107623				AT5G61440	1.16219	4.27216e-09	8.38629e-08
																AT5G38020	-1.7449	1.79934e-09	1.66567e-07				AT1G10150	1.16104	7.52334e-09	1.40881e-07
																AT5G38000	-1.74062	4.76499e-07	1.96961e-05				AT1G49520	1.15962	8.16823e-10	1.85812e-08
																AT3G15370	-1.73761	0.00290063	0.0253094				AT4G36030	1.15937	5.62626e-05	0.000415743
																AT5G42590	-1.73136	5.24406e-06	0.000146351				AT5G14110	1.15902	0.00602228	0.0228914
																AT4G00670	-1.72811	3.18408e-11	4.60649e-09				AT1G11310	1.15859	2.55769e-10	6.48557e-09
																AT5G66460	-1.72666	8.24287e-11	1.04797e-08				AT3G45960	1.15721	3.54531e-08	5.77258e-07
																AT3G56970	-1.71197	0.00173815	0.0169789				AT1G01720	1.15712	4.1356e-15	2.5486e-13
																AT5G17700	-1.71152	0.000803356	0.00916721				AT1G44350	1.15632	0.0012663	0.00611905
																AT5G37990	-1.70864	2.06444e-06	6.75789e-05				AT5G26340	1.1562	0.00188887	0.00857509
																AT4G38770	-1.70207	9.454e-09	6.97905e-07				AT1G73066	1.15602	0.000349102	0.00201537
																AT2G40130	-1.69967	0.000736305	0.00854541				AT2G46750	1.1558	0.00120884	0.0058809
																AT5G67430	-1.69625	0.000128165	0.00200267				AT4G21410	1.15543	3.06492e-12	1.11797e-10
																AT3G25670	-1.69502	0.00330593	0.0280486				AT4G35790	1.15394	3.33483e-16	2.42932e-14
																AT1G09812	-1.69204	0.00572567	0.0434088				AT3G50950	1.15192	2.52487e-07	3.38327e-06
																AT2G17300	-1.68967	1.14925e-07	5.98573e-06				AT1G75190	1.15167	4.00896e-09	7.91275e-08
																AT5G60650	-1.68572	9.00488e-08	4.90649e-06				AT5G40450	1.14915	1.07237e-09	2.3962e-08
																AT3G20160	-1.68566	2.27604e-08	1.49986e-06				AT1G55390	1.14789	0.000997898	0.00497433
																AT4G37235	-1.68303	1.74343e-05	0.000392904				AT5G14120	1.14759	3.71644e-05	0.000289471
																AT4G01890	-1.66775	0.000611613	0.00734135				AT1G73010	1.14574	2.00576e-05	0.00016779
																AT2G03090	-1.66476	0.000358285	0.00468585				AT5G62150	1.14523	0.00349344	0.0144751
																AT1G14960	-1.6518	8.15445e-05	0.00139356				AT5G66700	1.14452	4.47345e-05	0.000340188
																AT5G11590	-1.65026	2.25142e-05	0.000485617				AT1G02360	1.14255	1.80609e-07	2.51228e-06
																AT1G64590	-1.63806	0.00102368	0.0111313				AT2G46550	1.14177	7.06341e-10	1.63333e-08
																AT2G14920	-1.63524	2.58331e-08	1.66743e-06				AT4G02160	1.13985	0.00861043	0.0308188
																AT2G31920	-1.6347	0.00440664	0.035193				AT2G44130	1.13925	1.29364e-06	1.45368e-05
																AT2G44910	-1.63358	0.00300054	0.0259651				AT2G43820	1.13905	5.69431e-10	1.34387e-08
																AT2G20750	-1.63232	1.76964e-06	5.94754e-05				AT5G14180	1.13859	1.85395e-06	1.9961e-05
																AT3G60700	-1.631	9.59776e-05	0.0015895				AT1G49530	1.13847	2.92522e-06	2.99189e-05
																AT3G14850	-1.6126	7.97613e-07	3.04678e-05				AT4G18205	1.13727	0.0101111	0.0350695
																AT5G58784	-1.60743	5.82202e-10	6.13212e-08				AT4G14980	1.13687	7.78973e-05	0.000551312
																AT2G40610	-1.60544	0.00410848	0.0332656				AT2G20670	1.13659	7.67245e-05	0.000543978
																AT2G23130	-1.60498	0.000489633	0.00612231				AT5G07460	1.13657	2.4913e-06	2.60013e-05
																AT4G35320	-1.60053	2.63178e-13	5.96846e-11				AT3G09940	1.13645	1.09169e-06	1.24959e-05
																AT4G10370	-1.59599	2.98524e-06	9.15316e-05				AT1G61550	1.13595	8.77523e-05	0.000610144
																AT5G15180	-1.59345	7.38286e-09	5.71843e-07				AT5G52250	1.13585	1.17732e-07	1.71231e-06
																AT3G21680	-1.59264	1.37292e-05	0.00032491				AT3G22450	1.13242	6.82792e-06	6.38582e-05
																AT5G06510	-1.59117	7.78615e-06	0.000202271				AT4G27960	1.13235	1.90543e-16	1.44658e-14
																AT1G14630	-1.58634	0.00048895	0.00611746				AT4G00210	1.13222	0.0122972	0.041341
																AT2G17890	-1.58622	0.000725874	0.00844772				AT5G05790	1.13036	3.7514e-15	2.32891e-13
																AT3G57010	-1.58618	5.81351e-14	1.4933e-11				AT4G15260	1.13025	6.83094e-10	1.58686e-08
																AT3G25130	-1.5733	6.34977e-06	0.000171138				AT5G12340	1.12884	0.0154033	0.0496406
																AT2G34490	-1.56912	5.69249e-07	2.27753e-05				AT2G18750	1.12451	1.12719e-12	4.40477e-11
																AT1G76952	-1.56385	0.00168009	0.0165207				AT5G45040	1.12434	1.59677e-07	2.2585e-06
																AT4G15290	-1.5636	3.60361e-07	1.56673e-05				AT3G50930	1.12257	0.00483884	0.0190597
																AT4G28250	-1.56112	7.07675e-06	0.000187125				AT1G28370	1.12213	0.00747082	0.0273894
																AT2G39220	-1.54783	1.73009e-06	5.86749e-05				AT5G65660	1.12205	1.17778e-13	5.55914e-12
																AT1G09540	-1.53702	1.4856e-07	7.33273e-06				AT5G38850	1.11973	2.00292e-08	3.43564e-07
																AT3G32030	-1.53245	1.18204e-07	6.09641e-06				AT5G12890	1.11805	5.66247e-06	5.40207e-05
																AT3G57157	-1.53039	0.00415164	0.0335395				AT1G50460	1.11767	5.50851e-15	3.29791e-13
																AT5G57400	-1.527	0.000135031	0.00208563				AT3G02770	1.11743	7.46617e-14	3.70443e-12
																AT4G18630	-1.52604	1.95846e-06	6.49543e-05				AT5G10695	1.11631	1.57818e-08	2.78363e-07
																AT4G34760	-1.52444	1.84982e-08	1.26194e-06				AT5G23510	1.11563	8.4018e-07	9.91193e-06
																AT3G45080	-1.52159	6.45949e-05	0.00114915				AT3G10930	1.11461	0.00130794	0.00628532
																AT3G25700	-1.5147	3.58711e-14	9.70949e-12				AT2G02710	1.11448	1.38999e-10	3.71524e-09
																AT4G14060	-1.50881	2.26327e-05	0.000486951				AT5G63020	1.11409	2.32725e-06	2.44817e-05
																AT4G22730	-1.50864	0.000160003	0.00240177				AT3G23880	1.11355	1.04546e-06	1.20379e-05
																AT3G54390	-1.50487	1.22353e-11	1.94389e-09				AT4G25170	1.11277	1.43928e-10	3.83074e-09
																AT3G25290	-1.50403	3.56572e-09	2.96237e-07				AT1G16260	1.11247	0.000147822	0.000961757
																AT3G22250	-1.49762	0.00241753	0.0220176				AT5G25930	1.1119	2.20012e-07	2.99428e-06
																AT2G32990	-1.48751	3.23108e-06	9.7995e-05				AT1G26290	1.1117	0.00183647	0.00837363
																AT5G62100	-1.486	0.000310143	0.00418618				AT3G22160	1.11157	0.000254838	0.00153481
																AT4G33790	-1.48459	1.60372e-05	0.000367743				AT5G54810	1.11009	0.0026692	0.0114905
																AT1G02205	-1.47529	0.00472079	0.0372528				AT4G31270	1.11002	1.40376e-07	2.00877e-06
																AT1G64390	-1.47482	5.30211e-07	2.14727e-05				AT4G18010	1.10877	2.02682e-07	2.78247e-06
																AT3G28100	-1.47081	4.2331e-06	0.000122906				AT5G11260	1.10862	5.46347e-14	2.77635e-12
																AT4G23070	-1.46639	1.08282e-05	0.000264381				AT3G02242	1.10853	5.18921e-06	4.98833e-05
																AT2G24762	-1.46495	7.51083e-09	5.78196e-07				AT2G47460	1.10829	2.18068e-08	3.71629e-07
																AT1G27140	-1.4649	8.43356e-09	6.37531e-07				AT5G06560	1.10729	1.07366e-11	3.51906e-10
																AT1G78530	-1.46467	8.04914e-05	0.00138119				AT2G30500	1.1047	3.92811e-14	2.02885e-12
																AT1G73780	-1.46381	7.53581e-06	0.000197192				AT1G77890	1.10438	1.90186e-12	7.25209e-11
																AT5G02890	-1.46313	1.00689e-09	1.00581e-07				AT1G33110	1.10378	2.84297e-11	8.6023e-10
																AT5G11570	-1.4623	5.34277e-08	3.11328e-06				AT2G45740	1.10311	1.04859e-05	9.40891e-05
																AT3G17580	-1.46209	3.79533e-06	0.000111873				AT1G69050	1.102	8.57794e-06	7.85922e-05
																AT5G03680	-1.46131	1.99337e-06	6.57654e-05				AT4G25390	1.10196	2.25251e-07	3.05897e-06
																AT3G29780	-1.4587	6.97884e-06	0.00018551				AT2G30490	1.10127	6.65935e-12	2.26823e-10
																AT5G52790	-1.45738	2.85267e-06	8.80029e-05				AT2G18690	1.10067	0.00194796	0.00880372
																AT3G57950	-1.4561	4.4066e-08	2.62239e-06				AT1G13245	1.09898	0.000117862	0.000793668
																AT5G48000	-1.45567	0.000976007	0.0107476				AT4G33450	1.09863	0.000283978	0.00168455
																AT5G42500	-1.45267	7.2627e-10	7.4622e-08				AT4G28270	1.09797	1.15416e-08	2.10041e-07
																AT5G01330	-1.452	1.60461e-07	7.80854e-06				AT4G19880	1.0977	5.49324e-16	3.91122e-14
																AT5G10990	-1.45059	2.68211e-06	8.36562e-05				AT2G04795	1.09722	6.47146e-07	7.84198e-06
																AT4G29020	-1.45044	4.64441e-05	0.000883701				AT2G36470	1.09648	1.48676e-05	0.000128159
																AT2G39040	-1.4498	2.16213e-08	1.4437e-06				AT1G31350	1.09598	1.64782e-10	4.33996e-09
																AT4G30290	-1.44868	5.70221e-08	3.29981e-06				AT4G39660	1.09527	2.03023e-09	4.26272e-08
																AT4G02290	-1.44606	3.59101e-07	1.56395e-05				AT1G62380	1.09519	2.99926e-05	0.00024037
																AT1G25450	-1.44031	4.72851e-09	3.79079e-07				AT2G26440	1.09388	0.00186095	0.00846665
																AT3G48240	-1.43779	0.000655097	0.00778233				AT3G47090	1.09336	0.00173418	0.00800696
																AT4G31910	-1.43703	9.5099e-15	2.90285e-12				AT5G39660	1.09299	5.07922e-11	1.47151e-09
																AT2G22920	-1.43186	1.89246e-13	4.41102e-11				AT3G11370	1.09198	0.00123216	0.00597129
																AT1G61930	-1.43091	1.04935e-05	0.000257207				AT5G60210	1.08917	5.17968e-11	1.49718e-09
																AT1G28130	-1.42548	4.02536e-12	7.08604e-10				AT4G17250	1.0876	0.000177253	0.00112535
																AT1G20823	-1.42485	3.85355e-06	0.000113324				AT1G15670	1.08647	8.2792e-06	7.61319e-05
																AT1G13430	-1.42323	1.87693e-05	0.000417753				AT1G62500	1.08533	0.00569753	0.0218812
																AT3G25655	-1.42308	0.00367711	0.0304287				AT3G25790	1.08366	1.69714e-07	2.37729e-06
																AT5G24660	-1.41911	0.000112927	0.00181295				AT1G13990	1.08347	3.14137e-12	1.14254e-10
																AT2G23630	-1.41658	1.05501e-05	0.000258343				AT3G48530	1.08298	4.27335e-11	1.24953e-09
																AT1G66800	-1.41574	8.23819e-05	0.00140406				AT1G75030	1.08271	0.00245908	0.0107049
																AT4G00430	-1.41354	2.55923e-20	1.69536e-17				AT5G17490	1.08221	3.92537e-06	3.90445e-05
																AT3G29630	-1.4098	5.69994e-07	2.27753e-05				AT2G41700	1.08204	1.21618e-07	1.76273e-06
																AT5G03495	-1.3982	0.00325202	0.0277314				AT4G35250	1.08148	1.44255e-08	2.56957e-07
																AT1G77110	-1.39662	0.00242238	0.0220378				AT4G33920	1.07978	2.93062e-07	3.87953e-06
																AT5G46890	-1.39603	2.20969e-06	7.13134e-05				AT4G01026	1.07881	1.94436e-09	4.10449e-08
																AT2G36570	-1.39458	1.0469e-06	3.81383e-05				AT3G60390	1.07873	3.58573e-07	4.65148e-06
																AT1G22160	-1.39134	0.00287437	0.0251675				AT2G07140	1.07844	0.00430268	0.0172662
																AT3G54820	-1.39082	6.01797e-07	2.38944e-05				AT1G68238	1.07821	8.36124e-11	2.30574e-09
																AT5G07030	-1.38894	7.86802e-10	8.01869e-08				AT4G39720	1.07812	1.8277e-08	3.17049e-07
																AT2G46570	-1.38779	1.07274e-07	5.64938e-06				AT1G64190	1.07789	6.73409e-14	3.38113e-12
																AT1G63600	-1.38595	0.00596559	0.044734				AT2G44360	1.07775	4.7718e-12	1.66123e-10
																AT5G24990	-1.38453	1.65812e-05	0.000378078				AT5G14410	1.07713	7.31703e-05	0.000522305
																AT4G11210	-1.38304	4.28945e-06	0.000124226				AT2G26280	1.07697	1.40854e-13	6.53815e-12
																AT4G03210	-1.37987	1.09113e-06	3.93686e-05				AT1G16320	1.07604	9.34481e-10	2.10112e-08
																AT3G56620	-1.37888	0.00152508	0.0152952				AT2G38960	1.07568	2.50974e-10	6.37682e-09
																AT2G22930	-1.3743	4.6799e-07	1.94401e-05				AT3G21351	1.07413	5.88894e-07	7.20538e-06
																AT4G12510	-1.37001	5.40654e-06	0.000150385				AT4G25310	1.07301	7.91974e-08	1.19174e-06
																AT2G26690	-1.36553	0.00221121	0.0205854				AT4G34131	1.07259	8.35442e-08	1.25192e-06
																AT1G35910	-1.35928	0.00366761	0.03037				AT4G03510	1.07146	1.40109e-06	1.55776e-05
																AT5G25010	-1.35539	1.42996e-06	4.99256e-05				AT5G05365	1.07136	0.000439238	0.00245096
																AT3G21620	-1.35347	6.00408e-05	0.00108578				AT5G26710	1.07091	1.83656e-15	1.22139e-13
																AT5G25020	-1.35108	2.65743e-06	8.32327e-05				AT1G08930	1.07018	1.1169e-05	9.96869e-05
																AT5G21100	-1.3485	0.000472557	0.00593597				AT5G08350	1.06907	7.64983e-08	1.15874e-06
																AT1G75780	-1.34718	4.21614e-11	5.83609e-09				AT4G27970	1.06841	5.59884e-05	0.000414081
																AT5G58780	-1.34356	9.13142e-05	0.00152532				AT2G29490	1.06807	9.28261e-12	3.06643e-10
																AT4G00880	-1.34321	4.06233e-05	0.000787597				AT3G14610	1.06589	7.90531e-12	2.64262e-10
																AT1G25422	-1.33929	0.00200368	0.0190262				AT2G40140	1.06589	1.50595e-07	2.14449e-06
																AT3G45070	-1.33842	5.90269e-11	7.94591e-09				AT2G48010	1.06567	3.83021e-05	0.000296956
																AT3G23730	-1.33454	1.83879e-09	1.69553e-07				AT5G41270	1.06565	8.69905e-10	1.96645e-08
																AT3G02620	-1.3333	3.8992e-05	0.000763255				AT4G17670	1.06309	0.000295778	0.00174405
																AT3G21670	-1.33183	0.00285297	0.0250417				AT5G23405	1.06252	1.32629e-09	2.89932e-08
																AT1G71692	-1.33057	3.31421e-13	7.38307e-11				AT4G24026	1.0624	3.48837e-07	4.55095e-06
																AT2G31380	-1.33008	0.00564825	0.0429754				AT3G18145	1.06227	2.71433e-05	0.000220054
																AT2G28140	-1.32989	0.00245956	0.0223035				AT1G03400	1.06038	0.000444366	0.00247301
																AT5G20410	-1.32903	0.00149794	0.0151012				AT5G44870	1.06022	1.01171e-05	9.09746e-05
																AT2G17770	-1.32562	0.000831996	0.00945118				AT3G15450	1.05998	1.00439e-05	9.04453e-05
																AT3G15115	-1.32027	2.39135e-09	2.11963e-07				AT3G13750	1.05896	7.22013e-06	6.72518e-05
																AT5G24105	-1.31912	4.23249e-06	0.000122906				AT3G19130	1.05755	2.13188e-14	1.1758e-12
																AT1G46480	-1.31566	4.06076e-05	0.000787597				AT4G17840	1.05751	3.82505e-10	9.32402e-09
																AT3G62740	-1.31496	0.00316476	0.0271067				AT3G58190	1.05664	0.000584316	0.00313355
																AT3G28345	-1.31477	4.84448e-05	0.000914168				AT5G67300	1.05273	4.93129e-10	1.17813e-08
																AT1G55550	-1.31114	0.000759333	0.00876017				AT1G58410	1.05239	2.80226e-08	4.67136e-07
																AT1G70890	-1.31022	0.000387686	0.0049996				AT4G23515	1.05223	2.33846e-07	3.16546e-06
																AT1G61840	-1.3057	2.95576e-05	0.000603939				AT3G07310	1.05185	1.49133e-08	2.64339e-07
																AT1G72240	-1.29507	0.00542548	0.0416897				AT1G21980	1.05182	2.18955e-13	9.76772e-12
																AT1G72140	-1.2935	3.85232e-05	0.000754666				AT1G65845	1.0505	9.76328e-07	1.13298e-05
																AT1G61580	-1.29242	1.95836e-06	6.49543e-05				AT4G12690	1.04923	6.42051e-06	6.0384e-05
																AT1G05280	-1.28747	5.59258e-07	2.24533e-05				AT3G29140	1.04922	0.00287715	0.0122312
																AT1G19715	-1.28737	6.64719e-09	5.1645e-07				AT5G27600	1.04792	7.08721e-12	2.40098e-10
																AT5G47450	-1.28688	5.43674e-05	0.0010046				AT1G78895	1.04779	7.82897e-10	1.78417e-08
																AT5G43890	-1.28583	0.00317492	0.0271752				AT1G33900	1.04731	0.0127698	0.0426195
																AT4G12330	-1.28157	0.000255498	0.00356127				AT5G12170	1.04701	2.36834e-08	4.01169e-07
																AT4G23493	-1.27903	0.00027899	0.00383981				AT4G34138	1.04676	2.33555e-08	3.9588e-07
																AT2G47010	-1.27596	0.000102351	0.00167304				AT4G37760	1.04659	8.60701e-11	2.36834e-09
																AT5G61430	-1.27244	0.000175882	0.00260747				AT1G04310	1.04525	7.82874e-10	1.78417e-08
																AT4G02850	-1.2724	1.17793e-06	4.20595e-05				AT5G02160	1.04442	1.13376e-05	0.000100905
																AT5G53250	-1.2689	4.9885e-10	5.36647e-08				AT5G28770	1.04306	1.84775e-09	3.92024e-08
																AT5G10130	-1.26599	2.29081e-05	0.000490779				AT1G55920	1.04271	5.83593e-13	2.4273e-11
																AT2G12462	-1.26442	6.94068e-07	2.7088e-05				AT1G70670	1.04224	7.70751e-05	0.000546003
																AT5G64080	-1.26258	0.00208566	0.0196619				AT1G70810	1.04071	2.15783e-06	2.2881e-05
																AT1G05650	-1.26219	0.000900157	0.0100531				AT3G15770	1.03953	2.86883e-09	5.82903e-08
																AT1G49620	-1.26112	0.000351364	0.00460912				AT5G41300	1.03913	1.3949e-05	0.000121152
																AT1G10380	-1.26064	1.26362e-13	3.11853e-11				AT4G14720	1.03789	6.46456e-11	1.82259e-09
																AT3G19430	-1.25822	3.1045e-05	0.000628716				AT2G17033	1.03774	5.19702e-10	1.2346e-08
																AT3G50120	-1.25704	0.000622889	0.00744539				AT1G74490	1.03734	2.28894e-05	0.000188662
																AT2G39050	-1.25628	8.73049e-08	4.77767e-06				AT1G05575	1.03731	0.00269348	0.0115812
																AT3G57500	-1.25611	0.00234958	0.021539				AT1G02430	1.03643	4.59909e-07	5.81053e-06
																AT4G24780	-1.25408	5.08025e-05	0.000953656				AT4G04972	1.03608	0.000515788	0.00281334
																AT1G67195	-1.25383	3.26555e-06	9.86839e-05				AT2G40020	1.03601	0.000123654	0.000824742
																AT4G17970	-1.24952	4.21154e-05	0.000814263				AT5G53460	1.03509	1.83493e-13	8.30331e-12
																AT4G38400	-1.24753	3.1877e-05	0.000642467				AT1G15050	1.03338	0.00579043	0.0221723
																AT3G23290	-1.24734	0.00565284	0.0429776				AT4G40060	1.03308	2.00853e-08	3.4392e-07
																AT2G28410	-1.24422	1.59402e-09	1.50286e-07				AT5G05410	1.03272	8.94547e-06	8.14561e-05
																AT4G00165	-1.24347	0.00017642	0.00261391				AT4G07820	1.03244	8.62536e-05	0.000601889
																AT2G31560	-1.24126	8.17508e-05	0.0013952				AT4G29780	1.03102	0.00187921	0.00853739
																AT1G22470	-1.23946	0.00105415	0.0113987				AT1G49032	1.03101	3.59391e-09	7.14388e-08
																AT2G03600	-1.23711	0.000779143	0.00893141				AT5G24600	1.03061	0.000192887	0.00121026
																AT1G77520	-1.23624	5.30661e-05	0.000985127				AT4G01580	1.02953	0.000265135	0.0015881
																AT1G33440	-1.2359	0.000105826	0.00171979				AT1G01820	1.0274	9.67666e-12	3.18408e-10
																AT5G15410	-1.23569	6.19992e-08	3.55514e-06				AT3G62650	1.02691	1.26159e-11	4.07671e-10
																AT1G38131	-1.23476	9.70656e-09	7.14454e-07				AT4G11480	1.02608	0.000772559	0.00400007
																AT1G01200	-1.23232	4.39413e-06	0.000126271				AT2G47710	1.02577	2.86204e-11	8.64961e-10
																AT1G68740	-1.22937	3.74492e-06	0.000110647				AT5G57910	1.02346	2.63858e-10	6.66386e-09
																AT2G17500	-1.22472	7.52593e-07	2.90123e-05				AT5G18490	1.02272	2.57295e-05	0.000210296
																AT4G39510	-1.22424	0.000319683	0.00429193				AT3G46640	1.02217	5.41249e-12	1.86369e-10
																AT4G35160	-1.22313	8.60432e-06	0.000218123				AT4G11360	1.02212	2.49806e-07	3.35091e-06
																AT5G25090	-1.22279	0.00010449	0.00170138				AT5G49100	1.02097	5.6238e-12	1.9338e-10
																AT4G13620	-1.22078	1.15958e-07	6.0062e-06				AT1G06180	1.02009	2.55991e-07	3.42476e-06
																AT2G05765	-1.21838	0.000329968	0.00439253				AT2G04490	1.02003	0.0140617	0.0460891
																AT2G28950	-1.21549	5.88652e-05	0.00106836				AT5G37450	1.01945	0.000281158	0.00166979
																AT5G44130	-1.21485	8.28736e-06	0.00021201				AT3G52870	1.01916	1.09068e-08	1.99786e-07
																AT2G44740	-1.21449	8.75413e-09	6.55856e-07				AT5G53500	1.01901	1.02945e-10	2.80209e-09
																AT5G48900	-1.21371	1.62844e-12	3.17773e-10				AT2G37760	1.01896	2.15599e-11	6.64325e-10
																AT1G03820	-1.21181	0.00230774	0.0212483				AT1G18570	1.01874	0.00800322	0.0289921
																AT5G11110	-1.21109	0.000112362	0.0018085				AT3G51340	1.01814	2.45462e-06	2.56586e-05
																AT3G48340	-1.20925	3.45943e-08	2.15555e-06				AT4G02180	1.01802	3.04998e-07	4.02065e-06
																AT1G19940	-1.20726	0.000675699	0.00798188				AT2G46270	1.01763	4.55864e-12	1.59363e-10
																AT1G75620	-1.2067	1.99414e-05	0.000438545				AT4G09460	1.01747	1.59398e-08	2.8056e-07
																AT5G55650	-1.20618	0.00499942	0.0390559				AT2G15680	1.01628	3.83064e-08	6.1773e-07
																AT4G04460	-1.20595	1.29953e-10	1.58801e-08				AT4G26560	1.01581	0.00219676	0.00973268
																AT4G23496	-1.20537	5.48851e-05	0.0010107				AT2G24720	1.01527	0.00382226	0.0155991
																AT5G46115	-1.2019	0.000297378	0.00404424				AT3G52070	1.01524	6.1045e-05	0.000445208
																AT1G13090	-1.20068	9.11374e-08	4.9444e-06				AT3G19860	1.01523	3.19335e-10	7.93771e-09
																AT4G38530	-1.19507	2.00185e-06	6.59588e-05				AT5G45000	1.01362	1.09914e-06	1.25585e-05
																AT3G49760	-1.19456	0.000236602	0.00333669				AT3G49790	1.01205	0.000285421	0.00169112
																AT1G51140	-1.19451	5.30196e-12	9.14152e-10				AT1G11180	1.01101	3.53317e-07	4.59039e-06
																AT2G18500	-1.19208	6.52931e-05	0.00115911				AT5G02020	1.01076	0.000355004	0.0020429
																AT1G48670	-1.19069	1.57295e-05	0.0003626				AT2G19150	1.01025	0.00861836	0.0308354
																AT1G69870	-1.1901	0.00102964	0.0111913				AT1G72950	1.01022	0.000396649	0.00224261
																AT5G22355	-1.18662	2.30988e-06	7.38838e-05				AT5G22660	1.01	3.43896e-07	4.49114e-06
																AT5G51470	-1.18376	0.00089223	0.00997783				AT4G37295	1.00856	0.00403506	0.0163458
																AT3G57540	-1.18219	1.2524e-06	4.42797e-05				AT4G09770	1.00846	5.90769e-09	1.12977e-07
																AT4G11190	-1.18089	0.000345257	0.00455034				AT1G76930	1.00821	0.00023679	0.00144162
																AT2G46890	-1.17985	8.16992e-14	2.03625e-11				AT2G39530	1.00805	4.56068e-08	7.25248e-07
																AT1G16530	-1.17928	0.000341493	0.00451966				AT1G20630	1.0077	2.74592e-09	5.60411e-08
																AT1G73630	-1.17812	9.85636e-08	5.25665e-06				AT5G59030	1.00755	3.57572e-08	5.81083e-07
																AT1G58270	-1.17724	2.39564e-12	4.50041e-10				AT4G35750	1.00519	1.64558e-07	2.31069e-06
																AT5G19730	-1.1763	2.2745e-07	1.04102e-05				AT1G24280	1.00282	1.88028e-05	0.000157975
																AT5G22930	-1.17393	2.01083e-06	6.61681e-05				AT3G10060	1.00224	4.54306e-06	4.44001e-05
																AT1G22065	-1.17337	1.02759e-05	0.000253355				AT5G65609	1.00202	0.00596844	0.022714
																AT4G36230	-1.17286	0.00238085	0.0217701				AT5G07100	1.00181	1.80887e-05	0.000152842
																AT4G01630	-1.17188	1.17835e-07	6.09086e-06				AT3G11280	1.00176	1.36594e-07	1.95951e-06
																AT5G57050	-1.17176	3.15169e-08	1.97357e-06				AT1G67560	1.00075	3.79153e-11	1.11903e-09
																AT3G61810	-1.16955	1.52801e-05	0.000355378				AT2G43420	1.00019	7.13999e-12	2.40915e-10
																AT5G53830	-1.16878	0.000101221	0.00165996		6 h down-regulated		AT1G05650	-7.56889	2.78738e-47	6.3869e-44
																AT4G39320	-1.16689	5.82802e-05	0.00105851				AT2G43880	-7.41076	2.64553e-67	1.66701e-63
																AT2G37460	-1.16676	3.72108e-07	1.60395e-05				AT3G22142	-7.17742	1.79464e-05	0.000151791
																AT4G17760	-1.16271	0.000343412	0.00453331				AT2G41810	-6.56686	1.47308e-46	3.09409e-43
																AT2G43290	-1.16175	1.75559e-09	1.63679e-07				AT2G27535	-6.36021	1.0837e-09	2.41723e-08
																AT5G23400	-1.16143	1.02958e-07	5.47138e-06				AT1G20990	-6.32722	3.8749e-14	2.0096e-12
																AT4G37850	-1.16095	0.00239952	0.021901				AT1G48070	-5.74172	8.56582e-12	2.84081e-10
																AT1G78580	-1.16078	3.14614e-09	2.67368e-07				AT3G06880	-5.51279	1.0753e-06	1.23139e-05
																AT1G70370	-1.15796	1.75859e-11	2.60406e-09				AT4G01630	-5.42841	3.44966e-100	4.34744e-96
																AT1G08650	-1.1574	2.55839e-14	7.13319e-12				AT4G25250	-5.25872	3.20347e-26	1.04862e-23
																AT3G15460	-1.15726	1.0301e-05	0.000253477				AT3G28390	-5.12714	0.00271922	0.011672
																AT4G23870	-1.15586	4.98884e-08	2.92737e-06				AT5G45650	-5.03916	2.11206e-37	2.66172e-34
																AT4G20040	-1.15585	0.000195948	0.00285205				AT4G01890	-5.00004	1.82512e-17	1.5973e-15
																AT1G15180	-1.15532	0.00186774	0.0179796				AT5G46540	-4.93436	0.0118145	0.0399656
																AT1G78090	-1.15502	5.82659e-06	0.000160649				AT1G10640	-4.87934	4.44937e-13	1.89757e-11
																AT1G78320	-1.15423	3.47715e-07	1.5297e-05				AT5G17720	-4.826	0.0114558	0.0389561
																AT2G37700	-1.15386	1.02372e-08	7.44804e-07				AT3G16360	-4.76041	7.53278e-05	0.000535431
																AT2G04090	-1.15252	4.62813e-06	0.000132241				AT3G26960	-4.67964	1.76235e-05	0.000149462
																AT1G58170	-1.14842	0.000140051	0.00215496				AT2G27550	-4.60764	1.36136e-25	3.94404e-23
																AT3G59850	-1.14842	7.24376e-07	2.80534e-05				AT1G30220	-4.59993	0.000301343	0.00177261
																AT2G37580	-1.14657	0.000664461	0.00787499				AT1G44318	-4.56489	3.60823e-12	1.29552e-10
																AT5G55050	-1.1442	0.000149059	0.00226723				AT1G65310	-4.5463	1.53263e-25	4.38976e-23
																AT2G18800	-1.14401	4.70899e-10	5.17639e-08				AT4G01390	-4.54021	1.23101e-11	3.98301e-10
																AT1G76790	-1.14332	5.862e-08	3.36904e-06				AT1G63600	-4.52534	1.4481e-16	1.11396e-14
																AT1G06330	-1.14316	0.00168519	0.0165644				AT4G21902	-4.50419	5.44701e-13	2.2882e-11
																AT4G36220	-1.14197	0.00412812	0.0333709				AT3G46750	-4.49913	0.000326951	0.00190621
																AT2G15440	-1.141	3.30822e-07	1.46616e-05				AT2G18328	-4.49797	1.17521e-06	1.33249e-05
																AT3G19370	-1.13904	4.06472e-14	1.08852e-11				AT4G39000	-4.47816	3.24936e-10	8.05311e-09
																AT5G65590	-1.13715	0.00557247	0.0425594				AT4G01380	-4.47447	1.25718e-06	1.41651e-05
																AT5G56320	-1.13644	2.86531e-06	8.82845e-05				AT3G49700	-4.46266	0.00726651	0.0267688
																AT1G22530	-1.13608	2.39256e-06	7.60455e-05				AT5G03840	-4.44824	4.61974e-35	4.31261e-32
																AT1G65900	-1.13605	9.60108e-08	5.15326e-06				AT5G37800	-4.41557	3.05507e-18	3.04359e-16
																AT3G49930	-1.13491	7.12459e-07	2.76771e-05				AT2G30220	-4.38579	6.5928e-19	7.41837e-17
																AT2G25160	-1.13452	0.00103705	0.0112525				AT5G41380	-4.36419	7.47171e-09	1.40041e-07
																AT2G40480	-1.13381	9.7747e-08	5.23529e-06				AT3G15370	-4.3222	9.70293e-13	3.85137e-11
																AT4G17340	-1.1307	6.95132e-05	0.00122368				AT5G09210	-4.26734	0.00136921	0.00654484
																AT2G46680	-1.12812	6.94697e-11	9.06094e-09				AT4G22200	-4.15472	2.71851e-13	1.18958e-11
																AT4G14650	-1.12485	2.08019e-09	1.88362e-07				AT3G49190	-4.11694	3.53246e-63	1.78071e-59
																AT5G51500	-1.12437	0.00100954	0.0110389				AT1G33670	-4.05819	2.20082e-09	4.58065e-08
																AT3G48610	-1.11882	1.13691e-07	5.93765e-06				AT3G20140	-4.02813	5.17773e-08	8.14127e-07
																AT4G09500	-1.11839	0.00138439	0.0141779				AT1G08165	-4.00244	0.00149841	0.00708448
																AT1G71380	-1.11243	4.81525e-06	0.000136811				AT5G02330	-3.97142	1.96731e-11	6.12929e-10
																AT5G55780	-1.1122	0.000407656	0.00522235				AT4G28088	-3.93413	0.00102376	0.00508653
																AT5G14340	-1.11105	3.75318e-05	0.000738115				AT5G24190	-3.93219	0.00965837	0.0337875
																AT5G47950	-1.11082	0.000242092	0.00340267				AT5G51520	-3.89333	1.69813e-33	1.25887e-30
																AT1G11450	-1.11046	2.13996e-05	0.000465998				AT1G76210	-3.87312	6.50753e-06	6.11339e-05
																AT2G23410	-1.10886	1.16863e-08	8.26065e-07				AT5G45820	-3.85846	0.00841491	0.0302392
																AT2G29650	-1.10823	5.15029e-06	0.000144261				AT2G01770	-3.85519	0.00226658	0.00998317
																AT3G51510	-1.1078	0.00360018	0.0299594				AT5G03270	-3.81203	0.000737293	0.00384115
																AT2G38750	-1.10633	0.00016853	0.00250734				AT5G42235	-3.80484	0.00826121	0.0297888
																AT1G31070	-1.10552	6.19224e-13	1.35546e-10				AT4G25010	-3.77441	0.000575796	0.00309247
																AT5G15290	-1.10428	0.0039309	0.0320338				AT5G17450	-3.75518	1.54754e-17	1.37345e-15
																AT2G45310	-1.10291	2.83208e-06	8.76202e-05				AT1G57590	-3.72187	4.71594e-39	6.25606e-36
																AT3G27884	-1.09903	0.000712717	0.00832153				AT3G28080	-3.71898	0.00940995	0.0330976
																AT5G46600	-1.09873	0.000113693	0.00182292				AT1G05250	-3.71876	0.00790819	0.0287048
																AT2G37380	-1.09774	0.000298635	0.00405915				AT5G46900	-3.67846	4.36197e-29	1.99897e-26
																AT5G50820	-1.09768	0.000152019	0.00230113				AT5G42230	-3.66753	0.000503812	0.00275278
																AT2G03480	-1.09707	4.01812e-11	5.65074e-09				AT3G17580	-3.64416	1.06524e-29	5.47946e-27
																AT1G05660	-1.09651	1.28595e-06	4.52112e-05				AT1G23160	-3.62071	3.68584e-08	5.9667e-07
																AT4G02630	-1.09584	3.66634e-06	0.000108708				AT5G15290	-3.60905	2.76785e-19	3.30634e-17
																AT5G15190	-1.09282	0.00162529	0.0161013				AT1G23110	-3.56957	1.56137e-06	1.71628e-05
																AT1G06120	-1.09217	0.00112299	0.0120192				AT4G26050	-3.53585	2.89845e-14	1.56772e-12
																AT1G15760	-1.09186	0.000368633	0.0048031				AT1G77870	-3.53529	0.000854451	0.00436049
																AT4G12520	-1.09174	1.26885e-07	6.43968e-06				AT1G05660	-3.52841	1.60115e-51	4.4841e-48
																AT1G54200	-1.08872	4.2561e-06	0.000123432				AT1G50720	-3.52635	1.6501e-10	4.34141e-09
																AT1G33320	-1.08609	0.00381899	0.0313145				AT4G36570	-3.5205	6.70137e-06	6.28378e-05
																AT4G31650	-1.08575	0.00028684	0.00393066				AT2G38920	-3.51207	1.10643e-07	1.6148e-06
																AT2G33620	-1.08485	9.33494e-08	5.02112e-06				AT3G06460	-3.50761	6.12455e-46	1.10264e-42
																AT1G17190	-1.08313	1.03024e-07	5.47138e-06				AT1G34510	-3.49227	1.0391e-12	4.09867e-11
																AT3G59340	-1.08107	3.68723e-05	0.000725712				AT5G57540	-3.47193	4.86943e-14	2.48953e-12
																AT2G43870	-1.08085	0.000100504	0.00165035				AT3G60280	-3.45938	1.12894e-15	7.66976e-14
																AT3G57780	-1.07832	5.42091e-09	4.33208e-07				AT4G22210	-3.45326	0.00252049	0.010937
																AT1G12060	-1.0776	0.000686005	0.00808086				AT4G32980	-3.44441	1.98511e-09	4.1835e-08
																AT1G24735	-1.07408	0.000953151	0.0105467				AT1G10385	-3.43611	1.26678e-09	2.77886e-08
																AT5G01840	-1.07224	1.76887e-05	0.000397214				AT5G66562	-3.43161	0.00582304	0.022275
																AT3G28130	-1.07125	7.47483e-09	5.7719e-07				AT1G71690	-3.43124	1.61953e-05	0.000138515
																AT3G54600	-1.06644	0.000115572	0.00184367				AT1G62190	-3.43054	1.33082e-06	1.49016e-05
																AT2G14960	-1.06509	4.22303e-05	0.000815858				AT5G48485	-3.42538	0.00842222	0.0302612
																AT2G20724	-1.06505	4.49159e-07	1.88131e-05				AT5G02260	-3.40811	2.36358e-108	5.9574e-104
																AT1G62870	-1.064	0.000425556	0.00541309				AT1G78440	-3.40654	1.70783e-10	4.48394e-09
																AT3G63110	-1.06026	0.00168606	0.0165664				AT2G20520	-3.40552	1.2939e-11	4.17043e-10
																AT1G54385	-1.06012	8.08968e-06	0.000208242				AT4G37160	-3.3938	1.10199e-28	4.87294e-26
																AT5G49525	-1.05967	0.00451031	0.035839				AT1G79130	-3.38041	2.02303e-13	9.07305e-12
																AT1G62975	-1.05922	3.48982e-05	0.000692818				AT1G14440	-3.37127	5.65487e-05	0.000417368
																AT1G60390	-1.05673	1.81818e-10	2.16915e-08				AT2G31085	-3.35537	8.4168e-32	4.93362e-29
																AT1G80730	-1.05646	0.00635776	0.0469337				AT1G14960	-3.3386	1.24433e-13	5.86229e-12
																AT3G14530	-1.05445	9.71511e-05	0.00160577				AT4G15290	-3.3328	8.57314e-27	3.04347e-24
																AT4G30650	-1.05321	7.40426e-05	0.00128899				AT2G03090	-3.33183	1.9596e-11	6.11927e-10
																AT1G75590	-1.05249	0.00321143	0.027441				AT2G46494	-3.32046	0.00466523	0.0184595
																AT1G03410	-1.05078	5.59314e-06	0.000154992				AT3G22250	-3.31624	8.96646e-13	3.58729e-11
																AT2G33790	-1.05015	0.000744552	0.00862919				AT4G10490	-3.31382	0.000193631	0.00121405
																AT4G18760	-1.0495	4.11624e-07	1.75327e-05				AT1G62940	-3.30947	1.38802e-08	2.48298e-07
																AT1G75060	-1.04711	5.90413e-06	0.000162609				AT5G57520	-3.27847	0.0059719	0.0227237
																AT2G38170	-1.04711	4.75583e-10	5.18262e-08				AT5G62420	-3.2736	0.000219971	0.00135328
																AT3G16410	-1.04697	2.93801e-09	2.53283e-07				AT5G62330	-3.27084	1.47482e-15	9.93924e-14
																AT1G68795	-1.04652	0.00373249	0.0308085				AT4G28250	-3.22674	3.85146e-19	4.49426e-17
																AT2G03500	-1.04648	5.41567e-07	2.18476e-05				AT1G51260	-3.22664	1.18422e-16	9.29852e-15
																AT2G35210	-1.04569	2.6363e-05	0.000550735				AT5G26080	-3.22646	3.58163e-10	8.79016e-09
																AT2G41480	-1.04138	0.00467245	0.0369524				AT1G53130	-3.22504	3.2981e-09	6.59752e-08
																AT1G18100	-1.04122	0.000150153	0.00227835				AT1G65485	-3.22504	0.0133999	0.0443526
																AT1G49470	-1.04038	5.94312e-05	0.0010763				AT3G24230	-3.20523	0.0086224	0.0308441
																AT1G55265	-1.03781	2.23722e-05	0.000483732				AT5G10990	-3.19409	3.13243e-26	1.03886e-23
																AT4G19120	-1.03358	2.04181e-11	3.00577e-09				AT1G08440	-3.1904	8.17944e-05	0.000575586
																AT2G22190	-1.03156	0.00184184	0.0177779				AT5G39220	-3.18201	0.00690487	0.0256806
																AT5G15940	-1.03012	0.000206471	0.0029768				AT4G21760	-3.18192	4.00106e-05	0.000307929
																AT1G26920	-1.02968	1.16646e-09	1.13372e-07				AT1G24068	-3.17996	0.0076216	0.0278329
																AT1G55330	-1.02782	3.30386e-07	1.46616e-05				AT2G39040	-3.16336	5.43507e-32	3.26169e-29
																AT4G33120	-1.02685	0.0003468	0.0045659				AT2G22460	-3.16251	6.9465e-08	1.06565e-06
																AT1G66020	-1.02565	4.7492e-05	0.000900239				AT1G11460	-3.15969	7.88158e-11	2.18542e-09
																AT3G15250	-1.02471	0.000302008	0.00410057				AT5G45230	-3.15554	0.0115458	0.03922
																AT3G15350	-1.02421	1.55296e-07	7.62039e-06				AT3G61920	-3.14818	2.57825e-09	5.27902e-08
																AT3G05890	-1.02356	1.3948e-10	1.68805e-08				AT1G21525	-3.14214	7.23068e-07	8.65792e-06
																AT5G10770	-1.02144	2.20516e-10	2.58188e-08				AT5G66815	-3.13558	0.0087534	0.0312329
																AT1G33280	-1.01898	3.77419e-05	0.000741652				AT4G22217	-3.13489	1.3735e-23	2.83763e-21
																AT5G11540	-1.01767	9.37186e-06	0.000234744				AT2G03370	-3.13364	1.52954e-17	1.36227e-15
																AT3G46880	-1.01748	0.00628978	0.0465137				AT2G29220	-3.10032	6.42538e-05	0.000466182
																AT5G38010	-1.01732	1.67891e-05	0.000381782				AT5G51470	-3.09392	1.06357e-17	9.64294e-16
																AT1G64625	-1.01577	0.000769914	0.00884576				AT1G01190	-3.08507	3.43179e-08	5.60586e-07
																AT5G38030	-1.01436	1.24149e-08	8.68111e-07				AT5G60770	-3.08023	0.00763516	0.0278783
																AT5G66690	-1.01395	0.000211166	0.00303407				AT4G34900	-3.07132	1.03936e-10	2.82601e-09
																AT5G65990	-1.01378	0.00031089	0.00419177				AT5G01550	-3.05283	2.46e-13	1.08779e-11
																AT2G39700	-1.01162	0.000567462	0.0069142				AT2G33260	-3.02981	2.99271e-07	3.94929e-06
																AT3G24770	-1.01055	1.50987e-05	0.000351669				AT5G44770	-3.02644	1.5759e-17	1.3937e-15
																AT3G14540	-1.00971	0.000185349	0.00272911				AT3G23360	-3.006	0.000127929	0.000850107
																AT4G12880	-1.00947	2.06611e-11	3.02385e-09				AT4G37800	-2.9944	1.3164e-20	1.85362e-18
																AT3G52180	-1.00942	5.19558e-06	0.000145159				AT3G01730	-2.98854	2.61605e-15	1.65672e-13
																AT1G73620	-1.00849	1.01696e-05	0.000251396				AT1G66030	-2.98842	8.02302e-08	1.20585e-06
																AT1G56670	-1.00847	1.99473e-05	0.000438545				AT3G30725	-2.98835	0.000208263	0.00129197
																AT2G23530	-1.00687	3.25435e-06	9.84637e-05				AT5G46890	-2.95967	2.86349e-22	4.90982e-20
																AT5G40150	-1.00666	1.62805e-05	0.00037188				AT3G46350	-2.95727	0.00516498	0.0201522
																AT3G02830	-1.00638	1.13643e-06	4.07512e-05				AT3G55930	-2.95705	0.00357732	0.0147617
																AT1G68710	-1.00616	2.48422e-10	2.86859e-08				AT3G19430	-2.95395	2.87172e-20	3.8501e-18
																AT2G41190	-1.00315	0.000417294	0.00532053				AT3G20160	-2.95172	2.53433e-24	5.80706e-22
																AT3G04030	-1.00178	6.28125e-05	0.0011278				AT5G38410	-2.95155	0.00112943	0.00554271
																AT3G63470	-1.00074	1.99943e-07	9.4078e-06				AT5G61290	-2.94352	2.54161e-12	9.47653e-11
																AT1G54010	-1.0004	2.19653e-06	7.09799e-05				AT1G70720	-2.93154	0.000132578	0.000876694
																							AT5G53380	-2.92279	5.66196e-15	3.37375e-13
																							AT5G37980	-2.88699	3.31163e-06	3.34146e-05
																							AT1G53708	-2.8847	9.50559e-11	2.60139e-09
																							AT2G29250	-2.88192	0.0137165	0.0451692
																							AT4G01060	-2.84473	2.88792e-05	0.000232704
																							AT2G32990	-2.8355	3.26277e-18	3.21243e-16
																							AT4G37950	-2.82706	2.2448e-21	3.40844e-19
																							AT5G15022	-2.82693	0.000583329	0.00312892
																							AT5G10130	-2.79202	1.28284e-18	1.37008e-16
																							AT5G25020	-2.78526	2.6507e-25	7.34185e-23
																							AT2G25820	-2.78367	0.0111984	0.0382045
																							AT2G14920	-2.77165	5.67661e-22	9.3437e-20
																							AT3G10470	-2.77146	1.26293e-16	9.88579e-15
																							AT5G57400	-2.77105	8.16365e-14	3.97998e-12
																							AT1G54215	-2.76465	0.000225984	0.00138486
																							AT3G59850	-2.75832	1.07063e-34	9.30528e-32
																							AT4G12510	-2.7494	7.96748e-19	8.76944e-17
																							AT1G26360	-2.73907	7.09163e-08	1.08551e-06
																							AT2G24010	-2.72975	0.000143377	0.00093598
																							AT4G10010	-2.71897	0.00921835	0.0325542
																							AT5G62340	-2.71825	1.16722e-31	6.68634e-29
																							AT2G24400	-2.71782	3.81601e-33	2.53112e-30
																							AT5G54250	-2.71292	0.00445557	0.017761
																							AT5G57530	-2.71254	4.77942e-10	1.14729e-08
																							AT1G45035	-2.70921	7.59677e-06	7.04217e-05
																							AT4G01830	-2.70823	3.64668e-08	5.91851e-07
																							AT2G01960	-2.70686	0.00672498	0.0251041
																							AT5G36270	-2.70617	2.13718e-08	3.6471e-07
																							AT1G23200	-2.69329	7.95494e-09	1.48083e-07
																							AT3G20087	-2.69132	0.014441	0.0471241
																							AT2G34810	-2.68986	1.92876e-22	3.54849e-20
																							AT3G21670	-2.68314	3.48872e-09	6.95124e-08
																							AT3G48240	-2.67358	2.05444e-13	9.19755e-12
																							AT1G05530	-2.67355	2.40274e-14	1.31085e-12
																							AT2G10940	-2.66279	0.000287111	0.00169954
																							AT1G58037	-2.66273	1.22724e-20	1.73779e-18
																							AT5G24105	-2.66142	2.93264e-24	6.65922e-22
																							AT1G16410	-2.65698	0.000187718	0.00118256
																							AT5G18220	-2.65521	7.16452e-07	8.58686e-06
																							AT1G54020	-2.64248	1.28283e-05	0.000112779
																							AT4G03292	-2.63969	2.69808e-05	0.000219018
																							AT5G07030	-2.63724	2.65899e-29	1.24111e-26
																							AT2G19410	-2.6323	9.2099e-07	1.0757e-05
																							AT2G04039	-2.6321	0.00328551	0.0137082
																							AT1G79250	-2.62505	2.6825e-12	9.92841e-11
																							AT5G66460	-2.62495	1.95835e-23	3.98066e-21
																							AT3G55180	-2.61959	6.1107e-06	5.77936e-05
																							AT1G49005	-2.61329	3.159e-06	3.20587e-05
																							AT2G33790	-2.61066	1.12171e-13	5.31442e-12
																							AT1G26700	-2.60921	5.34921e-24	1.17241e-21
																							AT3G48280	-2.60892	7.99411e-06	7.38335e-05
																							AT3G44990	-2.60226	3.74206e-14	1.95277e-12
																							AT3G55500	-2.58873	5.40369e-07	6.6732e-06
																							AT1G59530	-2.5764	0.0107119	0.036814
																							AT3G55940	-2.57623	3.02001e-24	6.79638e-22
																							AT5G04970	-2.57254	1.05841e-43	1.56924e-40
																							AT3G25655	-2.57244	6.96927e-08	1.06849e-06
																							AT1G47610	-2.56898	1.7764e-07	2.47644e-06
																							AT3G54800	-2.56856	1.76025e-08	3.07145e-07
																							AT3G45060	-2.56741	0.00501534	0.0196597
																							AT1G61130	-2.56428	7.24731e-05	0.000518061
																							AT5G14340	-2.55764	2.45542e-26	8.25186e-24
																							AT5G21130	-2.55319	2.6426e-10	6.66734e-09
																							AT4G22666	-2.55214	1.62847e-29	8.2091e-27
																							AT5G36140	-2.55192	0.0110759	0.0378584
																							AT1G64380	-2.551	2.57857e-15	1.6371e-13
																							AT3G45680	-2.54175	4.52904e-11	1.32276e-09
																							AT1G71380	-2.53771	3.59337e-31	1.96893e-28
																							AT5G56320	-2.5342	1.96763e-25	5.51044e-23
																							AT4G30180	-2.53151	9.77137e-06	8.82434e-05
																							AT4G17970	-2.53074	2.55376e-19	3.07978e-17
																							AT1G75590	-2.52433	3.22791e-15	2.02387e-13
																							AT5G17700	-2.52201	8.58369e-07	1.00957e-05
																							AT2G17890	-2.5189	1.23031e-10	3.32725e-09
																							AT4G02290	-2.5129	3.91709e-17	3.22648e-15
																							AT3G54830	-2.51041	9.65799e-08	1.42273e-06
																							AT3G07490	-2.50585	9.1152e-07	1.06661e-05
																							AT4G24780	-2.5023	5.0922e-15	3.08531e-13
																							AT4G00670	-2.50029	3.60903e-25	9.6061e-23
																							AT4G29180	-2.48228	5.14308e-14	2.61881e-12
																							AT3G26170	-2.47967	0.00439819	0.0175879
																							AT1G49220	-2.47031	0.00319926	0.0134076
																							AT1G34500	-2.45975	2.75976e-06	2.84731e-05
																							AT1G15002	-2.457	0.00925024	0.0326407
																							AT5G20790	-2.45096	6.09675e-05	0.000444771
																							AT1G33090	-2.45015	6.95067e-15	4.10285e-13
																							AT4G28850	-2.44557	8.64619e-08	1.29027e-06
																							AT3G62930	-2.44401	3.46359e-12	1.24892e-10
																							AT1G19968	-2.44153	3.77786e-10	9.2179e-09
																							AT5G51330	-2.44146	2.54433e-05	0.000208281
																							AT3G47760	-2.44113	1.06852e-12	4.18851e-11
																							AT4G37235	-2.44006	3.43753e-12	1.2413e-10
																							AT1G21550	-2.42938	5.85944e-07	7.17276e-06
																							AT2G37700	-2.42748	7.70597e-37	8.82859e-34
																							AT2G19210	-2.42522	8.63206e-06	7.90018e-05
																							AT3G20460	-2.42401	1.45962e-10	3.88076e-09
																							AT1G17235	-2.42271	0.0083358	0.0299977
																							AT1G48660	-2.4198	0.000204906	0.00127426
																							AT4G12360	-2.41695	0.000493851	0.00270834
																							AT5G44130	-2.41616	4.99239e-19	5.69381e-17
																							AT1G15260	-2.41356	0.0019602	0.0088511
																							AT1G15760	-2.41295	7.15766e-17	5.7455e-15
																							AT4G10780	-2.41173	0.000157966	0.001017
																							AT3G14850	-2.40957	4.47906e-14	2.30868e-12
																							AT4G12170	-2.40868	7.35973e-05	0.000524758
																							AT2G39010	-2.40737	6.83604e-11	1.92087e-09
																							AT1G73580	-2.40558	8.42068e-22	1.34331e-19
																							AT5G35190	-2.40425	5.1306e-07	6.37497e-06
																							AT3G14530	-2.40102	2.01522e-16	1.52077e-14
																							AT1G05990	-2.39894	6.3707e-09	1.20823e-07
																							AT1G01453	-2.39758	7.82019e-09	1.46222e-07
																							AT1G32385	-2.38903	0.000638846	0.00338992
																							AT5G51490	-2.38263	1.7298e-26	5.97256e-24
																							AT5G04390	-2.38014	1.70937e-07	2.39094e-06
																							AT1G55290	-2.37959	4.66392e-14	2.39418e-12
																							AT1G22880	-2.37415	3.71062e-15	2.30929e-13
																							AT5G59760	-2.37078	1.28705e-08	2.31881e-07
																							AT3G48340	-2.35949	1.14844e-24	2.7833e-22
																							AT2G29010	-2.35501	2.16799e-07	2.95854e-06
																							AT1G12630	-2.34212	4.90763e-05	0.000368694
																							AT4G13505	-2.33996	1.00581e-06	1.16131e-05
																							AT4G33790	-2.33939	6.39906e-13	2.63823e-11
																							AT5G19260	-2.33902	2.80729e-22	4.87985e-20
																							AT1G80760	-2.33574	1.81948e-10	4.74741e-09
																							AT1G51770	-2.33465	1.47484e-09	3.19909e-08
																							AT2G39240	-2.32623	0.000100931	0.000691107
																							AT1G34330	-2.32385	2.98653e-08	4.94908e-07
																							AT1G15460	-2.32373	3.79652e-18	3.70896e-16
																							AT2G30230	-2.32169	6.73718e-25	1.73276e-22
																							AT1G34540	-2.32097	1.22102e-05	0.000107645
																							AT2G23630	-2.31432	3.62384e-13	1.55868e-11
																							AT3G52550	-2.31257	3.82415e-05	0.000296669
																							AT3G18570	-2.31225	0.00356404	0.0147279
																							AT4G07960	-2.31201	6.38613e-34	5.19234e-31
																							AT5G41730	-2.30701	2.45652e-10	6.26054e-09
																							AT1G27140	-2.30146	1.41096e-18	1.49426e-16
																							AT5G41460	-2.29816	6.82895e-11	1.92087e-09
																							AT3G07070	-2.29509	4.4561e-15	2.71952e-13
																							AT5G39820	-2.29329	1.83434e-06	1.97838e-05
																							AT3G57500	-2.28681	9.03662e-11	2.48113e-09
																							AT3G20975	-2.28516	0.000409191	0.0023037
																							AT5G21080	-2.28404	2.168e-18	2.18578e-16
																							AT3G28857	-2.27106	0.00445553	0.017761
																							AT1G16750	-2.26482	8.6429e-07	1.01512e-05
																							AT1G73780	-2.26112	1.52215e-13	7.02668e-12
																							AT1G66460	-2.25868	2.76648e-07	3.67188e-06
																							AT3G32030	-2.25759	2.23035e-15	1.46577e-13
																							AT1G63450	-2.25629	1.2558e-24	3.01452e-22
																							AT3G45080	-2.25623	8.23138e-11	2.27741e-09
																							AT1G34490	-2.25246	1.58446e-05	0.000135838
																							AT4G09480	-2.24517	0.000278094	0.00165549
																							AT5G11440	-2.24481	2.08894e-23	4.21214e-21
																							AT5G58830	-2.24305	0.000441789	0.00246301
																							AT1G75780	-2.24251	2.68006e-25	7.34249e-23
																							AT1G73620	-2.24156	2.63076e-21	3.92357e-19
																							AT4G34760	-2.24125	2.95189e-19	3.49307e-17
																							AT3G25130	-2.23111	1.93499e-11	6.05857e-10
																							AT1G25240	-2.22927	0.000122834	0.000821446
																							AT1G06330	-2.22669	6.40587e-13	2.63823e-11
																							AT2G43870	-2.22448	2.46856e-22	4.38169e-20
																							AT1G07725	-2.22438	0.0129189	0.0430089
																							AT5G60650	-2.22415	1.12382e-18	1.2105e-16
																							AT4G18450	-2.22322	8.36618e-05	0.0005864
																							AT5G64080	-2.22293	1.10851e-07	1.6169e-06
																							AT1G02575	-2.21927	2.00376e-10	5.17467e-09
																							AT3G54820	-2.21913	1.74641e-17	1.5391e-15
																							AT4G31470	-2.21459	6.38035e-21	9.29577e-19
																							AT1G54970	-2.21239	1.27928e-07	1.84253e-06
																							AT4G18630	-2.21237	3.51274e-12	1.26484e-10
																							AT5G43175	-2.21178	9.8521e-06	8.89406e-05
																							AT5G22580	-2.21004	3.5111e-06	3.53001e-05
																							AT3G25290	-2.20958	2.40162e-17	2.02451e-15
																							AT5G25090	-2.2069	5.87045e-12	2.01587e-10
																							AT5G18910	-2.20522	1.48037e-07	2.11045e-06
																							AT5G20045	-2.19887	1.03277e-15	7.05447e-14
																							AT3G43960	-2.19878	1.39233e-28	5.9481e-26
																							AT4G14860	-2.19685	5.96911e-07	7.29285e-06
																							AT5G23990	-2.1931	2.89381e-09	5.87266e-08
																							AT2G46860	-2.18956	1.2425e-10	3.35302e-09
																							AT5G55250	-2.18645	1.48142e-09	3.21059e-08
																							AT3G14810	-2.18617	3.67308e-23	7.23282e-21
																							AT1G13430	-2.18439	8.82652e-13	3.54255e-11
																							AT1G51670	-2.18283	0.00674456	0.025169
																							AT4G22730	-2.17063	3.42704e-08	5.60172e-07
																							AT5G65340	-2.16682	1.21148e-06	1.37114e-05
																							AT3G13403	-2.16286	0.000119844	0.000805082
																							AT1G63057	-2.16089	0.0134515	0.0444765
																							AT4G09500	-2.16077	1.16698e-13	5.5185e-12
																							AT5G16530	-2.1588	1.99469e-07	2.74733e-06
																							AT5G61750	-2.15245	0.012301	0.0413451
																							AT3G14440	-2.15216	4.67043e-05	0.00035319
																							AT4G11210	-2.1488	2.72769e-12	1.00661e-10
																							AT1G16905	-2.14782	3.18041e-16	2.33709e-14
																							AT3G21620	-2.14702	2.2433e-13	9.95463e-12
																							AT4G37700	-2.14315	4.25803e-08	6.8049e-07
																							AT3G46760	-2.13427	6.23528e-08	9.62991e-07
																							AT5G58784	-2.1339	3.38775e-23	6.72349e-21
																							AT1G20130	-2.13303	0.00980015	0.0341934
																							AT1G64390	-2.1327	6.32373e-13	2.61724e-11
																							AT1G68040	-2.1296	8.81983e-07	1.03349e-05
																							AT5G49080	-2.1284	7.06489e-06	6.59276e-05
																							AT3G08490	-2.12158	2.21714e-17	1.88794e-15
																							AT2G44740	-2.12082	3.12586e-28	1.27076e-25
																							AT4G14060	-2.11926	6.24563e-09	1.18808e-07
																							AT4G13390	-2.11786	1.12121e-05	0.000100001
																							AT5G57570	-2.10881	0.00894537	0.0317695
																							AT1G05280	-2.10694	7.3955e-18	6.82797e-16
																							AT1G53542	-2.10666	2.83278e-14	1.53549e-12
																							AT2G23410	-2.10371	2.53895e-33	1.77762e-30
																							AT4G08410	-2.10365	2.42206e-06	2.53627e-05
																							AT5G50160	-2.10179	0.000178403	0.00113152
																							AT1G64590	-2.10134	3.84625e-06	3.83788e-05
																							AT3G23290	-2.10098	1.8927e-06	2.03262e-05
																							AT1G01900	-2.09905	6.23657e-17	5.07073e-15
																							AT4G26830	-2.0988	4.68208e-05	0.000353827
																							AT2G20750	-2.09706	4.46188e-09	8.71796e-08
																							AT1G65484	-2.09564	0.000150213	0.000975304
																							AT3G06890	-2.08892	7.7426e-10	1.76929e-08
																							AT4G27400	-2.08495	6.98256e-18	6.47042e-16
																							AT3G29252	-2.08361	1.86745e-05	0.000157264
																							AT1G33280	-2.08181	2.16577e-22	3.89916e-20
																							AT4G19970	-2.0751	3.9932e-05	0.000307512
																							AT4G16355	-2.07403	0.0014348	0.00682342
																							AT4G00880	-2.07318	6.80593e-13	2.79387e-11
																							AT5G05840	-2.07251	9.25325e-12	3.06074e-10
																							AT1G53680	-2.07242	1.18704e-35	1.19677e-32
																							AT2G23270	-2.07199	0.0025946	0.0112192
																							AT4G02850	-2.06775	9.91034e-16	6.78777e-14
																							AT1G80745	-2.06729	0.00739895	0.0271733
																							AT2G21400	-2.06455	9.42438e-12	3.10918e-10
																							AT2G01610	-2.06386	3.44699e-05	0.000271589
																							AT2G46480	-2.06281	5.40993e-05	0.000401641
																							AT3G10710	-2.06222	3.98343e-11	1.17156e-09
																							AT1G03820	-2.06187	6.62019e-07	8.0145e-06
																							AT1G75360	-2.05756	0.00584623	0.0223501
																							AT5G01542	-2.0567	0.000588631	0.00315132
																							AT1G68725	-2.05635	1.61837e-08	2.84258e-07
																							AT1G61930	-2.0555	3.4748e-11	1.03281e-09
																							AT2G39220	-2.05531	1.52731e-10	4.05219e-09
																							AT4G08400	-2.05398	1.25357e-06	1.41331e-05
																							AT1G06120	-2.05195	1.08089e-09	2.41309e-08
																							AT3G14540	-2.05184	7.65091e-14	3.76643e-12
																							AT5G57780	-2.04755	1.71714e-06	1.86876e-05
																							AT4G13710	-2.04645	1.47852e-24	3.51567e-22
																							AT2G42955	-2.046	0.000502322	0.00274702
																							AT3G56620	-2.04563	3.78641e-09	7.50286e-08
																							AT5G11420	-2.04258	9.46772e-21	1.34821e-18
																							AT1G09176	-2.04028	0.00144311	0.00685646
																							AT5G19800	-2.03876	2.54092e-06	2.64253e-05
																							AT2G34850	-2.03717	8.4905e-06	7.78476e-05
																							AT2G41800	-2.03652	1.14943e-32	7.06622e-30
																							AT1G08650	-2.03457	2.46549e-45	4.14285e-42
																							AT5G20410	-2.02902	1.74688e-06	1.89377e-05
																							AT5G06630	-2.02778	7.65326e-06	7.08672e-05
																							AT5G19790	-2.02748	1.57685e-09	3.38828e-08
																							AT3G47750	-2.02723	8.45122e-05	0.000591374
																							AT1G48100	-2.02519	3.70562e-07	4.78484e-06
																							AT2G21880	-2.02501	7.33889e-14	3.65566e-12
																							AT5G67020	-2.02201	9.06676e-06	8.24117e-05
																							AT1G75620	-2.0161	3.51392e-14	1.84903e-12
																							AT1G16490	-2.01567	8.64649e-09	1.60537e-07
																							AT1G26890	-2.01397	0.000363272	0.00208618
																							AT2G22930	-2.01394	2.15145e-14	1.184e-12
																							AT5G15900	-2.01287	2.0816e-17	1.78625e-15
																							AT5G53820	-2.01202	1.3234e-06	1.48316e-05
																							AT3G50120	-2.01163	6.11426e-09	1.16662e-07
																							AT2G34655	-2.01064	7.20915e-05	0.000516066
																							AT1G02570	-2.00523	5.3963e-07	6.66734e-06
																							AT5G59305	-2.00201	0.000997552	0.00497394
																							AT1G54940	-2.00034	6.19564e-11	1.75462e-09
																							AT1G45191	-2.00032	0.0150666	0.0487739
																							AT3G20850	-1.99772	0.000105999	0.000721692
																							AT1G16510	-1.99344	8.01502e-14	3.93799e-12
																							AT3G24400	-1.98998	3.82811e-05	0.000296885
																							AT2G34490	-1.98956	3.28716e-11	9.81317e-10
																							AT5G24200	-1.98818	0.00187561	0.00852411
																							AT4G39010	-1.98801	1.67106e-06	1.82255e-05
																							AT2G24980	-1.9851	8.72859e-05	0.000607578
																							AT3G57130	-1.98228	0.000100168	0.000686812
																							AT2G25625	-1.98192	0.0139759	0.0458846
																							AT1G18870	-1.98186	0.0111721	0.0381502
																							AT1G69990	-1.97963	5.06207e-05	0.000379166
																							AT4G37750	-1.97736	1.63108e-07	2.29656e-06
																							AT3G21180	-1.9767	3.12978e-16	2.30661e-14
																							AT3G18200	-1.97542	2.12812e-26	7.24855e-24
																							AT1G70080	-1.97041	4.48616e-09	8.75861e-08
																							AT2G35743	-1.9679	7.97315e-07	9.46155e-06
																							AT2G47750	-1.96403	0.000329078	0.00191633
																							AT3G46340	-1.96361	3.63304e-09	7.21598e-08
																							AT4G04750	-1.96232	1.3971e-07	2.00192e-06
																							AT2G46970	-1.9623	1.09708e-06	1.25463e-05
																							AT5G46115	-1.96228	3.95413e-13	1.69422e-11
																							AT5G47450	-1.95946	6.23351e-11	1.76139e-09
																							AT5G20670	-1.95922	0.00321754	0.0134692
																							AT3G46880	-1.95914	1.75908e-07	2.45501e-06
																							AT5G15725	-1.95337	5.43526e-07	6.70234e-06
																							AT3G03910	-1.95117	0.000731748	0.0038156
																							AT5G59360	-1.94939	2.72588e-10	6.87057e-09
																							AT3G16410	-1.94757	1.2204e-28	5.30346e-26
																							AT4G38860	-1.94723	0.000103704	0.000708361
																							AT5G38000	-1.94569	7.83491e-08	1.18393e-06
																							AT1G03630	-1.94486	6.63049e-10	1.54171e-08
																							AT3G57010	-1.94389	1.07345e-19	1.36648e-17
																							AT5G35960	-1.94147	4.48518e-13	1.90961e-11
																							AT4G26770	-1.94051	1.21982e-17	1.09805e-15
																							AT2G31310	-1.93966	5.69825e-13	2.37396e-11
																							AT1G20190	-1.93609	9.46322e-35	8.51859e-32
																							AT4G34650	-1.93383	4.14922e-06	4.10283e-05
																							AT1G04680	-1.93224	1.34711e-27	5.22367e-25
																							AT1G18075	-1.92455	1.6343e-06	1.78815e-05
																							AT2G43480	-1.92215	1.38945e-09	3.02428e-08
																							AT4G38770	-1.92112	2.04571e-10	5.27221e-09
																							AT3G58060	-1.91791	0.00971793	0.0339582
																							AT1G09540	-1.91752	1.04309e-12	4.10797e-11
																							AT2G38510	-1.91583	0.00242089	0.0105587
																							AT2G25150	-1.9147	0.000675171	0.00355349
																							AT2G28410	-1.91421	9.02696e-25	2.23063e-22
																							AT5G01190	-1.91032	4.15388e-15	2.55363e-13
																							AT3G23630	-1.90683	1.54358e-05	0.0001326
																							AT5G21120	-1.90648	7.47291e-09	1.40041e-07
																							AT3G62680	-1.90644	4.00584e-06	3.97508e-05
																							AT4G12880	-1.90589	2.67601e-37	3.21185e-34
																							AT5G06640	-1.90545	0.000187122	0.0011794
																							AT2G37460	-1.90545	3.24793e-16	2.37977e-14
																							AT2G31920	-1.90528	0.00035618	0.00204919
																							AT4G01950	-1.90448	6.41045e-19	7.27817e-17
																							AT2G03720	-1.90238	1.30043e-08	2.33562e-07
																							AT1G28170	-1.9017	0.000123158	0.000822742
																							AT5G02490	-1.89738	5.76189e-15	3.4252e-13
																							AT1G49010	-1.89544	1.78404e-05	0.000150996
																							AT5G42510	-1.8944	1.89544e-11	5.94952e-10
																							AT1G48330	-1.89115	2.05953e-16	1.54957e-14
																							AT5G19810	-1.89062	0.00195097	0.00881418
																							AT2G25160	-1.88821	7.47148e-08	1.13719e-06
																							AT2G29360	-1.8874	0.00162047	0.00755948
																							AT1G53830	-1.88677	1.49378e-09	3.22904e-08
																							AT5G42040	-1.88653	0.00162203	0.00756281
																							AT1G65800	-1.88606	0.00352709	0.0145954
																							AT1G47630	-1.88521	7.89248e-08	1.18977e-06
																							AT1G54010	-1.88518	5.73915e-21	8.41019e-19
																							AT4G33040	-1.88024	9.93336e-07	1.14877e-05
																							AT3G48010	-1.8738	0.00248229	0.0107891
																							AT4G36360	-1.87337	7.26409e-25	1.84941e-22
																							AT2G19780	-1.87099	1.55715e-11	4.94931e-10
																							AT4G30320	-1.87027	1.05662e-08	1.94111e-07
																							AT1G12560	-1.86983	1.21155e-11	3.92655e-10
																							AT2G29000	-1.86838	2.94704e-05	0.000236922
																							AT5G53250	-1.86777	1.30336e-18	1.38613e-16
																							AT4G33820	-1.86756	0.00390072	0.0158833
																							AT2G38940	-1.86685	2.14846e-18	2.17477e-16
																							AT2G35742	-1.86533	0.00103931	0.00515011
																							AT3G23810	-1.86439	8.85621e-13	3.54882e-11
																							AT1G02310	-1.86005	4.9234e-12	1.70225e-10
																							AT4G30650	-1.85929	5.48244e-13	2.29543e-11
																							AT1G01700	-1.85888	9.38708e-07	1.09436e-05
																							AT2G12462	-1.85608	3.3655e-13	1.45502e-11
																							AT2G28950	-1.85607	1.23396e-09	2.71396e-08
																							AT4G13000	-1.8556	0.00036031	0.00207059
																							AT3G27400	-1.8544	0.000963762	0.00483102
																							AT3G61820	-1.85302	3.10542e-16	2.29537e-14
																							AT1G11655	-1.85294	1.54131e-05	0.000132499
																							AT5G26790	-1.8501	0.000286841	0.00169834
																							AT1G14700	-1.85003	0.00438972	0.0175624
																							AT4G11190	-1.84754	2.45372e-07	3.29845e-06
																							AT5G38820	-1.84619	0.00133658	0.00640709
																							AT5G52310	-1.84536	1.62479e-06	1.77979e-05
																							AT5G53190	-1.84426	0.00514979	0.0200992
																							AT1G68200	-1.84343	7.15448e-11	2.00143e-09
																							AT5G48900	-1.84308	3.68787e-27	1.36695e-24
																							AT5G54370	-1.84289	4.01164e-20	5.2939e-18
																							AT2G23400	-1.8393	8.2271e-12	2.74291e-10
																							AT1G64910	-1.83766	3.68992e-12	1.31734e-10
																							AT5G07450	-1.8322	1.46065e-09	3.17104e-08
																							AT3G21680	-1.83196	1.72173e-07	2.40689e-06
																							AT1G27740	-1.83164	2.03928e-11	6.33006e-10
																							AT4G20040	-1.8312	1.21264e-12	4.71677e-11
																							AT2G20570	-1.8238	0.0137707	0.0453121
																							AT2G17600	-1.82358	0.00129392	0.00623341
																							AT1G26610	-1.82092	0.00266177	0.0114644
																							AT4G25480	-1.82089	0.000753335	0.00391098
																							AT4G12520	-1.81997	5.49468e-18	5.18702e-16
																							AT3G62740	-1.81966	5.97865e-05	0.000437295
																							AT3G51410	-1.81351	1.27993e-05	0.000112564
																							AT1G11920	-1.81244	2.60429e-05	0.000212293
																							AT2G24762	-1.80895	1.33877e-13	6.24884e-12
																							AT2G30370	-1.80882	1.23687e-08	2.2364e-07
																							AT4G34510	-1.80528	0.000651831	0.00344793
																							AT5G25190	-1.80197	1.06614e-13	5.07018e-12
																							AT3G02832	-1.79581	5.90015e-08	9.17983e-07
																							AT1G61580	-1.79521	1.82346e-10	4.75289e-09
																							AT4G03965	-1.79488	0.00220831	0.00977357
																							AT3G18777	-1.79284	1.06454e-09	2.38081e-08
																							AT5G42146	-1.78903	7.90821e-13	3.19946e-11
																							AT5G58570	-1.78807	0.000284978	0.00168929
																							AT1G77110	-1.78697	1.83937e-06	1.9821e-05
																							AT2G39700	-1.78658	2.93327e-09	5.9384e-08
																							AT5G15890	-1.78566	2.6228e-22	4.62292e-20
																							AT5G25010	-1.78476	2.08212e-13	9.30491e-12
																							AT1G06080	-1.784	1.69098e-21	2.59885e-19
																							AT5G49170	-1.78367	3.99433e-08	6.41746e-07
																							AT5G61650	-1.78127	6.80294e-08	1.0449e-06
																							AT2G31083	-1.77892	2.93573e-16	2.1892e-14
																							AT2G28440	-1.77748	2.44644e-15	1.57983e-13
																							AT4G10370	-1.77657	2.78904e-08	4.6524e-07
																							AT1G23210	-1.77656	5.53375e-08	8.65249e-07
																							AT2G36570	-1.77389	1.35893e-09	2.96553e-08
																							AT1G46480	-1.77375	1.65611e-09	3.53747e-08
																							AT2G36210	-1.7736	1.2184e-09	2.68678e-08
																							AT3G62820	-1.77134	0.000324864	0.00189541
																							AT3G05180	-1.7699	0.00015136	0.000981231
																							AT1G54385	-1.76791	7.58072e-14	3.73918e-12
																							AT5G46870	-1.76504	1.1758e-08	2.13825e-07
																							AT1G25422	-1.76275	5.90488e-06	5.60786e-05
																							AT3G15350	-1.75793	2.27743e-21	3.43728e-19
																							AT3G63110	-1.75695	4.37428e-09	8.56673e-08
																							AT4G37810	-1.7555	0.00109649	0.00539997
																							AT2G17300	-1.75536	1.09314e-08	2.00092e-07
																							AT4G10560	-1.75532	5.68092e-11	1.63643e-09
																							AT2G03600	-1.75424	2.17084e-07	2.96082e-06
																							AT1G70370	-1.75328	3.38475e-23	6.72349e-21
																							AT2G04680	-1.75154	8.9644e-14	4.33681e-12
																							AT4G27590	-1.75126	7.0224e-06	6.5604e-05
																							AT1G08090	-1.74978	0.00609155	0.0231127
																							AT3G61930	-1.74952	7.50634e-06	6.97388e-05
																							AT3G48940	-1.74929	5.05209e-06	4.86952e-05
																							AT1G71692	-1.74869	6.63979e-24	1.44272e-21
																							AT1G24735	-1.74804	9.11077e-10	2.05212e-08
																							AT5G15410	-1.7456	4.42937e-18	4.26115e-16
																							AT2G29750	-1.74361	3.00424e-15	1.89305e-13
																							AT1G58270	-1.74216	1.05369e-25	3.16169e-23
																							AT3G25700	-1.74041	2.008e-22	3.66751e-20
																							AT5G23400	-1.74026	1.91153e-16	1.44685e-14
																							AT4G22233	-1.73971	0.000878624	0.00446221
																							AT5G23030	-1.73656	3.66032e-07	4.74092e-06
																							AT4G14280	-1.73526	3.2385e-06	3.27817e-05
																							AT4G12330	-1.73325	1.59858e-08	2.8099e-07
																							AT1G25425	-1.73263	0.00432701	0.0173445
																							AT1G12150	-1.72873	1.75009e-08	3.05689e-07
																							AT3G45070	-1.72682	2.8686e-18	2.86917e-16
																							AT2G15370	-1.72628	2.8899e-12	1.06026e-10
																							AT5G15180	-1.72585	1.7341e-11	5.48408e-10
																							AT5G54790	-1.72514	6.71258e-06	6.29195e-05
																							AT3G54590	-1.72338	0.000305312	0.00179299
																							AT4G17340	-1.72292	1.96399e-10	5.08759e-09
																							AT3G29630	-1.7214	2.39091e-10	6.09948e-09
																							AT1G77520	-1.7187	6.88518e-09	1.29799e-07
																							AT3G01840	-1.71719	2.38136e-06	2.49882e-05
																							AT5G02190	-1.71665	8.26701e-10	1.8789e-08
																							AT4G04460	-1.71475	1.63731e-21	2.5318e-19
																							AT4G22214	-1.71399	0.00690632	0.0256822
																							AT4G09990	-1.7139	3.62063e-25	9.6061e-23
																							AT1G48120	-1.7136	4.06852e-25	1.0682e-22
																							AT4G13620	-1.71349	4.3502e-15	2.66781e-13
																							AT4G26520	-1.71147	1.25239e-05	0.000110373
																							AT1G52190	-1.71093	8.52646e-13	3.42951e-11
																							AT2G16230	-1.71006	6.2969e-13	2.61042e-11
																							AT4G39410	-1.70857	6.27708e-06	5.91453e-05
																							AT5G15600	-1.70849	2.23311e-15	1.46577e-13
																							AT4G23496	-1.70782	4.79182e-12	1.6659e-10
																							AT3G20940	-1.70471	8.60629e-25	2.16922e-22
																							AT5G40150	-1.70446	3.05034e-14	1.63235e-12
																							AT1G29090	-1.70406	0.000279427	0.00166146
																							AT5G03680	-1.70375	1.59759e-10	4.22088e-09
																							AT1G45545	-1.70311	2.59826e-07	3.47054e-06
																							AT3G18900	-1.70301	0.000275449	0.00164168
																							AT1G17310	-1.70298	8.44379e-06	7.75039e-05
																							AT2G37380	-1.70238	2.85335e-10	7.16322e-09
																							AT4G17860	-1.70143	0.000296973	0.00174978
																							AT3G45700	-1.69953	1.08238e-18	1.17593e-16
																							AT3G05860	-1.69871	0.00179301	0.00822886
																							AT1G78410	-1.69327	0.00010829	0.000736295
																							AT4G13260	-1.69017	0.00991834	0.0345197
																							AT3G12830	-1.68978	7.08181e-19	7.8981e-17
																							AT5G15940	-1.68745	1.212e-11	3.92655e-10
																							AT2G47010	-1.68662	3.93128e-08	6.32746e-07
																							AT5G48740	-1.68474	9.9228e-13	3.92013e-11
																							AT1G65570	-1.68367	4.58852e-06	4.47923e-05
																							AT3G13600	-1.68353	7.58374e-23	1.4372e-20
																							AT2G18800	-1.68277	1.84615e-19	2.25884e-17
																							AT1G66020	-1.68102	3.00987e-16	2.23129e-14
																							AT1G79330	-1.68025	7.09151e-13	2.90165e-11
																							AT3G56275	-1.6792	0.000240315	0.0014585
																							AT2G22950	-1.67893	0.00713226	0.02639
																							AT5G04960	-1.67821	1.58377e-06	1.73938e-05
																							AT1G69240	-1.67725	3.72104e-13	1.59776e-11
																							AT2G18470	-1.67713	0.00105685	0.00522724
																							AT2G25680	-1.67444	3.22512e-12	1.16963e-10
																							AT4G23070	-1.67442	2.67917e-08	4.48993e-07
																							AT1G06980	-1.66953	0.00217166	0.00963505
																							AT1G12040	-1.66898	6.32487e-06	5.95067e-05
																							AT1G22400	-1.66898	1.27795e-09	2.80094e-08
																							AT1G67750	-1.66701	3.59574e-16	2.61183e-14
																							AT1G18250	-1.66635	6.74335e-08	1.03701e-06
																							AT5G37990	-1.66592	3.41224e-05	0.000269188
																							AT2G20515	-1.66372	3.74259e-23	7.31256e-21
																							AT4G35720	-1.66053	5.67156e-05	0.000417987
																							AT4G25220	-1.66045	7.04261e-05	0.000505579
																							AT3G10080	-1.64942	6.72957e-18	6.259e-16
																							AT1G01200	-1.6492	5.67734e-13	2.36916e-11
																							AT1G53700	-1.64876	1.74509e-07	2.43684e-06
																							AT5G49270	-1.64803	1.5121e-15	1.01634e-13
																							AT4G34419	-1.64313	1.46777e-06	1.62616e-05
																							AT5G05500	-1.64301	2.34456e-09	4.83589e-08
																							AT3G05390	-1.64298	1.08301e-22	2.03712e-20
																							AT5G17960	-1.64263	8.4863e-08	1.26942e-06
																							AT5G06510	-1.6405	3.29101e-11	9.81317e-10
																							AT2G38152	-1.6393	4.50841e-07	5.7107e-06
																							AT2G17940	-1.63831	1.37078e-05	0.00011951
																							AT4G22460	-1.63728	5.69972e-11	1.63997e-09
																							AT1G74890	-1.63632	0.000204954	0.00127426
																							AT4G01410	-1.63529	3.16457e-18	3.14027e-16
																							AT5G08640	-1.63486	9.35138e-06	8.47238e-05
																							AT5G66280	-1.63335	2.10689e-24	4.87195e-22
																							AT1G11482	-1.63057	0.0109436	0.0374724
																							AT2G29130	-1.62907	3.08469e-08	5.08934e-07
																							AT4G20240	-1.62748	3.52364e-13	1.52078e-11
																							AT5G55110	-1.62647	3.06246e-14	1.63537e-12
																							AT5G42500	-1.62461	3.12167e-12	1.13702e-10
																							AT2G39230	-1.62412	5.13259e-11	1.48527e-09
																							AT2G28260	-1.6236	2.86191e-20	3.8501e-18
																							AT1G48670	-1.62344	2.36969e-10	6.06375e-09
																							AT1G64250	-1.61893	1.8702e-05	0.00015739
																							AT3G57950	-1.61757	4.91884e-13	2.08369e-11
																							AT3G22540	-1.61694	3.93735e-11	1.15936e-09
																							AT1G62980	-1.61321	1.25345e-08	2.26151e-07
																							AT1G78230	-1.61277	0.00941292	0.0330988
																							AT4G33590	-1.61264	3.76405e-08	6.07381e-07
																							AT5G46600	-1.61105	1.67373e-08	2.93164e-07
																							AT2G28140	-1.60822	0.000147071	0.000957378
																							AT1G29200	-1.60777	1.05181e-13	5.01153e-12
																							AT2G40460	-1.60714	2.96985e-11	8.93257e-10
																							AT5G46220	-1.60641	0.00695728	0.0258222
																							AT3G50710	-1.60453	6.9674e-05	0.000500894
																							AT5G36260	-1.60416	2.20062e-13	9.78247e-12
																							AT2G30540	-1.60146	3.71196e-05	0.000289301
																							AT3G49960	-1.59839	8.95632e-07	1.04851e-05
																							AT1G76952	-1.59838	0.000848927	0.00433405
																							AT2G25810	-1.59739	1.49808e-19	1.86927e-17
																							AT3G24360	-1.5973	1.53663e-06	1.69278e-05
																							AT1G10710	-1.59624	0.00600817	0.0228479
																							AT5G22930	-1.59592	1.85614e-10	4.83306e-09
																							AT4G08868	-1.59553	0.0131307	0.0435759
																							AT3G09440	-1.59283	6.15767e-11	1.75174e-09
																							AT5G21100	-1.59115	2.2756e-06	2.40186e-05
																							AT5G02390	-1.59078	9.33458e-05	0.000645481
																							AT4G14650	-1.58867	1.71518e-19	2.12961e-17
																							AT5G04160	-1.58863	1.24723e-23	2.59806e-21
																							AT3G61810	-1.58596	5.41766e-10	1.28218e-08
																							AT3G29410	-1.58539	1.20295e-08	2.18132e-07
																							AT2G26520	-1.58343	0.000108706	0.000738528
																							AT2G46890	-1.58202	8.94679e-25	2.23063e-22
																							AT1G75550	-1.5815	1.25379e-06	1.41331e-05
																							AT1G22460	-1.58046	4.65252e-10	1.11896e-08
																							AT1G33100	-1.58002	0.000680088	0.0035766
																							AT5G51500	-1.5792	4.09223e-06	4.05124e-05
																							AT2G34620	-1.57918	0.00013525	0.000890883
																							AT1G21530	-1.57901	2.87e-09	5.82903e-08
																							AT3G48610	-1.57776	2.72622e-17	2.2678e-15
																							AT3G10590	-1.57384	0.00413957	0.0166967
																							AT1G32950	-1.57308	1.59865e-08	2.8099e-07
																							AT5G16486	-1.57296	0.000963995	0.00483102
																							AT2G38170	-1.56858	6.05475e-27	2.21174e-24
																							AT3G18710	-1.56721	3.1726e-11	9.50838e-10
																							AT5G01070	-1.56587	0.000495637	0.00271636
																							AT3G08500	-1.56541	5.16203e-07	6.40615e-06
																							AT3G12610	-1.56362	9.39874e-24	2.00759e-21
																							AT2G20510	-1.56334	0.00139245	0.00664709
																							AT5G44680	-1.56296	3.2959e-08	5.40489e-07
																							AT1G12240	-1.56018	1.89154e-27	7.22366e-25
																							AT1G10380	-1.55952	3.7762e-21	5.59878e-19
																							AT1G49000	-1.55865	3.28865e-06	3.3236e-05
																							AT5G02890	-1.55719	4.66107e-14	2.39418e-12
																							AT1G01750	-1.55682	1.73921e-12	6.66213e-11
																							AT4G02960	-1.55666	0.00584886	0.0223568
																							AT5G57200	-1.55441	4.31861e-06	4.25036e-05
																							AT4G13210	-1.55377	4.57331e-06	4.46611e-05
																							AT3G03680	-1.55366	4.65099e-12	1.62366e-10
																							AT3G44220	-1.55207	2.05719e-11	6.36995e-10
																							AT2G17330	-1.5507	0.000380289	0.00216353
																							AT5G04140	-1.55059	1.33721e-06	1.49664e-05
																							AT4G25260	-1.54946	2.2569e-19	2.74808e-17
																							AT2G22920	-1.54869	1.71462e-16	1.30961e-14
																							AT2G31540	-1.54818	4.29894e-05	0.000328348
																							AT3G60700	-1.54754	2.71329e-05	0.00022004
																							AT1G13090	-1.54621	1.59879e-14	8.93514e-13
																							AT4G25820	-1.54599	1.35182e-06	1.50996e-05
																							AT4G18760	-1.54567	3.28079e-14	1.74089e-12
																							AT1G09170	-1.54374	1.83225e-11	5.77274e-10
																							AT1G15190	-1.54355	0.00787829	0.0286169
																							AT4G18501	-1.54129	1.2962e-06	1.45527e-05
																							AT5G26330	-1.54086	8.29392e-13	3.34477e-11
																							AT1G35910	-1.53832	0.000121338	0.000813383
																							AT3G16300	-1.53731	0.00384428	0.0156756
																							AT1G13420	-1.537	8.31654e-10	1.88824e-08
																							AT1G62935	-1.53596	2.85837e-05	0.000230544
																							AT1G58170	-1.53512	1.37235e-08	2.45668e-07
																							AT4G25790	-1.53422	2.54285e-06	2.64253e-05
																							AT2G38490	-1.52945	0.000254449	0.00153284
																							AT4G33905	-1.52925	0.000301354	0.00177261
																							AT4G20190	-1.52761	0.000138477	0.000908937
																							AT5G10572	-1.52754	0.00295615	0.0125248
																							AT1G19940	-1.52646	8.59718e-08	1.28372e-06
																							AT2G21770	-1.52584	0.00488997	0.019231
																							AT5G63530	-1.52353	9.11874e-10	2.05212e-08
																							AT5G35740	-1.52258	6.52477e-18	6.091e-16
																							AT2G37640	-1.52238	3.99667e-10	9.71419e-09
																							AT3G02620	-1.51983	6.12008e-07	7.45922e-06
																							AT1G16440	-1.51716	1.7582e-10	4.60182e-09
																							AT1G21340	-1.51644	0.00014996	0.000974409
																							AT1G23340	-1.51618	9.1286e-16	6.30373e-14
																							AT4G22230	-1.51452	1.44963e-16	1.11396e-14
																							AT2G41820	-1.51366	9.8495e-24	2.08619e-21
																							AT5G45970	-1.51355	3.96373e-15	2.45469e-13
																							AT1G49620	-1.51331	8.86819e-08	1.32028e-06
																							AT1G62540	-1.51229	0.000213116	0.00131753
																							AT3G10600	-1.51219	0.00488167	0.0192074
																							AT3G16240	-1.51187	7.94544e-12	2.65252e-10
[truncated: 737 more rows]

## Sheet: flg22-417
Supplemental Dataset 1: Differentially expressed genes (DEGs) of Arabidopsis thaliana (AGI numbers of DEGs; FDR <0.05; >2-fold)
in response to P. simiae WCS417, flg22417, flg22Pa, or chitin treatment at four consecutive time points.
See SHEET1 for the WCS417-related DEGs, SHEET2 for the flg22417-related DEGs, SHEET3 for the flg22Pa-related DEGs, SHEET4 for the chitin-related DEGs and SHEET5 for the AGI identifiers of DEGs selected in this study.
Yellow: up-regulated genes; Blue: down-regulated genes.
		AGI_code	log2-fold change	P-value	FDR				AGI_code	log2-fold change	P-value	FDR				AGI_code	log2-fold change	P-value	FDR				AGI_code	log2-fold change	P-value	FDR
0.5 h up-regulated		AT1G05675	10.8417	8.56809e-49	9.46513e-46		1 h up-regulated		AT4G22030	8.87861	7.36562e-14	2.99664e-12		3 h up-regulated		AT3G26200	9.70254	2.64287e-15	7.34908e-14		6 h up-regulated		AT3G26200	11.6286	4.83692e-15	9.52774e-14
		AT4G37710	8.83639	5.19166e-09	1.53562e-07				AT1G05675	8.10925	9.39384e-36	4.49061e-33				AT4G22030	9.37602	9.71106e-16	2.88019e-14				AT5G22300	10.3366	3.92916e-17	1.00828e-15
		AT1G56240	8.60381	1.84871e-34	8.54036e-32				AT1G69920	8.01817	1.19712e-84	1.4879e-80				AT4G28420	9.30545	3.17777e-49	2.12308e-46				AT5G37840	10.0908	6.09573e-14	1.02234e-12
		AT1G22810	8.31244	3.62331e-21	4.0735e-19				AT1G56240	7.96532	6.38281e-30	1.63571e-27				AT5G22300	8.88339	1.50951e-19	7.04476e-18				AT4G22030	9.90814	3.45375e-10	3.57429e-09
		AT3G60120	8.26688	7.40454e-31	2.35168e-28				AT1G14550	7.89888	3.19164e-53	4.66693e-50				AT3G12910	8.50378	4.56312e-11	7.23601e-10				AT4G04540	9.54307	2.51825e-34	3.66442e-32
		AT4G31950	7.98233	6.21739e-19	5.60182e-17				AT2G17740	7.86483	5.04931e-15	2.36822e-13				AT2G36770	8.37807	5.96322e-42	2.16278e-39				AT2G39030	9.20506	0.00256934	0.00762202
		AT5G24110	7.95997	4.29104e-63	1.36283e-59				AT4G28420	7.67675	1.51022e-33	5.68804e-31				AT1G14550	8.19471	3.55974e-59	4.51874e-56				AT4G28420	9.03351	8.16223e-37	1.51085e-34
		AT5G37840	7.831	3.31286e-13	1.65695e-11				AT1G59865	7.63891	3.43879e-20	2.97918e-18				AT1G65790	8.02145	2.3744e-16	7.48837e-15				AT4G37710	8.51303	1.64139e-07	1.11717e-06
		AT3G12910	7.64544	6.73276e-10	2.24496e-08				AT3G02840	7.57179	4.43323e-17	2.61761e-15				AT4G37710	7.9999	4.05381e-09	4.73405e-08				AT3G60120	8.51065	1.69211e-20	6.40558e-19
		AT1G14550	7.42094	1.46111e-52	2.18375e-49				AT2G02010	7.55323	7.93849e-76	3.28892e-72				AT1G13490	7.9665	5.31639e-44	2.24954e-41				AT1G69920	8.37744	6.31969e-76	1.76769e-72
		AT2G02010	7.38064	2.02496e-78	1.71501e-74				AT5G24110	7.40914	1.49621e-50	1.95752e-47				AT2G39030	7.89647	0.000919824	0.00394069				AT1G14550	8.32168	1.728e-47	7.63168e-45
		AT1G56060	7.14384	2.91994e-31	9.63504e-29				AT5G05300	7.2932	7.17119e-11	1.88437e-09				AT1G69920	7.88486	4.70126e-93	3.97852e-89				AT5G25180	8.28589	1.16765e-11	1.46825e-10
		AT4G11070	7.00058	1.58657e-20	1.67268e-18				AT4G11070	7.22272	1.81911e-19	1.42648e-17				AT5G61160	7.58407	0.00022149	0.00110064				AT4G31970	8.20798	1.50627e-06	8.65527e-06
		AT4G18195	6.79752	6.46848e-19	5.80746e-17				AT3G12910	6.97509	9.04935e-09	1.70287e-07				AT1G51915	7.56017	9.50229e-17	3.16593e-15				AT2G17740	8.02845	2.70945e-11	3.26978e-10
		AT1G69920	6.75336	9.42225e-82	1.197e-77				AT1G51915	6.82586	8.58294e-13	3.02202e-11				AT2G26560	7.5253	5.99766e-20	2.92824e-18				AT1G22810	7.95868	3.97707e-10	4.07815e-09
		AT1G59865	6.53709	1.62001e-25	2.89867e-23				AT5G37840	6.78227	1.20406e-12	4.12834e-11				AT4G04540	7.50941	2.31342e-25	1.97754e-23				AT2G36770	7.80735	1.46864e-44	4.99615e-42
		AT5G24550	6.46699	3.08694e-10	1.08034e-08				AT5G58680	6.73745	1.27532e-08	2.34309e-07				AT5G37840	7.50183	5.28271e-16	1.60812e-14				AT3G24510	7.76795	0.00745008	0.0195018
		AT1G51915	6.44971	3.4304e-13	1.70901e-11				AT2G24750	6.64004	1.87657e-33	6.83358e-31				AT2G43620	7.40812	1.00914e-87	5.12402e-84				AT3G01500	7.76373	3.48054e-27	2.6632e-25
		AT5G19700	6.42426	1.61798e-08	4.52252e-07				AT1G22810	6.61311	2.67501e-12	8.74939e-11				AT1G26380	7.33253	2.78891e-60	4.165e-57				AT2G26560	7.72731	3.41749e-15	6.8991e-14
		AT4G28420	6.39467	1.25386e-27	2.92275e-25				AT1G67270	6.55857	2.21818e-43	1.57542e-40				AT3G60120	7.33036	5.20906e-26	4.86204e-24				AT2G30750	7.65665	3.8017e-21	1.53372e-19
		AT1G56250	6.33852	7.89455e-28	1.87462e-25				AT2G43620	6.54021	1.14883e-70	3.56972e-67				AT1G51913	7.28368	6.36362e-35	1.38085e-32				AT1G19670	7.51373	0.00215071	0.00651137
		AT4G22030	6.18535	2.54485e-08	6.93771e-07				AT2G44070	6.45769	9.92749e-06	0.000107295				AT2G17740	7.22515	1.87326e-19	8.69438e-18				AT1G74140	7.49807	1.03984e-08	8.54617e-08
		AT2G31345	6.14692	7.41054e-09	2.14694e-07				AT5G06870	6.43168	2.95479e-05	0.000287776				AT1G08630	7.09803	4.1321e-34	8.13222e-32				AT1G26240	7.4548	2.30343e-18	6.80395e-17
		AT1G08860	6.08953	3.41115e-12	1.54769e-10				AT5G24550	6.41377	7.83829e-09	1.49306e-07				AT4G31970	7.04422	2.6876e-07	2.37466e-06				AT2G23260	7.38277	2.74344e-05	0.000125479
		AT5G22520	5.99837	5.32744e-28	1.27698e-25				AT1G26380	6.28302	1.8667e-46	1.66048e-43				AT1G67270	7.0122	1.31363e-53	1.07582e-50				AT1G51915	7.34408	8.36825e-10	8.12114e-09
		AT4G16820	5.92439	7.46256e-07	1.59908e-05				AT5G11140	6.26344	3.30485e-25	5.44052e-23				AT4G11070	6.99737	1.09938e-19	5.20731e-18				AT1G08630	7.20729	1.09063e-25	7.11283e-24
		AT5G52700	5.85556	1.2601e-05	0.000212735				AT3G60120	6.17043	9.1303e-19	6.55956e-17				AT2G30750	6.98222	5.28274e-25	4.35449e-23				AT5G61160	7.15292	0.003491	0.00997418
		AT2G32200	5.85337	4.74529e-06	8.80704e-05				AT1G56060	6.15472	2.18958e-15	1.08208e-13				AT1G26240	6.85711	5.73614e-22	3.56402e-20				AT4G11070	7.04066	4.02567e-16	9.09715e-15
		AT1G17420	5.85265	1.09747e-08	3.11907e-07				AT4G18195	6.13759	3.23724e-14	1.3803e-12				AT5G39580	6.75202	5.22708e-80	1.65882e-76				AT1G26380	6.97404	3.69148e-44	1.20687e-41
		AT1G51920	5.74202	2.67429e-19	2.50732e-17				AT5G47850	6.1234	3.31282e-09	6.71149e-08				AT2G31345	6.73321	4.91602e-14	1.14293e-12				AT1G05675	6.9736	1.50437e-26	1.0698e-24
		AT3G02840	5.65812	3.6713e-13	1.82188e-11				AT4G21920	6.09668	5.83743e-09	1.13899e-07				AT1G19670	6.68869	0.00163175	0.00654038				AT4G31950	6.9621	3.41688e-10	3.53977e-09
		AT5G39580	5.55134	1.009e-63	3.6624e-60				AT4G23030	6.0322	7.3954e-22	8.20692e-20				AT2G29150	6.55893	1.92825e-09	2.37643e-08				AT3G49620	6.93601	5.12744e-12	6.75449e-11
		AT4G23215	5.5433	2.62502e-23	3.81123e-21				AT1G30780	6.02071	9.05696e-08	1.44296e-06				AT1G05675	6.48565	1.6822e-32	2.80971e-30				AT2G41280	6.82543	8.23484e-11	9.25877e-10
		AT1G65390	5.50302	4.35037e-11	1.7244e-09				AT1G51913	6.00207	1.30358e-22	1.58845e-20				AT1G26410	6.4781	8.18287e-41	2.73351e-38				AT2G03250	6.78515	4.79007e-16	1.07762e-14
		AT1G36600	5.47656	1.29033e-06	2.64606e-05				AT2G23270	5.96073	1.30363e-18	9.09333e-17				AT1G71520	6.4142	1.42636e-26	1.39278e-24				AT2G29470	6.72748	3.6147e-08	2.71713e-07
		AT5G64870	5.41341	5.98366e-14	3.33405e-12				AT1G69930	5.93032	8.97394e-46	7.19594e-43				AT4G23280	6.38359	2.1515e-43	8.67019e-41				AT2G24750	6.69785	4.89657e-35	7.60902e-33
		AT4G22710	5.28102	1.96884e-27	4.31244e-25				AT4G37710	5.879	5.07873e-05	0.000467582				AT5G24110	6.36575	5.81342e-43	2.20285e-40				AT2G15042	6.66204	0.00145026	0.00459346
		AT2G24600	5.26401	5.12615e-38	2.83142e-35				AT5G39580	5.81357	3.69528e-61	8.35066e-58				AT4G23215	6.27353	4.93475e-35	1.08003e-32				AT5G05340	6.59884	8.48583e-06	4.26562e-05
		AT1G14540	5.24923	1.24641e-30	3.86203e-28				AT1G56242	5.79754	5.48121e-06	6.22155e-05				AT1G12940	6.24271	7.9834e-06	5.42028e-05				AT1G67980	6.59395	7.30799e-44	2.35861e-41
		AT4G00970	5.24263	9.22849e-16	6.2031e-14				AT1G14540	5.78926	3.75914e-32	1.22954e-29				AT5G44990	6.23481	3.07296e-80	1.11452e-76				AT5G43650	6.55302	4.05516e-08	3.02563e-07
		AT5G36925	5.21594	6.81134e-45	5.58266e-42				AT1G56250	5.76996	1.99318e-23	2.66378e-21				AT5G50790	6.21763	8.75475e-05	0.000473712				AT1G64160	6.53608	1.11497e-30	1.2377e-28
		AT1G26380	5.16511	1.69826e-38	1.00348e-35				AT5G37490	5.75313	7.25726e-29	1.67038e-26				AT1G09080	6.21652	3.39051e-14	7.99984e-13				AT2G43620	6.50511	1.11791e-57	9.38078e-55
		AT1G51913	5.12791	3.90315e-23	5.57142e-21				AT2G40740	5.7249	0.000647224	0.00448528				AT2G02010	6.18617	1.38733e-61	2.51583e-58				AT1G02940	6.49767	2.02864e-05	9.49827e-05
		AT5G52670	5.10201	6.32593e-35	2.97647e-32				AT3G23240	5.70111	5.24112e-12	1.64708e-10				AT2G24750	6.07851	3.63018e-41	1.22884e-38				AT5G39580	6.48999	7.66274e-60	7.71608e-57
		AT5G54720	5.07412	1.81612e-19	1.74788e-17				AT4G23280	5.68165	1.09666e-30	3.09783e-28				AT3G01500	5.97685	2.01946e-22	1.32824e-20				AT5G36970	6.43731	9.13116e-05	0.000376462
		AT2G43620	5.05274	5.30404e-55	8.98433e-52				AT1G26410	5.58832	2.96143e-30	7.9156e-28				AT1G67980	5.89631	1.39284e-50	1.01033e-47				AT1G51913	6.40616	2.08555e-19	6.90349e-18
		AT4G14368	5.03498	4.44752e-08	1.14723e-06				AT1G51920	5.53541	1.89577e-16	1.04723e-14				AT2G39400	5.88214	1.21993e-94	1.54858e-90				AT1G13490	6.3787	4.74112e-41	1.26971e-38
		AT2G40740	4.99553	0.00126192	0.0132055				AT5G22520	5.50754	3.25235e-18	2.1733e-16				AT4G18195	5.84281	3.31685e-15	9.06439e-14				AT5G44990	6.35176	1.46557e-68	2.04968e-65
		AT5G54710	4.99541	1.90286e-38	1.09881e-35				AT5G56960	5.48502	2.8545e-30	7.71273e-28				AT1G02940	5.84222	2.63784e-07	2.33425e-06				AT1G67270	6.23241	1.60025e-35	2.61588e-33
		AT2G24750	4.95172	1.43487e-27	3.28442e-25				AT2G39400	5.45771	4.65661e-80	2.31508e-76				AT1G21120	5.81791	5.44612e-45	2.76532e-42				AT2G02010	6.21892	7.31247e-46	2.92197e-43
		AT4G11521	4.92587	4.58377e-24	7.37116e-22				AT3G13433	5.41954	2.1836e-06	2.69379e-05				AT5G45570	5.8172	0.00856402	0.0276345				AT1G56240	6.18741	2.93792e-20	1.06416e-18
		AT1G13490	4.9127	2.94488e-12	1.34333e-10				AT2G22880	5.40251	2.39377e-54	3.71902e-51				AT1G14540	5.81439	4.89528e-34	9.48713e-32				AT1G02930	6.14651	3.2113e-36	5.53707e-34
		AT5G05300	4.85508	5.69887e-10	1.92293e-08				AT5G59190	5.36804	0.000691961	0.00475422				AT4G21380	5.81048	3.08994e-43	1.20688e-40				AT3G03670	6.13214	2.69212e-09	2.41954e-08
		AT5G40180	4.82352	8.90912e-05	0.00125618				AT3G43250	5.36767	0.009272	0.0440358				AT4G08380	5.79205	1.39422e-16	4.53218e-15				AT1G30135	6.12594	0.000870136	0.00290091
		AT2G44840	4.76387	1.84823e-14	1.08703e-12				AT2G40180	5.32711	5.00136e-48	4.97295e-45				AT1G36600	5.79021	1.79185e-06	1.3747e-05				AT3G49110	6.09339	1.71416e-20	6.47932e-19
		AT3G26200	4.73333	0.000992603	0.0107778				AT5G57220	5.29547	2.07849e-30	5.74078e-28				AT5G22910	5.75585	5.33859e-56	5.42145e-53				AT1G17420	6.08109	2.47257e-07	1.62944e-06
		AT3G01830	4.72921	5.22348e-18	4.38014e-16				AT1G21120	5.217	9.77139e-37	5.06036e-34				AT1G51920	5.74256	4.27439e-20	2.12781e-18				AT2G01560	6.04862	1.28564e-13	2.08133e-12
		AT1G30780	4.71312	7.19132e-08	1.80372e-06				AT3G16530	5.1906	3.61052e-27	7.18002e-25				AT5G37490	5.73157	2.19884e-30	3.13619e-28				AT1G24145	6.03338	5.30774e-09	4.57123e-08
		AT3G13433	4.70876	1.67561e-06	3.39754e-05				AT5G24180	5.18386	1.1946e-06	1.56787e-05				AT3G46190	5.71154	8.64187e-14	1.93987e-12				AT1G69930	6.02376	6.06718e-55	4.24265e-52
		AT1G67270	4.69629	2.09942e-30	6.42674e-28				AT4G22710	5.15978	2.29687e-24	3.46034e-22				AT1G59865	5.63722	2.31322e-17	8.46224e-16				AT4G13090	6.01623	7.84818e-18	2.17588e-16
		AT1G71520	4.66743	1.59525e-23	2.38423e-21				AT1G71520	5.14302	3.15109e-19	2.3881e-17				AT5G05300	5.63624	7.94188e-13	1.59264e-11				AT1G75830	6.01014	5.92445e-11	6.77611e-10
		AT5G57220	4.65707	5.21601e-28	1.26218e-25				AT4G24600	5.10799	6.06784e-07	8.34722e-06				AT2G01560	5.62859	4.13696e-17	1.45269e-15				AT4G23320	5.98557	0.00158355	0.00496628
		AT2G45760	4.63861	2.54021e-25	4.45115e-23				AT5G19880	5.07022	4.05669e-15	1.91714e-13				AT1G02930	5.59785	4.26446e-42	1.56908e-39				AT4G08380	5.98466	1.54123e-14	2.81763e-13
		AT3G53770	4.60323	8.17913e-32	2.77087e-29				AT2G44578	5.06902	1.7776e-17	1.09105e-15				AT4G13090	5.58039	6.20945e-22	3.83565e-20				AT2G39400	5.95585	1.22972e-75	3.0957e-72
		AT5G11140	4.59005	1.14832e-16	8.38403e-15				AT4G21380	5.05339	1.89665e-25	3.21197e-23				AT3G02840	5.54137	1.09229e-12	2.1497e-11				AT4G02670	5.93795	0.0116674	0.0288891
		AT4G30064	4.56883	2.24763e-06	4.461e-05				AT5G36925	5.04392	3.68602e-34	1.47786e-31				AT2G19330	5.53604	5.10702e-07	4.2947e-06				AT5G66780	5.92902	4.64638e-13	6.97067e-12
		AT1G69930	4.53351	2.35896e-50	2.85412e-47				AT2G46255	5.04234	0.00126046	0.00804427				AT4G11521	5.52503	1.2054e-22	8.18255e-21				AT1G26410	5.88094	7.67693e-29	6.92685e-27
		AT1G21120	4.53046	1.40312e-33	5.84435e-31				AT5G44990	5.04153	5.06743e-46	4.19887e-43				AT5G57220	5.47849	2.47925e-33	4.46406e-31				AT2G31345	5.86806	1.0287e-09	9.88412e-09
		AT4G01250	4.51899	1.44901e-23	2.17849e-21				AT1G30135	5.04153	0.00168286	0.0103239				AT5G19880	5.46308	7.86098e-29	9.97873e-27				AT2G29460	5.86023	1.31387e-21	5.64426e-20
		AT3G44860	4.47746	4.67085e-06	8.68792e-05				AT4G16820	5.04112	2.82835e-05	0.000276582				AT1G69930	5.46236	6.40242e-61	1.08363e-57				AT2G15040	5.8509	0.0013222	0.0042272
		AT1G24145	4.44854	3.45911e-08	9.1456e-07				AT4G00970	5.01056	6.26048e-09	1.21391e-07				AT5G43650	5.44832	1.35559e-07	1.25972e-06				AT3G12910	5.8476	7.52181e-05	0.000315801
		AT1G53080	4.44356	1.29632e-15	8.53286e-14				AT1G07135	4.96664	2.12435e-12	7.09773e-11				AT1G56240	5.44682	3.05227e-19	1.39876e-17				AT2G47190	5.81432	9.15831e-17	2.23836e-15
		AT4G15975	4.42661	1.03055e-15	6.87251e-14				AT4G14450	4.93724	4.93219e-13	1.77321e-11				AT5G11140	5.44348	1.32618e-21	7.92212e-20				AT4G37290	5.8127	2.9063e-12	3.96764e-11
		AT2G43000	4.42131	9.70167e-37	4.93e-34				AT1G24145	4.92101	1.47551e-09	3.18387e-08				AT4G31950	5.43416	6.80292e-13	1.3817e-11				AT2G04040	5.79309	6.57835e-75	1.50548e-71
		AT2G02340	4.40879	2.16749e-07	5.05708e-06				AT2G19190	4.90188	1.29259e-33	4.94324e-31				AT4G23030	5.43161	4.21371e-21	2.3879e-19				AT2G29930	5.78287	0.00036856	0.00133364
		AT1G07135	4.36587	8.78844e-11	3.37306e-09				AT3G18250	4.90175	5.31446e-35	2.2777e-32				AT2G19190	5.42859	5.39499e-40	1.67034e-37				AT1G66700	5.76343	8.00485e-61	8.76148e-58
		AT3G28580	4.33357	1.9932e-21	2.30196e-19				AT4G10520	4.88109	1.71109e-11	4.87221e-10				AT3G16150	5.4109	1.27549e-10	1.89702e-09				AT5G57510	5.76014	1.52387e-17	4.09849e-16
		AT1G13550	4.32839	1.8645e-43	1.48042e-40				AT4G30064	4.87145	1.83599e-06	2.312e-05				AT5G56960	5.38986	2.1328e-31	3.2619e-29				AT4G23030	5.75664	1.3478e-17	3.6405e-16
		AT5G22530	4.31775	5.6696e-22	7.13135e-20				AT2G37810	4.84483	6.33324e-08	1.03984e-06				AT3G44860	5.38163	1.22673e-06	9.6511e-06				AT2G30670	5.728	3.535e-06	1.89825e-05
		AT1G72520	4.29898	1.00921e-09	3.26649e-08				AT3G04210	4.8072	0.00033614	0.00253666				AT3G18250	5.37743	2.31801e-44	1.06999e-41				AT1G63560	5.71159	2.00112e-11	2.45738e-10
		AT2G17740	4.28751	4.41046e-06	8.25191e-05				AT5G39100	4.80342	2.37921e-21	2.4439e-19				AT1G74140	5.36638	2.06178e-07	1.85619e-06				AT1G59950	5.67859	0.00125611	0.00403538
		AT4G11000	4.23767	7.64202e-31	2.39714e-28				AT1G18570	4.7598	1.74196e-33	6.46294e-31				AT4G30064	5.34223	1.91815e-11	3.1808e-10				AT4G16690	5.67594	5.74003e-12	7.50647e-11
		AT3G54150	4.22737	1.0454e-47	1.06246e-44				AT5G65600	4.74815	2.67094e-24	3.99965e-22				AT4G37290	5.33611	3.51226e-12	6.4243e-11				AT1G44010	5.64886	3.45223e-28	2.89688e-26
		AT2G19330	4.21192	0.000692354	0.00789053				AT2G37430	4.73145	1.38541e-24	2.1524e-22				AT1G30135	5.32005	0.000590852	0.0026592				AT4G21380	5.62715	6.30496e-31	7.24754e-29
		AT4G22105	4.18876	0.000177887	0.00235772				AT5G52760	4.72166	4.12391e-07	5.87463e-06				AT3G16530	5.30711	3.12197e-31	4.73909e-29				AT5G50790	5.58601	3.06304e-05	0.000138985
		AT1G36620	4.18598	9.01222e-06	0.000157268				AT5G40180	4.72086	9.78542e-05	0.000847504				AT3G49110	5.28926	3.10318e-20	1.57567e-18				AT2G36800	5.58481	9.30735e-05	0.000382912
		AT4G23030	4.18165	7.03798e-15	4.31935e-13				AT5G54710	4.71752	3.5861e-31	1.07401e-28				AT5G24550	5.23969	1.65459e-06	1.27719e-05				AT1G80160	5.55188	3.0491e-14	5.33042e-13
		AT4G14365	4.14549	1.63189e-29	4.47161e-27				AT5G52750	4.71084	9.77894e-32	3.07702e-29				AT2G04040	5.21115	3.17429e-79	8.95433e-76				AT5G56960	5.54639	1.58037e-27	1.25502e-25
		AT5G64905	4.13907	6.14441e-21	6.75832e-19				AT2G04495	4.70616	9.96573e-06	0.000107614				AT2G41280	5.19926	1.87107e-12	3.56092e-11				AT1G56250	5.5445	1.82455e-20	6.86347e-19
		AT5G22545	4.11365	0.00407661	0.0362797				AT1G07160	4.70545	4.88496e-17	2.86392e-15				AT3G17400	5.19272	9.25912e-07	7.46255e-06				AT2G43000	5.52421	1.15315e-39	2.71302e-37
		AT2G39400	4.09805	5.34312e-58	1.04429e-54				AT3G23250	4.67361	1.84104e-40	1.11621e-37				AT3G24510	5.18041	0.00611862	0.0207396				AT5G44420	5.50493	0.00792686	0.0205871
		AT5G52750	4.09469	3.20889e-28	8.07242e-26				AT5G54720	4.65224	1.01741e-14	4.58167e-13				AT3G03670	5.16806	5.92842e-10	7.89253e-09				AT1G21400	5.42512	1.82534e-27	1.44047e-25
		AT3G17690	4.08696	1.00581e-17	8.27044e-16				AT3G28580	4.59058	3.53233e-20	3.04884e-18				AT1G69490	5.13202	9.44401e-45	4.61086e-42				AT1G03790	5.40183	9.45183e-13	1.36277e-11
		AT4G23170	4.07096	1.12679e-35	5.40177e-33				AT3G46190	4.58593	9.63077e-08	1.52582e-06				AT1G63560	5.12121	4.54087e-15	1.21018e-13				AT5G57220	5.39837	1.67038e-25	1.06187e-23
		AT5G37490	4.06035	4.34168e-19	3.96811e-17				AT3G49110	4.5739	4.26326e-14	1.78111e-12				AT2G03250	5.09619	4.17702e-14	9.78286e-13				AT1G02920	5.39526	1.0132e-25	6.625e-24
		AT2G22880	4.04737	1.2405e-39	8.08172e-37				AT1G05680	4.55964	2.98233e-14	1.28039e-12				AT2G40180	5.09311	5.82962e-54	5.10353e-51				AT2G33130	5.36894	1.43741e-10	1.56376e-09
		AT5G39670	4.04563	6.51657e-34	2.85471e-31				AT5G47220	4.54829	3.02149e-16	1.65073e-14				AT1G24147	5.07315	0.00106965	0.00450576				AT1G15520	5.35769	3.41514e-08	2.58099e-07
		AT1G03495	4.01205	1.09599e-06	2.28067e-05				AT2G43000	4.5397	2.96023e-34	1.20632e-31				AT3G23240	5.06613	7.9675e-11	1.22075e-09				AT4G21920	5.34504	1.5979e-05	7.60983e-05
		AT5G09876	3.97042	3.47981e-05	0.000534876				AT1G13480	4.52936	6.71534e-73	2.38471e-69				AT2G22880	5.05688	1.68582e-52	1.25881e-49				AT1G56060	5.32993	6.89438e-19	2.15602e-17
		AT2G41100	3.96024	2.47942e-58	5.24975e-55				AT2G41100	4.50171	4.39096e-63	1.0915e-59				AT3G48630	5.05391	0.00113889	0.00476032				AT1G32350	5.32578	3.72068e-07	2.37306e-06
		AT2G23321	3.9592	0.00391645	0.0350631				AT1G53625	4.48882	8.9331e-23	1.10477e-20				AT1G44010	5.01287	2.47156e-34	4.94079e-32				AT3G19615	5.32353	4.55845e-23	2.27687e-21
		AT1G33600	3.89443	5.99106e-32	2.11418e-29				AT1G80840	4.47684	7.2806e-25	1.18288e-22				AT2G40740	5.00681	0.00135632	0.00555393				AT1G79680	5.29827	6.42983e-07	3.92209e-06
		AT2G17040	3.89332	5.73086e-31	1.84316e-28				AT1G04370	4.44905	2.76994e-05	0.000271725				AT2G02340	5.00001	0.000209668	0.00104905				AT2G38240	5.29092	3.67236e-05	0.000164264
		AT5G52680	3.88737	1.57426e-09	4.96879e-08				AT4G10530	4.44481	2.1121e-24	3.22101e-22				AT4G13095	4.96015	3.38089e-14	7.98649e-13				AT3G14710	5.28472	0.00204613	0.00622468
		AT3G14225	3.87913	6.96907e-39	4.21596e-36				AT4G23230	4.42427	0.000352123	0.00264124				AT3G19615	4.95858	5.43055e-27	5.53698e-25				AT3G30393	5.28363	3.85071e-09	3.39418e-08
		AT5G47850	3.87641	2.95482e-06	5.72227e-05				AT2G26560	4.41591	5.97234e-09	1.16348e-07				AT5G25180	4.95281	2.36418e-09	2.87874e-08				AT3G16530	5.26775	1.10498e-25	7.18778e-24
		AT5G65600	3.86268	1.05698e-20	1.13796e-18				AT1G15520	4.41137	1.76067e-06	2.22391e-05				AT4G10530	4.91254	5.11106e-30	7.01403e-28				AT1G14540	5.24855	1.94321e-24	1.11178e-22
		AT1G53625	3.85882	3.42947e-20	3.47155e-18				AT4G11890	4.4007	4.58306e-05	0.000426529				AT2G43000	4.91073	4.12386e-43	1.58631e-40				AT4G25580	5.2304	1.36451e-05	6.6058e-05
		AT5G58680	3.85422	6.4632e-06	0.000116466				AT4G35180	4.38894	1.84329e-19	1.4409e-17				AT2G18420	4.90791	4.07651e-06	2.93268e-05				AT3G48580	5.212	0.000851049	0.00284482
		AT1G21130	3.8313	2.65955e-26	5.36301e-24				AT1G33600	4.38087	2.09864e-34	8.69467e-32				AT1G24145	4.89056	5.90137e-10	7.86501e-09				AT2G40740	5.20464	0.0142252	0.0344002
		AT3G17400	3.81105	0.00441718	0.0388077				AT1G17600	4.38045	0.00605654	0.0308989				AT5G54720	4.8732	1.53897e-17	5.77126e-16				AT1G57630	5.18759	6.95944e-21	2.74174e-19
		AT5G18470	3.79639	3.32652e-51	4.226e-48				AT2G21900	4.3747	8.88133e-13	3.10947e-11				AT2G26020	4.85238	0.00329622	0.0120687				AT2G44578	5.18742	4.78744e-16	1.07762e-14
		AT4G18205	3.79419	7.85562e-26	1.46761e-23				AT1G35710	4.37464	1.12076e-07	1.75219e-06				AT1G64160	4.83577	6.29566e-27	6.39337e-25				AT5G22910	5.18022	8.0055e-37	1.49282e-34
		AT3G23230	3.78769	3.17114e-13	1.59234e-11				AT5G64905	4.36403	1.04168e-20	9.66199e-19				AT1G56060	4.82739	9.84163e-16	2.91211e-14				AT3G02840	5.17588	3.29369e-09	2.9278e-08
		AT4G15236	3.78671	4.68838e-16	3.25471e-14				AT4G15975	4.36205	1.35359e-13	5.29051e-12				AT2G23270	4.8076	5.64015e-16	1.71488e-14				AT4G18195	5.17381	3.66839e-10	3.78166e-09
		AT4G23280	3.77822	2.00827e-20	2.09984e-18				AT5G06860	4.34179	1.57189e-102	3.90742e-98				AT2G29460	4.80066	2.90103e-19	1.33185e-17				AT5G22520	5.1656	3.24909e-18	9.43398e-17
		AT2G29100	3.77759	2.03657e-10	7.30865e-09				AT2G30750	4.32987	1.56978e-12	5.31628e-11				AT5G40590	4.78051	2.91309e-116	7.39576e-112				AT5G24550	5.16177	0.00105428	0.00344929
		AT4G30430	3.77639	3.94157e-24	6.37882e-22				AT4G23220	4.32197	1.38239e-06	1.79538e-05				AT2G15042	4.75762	0.0135008	0.0410145				AT5G05300	5.14463	2.21683e-09	2.0249e-08
		AT1G18570	3.77465	3.3889e-26	6.72696e-24				AT3G19615	4.31922	2.14591e-18	1.45746e-16				AT1G68630	4.72308	0.0017154	0.00683467				AT5G24540	5.14171	0.00146696	0.00464226
		AT4G03460	3.76593	1.47275e-85	3.74196e-81				AT5G22910	4.31737	8.85703e-26	1.57263e-23				AT1G02920	4.68605	5.99822e-28	6.98545e-26				AT3G18250	5.1304	1.05486e-33	1.49186e-31
		AT5G56960	3.75869	1.58739e-19	1.5394e-17				AT1G65390	4.30194	3.09564e-07	4.48435e-06				AT4G24600	4.68496	3.03546e-11	4.91482e-10				AT4G08780	5.12251	2.5804e-12	3.55744e-11
		AT4G23250	3.75051	1.46385e-29	4.0872e-27				AT1G17420	4.29591	0.000106364	0.000914249				AT1G66700	4.67238	1.73174e-54	1.69098e-51				AT2G36970	5.11894	3.13569e-09	2.79624e-08
		AT3G29000	3.74992	2.76564e-18	2.39012e-16				AT4G11521	4.28151	5.5537e-13	1.99212e-11				AT2G37810	4.66782	8.1576e-09	9.12759e-08				AT5G19880	5.11484	4.97834e-18	1.4161e-16
		AT1G80840	3.74761	7.22976e-22	8.91718e-20				AT5G52680	4.25308	1.29215e-07	1.99133e-06				AT2G33160	4.66555	0.00113555	0.00474713				AT4G23280	5.11395	3.87326e-25	2.38984e-23
		AT5G28610	3.74611	1.36275e-15	8.94697e-14				AT3G23550	4.24158	1.84434e-12	6.19547e-11				AT5G39110	4.63366	4.89578e-09	5.64716e-08				AT4G37060	5.08955	8.03844e-25	4.77263e-23
		AT2G40180	3.73822	3.48133e-34	1.57953e-31				AT5G57510	4.23662	2.43251e-12	8.01953e-11				AT1G56250	4.6028	2.86607e-18	1.17172e-16				AT1G59865	5.0797	4.82116e-09	4.18366e-08
		AT5G52760	3.73252	1.41926e-07	3.40193e-06				AT5G01540	4.22667	4.98781e-16	2.64365e-14				AT4G10520	4.56029	3.06906e-19	1.40392e-17				AT1G69490	5.07234	6.16701e-34	8.87133e-32
		AT1G13480	3.71437	1.02332e-56	1.85717e-53				AT1G64160	4.22031	3.75435e-22	4.32063e-20				AT5G25250	4.54963	1.05118e-33	1.97683e-31				AT1G57650	5.02253	1.22117e-17	3.32703e-16
		AT1G66090	3.69547	1.1097e-06	2.30165e-05				AT3G54150	4.20116	2.39252e-41	1.60739e-38				AT1G79680	4.5377	9.97163e-08	9.44371e-07				AT3G23230	5.02221	6.28792e-16	1.40081e-14
		AT5G11210	3.69436	2.17715e-45	1.8439e-42				AT4G11000	4.17916	2.17713e-19	1.68072e-17				AT5G46295	4.53702	5.16459e-09	5.94373e-08				AT3G60140	5.01672	2.98612e-18	8.72073e-17
		AT1G56242	3.68546	0.000165182	0.00219966				AT3G29000	4.15444	4.40736e-20	3.71384e-18				AT5G42830	4.53162	7.53361e-47	4.44798e-44				AT1G21120	5.01105	1.59011e-28	1.39475e-26
		AT1G66780	3.68033	1.01739e-09	3.28461e-08				AT1G13550	4.13486	1.70039e-36	8.62618e-34				AT5G54710	4.52763	8.35461e-31	1.22605e-28				AT4G11170	5.00225	1.26153e-30	1.39288e-28
		AT4G11470	3.66061	2.01726e-14	1.17556e-12				AT4G38560	4.1015	5.2405e-05	0.000480872				AT1G02620	4.52305	3.39222e-09	4.01312e-08				AT1G65790	4.99216	2.8841e-07	1.88192e-06
		AT4G21920	3.65623	5.29049e-05	0.00078197				AT5G52670	4.0963	3.51806e-22	4.06754e-20				AT1G21400	4.50694	1.06386e-27	1.20041e-25				AT2G19190	4.98202	4.55176e-29	4.22827e-27
		AT5G44990	3.63816	4.62886e-30	1.40012e-27				AT5G28610	4.05711	2.55538e-16	1.40225e-14				AT4G00970	4.50064	4.30031e-12	7.75952e-11				AT2G23270	4.97448	2.01831e-14	3.63701e-13
		AT2G19190	3.6312	1.3146e-24	2.22676e-22				AT2G29470	4.03562	0.0017053	0.0104409				AT3G49620	4.48544	4.97422e-09	5.73243e-08				AT2G22880	4.97067	5.62784e-39	1.25376e-36
		AT1G78410	3.62884	6.76017e-18	5.61315e-16				AT1G27730	4.03325	2.57146e-21	2.61973e-19				AT1G15520	4.47878	1.63616e-07	1.49851e-06				AT4G24600	4.96326	3.93546e-09	3.46161e-08
		AT5G25250	3.62219	6.12169e-25	1.05809e-22				AT2G29100	4.0131	2.40725e-08	4.25685e-07				AT2G30670	4.47341	6.13976e-06	4.26707e-05				AT3G16150	4.96286	9.36944e-08	6.61431e-07
		AT5G01540	3.61563	3.20978e-14	1.8368e-12				AT3G01500	4.00787	1.73792e-06	2.1963e-05				AT4G14450	4.47107	1.00981e-14	2.56883e-13				AT1G66090	4.94846	2.04556e-07	1.36882e-06
		AT4G23220	3.61051	3.75812e-07	8.51239e-06				AT2G36440	3.98066	0.00108578	0.00706184				AT1G48980	4.47074	0.00014234	0.000738247				AT4G26950	4.94695	4.18274e-06	2.21304e-05
		AT4G14450	3.60029	5.32186e-10	1.8029e-08				AT5G38200	3.9791	6.18172e-41	3.84163e-38				AT2G03290	4.46292	0.00106404	0.0044851				AT1G71140	4.9466	8.15665e-26	5.38938e-24
		AT1G19380	3.59203	1.87072e-39	1.18828e-36				AT5G22530	3.96846	6.99654e-16	3.6309e-14				AT5G64905	4.45571	2.79894e-22	1.81274e-20				AT1G09080	4.92899	1.25736e-08	1.01882e-07
		AT1G58300	3.58472	0.000256263	0.00327095				AT5G25260	3.96264	3.69125e-19	2.78052e-17				AT1G06225	4.44273	1.20069e-18	5.06364e-17				AT5G05530	4.91917	9.96652e-27	7.20969e-25
		AT4G10520	3.58366	1.59608e-08	4.46622e-07				AT5G40590	3.95328	1.81174e-83	1.5012e-79				AT2G33130	4.44178	2.02397e-13	4.38062e-12				AT5G39110	4.91501	1.98145e-07	1.33016e-06
		AT4G23180	3.5801	2.18127e-31	7.29233e-29				AT4G23810	3.92256	5.13339e-35	2.2387e-32				AT1G75830	4.43384	3.0693e-07	2.68609e-06				AT5G67310	4.88804	2.88662e-14	5.07811e-13
		AT1G26410	3.57167	1.73479e-17	1.38174e-15				AT4G11170	3.91485	1.50196e-21	1.56873e-19				AT2G29470	4.43175	5.13359e-06	3.62838e-05				AT2G43920	4.87757	2.52162e-10	2.66049e-09
		AT4G13095	3.55733	1.06052e-05	0.000182435				AT1G76650	3.90844	1.41603e-05	0.000147835				AT5G16920	4.4169	1.37579e-13	3.02411e-12				AT4G23215	4.87308	4.01689e-17	1.0287e-15
		AT1G09930	3.55617	6.41313e-06	0.000115856				AT1G06225	3.90072	1.09001e-08	2.02506e-07				AT4G08860	4.39218	9.99292e-13	1.97432e-11				AT5G58840	4.86584	0.0170735	0.0404487
		AT3G44870	3.54268	0.000262215	0.00333284				AT2G36690	3.88588	2.75746e-22	3.24857e-20				AT1G22810	4.38854	3.36239e-07	2.92243e-06				AT3G03240	4.86336	0.00126475	0.00406107
		AT4G11890	3.52068	1.1507e-07	2.80049e-06				AT2G25735	3.885	1.47191e-20	1.33536e-18				AT1G58561	4.33615	1.24037e-12	2.42048e-11				AT2G02930	4.85417	5.94637e-30	6.0118e-28
		AT1G51820	3.5179	8.56238e-17	6.37985e-15				AT1G21130	3.88229	3.91035e-24	5.68442e-22				AT1G57650	4.33085	2.8382e-14	6.76584e-13				AT1G55020	4.83014	2.42827e-06	1.34291e-05
		AT5G28630	3.51713	1.07704e-24	1.83661e-22				AT3G47380	3.87533	5.55682e-42	3.83698e-39				AT2G44070	4.31862	0.00129549	0.00533321				AT5G24110	4.82342	1.15766e-26	8.30285e-25
		AT2G37810	3.49257	8.05574e-06	0.000142238				AT5G48430	3.85341	1.8703e-31	5.81148e-29				AT2G38870	4.26839	2.52633e-84	1.06897e-80				AT2G15780	4.82273	7.14671e-09	6.01911e-08
		AT5G66640	3.49008	1.09727e-20	1.17635e-18				AT4G23250	3.85173	3.10456e-23	4.01944e-21				AT1G13480	4.25049	7.88709e-67	1.82034e-63				AT1G06225	4.78486	7.19745e-15	1.38207e-13
		AT1G55450	3.48856	2.42779e-40	1.71348e-37				AT2G28630	3.84509	9.19003e-11	2.37717e-09				AT4G16820	4.24593	0.000368013	0.00174214				AT4G15530	4.77711	1.11138e-37	2.25627e-35
		AT1G16150	3.48024	6.85282e-63	1.93463e-59				AT4G11470	3.8436	1.04573e-13	4.13931e-12				AT1G21130	4.21641	8.92983e-28	1.01664e-25				AT4G28460	4.76733	6.47357e-19	2.03199e-17
		AT5G52710	3.45337	3.56274e-10	1.23664e-08				AT3G23230	3.84215	8.01401e-12	2.44133e-10				AT4G19800	4.21606	2.3644e-05	0.00014524				AT5G25250	4.75948	7.26623e-27	5.34854e-25
		AT2G36690	3.4528	4.74757e-21	5.24462e-19				AT5G18470	3.82878	4.12755e-46	3.53802e-43				AT1G26420	4.19916	5.41402e-48	3.35247e-45				AT4G08860	4.74498	1.73968e-05	8.2507e-05
		AT1G07160	3.4274	1.7151e-11	7.09729e-10				AT3G01830	3.82458	8.26973e-11	2.15481e-09				AT5G06860	4.19916	4.24446e-92	2.69396e-88				AT5G02900	4.73186	0.000363246	0.00131687
		AT4G08860	3.40599	2.72086e-08	7.37011e-07				AT3G15500	3.82027	1.9053e-09	4.01033e-08				AT1G33600	4.19846	1.75303e-32	2.88999e-30				AT3G14620	4.71327	2.61568e-37	5.06517e-35
		AT3G50930	3.38862	1.05498e-15	7.00673e-14				AT1G26420	3.81639	1.02741e-38	5.55206e-36				AT5G65600	4.19463	5.39319e-24	4.08723e-22				AT3G54150	4.68978	1.10527e-41	3.23537e-39
		AT4G18197	3.3827	1.26106e-14	7.52134e-13				AT5G45090	3.81018	1.49208e-25	2.59372e-23				AT3G21500	4.19285	7.66996e-07	6.26528e-06				AT3G23240	4.68666	5.65819e-07	3.4903e-06
		AT3G47380	3.38112	3.51818e-36	1.71904e-33				AT1G26240	3.80431	1.15269e-08	2.13673e-07				AT1G17420	4.1869	1.15277e-05	7.54291e-05				AT1G47510	4.68536	1.71123e-22	8.02206e-21
		AT5G20230	3.37859	8.98118e-25	1.54185e-22				AT4G22690	3.80062	2.39803e-30	6.55057e-28				AT1G18570	4.17791	2.80962e-28	3.36465e-26				AT1G72520	4.68385	2.5914e-08	2.00233e-07
		AT1G28600	3.36591	2.27381e-13	1.15777e-11				AT3G15518	3.78274	2.86818e-29	6.92205e-27				AT1G53625	4.17788	1.39128e-20	7.43618e-19				AT3G28770	4.68153	1.91671e-06	1.08357e-05
		AT1G57990	3.35243	7.56062e-14	4.14009e-12				AT1G44010	3.7711	1.03605e-14	4.65718e-13				AT4G21920	4.16082	5.30147e-06	3.73042e-05				AT2G30660	4.65942	7.65935e-11	8.6426e-10
		AT4G28085	3.33177	8.09883e-11	3.1178e-09				AT1G66600	3.76458	4.11454e-10	9.54097e-09				AT1G72520	4.13835	5.61233e-09	6.42407e-08				AT1G52890	4.63072	3.2357e-05	0.000146318
		AT1G31290	3.32199	7.53711e-06	0.000134106				AT4G33050	3.75809	3.30977e-22	3.84459e-20				AT4G11890	4.13813	3.02131e-06	2.22527e-05				AT1G23730	4.62738	9.08772e-16	1.97389e-14
		AT5G66020	3.32028	4.20514e-07	9.472e-06				AT2G33130	3.75598	3.81059e-07	5.46588e-06				AT1G22210	4.11366	0.00120497	0.00499866				AT5G35777	4.61664	4.05268e-08	3.02557e-07
		AT5G65130	3.31732	2.64129e-05	0.00041735				AT2G04040	3.75452	2.57947e-33	9.03104e-31				AT3G11773	4.1076	3.92592e-18	1.5647e-16				AT4G37220	4.61	4.18079e-13	6.29846e-12
		AT3G15518	3.31623	6.01885e-26	1.14983e-23				AT5G57190	3.74941	5.50568e-25	9.00397e-23				AT5G39100	4.10476	1.75018e-22	1.15712e-20				AT4G30064	4.60582	5.66606e-05	0.000243908
		AT1G57650	3.31516	1.88048e-06	3.78299e-05				AT5G24640	3.74678	1.42874e-06	1.85074e-05				AT2G29100	4.08526	1.10922e-11	1.89635e-10				AT4G19370	4.60533	4.66109e-27	3.50263e-25
		AT2G26560	3.30818	1.0517e-06	2.1993e-05				AT1G73500	3.74368	2.52688e-22	2.9911e-20				AT4G15530	4.08388	5.41999e-37	1.41858e-34				AT1G10070	4.5872	2.38438e-41	6.66937e-39
		AT4G37370	3.29952	6.18967e-16	4.22761e-14				AT1G67980	3.74286	1.04046e-23	1.42109e-21				AT2G44578	4.07525	1.57479e-13	3.45555e-12				AT4G10530	4.57567	2.97455e-21	1.22555e-19
		AT5G51190	3.29432	1.92197e-17	1.51187e-15				AT1G72520	3.73387	1.40262e-07	2.14166e-06				AT2G24165	4.04633	0.00139069	0.00567635				AT1G18350	4.56094	0.00592456	0.0159156
		AT2G46400	3.27788	1.25847e-15	8.30526e-14				AT4G19800	3.72861	0.000648387	0.00449208				AT4G35770	4.04277	8.78753e-16	2.61852e-14				AT2G18420	4.55157	6.27706e-06	3.2229e-05
		AT5G44590	3.24996	7.93174e-09	2.28233e-07				AT4G14365	3.72113	8.87165e-22	9.71504e-20				AT5G67080	4.02432	2.45614e-08	2.54724e-07				AT4G14450	4.51509	2.20773e-10	2.34207e-09
		AT5G10380	3.24186	1.00311e-28	2.62754e-26				AT5G03390	3.69676	4.24759e-35	1.95531e-32				AT3G48850	4.0153	6.33802e-26	5.80902e-24				AT3G30768	4.51275	0.0107968	0.0270017
		AT5G22910	3.23116	1.6225e-13	8.36199e-12				AT4G34410	3.69517	0.000732166	0.00499045				AT3G29190	4.00971	3.04655e-09	3.63981e-08				AT4G16820	4.50627	0.00141355	0.00448796
		AT4G23550	3.2273	4.72425e-30	1.41216e-27				AT3G21520	3.68053	6.12895e-16	3.19399e-14				AT2G41100	4.00819	8.23727e-54	6.97092e-51				AT2G40180	4.50313	1.30231e-34	1.9399e-32
		AT5G19240	3.22586	8.17608e-24	1.28233e-21				AT3G59080	3.67408	1.45718e-23	1.97938e-21				AT3G54150	4.00338	2.76063e-40	8.87177e-38				AT1G28190	4.50068	6.55519e-20	2.28244e-18
		AT4G22690	3.22342	1.01445e-25	1.85432e-23				AT1G55450	3.67059	2.22062e-39	1.28372e-36				AT1G03790	3.99064	5.05333e-12	9.04116e-11				AT3G13270	4.48436	0.00826884	0.0213892
		AT5G64750	3.21701	7.63706e-32	2.65125e-29				AT1G24140	3.66197	2.52286e-12	8.29542e-11				AT4G25580	3.98683	0.00033077	0.00158106				AT5G54710	4.47462	5.0392e-24	2.75775e-22
		AT3G23120	3.21568	8.55823e-14	4.65626e-12				AT4G17490	3.66067	6.24588e-22	7.02535e-20				AT5G52350	3.98591	8.40447e-17	2.8374e-15				AT3G04210	4.46124	1.10394e-05	5.43314e-05
		AT2G26380	3.20736	4.17112e-13	2.06186e-11				AT5G67080	3.64884	1.41642e-06	1.83765e-05				AT2G38860	3.98566	3.9572e-29	5.20546e-27				AT3G21500	4.45221	1.08896e-05	5.36364e-05
		AT4G34400	3.18295	1.27648e-06	2.62189e-05				AT3G48640	3.64102	1.61945e-09	3.46143e-08				AT5G25970	3.97933	2.53485e-20	1.29747e-18				AT4G13095	4.44617	1.09979e-07	7.69056e-07
		AT3G57460	3.16782	5.22584e-05	0.000774216				AT1G02930	3.63651	4.90812e-21	4.76586e-19				AT5G57510	3.97918	1.10835e-13	2.46615e-12				AT4G19750	4.43256	0.00170575	0.00530479
		AT5G55090	3.16031	6.93517e-71	4.40522e-67				AT1G08630	3.62901	2.25077e-12	7.45997e-11				AT3G14620	3.97165	6.25841e-40	1.89153e-37				AT1G18830	4.428	4.02932e-06	2.13771e-05
		AT4G21380	3.16009	1.02466e-13	5.50413e-12				AT4G28350	3.61831	2.00017e-10	4.90338e-09				AT1G13550	3.96413	1.66157e-36	4.26101e-34				AT5G40990	4.42727	4.31889e-10	4.40891e-09
		AT3G16530	3.15237	3.96344e-15	2.4865e-13				AT4G18205	3.61076	7.03124e-21	6.69665e-19				AT5G45090	3.96351	2.1089e-32	3.4321e-30				AT2G38870	4.41238	3.75451e-69	5.55977e-66
		AT5G46330	3.1403	6.88121e-30	2.00963e-27				AT2G26530	3.59598	7.25245e-20	5.93031e-18				AT5G44568	3.95315	3.1476e-28	3.73417e-26				AT5G65600	4.41137	1.8267e-20	6.86347e-19
		AT3G23250	3.12648	2.44134e-23	3.56491e-21				AT2G24600	3.59328	1.45056e-18	1.00721e-16				AT4G18170	3.95061	2.02849e-53	1.60935e-50				AT3G48850	4.39758	2.39783e-24	1.35647e-22
		AT5G48540	3.11731	7.5855e-49	8.76057e-46				AT2G28270	3.59066	3.40694e-11	9.30657e-10				AT3G30393	3.93948	6.72471e-09	7.60477e-08				AT5G39120	4.3923	1.05536e-07	7.3943e-07
		AT2G23270	3.10523	3.14779e-07	7.19235e-06				AT1G03495	3.58792	0.000677264	0.00466872				AT5G05530	3.92734	5.59744e-25	4.59895e-23				AT5G11140	4.38252	3.16518e-13	4.83497e-12
		AT3G04210	3.10253	0.000108356	0.00149951				AT5G25250	3.58651	1.20785e-21	1.27765e-19				AT1G18350	3.91852	0.000609848	0.00273693				AT5G38200	4.37871	4.92959e-39	1.10801e-36
		AT2G18690	3.09255	1.54111e-22	2.07177e-20				AT4G26260	3.58558	5.07143e-27	9.77253e-25				AT5G64667	3.91151	0.000161302	0.000827633				AT3G44300	4.37771	3.73772e-41	1.01176e-38
		AT1G72910	3.08748	0.00133406	0.013886				AT5G61090	3.58548	0.000722991	0.00493875				AT4G14365	3.89242	9.31751e-25	7.50962e-23				AT3G05370	4.37198	4.67003e-21	1.87502e-19
		AT5G52690	3.08026	0.00109019	0.0116482				AT4G28085	3.58246	1.40974e-10	3.53617e-09				AT3G53280	3.88642	6.3832e-13	1.30271e-11				AT1G58561	4.36186	2.57713e-08	1.99253e-07
		AT1G19020	3.07574	1.65282e-14	9.76626e-13				AT1G21326	3.57773	2.10729e-17	1.28076e-15				AT1G52890	3.87731	0.000426262	0.00198568				AT4G18940	4.33824	1.40921e-32	1.81925e-30
		AT4G10530	3.06224	1.45071e-14	8.61209e-13				AT5G28630	3.57117	6.09755e-23	7.77297e-21				AT4G18940	3.87692	4.46912e-35	9.9528e-33				AT3G20395	4.31766	0.000153659	0.000604316
		AT2G29110	3.06171	2.61076e-05	0.000413762				AT1G13490	3.56952	7.90785e-11	2.07137e-09				AT4G08780	3.85719	7.07495e-11	1.0939e-09				AT5G40590	4.31719	2.78018e-73	5.38372e-70
		AT4G33050	3.05524	4.06188e-18	3.42871e-16				AT1G75490	3.56216	8.32437e-16	4.25776e-14				AT4G23170	3.8481	1.80925e-28	2.21899e-26				AT1G07135	4.3024	3.45219e-08	2.60586e-07
		AT4G18250	3.04726	4.2268e-26	8.13594e-24				AT4G23170	3.55849	1.56659e-25	2.70433e-23				AT5G52670	3.83801	5.45964e-22	3.40563e-20				AT4G10520	4.29115	3.09906e-12	4.20344e-11
		AT4G35180	3.0436	3.29321e-14	1.88031e-12				AT5G40990	3.55508	3.17736e-05	0.000307327				AT3G15500	3.82418	6.96155e-10	9.1575e-09				AT1G33030	4.28714	6.71768e-52	3.84343e-49
		AT2G03540	3.03724	2.41875e-10	8.58317e-09				AT1G53080	3.53986	3.71167e-07	5.33013e-06				AT1G21110	3.82021	2.87222e-26	2.76212e-24				AT2G26530	4.27051	7.43336e-21	2.9193e-19
		AT1G16160	3.03079	2.14796e-66	9.0959e-63				AT1G79680	3.53759	5.90101e-05	0.00053477				AT1G15125	3.81951	1.78045e-21	1.04393e-19				AT1G33600	4.26983	3.92452e-26	2.67739e-24
		AT1G33612	3.02518	2.05218e-66	9.0959e-63				AT2G01560	3.53212	1.26539e-06	1.65466e-05				AT4G26950	3.8152	4.83216e-06	3.43735e-05				AT1G36622	4.25915	3.41938e-28	2.87891e-26
		AT1G79680	3.02491	0.000186469	0.00245992				AT4G18197	3.52036	7.81922e-14	3.16049e-12				AT1G36620	3.79481	3.52395e-06	2.56356e-05				AT5G47220	4.25483	2.3708e-11	2.8888e-10
		AT1G73805	3.02088	5.0872e-16	3.51238e-14				AT2G03540	3.51458	4.34856e-06	5.05124e-05				AT2G02930	3.78504	5.36266e-29	6.95539e-27				AT5G64905	4.2528	1.67479e-16	3.94031e-15
		AT1G58420	3.01909	2.9154e-08	7.83858e-07				AT1G51820	3.51447	3.18243e-14	1.35926e-12				AT4G37060	3.76154	3.51495e-20	1.77764e-18				AT1G15125	4.25225	7.39263e-18	2.05411e-16
		AT2G24850	3.01433	1.1532e-05	0.000196779				AT3G44260	3.50668	7.56606e-16	3.90202e-14				AT1G23730	3.7551	4.13083e-14	9.68638e-13				AT4G18170	4.24816	9.58643e-51	5.02768e-48
		AT1G72930	2.99475	1.96373e-38	1.10876e-35				AT1G15125	3.50363	8.77889e-20	7.08525e-18				AT1G63590	3.74956	3.27575e-15	8.98107e-14				AT1G21230	4.24312	6.83817e-16	1.51937e-14
		AT3G56710	2.96795	9.73546e-23	1.32988e-20				AT1G66090	3.49458	1.79287e-05	0.000182652				AT1G10070	3.74851	8.15862e-36	1.95407e-33				AT2G29100	4.24108	3.10045e-07	2.01162e-06
		AT4G12720	2.95459	1.82104e-60	4.20628e-57				AT1G63560	3.48605	7.07968e-05	0.000630325				AT5G25260	3.73149	1.06541e-19	5.0558e-18				AT3G26230	4.2061	1.07784e-08	8.83543e-08
		AT1G26420	2.95386	1.41561e-29	4.02716e-27				AT1G21230	3.48448	4.39731e-15	2.07023e-13				AT1G55450	3.72982	1.40328e-40	4.56749e-38				AT3G28930	4.2044	9.37741e-15	1.76829e-13
		AT1G80450	2.95153	1.10777e-40	8.04181e-38				AT4G13095	3.47842	5.05576e-06	5.7942e-05				AT3G23230	3.72475	1.0728e-12	2.11297e-11				AT1G56710	4.20432	0.0113974	0.0283124
		AT2G32020	2.94934	3.04955e-19	2.84864e-17				AT1G15330	3.45299	9.98068e-29	2.27614e-26				AT5G64890	3.72191	2.52902e-36	6.3571e-34				AT1G18570	4.18569	1.47689e-22	6.96241e-21
		AT5G46360	2.9484	4.15969e-05	0.000628729				AT5G51190	3.44798	5.17159e-17	3.02483e-15				AT2G36800	3.71865	4.70568e-05	0.000271333				AT5G67080	4.18353	9.77183e-07	5.7936e-06
		AT5G35735	2.94243	1.38667e-21	1.62361e-19				AT2G46495	3.42131	1.58465e-56	2.81367e-53				AT5G47850	3.71612	2.02619e-05	0.000126297				AT1G21130	4.18305	9.09348e-20	3.11032e-18
		AT4G15480	2.94164	1.65144e-05	0.000271936				AT3G16150	3.41487	8.66182e-06	9.49363e-05				AT5G38200	3.71067	1.31138e-35	3.08272e-33				AT5G38900	4.18188	3.15314e-28	2.66366e-26
		AT5G41750	2.93729	2.86856e-10	1.01088e-08				AT3G44860	3.41122	0.0020925	0.012429				AT4G21840	3.71041	2.89471e-28	3.45028e-26				AT1G30780	4.17263	0.00718407	0.0188761
		AT5G64890	2.93686	3.14378e-26	6.28955e-24				AT2G17040	3.40201	9.7644e-17	5.52901e-15				AT3G11740	3.69729	0.0163104	0.0481777				AT1G02630	4.15453	0.00200994	0.00612569
		AT4G28160	2.93613	0.00121962	0.0128421				AT2G29110	3.39593	1.58652e-05	0.00016371				AT3G60140	3.68502	7.67572e-15	1.98848e-13				AT5G24180	4.12778	3.59122e-07	2.29809e-06
		AT1G36640	2.93332	4.06771e-28	1.00342e-25				AT5G44580	3.39054	2.63882e-15	1.28117e-13				AT1G80840	3.68486	4.58399e-19	2.04173e-17				AT3G46190	4.12523	2.24212e-08	1.74801e-07
		AT5G57190	2.93259	2.95176e-18	2.53373e-16				AT4G22470	3.38888	5.74943e-14	2.37408e-12				AT1G07160	3.67536	5.37334e-11	8.43651e-10				AT5G54720	4.12464	1.19492e-10	1.31186e-09
		AT1G70130	2.91626	9.94485e-05	0.00138911				AT1G78830	3.38316	2.95669e-29	7.06706e-27				AT4G19370	3.67307	2.14012e-25	1.83559e-23				AT1G64660	4.12393	8.40937e-21	3.29234e-19
		AT5G45340	2.91617	7.56518e-27	1.56273e-24				AT1G25400	3.37303	3.3011e-22	3.84459e-20				AT3G21520	3.66972	1.97466e-17	7.32934e-16				AT4G33710	4.11899	0.019215	0.0448626
		AT4G34410	2.90798	0.00165907	0.0167876				AT1G21110	3.36914	4.04415e-21	4.02118e-19				AT5G05730	3.66699	4.11076e-18	1.62814e-16				AT3G53160	4.11185	1.10995e-28	9.87342e-27
		AT2G34930	2.89754	1.44113e-15	9.43717e-14				AT1G72910	3.35572	0.00310234	0.0174239				AT4G26260	3.6665	1.34332e-26	1.31676e-24				AT3G09405	4.09297	8.26236e-42	2.44702e-39
		AT1G21110	2.89389	7.76588e-19	6.89914e-17				AT4G18250	3.35392	2.25567e-27	4.55866e-25				AT3G15518	3.66475	6.36057e-28	7.3401e-26				AT1G74080	4.08494	7.90284e-16	1.73147e-14
		AT4G02330	2.89352	1.23853e-29	3.57599e-27				AT1G14260	3.35188	2.51134e-20	2.19813e-18				AT4G11393	3.66004	6.89132e-10	9.07452e-09				AT4G35770	4.07735	4.156e-13	6.26486e-12
		AT1G15520	2.89287	0.000714085	0.00812152				AT1G28190	3.34701	7.17055e-15	3.27657e-13				AT2G23260	3.65652	0.00313102	0.0115572				AT3G04000	4.07346	1.1707e-12	1.67355e-11
		AT1G67980	2.89032	2.40445e-18	2.08506e-16				AT5G20230	3.34409	2.29905e-21	2.37137e-19				AT5G22520	3.65194	3.19547e-14	7.57484e-13				AT2G14440	4.06832	3.0529e-06	1.65812e-05
		AT3G59080	2.88987	1.30772e-17	1.05481e-15				AT1G35210	3.33888	8.39502e-17	4.80837e-15				AT4G39830	3.64726	4.70485e-64	9.95389e-61				AT1G51920	4.05789	4.86426e-09	4.21815e-08
		AT3G22910	2.88546	1.5675e-33	6.32173e-31				AT2G38470	3.33851	5.68971e-19	4.20937e-17				AT5G47220	3.64544	3.88914e-12	7.05772e-11				AT4G15310	4.03967	2.31803e-12	3.2098e-11
		AT1G36622	2.87895	2.36126e-22	3.14109e-20				AT3G15440	3.33092	5.48711e-15	2.5495e-13				AT4G11470	3.63529	1.02794e-13	2.2973e-12				AT5G45090	4.03105	3.78708e-24	2.11857e-22
		AT2G44370	2.87024	3.93949e-43	3.03317e-40				AT3G03670	3.32999	3.33579e-05	0.000320406				AT1G32350	3.63253	2.37879e-05	0.000146017				AT4G13420	4.02964	3.75903e-15	7.55226e-14
		AT5G03390	2.86691	3.98323e-26	7.72565e-24				AT1G19380	3.32882	2.84521e-29	6.92205e-27				AT5G61890	3.63223	6.34943e-09	7.20927e-08				AT1G63590	4.02945	8.29465e-09	6.90279e-08
		AT3G18250	2.86296	1.90492e-17	1.50311e-15				AT5G42830	3.32342	4.09808e-27	8.08492e-25				AT4G22710	3.63045	2.0135e-14	4.89304e-13				AT3G44717	4.01864	0.0209243	0.0483033
		AT1G61560	2.85571	1.90157e-24	3.15785e-22				AT4G17500	3.31904	3.93903e-15	1.86542e-13				AT4G13300	3.62965	8.49162e-24	6.35944e-22				AT3G28580	4.01808	1.24356e-14	2.2968e-13
		AT3G45060	2.84033	0.00181296	0.0181496				AT1G72920	3.29948	1.4439e-13	5.62577e-12				AT5G28630	3.62688	1.80592e-24	1.41073e-22				AT5G42830	4.01333	3.911e-31	4.60072e-29
		AT1G35210	2.83613	6.65241e-14	3.67445e-12				AT4G37780	3.28538	5.07748e-21	4.91113e-19				AT1G28190	3.60971	7.98718e-19	3.52046e-17				AT3G01970	4.01294	3.30764e-23	1.67202e-21
		AT4G40020	2.82812	1.1086e-13	5.89273e-12				AT3G23120	3.27653	1.04539e-10	2.6735e-09				AT2G30660	3.60658	7.52923e-09	8.45432e-08				AT4G18250	4.00946	1.12203e-31	1.35799e-29
		AT1G09932	2.8234	9.69445e-26	1.7849e-23				AT4G18170	3.27412	5.35874e-34	2.1144e-31				AT5G48430	3.60484	1.78713e-29	2.40061e-27				AT5G58680	4.009	1.44028e-06	8.30266e-06
		AT4G20000	2.8066	3.14045e-46	2.75147e-43				AT5G64750	3.26813	1.04559e-25	1.84336e-23				AT5G44420	3.59505	0.00644693	0.0216673				AT5G07430	4.00183	1.35605e-06	7.87116e-06
		AT1G18382	2.80563	5.9708e-11	2.33394e-09				AT1G07690	3.26348	1.25977e-20	1.1513e-18				AT4G11170	3.58868	1.59723e-22	1.05876e-20				AT1G54950	4.0013	2.92348e-08	2.23491e-07
		AT1G02930	2.80558	3.73236e-16	2.62692e-14				AT2G41280	3.26219	0.000269507	0.00208073				AT1G18830	3.56764	4.13036e-06	2.96974e-05				AT1G27730	3.99704	1.66457e-16	3.91992e-15
		AT4G22470	2.80133	8.04108e-13	3.84761e-11				AT5G39670	3.25574	9.31876e-21	8.70849e-19				AT3G09405	3.56162	7.90715e-39	2.25558e-36				AT3G01960	3.99234	0.00369556	0.0104943
		AT3G63350	2.79821	5.49943e-10	1.86058e-08				AT5G44582	3.25527	2.74033e-39	1.51376e-36				AT1G15040	3.55858	1.51111e-17	5.67517e-16				AT1G05880	3.9912	2.75626e-23	1.39891e-21
		AT2G46495	2.79105	1.15352e-46	1.12725e-43				AT1G58300	3.25453	0.00195176	0.011688				AT5G03390	3.55185	1.64006e-34	3.3852e-32				AT2G38860	3.98934	8.18708e-22	3.62855e-20
		AT1G14480	2.77929	9.39311e-28	2.20982e-25				AT4G39830	3.24353	2.94637e-50	3.66204e-47				AT4G28460	3.55148	1.50038e-15	4.33351e-14				AT1G68450	3.98858	1.05252e-12	1.51406e-11
		AT5G40590	2.77641	6.65174e-52	8.89512e-49				AT1G01560	3.23863	1.59126e-13	6.15171e-12				AT4G23610	3.55112	3.78052e-22	2.3995e-20				AT5G06860	3.98207	3.50379e-72	6.22286e-69
		AT2G37430	2.77538	6.63588e-12	2.91703e-10				AT4G15310	3.23692	8.80526e-05	0.000771251				AT1G68450	3.54851	1.57867e-13	3.46107e-12				AT3G46680	3.97554	1.20274e-11	1.51086e-10
		AT3G01500	2.76286	5.04975e-06	9.29067e-05				AT2G44370	3.22802	2.60096e-47	2.48672e-44				AT2G25735	3.54474	2.0538e-18	8.50603e-17				AT1G13480	3.97204	3.43103e-48	1.57041e-45
		AT3G55840	2.75492	9.83941e-16	6.57894e-14				AT1G68450	3.21399	2.04292e-10	4.9885e-09				AT1G21230	3.54017	1.55407e-16	5.01331e-15				AT3G44840	3.97192	2.26473e-09	2.06566e-08
		AT5G52720	2.75378	1.81405e-20	1.90461e-18				AT5G64890	3.19745	1.86452e-26	3.51122e-24				AT1G64660	3.53136	2.85757e-22	1.84601e-20				AT1G53625	3.96257	1.34727e-16	3.22091e-15
		AT1G67856	2.74651	0.0020799	0.0204364				AT3G05370	3.18382	1.84634e-07	2.77991e-06				AT1G36640	3.52598	6.61205e-36	1.59873e-33				AT4G27300	3.9507	2.11633e-12	2.94642e-11
		AT4G23190	2.74485	4.74905e-33	1.85637e-30				AT1G16150	3.17958	3.6714e-48	3.80265e-45				AT5G44580	3.52334	2.13104e-20	1.10867e-18				AT5G64890	3.93751	4.6973e-32	5.9125e-30
		AT4G19925	2.74181	2.7914e-06	5.44174e-05				AT1G09421	3.17667	0.000574445	0.0040452				AT3G23550	3.5233	2.34655e-09	2.86002e-08				AT3G23250	3.93486	3.06713e-26	2.12121e-24
		AT5G48430	2.71851	2.3668e-20	2.44454e-18				AT4G13090	3.17542	8.50877e-08	1.36459e-06				AT3G26230	3.52081	1.77904e-10	2.5814e-09				AT1G21890	3.9296	5.23569e-06	2.72264e-05
		AT5G40000	2.71332	2.39987e-05	0.000381577				AT2G47550	3.17342	5.79574e-83	3.60176e-79				AT4G33050	3.51801	9.67322e-21	5.25875e-19				AT4G31960	3.91	1.23395e-15	2.61918e-14
		AT2G04040	2.71115	8.15572e-26	1.51256e-23				AT5G54490	3.17145	3.69096e-49	4.17045e-46				AT1G58602	3.51585	2.55728e-25	2.17138e-23				AT4G22710	3.90757	7.14545e-13	1.0446e-11
		AT4G17090	2.69488	3.65216e-05	0.000558328				AT1G11185	3.15541	4.36554e-18	2.87086e-16				AT5G65690	3.51451	1.74333e-32	2.88999e-30				AT3G21080	3.90515	0.00271954	0.00800707
		AT4G36500	2.69102	1.28049e-20	1.36128e-18				AT3G20395	3.15056	0.000933448	0.0061679				AT2G18690	3.48707	6.68045e-25	5.41864e-23				AT1G26420	3.90427	2.61994e-33	3.62387e-31
		AT1G67000	2.68679	2.38665e-19	2.27116e-17				AT2G32020	3.14572	4.12472e-20	3.51138e-18				AT1G22890	3.48426	8.85452e-23	6.1253e-21				AT5G43570	3.89233	2.61567e-09	2.35757e-08
		AT1G01560	2.68318	8.49477e-12	3.66697e-10				AT5G44690	3.14088	6.25015e-05	0.000562922				AT5G64510	3.47994	8.9531e-29	1.12525e-26				AT5G22270	3.88987	2.79355e-21	1.15476e-19
		AT2G01560	2.68293	0.000636907	0.00731249				AT5G27420	3.12909	9.21222e-24	1.27572e-21				AT5G36925	3.47166	1.33257e-20	7.1525e-19				AT1G71520	3.8821	1.14554e-13	1.86894e-12
		AT2G39200	2.67307	2.42762e-22	3.21255e-20				AT2G44840	3.12823	1.32132e-07	2.02875e-06				AT5G01540	3.46976	1.48497e-11	2.49891e-10				AT5G05730	3.85476	5.04064e-15	9.91352e-14
		AT4G39580	2.66986	4.40512e-22	5.59627e-20				AT4G03460	3.11998	8.84743e-52	1.22183e-48				AT5G22270	3.46552	1.31813e-20	7.08999e-19				AT1G62420	3.85305	6.91174e-16	1.53436e-14
		AT3G46190	2.66165	0.0025679	0.0244273				AT1G66920	3.11246	4.73989e-07	6.66804e-06				AT1G59950	3.45982	0.00249159	0.0094582				AT5G39630	3.85147	0.000153701	0.000604386
		AT5G44568	2.66027	4.54878e-15	2.81891e-13				AT1G70700	3.11206	8.05423e-06	8.86678e-05				AT1G80160	3.4587	6.1567e-09	7.01239e-08				AT1G58602	3.85029	1.00035e-21	4.37201e-20
		AT4G29780	2.65761	2.74521e-14	1.57806e-12				AT5G04340	3.11004	8.98141e-17	5.12064e-15				AT1G33030	3.45767	4.87476e-44	2.09764e-41				AT1G66600	3.84967	6.11711e-11	6.97428e-10
		AT3G10720	2.65326	1.45047e-54	2.30334e-51				AT1G74930	3.10315	0.00539914	0.0280912				AT1G75490	3.45206	2.68552e-20	1.37183e-18				AT3G47340	3.84611	2.84309e-13	4.37213e-12
		AT4G20780	2.6516	1.16271e-32	4.22031e-30				AT1G02920	3.06739	1.44866e-13	5.63548e-12				AT4G31960	3.45072	1.47231e-15	4.267e-14				AT5G13080	3.83375	5.24485e-13	7.81265e-12
		AT5G07430	2.65032	0.00296692	0.027786				AT5G14700	3.06548	6.51218e-08	1.0643e-06				AT3G15440	3.4506	1.12202e-18	4.7635e-17				AT2G21900	3.83341	2.14588e-10	2.28513e-09
		AT4G23610	2.64467	4.15263e-14	2.35513e-12				AT1G02620	3.06405	0.000202081	0.00161366				AT1G04370	3.44519	0.000300928	0.00145302				AT3G21781	3.817	1.94496e-08	1.53055e-07
		AT3G52430	2.64214	5.35349e-27	1.12414e-24				AT5G66020	3.06063	2.48773e-05	0.000247063				AT3G53160	3.4387	1.9207e-26	1.86118e-24				AT1G17600	3.81478	0.00222548	0.00670708
		AT5G14700	2.62661	7.24173e-07	1.55446e-05				AT1G36640	3.05219	8.07475e-26	1.44404e-23				AT1G25220	3.43653	7.18455e-39	2.09657e-36				AT5G49690	3.81225	2.854e-15	5.81754e-14
		AT1G72900	2.62393	1.94388e-15	1.25674e-13				AT3G53280	3.04883	2.98714e-08	5.19261e-07				AT1G36622	3.42974	1.18608e-26	1.17625e-24				AT5G44590	3.81211	3.46794e-12	4.66107e-11
		AT4G20830	2.61796	2.95321e-40	2.02798e-37				AT5G46295	3.04759	1.84114e-05	0.000187186				AT5G20230	3.40441	3.14383e-24	2.426e-22				AT1G03495	3.80791	0.000445869	0.00158603
		AT3G17700	2.5949	5.75089e-20	5.68555e-18				AT5G26920	3.04591	3.52689e-24	5.15714e-22				AT1G66600	3.39772	2.55542e-11	4.16948e-10				AT2G41100	3.80579	2.06349e-37	4.05831e-35
		AT5G44070	2.58778	3.74664e-34	1.67008e-31				AT5G13220	3.0411	0.00102745	0.00672472				AT4G23260	3.39533	4.24398e-44	1.85769e-41				AT2G43570	3.79844	3.27853e-25	2.02786e-23
		AT1G65484	2.58674	5.85722e-10	1.96852e-08				AT5G64870	3.04073	2.66526e-05	0.00026218				AT3G23250	3.39063	3.81059e-26	3.5964e-24				AT4G18990	3.79613	3.30405e-06	1.78489e-05
		AT1G69840	2.57812	7.44694e-62	1.89212e-58				AT2G18690	3.02569	8.3214e-19	6.03071e-17				AT1G56242	3.39028	0.000912189	0.00391259				AT3G23550	3.77151	3.19725e-08	2.42871e-07
		AT3G07250	2.57761	4.72472e-06	8.78169e-05				AT5G35735	3.02488	6.90692e-20	5.6692e-18				AT1G21326	3.38016	8.00701e-19	3.52308e-17				AT4G13300	3.7632	2.46271e-19	8.06194e-18
		AT4G39830	2.57396	2.74342e-39	1.70012e-36				AT3G56710	3.02045	3.89965e-18	2.57812e-16				AT2G26530	3.37018	3.84806e-18	1.53814e-16				AT1G21320	3.76234	2.15118e-42	6.60413e-40
		AT4G21840	2.57005	3.38486e-16	2.39561e-14				AT3G26170	3.01644	0.00194768	0.0116692				AT5G37485	3.36557	2.08336e-33	3.77803e-31				AT3G54625	3.76085	1.16195e-19	3.93688e-18
		AT5G57510	2.56182	8.37327e-07	1.7848e-05				AT5G06865	3.01416	0.00077346	0.00523602				AT2G44370	3.3558	2.47202e-50	1.74332e-47				AT3G15500	3.75517	3.15516e-07	2.04396e-06
		AT2G25735	2.55552	1.09626e-11	4.6813e-10				AT1G27020	3.01076	1.9208e-22	2.30663e-20				AT3G47380	3.35302	3.136e-31	4.73909e-29				AT3G63380	3.75277	1.06208e-13	1.74181e-12
		AT1G72920	2.53787	4.7382e-10	1.61595e-08				AT5G22250	2.9967	7.65969e-20	6.22237e-18				AT3G13433	3.35287	6.39434e-05	0.00035734				AT4G17490	3.74843	7.83184e-18	2.17375e-16
		AT2G44340	2.53304	5.09226e-11	2.00285e-09				AT1G69890	2.99542	1.06513e-19	8.51348e-18				AT5G17990	3.35218	4.635e-31	6.92197e-29				AT2G45760	3.74736	4.23867e-11	4.95377e-10
		AT4G26200	2.51049	5.04405e-14	2.83538e-12				AT4G15480	2.99414	3.71023e-05	0.000352962				AT1G14870	3.35141	2.02493e-28	2.45976e-26				AT5G15850	3.74498	0.00142703	0.00452672
		AT3G21520	2.50903	6.87992e-10	2.28503e-08				AT2G41230	2.99295	1.16082e-11	3.39611e-10				AT1G63570	3.35095	1.86405e-05	0.000117431				AT3G04420	3.73739	3.31036e-13	5.04144e-12
		AT1G65490	2.50625	7.02302e-07	1.51221e-05				AT4G28460	2.97991	4.01861e-10	9.32722e-09				AT5G47380	3.33789	0.00837969	0.0271184				AT5G20230	3.72363	6.3086e-24	3.42269e-22
		AT2G35930	2.50604	1.55193e-18	1.3597e-16				AT5G52710	2.97756	5.36677e-07	7.44045e-06				AT1G70700	3.33638	1.86339e-06	1.42364e-05				AT1G80840	3.71828	7.71564e-15	1.47594e-13
		AT1G27730	2.49432	7.68978e-11	2.97385e-09				AT2G34000	2.97599	4.40903e-35	1.99272e-32				AT2G29110	3.33592	2.78513e-05	0.000168194				AT2G35730	3.6888	1.82627e-14	3.3099e-13
		AT1G76640	2.48571	1.36637e-11	5.7478e-10				AT2G29460	2.975	3.76443e-08	6.46691e-07				AT1G19250	3.33164	1.09897e-11	1.8801e-10				AT4G22690	3.68844	1.05411e-21	4.55947e-20
		AT4G38560	2.48112	0.00169473	0.0171007				AT3G50480	2.97392	1.91874e-17	1.16902e-15				AT5G36970	3.32406	0.0156246	0.0464221				AT2G28630	3.6738	1.3708e-07	9.42853e-07
		AT5G46295	2.47517	0.000337388	0.00418164				AT5G10380	2.97186	2.5255e-17	1.52376e-15				AT2G37430	3.3156	8.27062e-15	2.13389e-13				AT4G14226	3.66018	0.0138874	0.0336771
		AT1G11920	2.47057	6.79359e-10	2.26227e-08				AT1G53980	2.95875	7.30919e-30	1.83527e-27				AT2G43570	3.31259	6.85014e-26	6.23338e-24				AT5G26920	3.65427	1.30235e-27	1.05081e-25
		AT3G44630	2.46526	2.3713e-10	8.42659e-09				AT3G53820	2.95372	0.000317019	0.00240478				AT3G62950	3.30405	2.11217e-24	1.6449e-22				AT1G13550	3.65088	1.12191e-24	6.5988e-23
		AT1G72940	2.46336	9.50829e-23	1.30587e-20				AT3G24400	2.95336	5.82146e-11	1.55268e-09				AT5G13080	3.30146	1.25679e-13	2.77938e-12				AT3G43200	3.64622	0.00239589	0.00716321
		AT4G14680	2.46261	1.54608e-11	6.4398e-10				AT2G28850	2.95305	2.53125e-06	3.08139e-05				AT5G60900	3.29631	9.85965e-16	2.91405e-14				AT1G62760	3.64127	8.1545e-06	4.11221e-05
		AT1G28190	2.45523	8.92273e-11	3.41429e-09				AT4G01700	2.951	5.18716e-70	1.43269e-66				AT3G50160	3.29308	2.2589e-19	1.04461e-17				AT2G46750	3.6402	1.83811e-21	7.75086e-20
		AT1G07690	2.45465	3.9217e-15	2.4664e-13				AT3G47430	2.94754	0.00144347	0.00904052				AT4G11000	3.29228	4.06161e-18	1.61119e-16				AT1G36640	3.63657	4.90846e-30	5.04349e-28
		AT5G46350	2.45014	1.04622e-13	5.58452e-12				AT1G72416	2.94425	8.01054e-14	3.2221e-12				AT1G57630	3.29178	3.84437e-14	9.02876e-13				AT3G26180	3.63464	0.000797586	0.00268669
		AT5G48530	2.44975	5.54033e-33	2.13286e-30				AT1G15040	2.93966	6.24602e-13	2.22441e-11				AT5G40990	3.29052	2.58761e-08	2.67158e-07				AT5G52750	3.63314	2.1453e-19	7.08739e-18
		AT4G17490	2.44494	1.76616e-12	8.27942e-11				AT4G23610	2.93215	8.9103e-12	2.66217e-10				AT3G24400	3.28443	2.3249e-15	6.52204e-14				AT4G39580	3.62051	1.93181e-27	1.51973e-25
		AT5G51480	2.44396	0.00304825	0.028422				AT5G65130	2.93011	0.00143483	0.00899999				AT5G52750	3.28087	3.16513e-19	1.44045e-17				AT4G33050	3.61477	7.42379e-17	1.82506e-15
		AT4G15417	2.44111	6.0946e-25	1.05809e-22				AT1G57990	2.92974	3.78716e-10	8.86453e-09				AT4G17490	3.28065	5.57681e-19	2.47958e-17				AT5G46770	3.59267	0.00241442	0.00720973
		AT4G36110	2.43554	1.75277e-12	8.23189e-11				AT5G12340	2.92815	1.21044e-13	4.7506e-12				AT5G14470	3.26955	3.65496e-16	1.13855e-14				AT1G13520	3.58654	4.36653e-18	1.24912e-16
		AT5G06860	2.42474	1.00272e-39	6.70448e-37				AT1G74650	2.92602	1.27905e-27	2.60612e-25				AT1G21320	3.26861	1.50905e-37	4.16433e-35				AT5G37490	3.58086	1.59128e-14	2.90071e-13
		AT1G78830	2.4179	2.79408e-18	2.40651e-16				AT1G64065	2.92433	5.31083e-08	8.87209e-07				AT2G28630	3.26585	2.40457e-08	2.49784e-07				AT5G25260	3.57502	3.87792e-13	5.87029e-12
		AT1G63245	2.41374	1.1878e-23	1.81805e-21				AT4G12490	2.91905	0.00277909	0.0158952				AT5G38900	3.26274	2.18263e-23	1.58775e-21				AT1G67810	3.57062	1.77606e-30	1.92718e-28
		AT3G56790	2.40263	1.71607e-10	6.2467e-09				AT4G08860	2.9084	1.58554e-05	0.000163676				AT3G03240	3.26099	0.00200909	0.00784841				AT1G75490	3.56795	4.6646e-15	9.20272e-14
		AT5G03210	2.39326	2.52559e-08	6.8926e-07				AT4G18940	2.90547	9.63589e-20	7.72674e-18				AT3G14225	3.25978	2.12664e-27	2.2403e-25				AT5G39100	3.56109	2.16262e-13	3.37519e-12
		AT3G44260	2.38794	3.50105e-09	1.05772e-07				AT4G19925	2.90411	1.60085e-05	0.000165051				AT1G15330	3.24874	5.89847e-26	5.44546e-24				AT1G01560	3.56093	2.08077e-15	4.29708e-14
		AT5G60350	2.38272	6.60782e-12	2.90973e-10				AT3G21781	2.90086	4.82883e-05	0.000446891				AT3G48580	3.24372	0.00483621	0.0169447				AT1G02620	3.55925	0.000601258	0.00208056
		AT2G27660	2.38191	1.43193e-16	1.02776e-14				AT3G16120	2.88694	1.21725e-05	0.000128814				AT1G01560	3.23702	2.62746e-15	7.31425e-14				AT1G08860	3.55818	0.00473443	0.0130871
		AT1G21230	2.38144	7.64536e-09	2.20994e-07				AT5G01732	2.8854	1.97699e-06	2.4703e-05				AT4G38560	3.22844	8.83844e-05	0.000477426				AT5G59190	3.54095	0.00349442	0.0099828
		AT1G67470	2.37756	1.44657e-18	1.27178e-16				AT2G44080	2.88185	2.18726e-14	9.55551e-13				AT1G43675	3.2186	4.24479e-16	1.30944e-14				AT1G21326	3.54034	7.17381e-16	1.58493e-14
		AT2G20142	2.37474	1.99905e-15	1.28913e-13				AT5G22270	2.87782	1.38089e-12	4.70868e-11				AT4G28085	3.21825	3.7083e-10	5.09174e-09				AT5G24600	3.53998	6.52284e-33	8.78107e-31
		AT5G42380	2.37382	0.00228829	0.0221491				AT3G48650	2.87513	4.35034e-07	6.17947e-06				AT1G25400	3.21598	8.10229e-21	4.4524e-19				AT1G22890	3.5317	1.48657e-18	4.49794e-17
		AT2G23680	2.37103	2.3422e-23	3.43993e-21				AT1G61560	2.87083	1.96222e-22	2.34504e-20				AT3G23120	3.21222	1.05409e-10	1.59103e-09				AT1G32960	3.52497	1.93959e-16	4.52523e-15
		AT2G26530	2.37077	1.4232e-11	5.9671e-10				AT3G62950	2.86451	9.70801e-12	2.8763e-10				AT2G21900	3.21111	3.26747e-09	3.88182e-08				AT3G57460	3.52481	0.000396178	0.00142518
		AT5G56550	2.36972	1.54828e-25	2.78998e-23				AT2G35930	2.8636	1.71977e-20	1.54332e-18				AT5G39120	3.21093	2.13103e-06	1.615e-05				AT3G60270	3.51919	3.2444e-06	1.75493e-05
		AT5G38200	2.36969	1.75655e-18	1.52844e-16				AT3G57460	2.86005	0.000947123	0.0062483				AT2G46495	3.20849	1.31913e-59	1.76263e-56				AT4G11470	3.51411	4.83658e-10	4.89964e-09
		AT5G01100	2.36325	1.77315e-22	2.37116e-20				AT4G39580	2.85858	3.1466e-21	3.19258e-19				AT1G55020	3.2071	0.000114675	0.000605475				AT5G47850	3.50406	0.000921038	0.00304921
		AT1G63590	2.36278	7.81432e-06	0.00013836				AT1G19020	2.85491	2.24211e-11	6.3048e-10				AT4G18250	3.20236	2.087e-27	2.21693e-25				AT2G14990	3.49649	3.65557e-09	3.22895e-08
		AT5G01550	2.36039	8.0598e-15	4.89913e-13				AT2G27389	2.84566	4.67958e-19	3.47239e-17				AT5G11210	3.20151	1.50256e-32	2.5263e-30				AT4G10830	3.49241	2.05768e-18	6.13019e-17
		AT4G22640	2.3577	4.0887e-15	2.55247e-13				AT4G20780	2.8436	1.89684e-33	6.83358e-31				AT1G67810	3.20116	1.914e-35	4.45804e-33				AT1G76520	3.47981	4.46597e-52	2.67682e-49
		AT1G50740	2.35361	1.67366e-46	1.57498e-43				AT4G02330	2.83651	2.69727e-26	5.00364e-24				AT5G40180	3.20025	0.000250575	0.00123191				AT1G30030	3.47133	0.00555491	0.0150429
		AT5G45090	2.35186	5.96632e-13	2.88747e-11				AT3G10720	2.83417	2.52947e-57	5.23979e-54				AT3G50480	3.19988	4.43022e-22	2.78508e-20				AT5G28630	3.4656	1.20757e-17	3.29353e-16
		AT4G24380	2.34405	1.93717e-14	1.13409e-12				AT3G14225	2.83389	6.20978e-21	5.95995e-19				AT5G26920	3.19638	4.02905e-27	4.1922e-25				AT5G25920	3.46419	0.000218177	0.000829667
		AT5G66210	2.34243	3.26835e-19	3.04184e-17				AT5G65690	2.83343	2.7785e-24	4.11119e-22				AT3G63380	3.19325	9.68308e-15	2.47318e-13				AT3G29190	3.4628	5.39634e-07	3.34106e-06
		AT5G44820	2.3419	3.26103e-28	8.12317e-26				AT4G20000	2.83284	2.62881e-39	1.48516e-36				AT2G38240	3.189	0.00314343	0.0115912				AT1G64065	3.46017	1.2111e-09	1.15093e-08
		AT2G47550	2.34178	1.60189e-52	2.26116e-49				AT1G28600	2.82985	4.39585e-09	8.73478e-08				AT4G18990	3.18485	6.65573e-05	0.000370398				AT5G52350	3.45807	1.07889e-09	1.03309e-08
		AT5G44910	2.33922	1.88708e-24	3.15441e-22				AT1G69490	2.82704	6.53e-18	4.21574e-16				AT2G18970	3.18091	3.82665e-24	2.92624e-22				AT1G25220	3.45586	1.11606e-30	1.2377e-28
		AT3G19615	2.33696	6.53743e-08	1.65277e-06				AT1G67810	2.82693	1.6912e-25	2.8993e-23				AT4G23220	3.17262	9.59609e-06	6.39605e-05				AT1G67160	3.45289	0.00634895	0.0169095
		AT1G15330	2.33559	2.01909e-17	1.58336e-15				AT2G23170	2.82634	4.52547e-09	8.96863e-08				AT4G27300	3.17164	1.63988e-13	3.58289e-12				AT5G11210	3.45212	1.70302e-33	2.38177e-31
		AT2G20960	2.32338	6.41767e-16	4.37159e-14				AT1G58420	2.81852	7.84209e-07	1.05887e-05				AT1G64400	3.16838	5.9297e-32	9.29279e-30				AT2G37830	3.44947	0.0156344	0.0374091
		AT1G02920	2.31973	9.47473e-11	3.59841e-09				AT4G28703	2.80419	1.29085e-17	8.12351e-16				AT5G35777	3.1648	1.37046e-06	1.07089e-05				AT4G16000	3.44745	1.26051e-15	2.6688e-14
		AT1G75490	2.31804	4.10263e-10	1.41055e-08				AT2G15050	2.79696	0.00162866	0.0100435				AT1G13520	3.16179	1.87221e-18	7.79206e-17				AT3G26830	3.42787	6.40328e-10	6.34631e-09
		AT1G25400	2.31721	1.18299e-12	5.58687e-11				AT5G48540	2.79676	4.0413e-35	1.89545e-32				AT1G61560	3.16087	3.44544e-27	3.61457e-25				AT5G64750	3.41644	1.20746e-26	8.63542e-25
		AT2G41280	2.31224	0.00048758	0.00574336				AT4G13500	2.79583	7.7961e-13	2.75669e-11				AT2G28680	3.15747	9.31846e-09	1.03264e-07				AT1G14870	3.41292	9.93999e-23	4.76627e-21
		AT4G28703	2.3064	2.73317e-16	1.93979e-14				AT4G24570	2.78018	1.99179e-06	2.48553e-05				AT5G66020	3.15609	1.7253e-06	1.32773e-05				AT2G25440	3.41217	2.77027e-06	1.51507e-05
		AT1G51620	2.29578	9.14029e-24	1.42476e-21				AT3G29190	2.77449	0.001222	0.00782093				AT4G39580	3.1531	1.62283e-27	1.76825e-25				AT1G77210	3.41107	1.06051e-09	1.01703e-08
		AT1G17147	2.29397	1.84501e-17	1.46494e-15				AT4G18340	2.76135	4.16644e-27	8.15508e-25				AT3G59080	3.14564	4.25258e-19	1.89744e-17				AT2G37430	3.39671	2.50742e-14	4.4452e-13
		AT1G05680	2.29315	5.94958e-06	0.000107745				AT1G29670	2.75755	9.96932e-15	4.50176e-13				AT3G08970	3.14484	3.11621e-32	5.00724e-30				AT5G10945	3.38649	0.00491468	0.0135171
		AT2G20880	2.291	1.12257e-05	0.00019194				AT3G14620	2.75273	7.53437e-19	5.50851e-17				AT4G22690	3.13866	3.68125e-22	2.35414e-20				AT4G21680	3.3819	2.10142e-09	1.92578e-08
		AT3G52450	2.28453	5.93699e-29	1.58786e-26				AT2G26695	2.75106	2.57506e-05	0.000254516				AT1G78830	3.12558	4.1052e-25	3.40598e-23				AT3G50310	3.37014	1.61332e-05	7.67743e-05
		AT5G25920	2.27788	0.00386029	0.034597				AT4G36500	2.74798	2.2253e-19	1.71259e-17				AT3G20395	3.12499	0.00038884	0.00182744				AT5G48540	3.36341	1.38138e-37	2.73817e-35
		AT5G59570	2.27467	1.20943e-28	3.13563e-26				AT1G17380	2.74685	0.000234693	0.00184854				AT3G15356	3.1164	1.07355e-11	1.83909e-10				AT5G38940	3.35057	1.93218e-35	3.13811e-33
		AT5G43520	2.27359	3.81679e-23	5.47893e-21				AT2G25410	2.74597	3.72011e-20	3.19981e-18				AT1G27730	3.11561	3.91209e-15	1.0566e-13				AT5G39610	3.34592	3.432e-18	9.94214e-17
		AT2G41880	2.27001	1.63673e-29	4.47161e-27				AT2G20835	2.74542	0.000760698	0.00516087				AT5G58680	3.11389	6.05074e-05	0.00034016				AT5G17990	3.34268	2.02082e-24	1.15356e-22
		AT5G16330	2.26374	6.51249e-06	0.000117271				AT1G22110	2.74483	6.32241e-06	7.05839e-05				AT3G01990	3.11155	2.25434e-21	1.3067e-19				AT4G17500	3.3417	7.62674e-12	9.82576e-11
		AT1G68450	2.25893	9.26068e-07	1.95266e-05				AT1G16160	2.74172	1.28778e-48	1.39181e-45				AT3G50310	3.10967	8.59325e-06	5.79303e-05				AT2G28680	3.33932	5.40285e-07	3.34427e-06
		AT1G65486	2.25065	8.27024e-10	2.71136e-08				AT4G18950	2.73834	1.55266e-44	1.16958e-41				AT3G47340	3.10343	8.26497e-12	1.43917e-10				AT5G38930	3.33726	1.7615e-07	1.19333e-06
		AT2G27389	2.24734	2.46627e-14	1.43066e-12				AT2G38870	2.73809	2.87088e-40	1.69915e-37				AT1G58300	3.09315	0.000288279	0.00139752				AT5G37485	3.33722	6.23001e-27	4.62638e-25
		AT1G64065	2.24569	3.32583e-06	6.36316e-05				AT1G49000	2.73003	3.44151e-19	2.60027e-17				AT1G67160	3.08449	0.00167027	0.00667162				AT1G07690	3.33185	2.23777e-21	9.35774e-20
		AT3G25760	2.24423	0.00345969	0.0315163				AT2G35710	2.72962	1.01844e-08	1.90349e-07				AT3G01970	3.07295	2.32725e-22	1.51498e-20				AT3G11773	3.32297	7.77445e-12	9.99561e-11
		AT4G04570	2.24135	1.60457e-15	1.04805e-13				AT5G43520	2.72901	3.00443e-28	6.55124e-26				AT4G18950	3.06251	2.37081e-54	2.22926e-51				AT1G76410	3.3123	7.62975e-23	3.71511e-21
		AT1G27020	2.2401	1.40102e-16	1.01044e-14				AT3G50160	2.72372	4.17882e-14	1.74877e-12				AT5G05965	3.05993	1.3983e-09	1.76354e-08				AT4G19800	3.30211	0.0182499	0.0428727
		AT5G44580	2.23788	1.21208e-10	4.53558e-09				AT4G13300	2.7219	8.38232e-16	4.2786e-14				AT1G11300	3.05319	1.76385e-25	1.52315e-23				AT3G60420	3.29377	8.36873e-05	0.00034759
		AT1G30700	2.2342	2.51719e-19	2.38644e-17				AT1G78410	2.72052	5.05046e-09	9.91662e-08				AT4G28350	3.05201	6.31263e-09	7.17391e-08				AT2G46495	3.28971	1.39863e-49	6.52022e-47
		AT1G14260	2.2295	5.53238e-12	2.47913e-10				AT1G12030	2.71668	0.00269244	0.0154605				AT5G24600	3.04196	1.23134e-28	1.53242e-26				AT3G15356	3.28583	2.9584e-10	3.09281e-09
		AT3G57700	2.22175	7.8176e-15	4.7633e-13				AT4G13395	2.71373	5.08656e-07	7.0955e-06				AT1G19020	3.04156	5.41651e-13	1.11258e-11				AT2G25735	3.27951	1.96735e-12	2.74688e-11
		AT2G38210	2.22133	2.61549e-08	7.11504e-07				AT1G76600	2.71116	1.03582e-20	9.64364e-19				AT3G44840	3.03984	6.26661e-08	6.12382e-07				AT1G60730	3.26884	3.30571e-69	5.20112e-66
		AT2G34180	2.21133	2.03411e-11	8.39003e-10				AT5G19240	2.70791	9.37888e-16	4.75796e-14				AT3G48650	3.03607	1.05208e-06	8.37311e-06				AT5G39490	3.26622	2.04455e-09	1.87845e-08
		AT4G38140	2.20852	2.06489e-12	9.57383e-11				AT1G70130	2.70718	0.0018019	0.0109439				AT3G53590	3.0151	9.51619e-31	1.38056e-28				AT1G71695	3.25882	1.53993e-13	2.46448e-12
		AT5G38990	2.20698	3.74769e-10	1.29377e-08				AT5G25970	2.70509	8.64864e-07	1.16084e-05				AT1G14260	3.01219	3.84152e-17	1.35268e-15				AT5G61890	3.24882	9.95467e-08	6.99802e-07
		AT4G18422	2.20523	0.000219393	0.00285425				AT1G13520	2.69468	2.47421e-12	8.1462e-11				AT4G01700	3.00848	2.32465e-72	5.90181e-69				AT5G39030	3.24703	0.000104638	0.000426034
		AT4G01010	2.18955	1.67792e-15	1.09035e-13				AT5G60350	2.69223	8.16386e-13	2.87854e-11				AT3G10720	3.00261	4.6712e-59	5.64725e-56				AT3G32925	3.24536	0.000919259	0.00304412
		AT3G50140	2.18939	2.15787e-15	1.38453e-13				AT1G63590	2.69112	1.70295e-06	2.1598e-05				AT4G26255	3.00007	0.0047281	0.0166164				AT2G44070	3.2394	0.011667	0.0288891
		AT1G49000	2.18047	6.93325e-16	4.6976e-14				AT5G16330	2.68208	3.1669e-08	5.48973e-07				AT5G05340	2.99651	0.00628674	0.0211963				AT1G11300	3.23621	4.72518e-19	1.50002e-17
		AT1G61340	2.18046	1.63447e-10	5.9926e-09				AT5G62150	2.67783	2.96462e-16	1.62323e-14				AT5G04310	2.99585	5.08712e-15	1.34533e-13				AT1G05680	3.23253	4.40885e-07	2.76848e-06
		AT4G26260	2.17502	2.9852e-13	1.50492e-11				AT5G39110	2.67526	0.000259508	0.00201149				AT3G48640	2.9803	2.94447e-09	3.52781e-08				AT1G29290	3.23192	1.32623e-23	6.94105e-22
		AT1G16130	2.17287	2.63993e-13	1.3335e-11				AT3G47340	2.67451	1.99033e-10	4.88406e-09				AT1G65486	2.97948	1.49752e-12	2.88679e-11				AT4G13310	3.22672	6.56782e-11	7.46449e-10
		AT2G30750	2.16594	5.0219e-05	0.000746614				AT2G32030	2.66967	5.14583e-15	2.40442e-13				AT2G22121	2.9672	0.00645057	0.0216762				AT4G26120	3.22505	1.14931e-20	4.42386e-19
		AT3G56880	2.16583	1.92176e-29	5.19447e-27				AT3G15356	2.66874	8.53162e-09	1.614e-07				AT1G25275	2.96373	1.78719e-27	1.93077e-25				AT3G21780	3.22395	4.39476e-08	3.26449e-07
		AT3G48650	2.16412	1.05659e-05	0.000181883				AT5G08790	2.66311	1.87036e-46	1.66048e-43				AT2G35730	2.96357	8.42551e-14	1.89634e-12				AT4G00970	3.22283	0.000204565	0.000781802
		AT4G39640	2.15716	2.46898e-15	1.57223e-13				AT3G09405	2.66261	8.41878e-23	1.05694e-20				AT5G64750	2.96259	5.98446e-26	5.50484e-24				AT5G48430	3.22225	1.97066e-18	5.87789e-17
		AT3G07195	2.15277	1.16804e-08	3.30485e-07				AT1G23840	2.66192	2.22199e-20	1.95174e-18				AT2G15780	2.9617	1.3779e-05	8.90131e-05				AT5G26340	3.21573	1.21486e-15	2.58083e-14
		AT1G05575	2.15273	6.32235e-17	4.76672e-15				AT5G47230	2.66005	5.82891e-30	1.50932e-27				AT2G25470	2.95832	0.00804203	0.0261791				AT2G35950	3.21362	5.30855e-14	8.97498e-13
		AT4G18170	2.14976	3.07827e-20	3.1285e-18				AT1G47890	2.65515	4.07974e-07	5.82171e-06				AT5G53990	2.95186	1.63642e-20	8.67339e-19				AT1G21110	3.21041	9.21529e-16	1.99815e-14
		AT4G39360	2.1459	2.36966e-06	4.67456e-05				AT3G53960	2.64881	3.65392e-05	0.000347871				AT1G74650	2.94693	1.99057e-29	2.65981e-27				AT1G44130	3.20924	1.70695e-10	1.83951e-09
		AT3G11402	2.14319	4.45539e-20	4.49217e-18				AT1G05575	2.64834	2.15295e-21	2.22991e-19				AT1G24140	2.94241	7.35526e-10	9.64044e-09				AT4G23260	3.19725	2.33578e-34	3.41866e-32
		AT2G35710	2.13872	1.28275e-06	2.63263e-05				AT4G23180	2.64785	1.81396e-16	1.00651e-14				AT2G41230	2.93706	1.83842e-11	3.0646e-10				AT2G30140	3.1925	3.38224e-37	6.49958e-35
		AT4G03480	2.1335	1.15782e-20	1.23605e-18				AT5G44585	2.63384	4.25901e-19	3.18784e-17				AT4G17500	2.93437	7.40251e-13	1.49273e-11				AT4G17030	3.19228	9.72561e-16	2.10157e-14
		AT3G54420	2.12823	2.90649e-22	3.74864e-20				AT3G53770	2.62777	5.1528e-11	1.38324e-09				AT1G49030	2.93225	4.34532e-45	2.29831e-42				AT3G15440	3.19007	1.42742e-14	2.61527e-13
		AT2G44490	2.12121	1.4265e-29	4.02716e-27				AT5G63160	2.62147	3.40704e-15	1.62557e-13				AT1G64065	2.93162	3.91641e-09	4.58202e-08				AT5G43580	3.18878	4.65218e-14	7.94531e-13
		AT4G31800	2.11354	5.58424e-08	1.42884e-06				AT1G14870	2.62115	1.30595e-18	9.09333e-17				AT1G30780	2.92791	0.0104408	0.0328871				AT5G44568	3.18692	2.36648e-16	5.47272e-15
		AT1G32970	2.1133	5.78909e-10	1.95078e-08				AT1G65484	2.62064	3.38645e-08	5.84181e-07				AT4G23810	2.92504	8.17197e-22	4.98726e-20				AT1G53970	3.18626	2.76322e-08	2.1253e-07
		AT3G07600	2.11266	3.73012e-16	2.62692e-14				AT4G06746	2.61858	1.69297e-13	6.52462e-12				AT2G17040	2.91691	2.51589e-14	6.04291e-13				AT5G64667	3.18606	0.0082942	0.0214526
		AT1G30757	2.11234	1.08439e-18	9.56669e-17				AT4G14400	2.60568	0.0105578	0.0490369				AT3G04000	2.91101	4.82951e-11	7.6251e-10				AT3G21790	3.18251	1.18316e-13	1.92782e-12
		AT3G19010	2.10897	7.49846e-34	3.22917e-31				AT1G65490	2.60079	3.52253e-05	0.000336523				AT2G31945	2.90864	3.03117e-11	4.91099e-10				AT1G49030	3.18117	5.17319e-45	1.83422e-42
		AT3G21150	2.10496	0.000231872	0.00299817				AT3G46680	2.59996	0.000257579	0.00200153				AT1G65484	2.9062	3.86075e-09	4.52315e-08				AT3G01990	3.17793	1.18922e-16	2.86758e-15
		AT5G67340	2.10223	2.60275e-22	3.37401e-20				AT1G21320	2.5916	1.28631e-21	1.35487e-19				AT1G67070	2.90471	9.03651e-28	1.02419e-25				AT2G31945	3.17667	1.36738e-11	1.70746e-10
		AT4G37780	2.09887	7.90477e-12	3.43324e-10				AT1G72450	2.58988	1.47599e-07	2.24267e-06				AT3G54640	2.90144	2.85296e-21	1.64242e-19				AT2G27389	3.17321	1.50549e-19	5.07353e-18
		AT5G15130	2.0981	1.38999e-13	7.25194e-12				AT5G46330	2.58953	1.26961e-18	8.89012e-17				AT3G54625	2.89945	2.14218e-13	4.61677e-12				AT5G53990	3.17285	3.87224e-16	8.78987e-15
		AT1G66700	2.09737	9.76401e-15	5.86487e-13				AT2G15760	2.5891	6.92711e-08	1.12692e-06				AT3G43200	2.89789	0.00324675	0.0119099				AT5G28520	3.17088	0.000519017	0.0018238
		AT5G06320	2.09667	5.79655e-20	5.70848e-18				AT2G40340	2.58026	6.51297e-17	3.7651e-15				AT1G47990	2.89434	4.32377e-13	8.99769e-12				AT1G61800	3.16911	7.72395e-07	4.65285e-06
		AT3G55150	2.09468	7.77206e-18	6.41144e-16				AT2G24850	2.57973	0.000484164	0.00348332				AT5G44590	2.88784	7.04016e-10	9.24653e-09				AT3G56500	3.16864	9.69834e-09	8.01267e-08
		AT4G30210	2.09137	3.86738e-18	3.27541e-16				AT5G41750	2.5694	2.65533e-07	3.89188e-06				AT4G17030	2.88664	2.55922e-18	1.05305e-16				AT1G56130	3.16687	0.000190421	0.000732081
		AT5G61560	2.08925	5.26516e-27	1.11481e-24				AT2G28210	2.56792	2.31466e-14	1.00943e-12				AT2G46750	2.88646	1.28538e-19	6.06566e-18				AT1G56242	3.16605	0.00164838	0.00515035
		AT4G23810	2.08887	1.38608e-13	7.24641e-12				AT1G23730	2.56435	1.13134e-06	1.49113e-05				AT1G16150	2.88359	2.31445e-41	8.04921e-39				AT1G19020	3.16559	2.62493e-11	3.17693e-10
		AT1G44020	2.08512	1.1857e-17	9.65659e-16				AT3G52450	2.56396	7.72597e-32	2.46221e-29				AT5G48540	2.882	1.18603e-36	3.07254e-34				AT4G01010	3.16358	1.03026e-20	3.99625e-19
		AT2G04515	2.0783	0.000690027	0.0078761				AT4G01250	2.56387	6.06822e-09	1.18031e-07				AT5G04340	2.88092	1.12692e-15	3.30372e-14				AT3G21520	3.16246	3.34871e-10	3.47344e-09
		AT5G16170	2.07684	2.82925e-46	2.56735e-43				AT1G72930	2.5583	1.05201e-21	1.12662e-19				AT1G62420	2.87893	1.58386e-13	3.46946e-12				AT4G13395	3.15592	9.15634e-08	6.47295e-07
		AT4G24310	2.07472	1.57706e-16	1.12873e-14				AT1G51810	2.5553	4.08538e-09	8.15699e-08				AT1G51620	2.86131	5.16652e-34	9.93694e-32				AT2G15760	3.15312	8.22822e-10	7.99758e-09
		AT3G53280	2.07458	3.75901e-07	8.51239e-06				AT1G43675	2.55526	6.20138e-11	1.64778e-09				AT3G53600	2.8503	9.85859e-11	1.49695e-09				AT1G59700	3.15085	2.9259e-22	1.33436e-20
		AT5G23510	2.07382	2.10214e-28	5.34112e-26				AT3G11840	2.55228	1.91059e-20	1.69015e-18				AT5G57820	2.84974	1.42931e-06	1.11209e-05				AT5G36925	3.14294	6.77745e-15	1.3084e-13
		AT1G09860	2.07075	8.61418e-08	2.14367e-06				AT2G18210	2.55208	5.48664e-11	1.47127e-09				AT1G21890	2.84621	9.82003e-05	0.000525086				AT4G28085	3.13977	5.04876e-08	3.71385e-07
		AT1G59870	2.06891	2.41592e-21	2.76503e-19				AT4G23260	2.54785	8.44922e-24	1.17995e-21				AT2G28270	2.84534	1.1542e-09	1.47621e-08				AT5G62150	3.13714	2.31085e-16	5.35665e-15
		AT2G39650	2.06199	1.93764e-33	7.69244e-31				AT5G37485	2.54409	1.8839e-17	1.15062e-15				AT4G21680	2.84206	3.59291e-09	4.22691e-08				AT5G44565	3.13112	4.15838e-09	3.63483e-08
		AT3G60290	2.0573	2.70811e-08	7.35125e-07				AT5G05530	2.54397	3.33283e-09	6.74486e-08				AT4G36850	2.8386	1.04638e-25	9.19223e-24				AT5G13330	3.13093	8.37252e-29	7.5007e-27
		AT4G08850	2.05644	2.30245e-15	1.47357e-13				AT4G21840	2.54113	8.63554e-13	3.03624e-11				AT3G28930	2.83718	3.3185e-10	4.57881e-09				AT2G18970	3.13067	3.40192e-23	1.71623e-21
		AT1G13210	2.0556	1.66989e-13	8.57145e-12				AT4G15236	2.53796	6.13168e-06	6.87822e-05				AT1G07135	2.83646	8.72588e-06	5.87464e-05				AT3G15518	3.12951	4.49273e-17	1.14706e-15
		AT3G06962	2.05556	3.02087e-08	8.0709e-07				AT1G72900	2.5343	1.46621e-12	4.9859e-11				AT1G63180	2.83582	2.07661e-33	3.77803e-31				AT5G04340	3.125	1.54862e-12	2.18648e-11
		AT2G31865	2.05358	7.13831e-24	1.13356e-21				AT4G37390	2.52516	1.09227e-14	4.89217e-13				AT1G56130	2.83559	5.57676e-05	0.000316245				AT3G50980	3.11872	3.14856e-17	8.17133e-16
		AT4G18950	2.05351	5.71762e-30	1.68922e-27				AT1G30757	2.52439	4.27944e-18	2.8217e-16				AT2G24850	2.83557	0.00112886	0.00472383				AT3G28360	3.10863	0.0101247	0.0255415
		AT1G53440	2.05325	2.16979e-36	1.08098e-33				AT4G27300	2.51854	4.0839e-08	6.96757e-07				AT4G37220	2.83554	1.22499e-09	1.55923e-08				AT1G36620	3.10662	0.00114959	0.00372694
		AT1G66920	2.05147	0.00030446	0.00380695				AT2G24130	2.51852	1.69367e-14	7.47801e-13				AT5G35735	2.83532	8.94098e-19	3.89354e-17				AT2G41230	3.10499	3.4982e-09	3.09865e-08
		AT5G54490	2.04973	3.80358e-26	7.43394e-24				AT5G49790	2.51776	6.1839e-07	8.48947e-06				AT1G62080	2.83296	0.0150694	0.0450042				AT3G17400	3.10268	0.000110126	0.000446354
		AT3G04220	2.04873	3.34069e-17	2.56436e-15				AT2G40000	2.51251	2.52557e-13	9.40063e-12				AT2G23910	2.82853	7.17285e-25	5.7995e-23				AT3G54640	3.099	1.60855e-18	4.84955e-17
		AT1G67810	2.04483	6.22397e-17	4.70651e-15				AT4G14680	2.50167	1.3642e-10	3.42885e-09				AT5G39630	2.82368	0.000424179	0.00197706				AT5G22530	3.09896	6.00754e-11	6.85868e-10
		AT1G74590	2.04467	1.16088e-21	1.38477e-19				AT3G46280	2.5011	6.47417e-44	4.73338e-41				AT4G04570	2.82043	8.51806e-22	5.186e-20				AT2G15880	3.09755	8.66916e-10	8.37442e-09
		AT5G65690	2.04259	6.08365e-15	3.7427e-13				AT5G66640	2.49508	7.75638e-10	1.72922e-08				AT5G13730	2.81912	3.30263e-09	3.91627e-08				AT3G59080	3.08971	5.17992e-15	1.01715e-13
		AT1G02400	2.04157	1.10377e-22	1.49971e-20				AT5G44568	2.49449	8.24332e-11	2.15018e-09				AT1G35710	2.81822	0.000158463	0.000814382				AT1G79160	3.08771	1.44713e-17	3.89626e-16
		AT5G62150	2.03467	6.37124e-12	2.81531e-10				AT1G64400	2.48939	3.8167e-20	3.27157e-18				AT3G56500	2.81792	3.1952e-09	3.80308e-08				AT4G39830	3.08731	5.98306e-41	1.56893e-38
		AT4G27300	2.03446	7.24371e-07	1.55446e-05				AT3G16360	2.48105	0.000267967	0.00207223				AT2G38470	2.81599	1.51021e-14	3.74427e-13				AT4G17245	3.08463	0.000555251	0.00193626
		AT1G69900	2.03106	3.49027e-07	7.95343e-06				AT3G17690	2.47916	1.05577e-07	1.65998e-06				AT3G59060	2.81085	3.87053e-12	7.02897e-11				AT1G35210	3.08434	5.48805e-13	8.146e-12
		AT5G10410	2.03023	2.81204e-21	3.20396e-19				AT4G25110	2.47777	2.44744e-25	4.11071e-23				AT4G23180	2.80836	1.81047e-18	7.57235e-17				AT2G33750	3.08168	6.29266e-07	3.84401e-06
		AT1G63750	2.02873	4.76992e-15	2.94876e-13				AT3G02240	2.47712	1.44921e-24	2.23754e-22				AT3G21780	2.80002	1.66807e-10	2.43385e-09				AT5G43640	3.08108	0.00110364	0.00359187
		AT3G26500	2.02357	5.445e-16	3.7391e-14				AT4G20830	2.4708	6.55616e-33	2.23251e-30				AT4G20000	2.79734	1.42e-38	4.00567e-36				AT5G42530	3.08089	0.000341559	0.00124705
		AT2G19210	2.02012	8.54014e-06	0.00014975				AT5G23510	2.46974	2.13013e-32	7.0601e-30				AT1G47890	2.79435	6.49793e-13	1.32399e-11				AT1G53990	3.07769	9.1686e-21	3.57291e-19
		AT1G13540	2.0171	6.04581e-27	1.25911e-24				AT3G02800	2.4642	2.94091e-13	1.08304e-11				AT1G72060	2.79402	2.44801e-13	5.2315e-12				AT4G06746	3.07621	3.12901e-12	4.23721e-11
		AT1G61360	2.01673	5.51662e-23	7.78701e-21				AT3G07600	2.46186	3.45011e-18	2.29313e-16				AT4G15975	2.78845	1.90826e-07	1.72779e-06				AT5G16960	3.07536	0.0199746	0.0463833
		AT1G08930	2.00556	3.97334e-22	5.09872e-20				AT1G19250	2.46009	1.97759e-06	2.4703e-05				AT4G15310	2.78815	7.66239e-08	7.39106e-07				AT5G52720	3.0744	3.97496e-14	6.85851e-13
		AT1G02360	2.00336	7.84756e-26	1.46761e-23				AT1G32928	2.45667	5.84907e-18	3.79625e-16				AT4G36410	2.78025	1.06815e-32	1.82002e-30				AT5G60900	3.07063	1.16458e-11	1.46512e-10
		AT1G22110	2.00317	1.25203e-05	0.000211654				AT1G30370	2.45465	1.21526e-13	4.7573e-12				AT1G79360	2.7798	3.25111e-10	4.49071e-09				AT5G66020	3.06963	1.02192e-05	5.06015e-05
		AT1G14040	2.00006	8.24165e-16	5.56925e-14				AT5G52720	2.45303	3.836e-15	1.82324e-13				AT3G02240	2.77258	1.96488e-32	3.21835e-30				AT2G22860	3.06218	3.25863e-13	4.96867e-12
		AT5G57560	1.99972	5.15167e-06	9.44399e-05				AT1G72060	2.44717	3.5983e-11	9.8185e-10				AT1G47510	2.772	5.81517e-10	7.75804e-09				AT1G67000	3.0588	2.4614e-15	5.04998e-14
		AT1G51700	1.99778	7.65539e-24	1.20812e-21				AT5G11210	2.44489	2.16468e-18	1.4662e-16				AT4G40020	2.77037	9.0921e-13	1.81043e-11				AT1G61560	3.05662	3.56628e-19	1.14805e-17
		AT5G26920	1.99701	9.77146e-14	5.2712e-12				AT1G30700	2.43777	2.16352e-20	1.90712e-18				AT5G13220	2.76998	0.00227321	0.00873765				AT1G03580	3.05296	1.01019e-21	4.38726e-20
		AT1G57630	1.98817	3.77067e-06	7.14964e-05				AT1G13110	2.43465	1.25667e-27	2.58169e-25				AT1G66090	2.76662	7.53676e-05	0.000414522				AT5G54810	3.04956	1.9727e-13	3.09798e-12
		AT5G13190	1.98609	2.1023e-24	3.46853e-22				AT3G60290	2.43437	1.67442e-09	3.56664e-08				AT3G60290	2.76467	4.51339e-16	1.38556e-14				AT5G56544	3.04189	0.00346504	0.00991893
		AT3G54520	1.98406	6.55784e-07	1.42047e-05				AT3G55980	2.4335	8.30145e-19	6.03071e-17				AT4G22640	2.75894	1.4657e-19	6.86551e-18				AT2G03850	3.04003	3.24058e-07	2.09283e-06
		AT5G02230	1.98259	7.62832e-21	8.28292e-19				AT1G73805	2.42577	2.13012e-10	5.18107e-09				AT5G49690	2.75769	9.81999e-12	1.69599e-10				AT1G78410	3.0396	2.11024e-10	2.25098e-09
		AT3G52400	1.98209	1.41791e-10	5.25163e-09				AT4G15417	2.42391	2.85852e-19	2.173e-17				AT4G26120	2.75277	4.48745e-21	2.52052e-19				AT2G15220	3.03709	1.91374e-21	8.05628e-20
		AT5G14740	1.98202	1.35573e-05	0.000227519				AT5G06080	2.42105	3.57651e-06	4.22352e-05				AT1G53980	2.74912	2.64497e-30	3.75142e-28				AT5G52670	3.03623	2.8413e-11	3.41254e-10
		AT4G01700	1.98183	4.07085e-37	2.11086e-34				AT5G14740	2.41613	8.49643e-05	0.000745514				AT5G18470	2.74519	2.24362e-26	2.16582e-24				AT1G72920	3.03448	1.38197e-10	1.50736e-09
		AT1G72416	1.98036	4.81048e-09	1.42786e-07				AT1G65486	2.41418	1.30073e-08	2.38801e-07				AT5G43640	2.7386	0.00314671	0.0115982				AT1G43675	3.02887	2.80125e-13	4.31835e-12
		AT3G14620	1.97435	2.43613e-13	1.23547e-11				AT5G13080	2.41365	8.0234e-08	1.29175e-06				AT2G04495	2.73793	0.00247846	0.00941541				AT5G64120	3.02291	3.32868e-12	4.49042e-11
		AT2G21900	1.97318	0.000971855	0.0105615				AT1G19770	2.40675	2.77923e-15	1.34409e-13				AT1G16160	2.71987	4.57139e-48	2.97586e-45				AT2G23830	3.01901	2.33247e-06	1.29677e-05
		AT2G28400	1.97185	1.47973e-33	6.06402e-31				AT1G57630	2.40459	4.53745e-07	6.41957e-06				AT5G22555	2.7173	4.22127e-17	1.47616e-15				AT2G24180	3.01735	1.24491e-23	6.52902e-22
		AT5G64900	1.97119	1.56409e-10	5.75948e-09				AT3G10930	2.40312	9.31013e-12	2.76832e-10				AT2G35390	2.71641	2.53322e-54	2.29691e-51				AT2G18690	3.01327	6.43003e-15	1.24611e-13
		AT1G76600	1.96914	6.1635e-14	3.41926e-12				AT4G40020	2.40247	1.40141e-08	2.55585e-07				AT5G23510	2.71486	6.03885e-40	1.84716e-37				AT2G38470	3.01185	1.9689e-13	3.09394e-12
		AT1G69490	1.9649	1.63825e-10	5.99779e-09				AT2G15080	2.40234	0.000422954	0.00308775				AT3G46260	2.71285	2.32332e-25	1.97935e-23				AT5G03390	3.00868	6.39508e-23	3.14433e-21
		AT5G38540	1.96405	4.24224e-19	3.90532e-17				AT1G53633	2.39952	1.759e-23	2.37637e-21				AT1G16910	2.70747	0.0157902	0.046843				AT5G01540	3.00625	6.24688e-07	3.81882e-06
		AT5G12340	1.95949	6.00009e-08	1.52945e-06				AT5G20250	2.39952	2.12558e-19	1.64604e-17				AT2G02580	2.70317	4.31132e-21	2.43333e-19				AT5G19890	3.00478	6.96423e-08	5.01194e-07
		AT2G32030	1.95547	5.93522e-10	1.99072e-08				AT3G50460	2.3919	2.77256e-14	1.2007e-12				AT2G36690	2.70235	4.7943e-13	9.91186e-12				AT1G47890	2.99848	1.46647e-10	1.59262e-09
		AT1G79245	1.95435	8.02379e-43	5.99613e-40				AT1G49030	2.39141	8.08381e-31	2.3366e-28				AT2G27389	2.69872	1.15729e-17	4.405e-16				AT1G25275	2.99783	8.29451e-25	4.91308e-23
		AT5G44582	1.95322	4.99552e-20	5.01685e-18				AT1G32920	2.39019	1.0014e-24	1.60599e-22				AT1G05880	2.69588	1.17218e-14	2.94355e-13				AT1G55510	2.99732	1.97143e-27	1.54607e-25
		AT1G33590	1.95182	3.14593e-48	3.3305e-45				AT3G57700	2.38304	6.29763e-10	1.42186e-08				AT3G48390	2.69575	2.02399e-27	2.15904e-25				AT1G55450	2.99393	2.33619e-22	1.08308e-20
		AT1G43675	1.95084	1.14989e-08	3.25713e-07				AT5G55090	2.37997	4.86917e-35	2.16139e-32				AT5G27420	2.69462	8.65646e-19	3.78914e-17				AT4G18950	2.99218	9.95514e-43	3.13263e-40
		AT1G02450	1.93633	0.00066396	0.00760247				AT1G72360	2.3793	3.7234e-15	1.77311e-13				AT4G23250	2.69389	6.82672e-16	2.05595e-14				AT1G72900	2.992	3.11415e-13	4.76279e-12
		AT1G27770	1.93577	2.97274e-24	4.84176e-22				AT5G01560	2.37648	4.96794e-28	1.07385e-25				AT3G06850	2.69225	1.80167e-17	6.74642e-16				AT5G07010	2.98632	2.19657e-17	5.76604e-16
		AT3G50480	1.93426	2.85831e-11	1.15643e-09				AT1G72940	2.37476	1.98715e-19	1.54848e-17				AT5G49790	2.69091	5.97519e-10	7.95064e-09				AT4G40020	2.98579	9.95523e-11	1.10646e-09
		AT1G22890	1.93246	2.71652e-09	8.30582e-08				AT2G41090	2.37301	7.23126e-21	6.83478e-19				AT1G19380	2.68679	1.0266e-22	7.06324e-21				AT4G14680	2.98362	8.15081e-12	1.04422e-10
		AT1G19180	1.9245	6.78529e-08	1.70863e-06				AT2G39200	2.36437	2.18326e-16	1.2007e-14				AT1G29670	2.68336	8.06562e-15	2.08311e-13				AT1G19610	2.98274	4.07035e-06	2.15857e-05
		AT1G28380	1.92288	1.40383e-16	1.01044e-14				AT5G04310	2.36019	3.14374e-10	7.44259e-09				AT5G56550	2.67706	6.54531e-27	6.62041e-25				AT2G24130	2.97837	8.00437e-15	1.52422e-13
		AT1G68690	1.92056	1.39667e-21	1.62783e-19				AT3G54420	2.35746	2.74485e-23	3.59113e-21				AT1G60730	2.67521	3.16482e-62	6.18066e-59				AT4G14365	2.97658	5.36559e-13	7.97835e-12
		AT5G22250	1.918	1.3828e-10	5.12907e-09				AT1G21400	2.35429	1.7597e-10	4.35249e-09				AT3G28580	2.675	4.13215e-10	5.63411e-09				AT3G46260	2.96852	3.18719e-21	1.30462e-19
		AT1G33610	1.91384	5.74609e-33	2.17906e-30				AT2G02930	2.35094	1.22939e-12	4.2036e-11				AT3G52561	2.67204	1.64933e-19	7.66906e-18				AT5G22555	2.96741	5.24787e-17	1.32507e-15
		AT4G13500	1.91228	3.48535e-08	9.19583e-07				AT5G46350	2.34967	1.34119e-09	2.90413e-08				AT5G12340	2.67155	8.27458e-13	1.65544e-11				AT5G16330	2.96186	7.23477e-10	7.11994e-09
		AT1G13530	1.91138	1.80562e-25	3.2082e-23				AT5G16170	2.34702	5.86133e-50	6.93814e-47				AT2G04400	2.66968	1.29925e-20	7.00326e-19				AT3G54070	2.96002	0.00558438	0.015113
		AT4G34150	1.91088	3.69198e-10	1.27627e-08				AT4G31800	2.34396	4.54105e-08	7.66858e-07				AT4G13420	2.66794	5.00104e-10	6.7178e-09				AT5G04310	2.95651	2.22752e-12	3.09468e-11
		AT5G25260	1.91067	4.83251e-07	1.07895e-05				AT2G26380	2.34037	9.08284e-07	1.21127e-05				AT2G47550	2.66728	1.72248e-57	1.98774e-54				AT1G24140	2.95573	1.18736e-08	9.67644e-08
		AT5G25930	1.90762	7.19286e-26	1.36385e-23				AT3G53160	2.33971	3.77929e-11	1.02898e-09				AT4G20780	2.66626	4.09578e-31	6.15288e-29				AT5G41750	2.95547	4.40591e-08	3.27181e-07
		AT5G11920	1.90724	2.51611e-13	1.27349e-11				AT5G54165	2.33407	2.21222e-05	0.000221026				AT1G29290	2.6601	7.80417e-22	4.77427e-20				AT1G70920	2.95483	5.51045e-12	7.225e-11
		AT5G17350	1.90623	5.49289e-05	0.000808125				AT5G42380	2.33292	0.00937673	0.0444224				AT2G43920	2.65982	2.15166e-06	1.63015e-05				AT5G65690	2.95172	3.44357e-20	1.23312e-18
		AT4G38550	1.90338	7.63011e-14	4.16916e-12				AT1G33612	2.33063	2.86558e-38	1.51559e-35				AT4G25110	2.65627	1.63569e-29	2.20888e-27				AT4G12290	2.95037	3.04642e-11	3.64326e-10
		AT2G17880	1.90137	1.90112e-17	1.50311e-15				AT3G59900	2.33018	1.43491e-16	8.01551e-15				AT1G05010	2.65468	7.21964e-20	3.50463e-18				AT5G24210	2.95013	0.0203565	0.0471396
		AT3G08720	1.8942	4.63391e-27	9.89399e-25				AT5G08350	2.32746	3.73171e-36	1.85526e-33				AT4G34380	2.65428	4.56018e-18	1.79217e-16				AT3G02800	2.94677	1.18799e-16	2.86735e-15
		AT3G50770	1.89366	3.85673e-09	1.15967e-07				AT3G45290	2.3268	3.82555e-05	0.000362683				AT3G01830	2.64803	2.86856e-06	2.12262e-05				AT1G49570	2.94452	1.01511e-10	1.12539e-09
		AT2G47190	1.89106	0.000766382	0.0086428				AT5G59730	2.32576	2.77987e-12	9.08043e-11				AT2G47190	2.64792	3.29461e-06	2.41097e-05				AT4G36850	2.93667	1.15104e-20	4.42386e-19
		AT2G38470	1.89023	4.14348e-08	1.07316e-06				AT3G21150	2.32511	0.000569347	0.00401385				AT2G42060	2.644	1.12283e-24	8.96428e-23				AT2G29340	2.93665	2.44355e-14	4.34727e-13
		AT5G05965	1.88766	3.57651e-05	0.000548413				AT2G47950	2.31856	7.47981e-07	1.01271e-05				AT4G23700	2.64075	1.43299e-10	2.11026e-09				AT1G72450	2.93427	3.51507e-07	2.25333e-06
		AT5G17960	1.8824	6.25872e-12	2.77041e-10				AT5G56550	2.31619	2.60758e-23	3.44783e-21				AT4G03460	2.64056	1.52212e-41	5.36716e-39				AT2G11290	2.93211	0.00153667	0.00483009
		AT4G04700	1.88087	1.23675e-17	1.00074e-15				AT2G28680	2.3153	0.000353749	0.00264944				AT1G03580	2.64025	7.32102e-22	4.50039e-20				AT1G74590	2.93093	1.6034e-26	1.13382e-24
		AT1G32960	1.88085	1.12344e-09	3.60864e-08				AT1G33840	2.31276	1.03607e-11	3.05874e-10				AT2G34180	2.63295	9.41848e-14	2.11047e-12				AT5G49790	2.92454	5.14545e-08	3.77973e-07
		AT3G11840	1.87331	1.49457e-13	7.74981e-12				AT5G60900	2.30912	4.19181e-08	7.14187e-07				AT5G64120	2.62972	5.01298e-14	1.16228e-12				AT1G70700	2.92322	0.000228103	0.000863368
		AT3G48640	1.87318	0.000267693	0.00339398				AT4G11370	2.29772	1.65852e-15	8.27862e-14				AT3G46680	2.6266	7.1089e-09	8.01068e-08				AT5G44580	2.918	6.13264e-12	7.97845e-11
		AT4G23515	1.8722	1.33176e-23	2.01412e-21				AT1G25275	2.29717	1.01794e-18	7.25042e-17				AT1G71140	2.62295	5.82341e-13	1.19422e-11				AT5G05965	2.91417	1.66143e-09	1.5495e-08
		AT1G53980	1.87041	4.14956e-16	2.90447e-14				AT3G61940	2.28038	0.000901251	0.00599491				AT2G15760	2.61941	2.02123e-09	2.48378e-08				AT3G62950	2.90983	1.59349e-14	2.90265e-13
		AT1G30755	1.86799	7.44748e-19	6.63949e-17				AT4G04700	2.27752	6.40837e-21	6.12689e-19				AT1G74590	2.61781	1.24343e-28	1.53991e-26				AT1G09932	2.90644	2.78911e-18	8.16432e-17
		AT1G02440	1.86347	1.80383e-10	6.51944e-09				AT4G33020	2.27447	1.76523e-15	8.776e-14				AT2G05540	2.60855	0.00122951	0.00508385				AT5G40180	2.90447	0.0111113	0.0276754
		AT5G45070	1.86206	1.10507e-16	8.11494e-15				AT1G33590	2.27394	3.6522e-55	6.05242e-52				AT5G43570	2.60104	3.622e-07	3.13306e-06				AT1G73805	2.90326	2.73739e-11	3.29876e-10
		AT4G32950	1.85882	0.00403516	0.0359486				AT4G11480	2.27224	5.61781e-09	1.09872e-07				AT4G29050	2.59757	3.21519e-21	1.83845e-19				AT1G15040	2.9031	9.3648e-10	9.03255e-09
		AT1G15640	1.85741	1.31012e-13	6.87758e-12				AT3G63350	2.26355	4.29219e-06	4.99661e-05				AT1G76410	2.59706	1.33751e-20	7.16384e-19				AT2G42360	2.89981	2.97323e-21	1.22555e-19
		AT2G25460	1.8538	2.78565e-15	1.76503e-13				AT2G17880	2.26229	3.89024e-22	4.45639e-20				AT1G64010	2.59383	1.49515e-07	1.37782e-06				AT1G21528	2.8966	0.0132364	0.0322837
		AT5G01560	1.85013	3.59914e-21	4.06431e-19				AT1G36622	2.26068	3.97578e-12	1.26868e-10				AT3G62410	2.59008	2.67577e-11	4.35465e-10				AT1G78830	2.8964	2.22572e-18	6.59178e-17
		AT5G05190	1.84973	5.53934e-20	5.51935e-18				AT4G35070	2.26005	5.0499e-16	2.67086e-14				AT3G05370	2.58086	1.70966e-10	2.48739e-09				AT3G14225	2.89625	2.23256e-15	4.59921e-14
		AT5G60900	1.84825	3.49532e-06	6.65735e-05				AT2G24160	2.25992	0.00768769	0.0377296				AT4G20830	2.58081	1.35073e-34	2.81085e-32				AT1G67070	2.89062	1.55377e-21	6.61836e-20
		AT4G15233	1.84799	2.6468e-20	2.71169e-18				AT2G04515	2.24884	0.00597092	0.0305464				AT1G74080	2.579	1.57748e-10	2.31017e-09				AT4G11280	2.88698	1.86032e-16	4.3524e-15
		AT4G14370	1.84749	6.40743e-10	2.1421e-08				AT1G68840	2.24468	3.73248e-57	7.13707e-54				AT2G14160	2.57331	3.82946e-08	3.8657e-07				AT3G29240	2.8792	1.32326e-13	2.14086e-12
		AT2G28210	1.8455	6.37626e-09	1.86216e-07				AT5G13790	2.24352	1.26141e-08	2.32267e-07				AT5G62150	2.57108	2.34628e-17	8.57083e-16				AT3G13433	2.87892	0.00926936	0.0236358
		AT3G13432	1.84268	7.46996e-13	3.58107e-11				AT3G54410	2.24306	0.00819586	0.0397993				AT2G37830	2.56726	0.000645851	0.00287968				AT3G21720	2.87793	5.96268e-06	3.07465e-05
		AT3G11080	1.84169	1.11538e-11	4.75497e-10				AT5G57560	2.24149	8.37822e-07	1.12759e-05				AT5G42530	2.56695	0.00034896	0.00166124				AT2G43510	2.87475	4.08836e-09	3.58109e-08
		AT4G25110	1.84169	4.64871e-17	3.53636e-15				AT1G02360	2.24056	7.89192e-28	1.67673e-25				AT1G73500	2.56364	2.58584e-12	4.82361e-11				AT5G06870	2.87213	0.0205371	0.0475186
		AT1G13520	1.83651	4.59972e-08	1.18409e-06				AT3G26500	2.23886	1.70795e-16	9.49802e-15				AT1G28600	2.55798	1.95007e-08	2.05599e-07				AT5G60350	2.86988	3.48094e-11	4.12179e-10
		AT1G11310	1.83567	7.50198e-29	1.98552e-26				AT4G22640	2.23598	5.7791e-12	1.807e-10				AT5G07010	2.55678	4.94637e-17	1.71321e-15				AT4G15975	2.86928	1.02665e-06	6.05979e-06
		AT1G24140	1.83261	4.04041e-05	0.000612157				AT3G50270	2.23491	0.00373906	0.0205541				AT3G29240	2.55113	1.13257e-13	2.51564e-12				AT1G28600	2.86578	1.12784e-07	7.86271e-07
		AT5G43890	1.82927	1.67646e-07	3.98089e-06				AT3G11773	2.2322	5.99961e-05	0.000542716				AT5G16330	2.54346	1.25495e-09	1.59462e-08				AT1G18970	2.86439	4.28304e-15	8.49656e-14
		AT5G15870	1.82877	9.57599e-14	5.17674e-12				AT1G47990	2.23	1.63688e-07	2.47805e-06				AT2G23680	2.54213	3.20328e-22	2.05886e-20				AT3G54040	2.8606	1.15432e-09	1.10155e-08
		AT2G26975	1.82853	7.62534e-09	2.20666e-07				AT4G37370	2.22698	5.4317e-08	9.05575e-07				AT5G20250	2.54162	2.1506e-20	1.11655e-18				AT4G24040	2.85999	1.83646e-07	1.24177e-06
		AT4G11850	1.82546	5.43702e-18	4.5442e-16				AT3G27690	2.2268	0.000677687	0.00466905				AT3G60420	2.53913	0.0010089	0.00427661				AT1G29670	2.85258	5.76472e-14	9.69412e-13
		AT3G26910	1.82537	2.24067e-19	2.14026e-17				AT5G42530	2.22317	0.00604312	0.030865				AT2G25460	2.53321	1.06895e-23	7.95854e-22				AT2G05540	2.85012	0.0001239	0.000496823
		AT3G49110	1.82246	0.000340315	0.0042097				AT3G62150	2.22078	2.04984e-15	1.01504e-13				AT2G35930	2.53289	3.08209e-17	1.10364e-15				AT3G56710	2.85011	1.56476e-16	3.70568e-15
		AT3G50060	1.81687	1.24626e-14	7.45058e-13				AT5G64810	2.21826	9.3265e-25	1.50544e-22				AT4G08770	2.53089	3.83633e-17	1.35268e-15				AT3G02240	2.84847	2.13748e-25	1.33853e-23
		AT3G23110	1.81268	2.06753e-05	0.00033143				AT5G44575	2.20825	8.06126e-08	1.297e-06				AT4G31500	2.52773	2.059e-20	1.07339e-18				AT5G13750	2.84396	1.98006e-15	4.10594e-14
		AT1G51800	1.812	5.23487e-20	5.23652e-18				AT1G17700	2.20783	0.0105611	0.0490431				AT3G25760	2.52633	0.000176285	0.000896				AT2G20570	2.84242	1.13047e-11	1.42506e-10
		AT3G53160	1.81124	6.24878e-09	1.82914e-07				AT2G25460	2.20688	2.88836e-17	1.72593e-15				AT4G06746	2.52349	6.36619e-13	1.30028e-11				AT1G10060	2.84233	3.04146e-08	2.32018e-07
		AT3G13100	1.80777	2.75011e-23	3.97016e-21				AT1G76410	2.20675	9.52686e-17	5.41919e-15				AT3G53720	2.51618	7.12052e-23	4.95276e-21				AT3G14700	2.84139	1.96971e-07	1.32299e-06
		AT5G42830	1.80092	3.25602e-11	1.30694e-09				AT2G34180	2.2052	2.30753e-11	6.47411e-10				AT5G22250	2.51608	1.30168e-15	3.78979e-14				AT5G64190	2.84062	0.00184549	0.00568435
		AT4G31550	1.79994	4.72893e-14	2.67006e-12				AT1G02440	2.20049	1.02839e-13	4.08365e-12				AT4G39940	2.5132	3.90374e-16	1.21011e-14				AT5G39670	2.83918	1.59063e-14	2.90071e-13
		AT1G73165	1.79974	4.31294e-09	1.28318e-07				AT4G19370	2.19688	2.68762e-10	6.42393e-09				AT1G72930	2.5122	2.27798e-23	1.65238e-21				AT5G10625	2.83747	3.42081e-27	2.62547e-25
		AT3G09830	1.79545	1.7121e-27	3.84965e-25				AT4G03510	2.19423	8.54095e-31	2.44036e-28				AT5G59680	2.50958	5.76797e-18	2.23568e-16				AT4G02520	2.83675	3.33433e-20	1.19912e-18
		AT2G47140	1.79532	9.0489e-33	3.3321e-30				AT1G66780	2.19263	0.00220494	0.0130191				AT1G70920	2.50866	1.5712e-12	3.02423e-11				AT3G26165	2.83377	3.22999e-09	2.87423e-08
		AT2G32140	1.7946	5.16223e-06	9.45653e-05				AT5G60270	2.18934	1.09196e-16	6.16907e-15				AT3G30768	2.50624	0.0100947	0.0319396				AT4G08770	2.8327	6.1606e-15	1.20036e-13
		AT2G23770	1.79239	1.18579e-17	9.65659e-16				AT1G58602	2.18638	5.18029e-10	1.18248e-08				AT1G53990	2.50445	1.09068e-18	4.6538e-17				AT1G21520	2.82883	1.01009e-21	4.38726e-20
		AT1G74360	1.79191	1.68126e-11	6.97999e-10				AT3G52561	2.18565	2.08352e-11	5.88546e-10				AT4G19750	2.50168	0.0152156	0.0453929				AT2G05530	2.82877	2.32434e-07	1.53901e-06
		AT5G47220	1.79135	0.000148564	0.00199827				AT1G61340	2.17891	1.81125e-09	3.83184e-08				AT2G21040	2.49861	0.000689986	0.00305446				AT1G74360	2.82584	1.62897e-17	4.36251e-16
		AT4G37390	1.79132	3.50363e-10	1.21945e-08				AT4G24110	2.17757	0.000808725	0.00544952				AT5G44585	2.49763	1.49431e-16	4.83281e-15				AT5G59080	2.82549	1.55776e-18	4.70205e-17
		AT4G11280	1.78268	2.36801e-09	7.28408e-08				AT1G33790	2.17586	6.17101e-29	1.46094e-26				AT1G03495	2.497	0.00119013	0.00494519				AT1G58420	2.82438	2.72786e-06	1.49382e-05
		AT4G33020	1.77972	5.44403e-11	2.1346e-09				AT1G56470	2.16853	0.00093486	0.00617559				AT5G59580	2.4948	0.000832402	0.00360755				AT3G53280	2.82368	7.11351e-11	8.04472e-10
		AT2G22500	1.77766	5.10336e-09	1.51303e-07				AT4G26120	2.16804	2.95018e-12	9.56065e-11				AT2G24130	2.49436	2.66629e-15	7.398e-14				AT5G18470	2.81568	1.7348e-19	5.81517e-18
		AT1G75360	1.77585	0.00341583	0.0311983				AT1G13540	2.16544	4.25077e-27	8.25514e-25				AT1G49000	2.49433	1.41449e-16	4.59222e-15				AT1G06570	2.81058	6.61854e-24	3.57543e-22
		AT5G10695	1.77092	1.24785e-25	2.26466e-23				AT4G27280	2.15789	1.00678e-11	2.9758e-10				AT3G21720	2.49153	1.83141e-05	0.00011569				AT2G04400	2.80512	9.13189e-18	2.51792e-16
		AT2G23320	1.77087	7.08618e-38	3.75095e-35				AT1G08930	2.15562	5.46785e-21	5.26821e-19				AT5G52720	2.49083	5.11521e-18	2.00409e-16				AT1G78840	2.79884	0.000557372	0.00194312
		AT1G14870	1.7678	3.60789e-11	1.43908e-09				AT4G23130	2.15379	1.23155e-07	1.9114e-06				AT2G24180	2.49018	6.2367e-23	4.36191e-21				AT5G13370	2.79743	4.05983e-15	8.11128e-14
		AT5G09800	1.76671	5.9082e-16	4.04624e-14				AT5G61600	2.15243	1.15265e-24	1.825e-22				AT2G22860	2.48904	3.64846e-15	9.91725e-14				AT3G47480	2.7961	8.13071e-16	1.7783e-14
		AT2G32210	1.76586	9.73257e-16	6.52468e-14				AT2G42060	2.15222	4.20576e-16	2.26292e-14				AT1G65690	2.48838	2.03863e-29	2.69566e-27				AT4G16162	2.79312	0.0178877	0.0421398
		AT3G11820	1.76586	1.20475e-21	1.42373e-19				AT1G13530	2.15172	9.94608e-28	2.06262e-25				AT1G53970	2.48644	5.32628e-08	5.25345e-07				AT5G14180	2.79161	2.10065e-27	1.64229e-25
		AT5G22690	1.76374	1.44542e-13	7.51026e-12				AT4G29050	2.14897	1.56762e-14	6.9338e-13				AT3G26830	2.48075	1.74177e-07	1.58894e-06				AT5G35735	2.78885	4.02373e-14	6.92841e-13
		AT5G22540	1.7576	7.64039e-05	0.00109271				AT4G23190	2.14551	2.89316e-18	1.9385e-16				AT2G43580	2.48027	8.35765e-07	6.79206e-06				AT1G73500	2.78773	4.33314e-11	5.04777e-10
		AT5G06740	1.75399	1.62743e-12	7.67157e-11				AT4G21870	2.14524	1.22916e-09	2.67553e-08				AT3G02800	2.47871	3.20078e-14	7.58036e-13				AT1G13110	2.77974	1.15336e-25	7.46395e-24
		AT4G19520	1.75392	4.72319e-08	1.21342e-06				AT1G74080	2.14301	2.25539e-06	2.77822e-05				AT5G54810	2.46872	7.20883e-13	1.45831e-11				AT4G23610	2.77929	1.90209e-07	1.28201e-06
		AT5G37485	1.7529	2.34962e-11	9.59793e-10				AT1G67470	2.14196	3.32117e-12	1.0694e-10				AT4G37780	2.45671	2.50328e-14	6.02401e-13				AT4G21840	2.77872	6.33871e-15	1.23031e-13
		AT5G19880	1.7515	0.00117454	0.0124449				AT2G23680	2.13487	1.91155e-14	8.39529e-13				AT3G52450	2.45371	3.35895e-30	4.65023e-28				AT5G39050	2.77716	2.44383e-16	5.63379e-15
		AT1G23840	1.73934	1.17159e-11	4.96957e-10				AT4G19720	2.13391	7.11475e-14	2.91365e-12				AT3G50980	2.44638	2.77695e-15	7.69663e-14				AT5G48400	2.77143	3.81059e-15	7.64974e-14
		AT1G23710	1.73923	5.4172e-14	3.02506e-12				AT2G31945	2.13332	8.7554e-07	1.17327e-05				AT1G05680	2.44628	1.05156e-05	6.9361e-05				AT4G04570	2.76594	1.70473e-17	4.55089e-16
		AT1G59740	1.73834	1.43435e-19	1.39632e-17				AT1G22900	2.13057	3.60262e-05	0.00034325				AT1G69890	2.44539	4.52174e-14	1.05319e-12				AT2G44370	2.76279	7.0642e-31	8.0468e-29
		AT5G44585	1.73804	2.67354e-11	1.08513e-09				AT5G48530	2.12989	7.10343e-21	6.73958e-19				AT5G19240	2.44388	1.23623e-13	2.7363e-12				AT5G23510	2.76101	5.04318e-33	6.86254e-31
		AT3G21781	1.73433	0.0010002	0.0108418				AT1G09932	2.11967	1.8194e-13	6.96868e-12				AT5G64110	2.44111	3.85846e-09	4.52315e-08				AT3G50480	2.75973	2.15761e-13	3.37154e-12
		AT1G19770	1.73296	1.73528e-09	5.45669e-08				AT5G26690	2.11802	3.43194e-08	5.91616e-07				AT1G10060	2.43949	2.56169e-07	2.27082e-06				AT2G22990	2.75762	1.17759e-10	1.29453e-09
		AT3G24400	1.72942	1.10794e-05	0.000189694				AT4G04570	2.11145	2.2683e-09	4.71845e-08				AT4G02330	2.43856	4.66044e-20	2.31545e-18				AT5G53970	2.75528	3.11732e-30	3.24278e-28
		AT3G55980	1.72895	2.77431e-11	1.12424e-09				AT5G62360	2.10595	3.15103e-09	6.39938e-08				AT5G63160	2.43615	2.15888e-12	4.06902e-11				AT4G37520	2.75192	4.23413e-12	5.61591e-11
		AT5G40540	1.72824	4.59751e-28	1.12321e-25				AT1G06160	2.10498	1.15264e-06	1.51599e-05				AT2G28570	2.43408	9.11916e-46	5.03298e-43				AT4G26260	2.74983	1.4568e-16	3.46631e-15
		AT4G25350	1.72138	2.27633e-25	4.01646e-23				AT3G19010	2.1048	7.18577e-30	1.82269e-27				AT2G25410	2.43282	2.90523e-21	1.66873e-19				AT3G45638	2.74186	8.77009e-07	5.23171e-06
		AT5G60270	1.7135	4.27759e-13	2.11039e-11				AT5G06740	2.1034	8.30536e-14	3.32991e-12				AT5G28610	2.42974	2.9231e-08	2.99361e-07				AT2G28570	2.74075	3.34869e-45	1.22174e-42
		AT4G33980	1.7079	2.43606e-06	4.79537e-05				AT1G74360	2.10286	3.14057e-13	1.15315e-11				AT1G30700	2.42807	1.76171e-20	9.27931e-19				AT5G13220	2.73266	0.004163	0.0116677
		AT2G44390	1.70625	1.78351e-08	4.97425e-07				AT2G20960	2.10017	5.67432e-12	1.77648e-10				AT1G76600	2.42705	5.195e-18	2.03221e-16				AT4G02280	2.73039	2.66464e-17	6.95847e-16
		AT2G41090	1.70411	1.02117e-16	7.54241e-15				AT2G31230	2.09922	6.59666e-08	1.07669e-06				AT1G13110	2.42695	6.06279e-28	7.02841e-26				AT4G28800	2.72947	0.000161069	0.000631088
		AT1G69150	1.70248	6.29929e-13	3.03705e-11				AT5G59570	2.09603	5.93696e-18	3.84326e-16				AT2G15220	2.42597	2.45117e-19	1.13146e-17				AT2G28400	2.72941	4.32749e-47	1.84644e-44
		AT3G45960	1.70138	8.21467e-15	4.98134e-13				AT3G07195	2.09597	2.75479e-07	4.02342e-06				AT1G65500	2.42069	7.42164e-23	5.1481e-21				AT3G53600	2.72734	3.20534e-08	2.43413e-07
		AT3G54410	1.69888	0.00312521	0.0290436				AT5G44590	2.091	0.00175731	0.0107041				AT4G16000	2.41858	4.51377e-10	6.10201e-09				AT4G24350	2.72729	0.000300265	0.00110899
		AT5G27420	1.6941	8.25357e-10	2.70939e-08				AT1G52270	2.08689	0.000207695	0.00165477				AT2G35710	2.41102	8.06557e-08	7.75933e-07				AT1G25400	2.72573	2.05573e-13	3.22234e-12
		AT1G66880	1.69026	4.55775e-18	3.83455e-16				AT1G19180	2.08651	6.31973e-08	1.03831e-06				AT1G58420	2.40283	3.12526e-06	2.29451e-05				AT3G44830	2.71667	0.00463152	0.0128236
		AT1G76700	1.68947	2.06301e-17	1.60788e-15				AT4G19820	2.08577	0.00671523	0.0336751				AT3G54040	2.40275	1.49835e-09	1.87667e-08				AT1G73260	2.71435	5.98825e-12	7.80674e-11
		AT1G43910	1.68649	5.92225e-22	7.41244e-20				AT2G34315	2.0834	0.00192615	0.0115652				AT5G38940	2.40126	1.16933e-27	1.29637e-25				AT2G29110	2.711	0.00200157	0.00610683
		AT2G42060	1.68592	2.16949e-12	1.00405e-10				AT1G14040	2.08145	5.09871e-14	2.11946e-12				AT4G24230	2.40041	3.58777e-15	9.76274e-14				AT5G12340	2.70578	4.98955e-10	5.0404e-09
		AT2G41730	1.68342	3.95048e-06	7.46273e-05				AT5G11920	2.08122	9.60597e-13	3.33499e-11				AT1G22900	2.39846	1.30613e-06	1.02314e-05				AT3G47250	2.70451	3.76495e-11	4.42988e-10
		AT1G64160	1.68257	1.38401e-05	0.000231349				AT3G59060	2.08054	4.37764e-07	6.21115e-06				AT1G74100	2.39612	3.18273e-28	3.75829e-26				AT3G06850	2.70386	3.84662e-15	7.71591e-14
		AT4G03510	1.67872	8.88969e-22	1.08071e-19				AT1G74590	2.07934	2.18927e-18	1.47883e-16				AT5G39610	2.3896	1.3491e-13	2.96803e-12				AT3G50160	2.70245	1.37189e-11	1.7114e-10
		AT2G38870	1.67648	1.75875e-19	1.6991e-17				AT3G20360	2.0791	5.2499e-15	2.44386e-13				AT1G78410	2.38634	1.6283e-08	1.73621e-07				AT2G34930	2.69949	8.09981e-10	7.8941e-09
		AT1G49030	1.67484	2.90666e-17	2.2516e-15				AT2G45760	2.07209	0.000123496	0.0010424				AT4G01010	2.38462	2.51784e-17	9.158e-16				AT3G22910	2.69639	5.56397e-21	2.20578e-19
		AT1G62300	1.67038	5.23809e-16	3.60676e-14				AT1G51890	2.07014	2.96822e-14	1.27654e-12				AT2G14990	2.38221	6.05918e-06	4.21569e-05				AT1G54100	2.69601	8.35609e-18	2.30907e-16
		AT4G16960	1.66978	2.5926e-22	3.37401e-20				AT1G20520	2.06959	4.35991e-05	0.00040836				AT1G08930	2.37896	3.53996e-25	2.95633e-23				AT4G25310	2.69561	3.54265e-36	6.06685e-34
		AT1G71400	1.66935	6.28383e-38	3.39701e-35				AT2G46400	2.06523	8.76589e-07	1.17404e-05				AT1G11362	2.37313	6.61114e-06	4.57464e-05				AT4G28350	2.69528	2.54523e-05	0.000117158
		AT3G50160	1.66918	1.23814e-06	2.54932e-05				AT1G51620	2.06245	3.05501e-16	1.66538e-14				AT4G35070	2.36068	1.92108e-19	8.90009e-18				AT1G79360	2.69183	1.37032e-07	9.42787e-07
		AT5G24600	1.66712	1.4631e-09	4.63522e-08				AT3G13950	2.06122	9.65949e-09	1.81219e-07				AT1G51890	2.35942	9.88233e-20	4.69836e-18				AT5G14470	2.6916	3.26395e-10	3.39111e-09
		AT2G17660	1.66564	0.00349765	0.0318068				AT4G36410	2.06075	5.60262e-20	4.68922e-18				AT5G59080	2.35448	2.32202e-15	6.52116e-14				AT1G68620	2.68964	3.14486e-08	2.39325e-07
		AT3G47090	1.6652	2.82133e-05	0.000443042				AT4G11280	2.05826	9.21366e-11	2.3808e-09				AT3G29000	2.35175	1.35296e-08	1.46916e-07				AT1G60750	2.68548	1.91297e-07	1.28866e-06
		AT4G08040	1.66417	7.70407e-07	1.64907e-05				AT1G17147	2.05731	4.42723e-12	1.40373e-10				AT1G55510	2.34971	4.24356e-22	2.67999e-20				AT5G66640	2.68408	2.04483e-11	2.50738e-10
		AT2G01300	1.66222	0.000105406	0.00146267				AT5G64660	2.05315	2.62203e-23	3.4486e-21				AT4G23190	2.3493	3.55056e-22	2.27631e-20				AT5G25970	2.68221	8.53517e-10	8.27038e-09
		AT3G51920	1.66214	1.9917e-19	1.90962e-17				AT3G19930	2.05229	4.39042e-21	4.34809e-19				AT2G32020	2.34887	4.37185e-11	6.94861e-10				AT4G29050	2.68193	1.75887e-17	4.68053e-16
		AT3G50190	1.66127	3.51223e-17	2.68791e-15				AT3G55840	2.04874	1.36884e-08	2.50012e-07				AT5G06865	2.34506	0.0105192	0.0330851				AT3G14770	2.6815	7.75478e-09	6.4943e-08
		AT1G51810	1.6599	0.000389338	0.00471736				AT5G59680	2.0471	2.61352e-12	8.57082e-11				AT5G07390	2.34282	7.68424e-20	3.72304e-18				AT3G29000	2.68124	1.00889e-08	8.30812e-08
		AT1G78450	1.65852	0.000847366	0.00942227				AT5G61890	2.04644	0.0095663	0.0451488				AT4G33020	2.31942	2.17228e-17	8.00434e-16				AT4G38340	2.67661	7.45579e-07	4.49885e-06
		AT1G66160	1.65821	1.1055e-07	2.70081e-06				AT1G14640	2.04588	1.18982e-09	2.59899e-08				AT3G45730	2.31804	6.99178e-13	1.41666e-11				AT5G18600	2.67407	0.00349055	0.00997403
		AT4G35480	1.65811	1.82196e-08	5.0648e-07				AT4G21680	2.04528	9.09149e-06	9.92082e-05				AT4G14040	2.31515	1.07127e-37	2.98873e-35				AT5G46295	2.67311	0.000295472	0.00109289
		AT3G61190	1.65427	5.46095e-05	0.000803892				AT3G18690	2.04304	9.23767e-24	1.27572e-21				AT5G44565	2.31342	6.48477e-06	4.48965e-05				AT5G09876	2.66865	0.0205512	0.0475467
		AT1G29670	1.65095	6.03657e-08	1.53684e-06				AT5G38990	2.03899	2.08979e-06	2.58834e-05				AT4G36500	2.3129	2.21297e-14	5.36097e-13				AT1G76600	2.66817	7.92619e-17	1.94667e-15
		AT2G26390	1.64833	1.76825e-14	1.04241e-12				AT4G11393	2.03786	0.00278568	0.0159142				AT2G42360	2.31035	3.24348e-19	1.47309e-17				AT2G46400	2.65427	1.49927e-07	1.02423e-06
		AT1G75000	1.64453	8.54358e-09	2.45006e-07				AT3G44840	2.03333	0.000931232	0.00615778				AT4G18205	2.30784	4.30175e-10	5.83402e-09				AT4G36410	2.65414	1.97771e-25	1.24467e-23
		AT1G16110	1.63607	3.60864e-18	3.0665e-16				AT1G33610	2.0331	9.7414e-34	3.78362e-31				AT3G07600	2.30752	2.25497e-17	8.26106e-16				AT2G23680	2.65383	2.21822e-19	7.31866e-18
		AT5G48175	1.6358	1.63615e-26	3.3257e-24				AT4G23570	2.03211	8.80403e-21	8.25851e-19				AT5G19230	2.30449	1.17462e-17	4.46426e-16				AT3G52340	2.65074	1.42398e-27	1.14163e-25
		AT1G56300	1.62917	3.98705e-16	2.79842e-14				AT5G07390	2.02936	3.85614e-14	1.62193e-12				AT1G27020	2.30163	3.38171e-14	7.98649e-13				AT5G60760	2.6489	1.84735e-22	8.62806e-21
		AT3G62150	1.62888	2.92385e-11	1.18031e-09				AT1G02640	2.02927	1.98238e-18	1.35379e-16				AT4G14680	2.30056	1.87424e-09	2.31549e-08				AT3G10720	2.64423	2.41766e-41	6.68814e-39
		AT3G03020	1.62793	9.20502e-23	1.27109e-20				AT1G57650	2.02812	0.00389814	0.0212733				AT5G39670	2.29949	1.13078e-11	1.93191e-10				AT1G72060	2.64329	6.19222e-09	5.26454e-08
		AT4G30280	1.6264	5.16138e-07	1.14935e-05				AT5G45080	2.025	8.32181e-12	2.52273e-10				AT5G55090	2.29887	5.06326e-36	1.23602e-33				AT1G36600	2.64129	0.00185591	0.00571437
		AT1G25220	1.61797	1.22983e-11	5.20791e-10				AT4G35770	2.02383	4.32318e-06	5.02411e-05				AT3G04420	2.29739	3.85514e-08	3.89008e-07				AT5G52050	2.63694	1.33966e-12	1.90642e-11
		AT1G77210	1.61752	0.000159018	0.00212314				AT1G29290	2.02375	8.46743e-12	2.56063e-10				AT3G19010	2.29707	8.18178e-34	1.55014e-31				AT5G56300	2.63651	0.0054246	0.0147313
		AT1G30730	1.61674	7.07197e-13	3.40312e-11				AT1G28370	2.02352	2.00542e-09	4.20682e-08				AT3G14770	2.2964	6.62686e-08	6.45103e-07				AT4G23700	2.6335	5.06715e-08	3.72439e-07
		AT1G09950	1.61596	0.000273415	0.00345791				AT4G38550	2.0216	8.96336e-14	3.58217e-12				AT1G76650	2.29587	0.00494173	0.0172597				AT4G21445	2.62746	0.000105819	0.000430493
		AT4G24340	1.61492	4.75898e-10	1.62086e-08				AT3G50140	2.02132	3.21086e-11	8.79996e-10				AT2G31865	2.29301	3.58619e-25	2.98512e-23				AT1G55850	2.62613	1.28148e-29	1.24077e-27
		AT2G46430	1.61425	3.70877e-19	3.43914e-17				AT4G26200	2.02075	2.40773e-08	4.25685e-07				AT4G18340	2.29258	1.3611e-19	6.41106e-18				AT5G27420	2.62501	4.29812e-14	7.37063e-13
		AT3G09010	1.6139	2.47215e-14	1.4308e-12				AT4G23700	2.01874	3.70746e-06	4.35896e-05				AT1G74360	2.29186	1.33254e-16	4.33724e-15				AT2G20150	2.62375	0.00469691	0.0129877
		AT3G28600	1.61275	0.000179792	0.00237925				AT1G22890	2.01703	1.6295e-08	2.95018e-07				AT3G53820	2.29164	0.00873902	0.0280986				AT3G27950	2.6232	4.4661e-55	3.21228e-52
		AT3G15340	1.61274	9.96838e-24	1.53501e-21				AT3G17700	2.01687	1.09248e-10	2.77961e-09				AT3G27690	2.29163	0.000690578	0.00305655				AT1G04370	2.62087	0.00782893	0.0203741
		AT4G23570	1.61147	4.99622e-19	4.53371e-17				AT1G32960	2.0161	3.33471e-09	6.74486e-08				AT1G72360	2.2914	2.64347e-13	5.63496e-12				AT5G42380	2.61845	0.0105989	0.0265728
		AT4G29050	1.60516	6.03667e-11	2.35606e-09				AT4G12720	2.01579	1.89942e-25	3.21197e-23				AT4G10830	2.2904	2.51042e-11	4.10132e-10				AT1G26250	2.61363	1.53053e-09	1.43073e-08
		AT4G22980	1.60439	1.23024e-17	9.98656e-16				AT5G41080	2.01418	1.24185e-25	2.17393e-23				AT2G34000	2.28679	1.57515e-21	9.29998e-20				AT1G72930	2.61333	2.09061e-16	4.85957e-15
		AT5G45630	1.604	0.000692533	0.00789053				AT4G15700	2.01354	0.000144815	0.00120395				AT1G32928	2.28575	6.29422e-17	2.15071e-15				AT3G53200	2.61087	3.25239e-08	2.46465e-07
		AT4G24570	1.59932	0.00416728	0.0369959				AT5G23350	2.0111	6.32551e-29	1.48244e-26				AT5G25920	2.2839	0.0118972	0.036781				AT1G51620	2.60909	6.78504e-25	4.10593e-23
		AT3G21780	1.59925	0.000365863	0.00447467				AT2G16060	2.00902	0.00500122	0.0263167				AT3G30766	2.28336	0.0133693	0.0406735				AT2G35390	2.60738	4.9135e-41	1.30203e-38
		AT4G20730	1.59499	2.41808e-15	1.54368e-13				AT1G63180	2.00814	1.19149e-19	9.46262e-18				AT3G22961	2.28275	1.37644e-11	2.32812e-10				AT5G57123	2.60616	2.36841e-07	1.56571e-06
		AT4G28350	1.59378	0.00108151	0.011575				AT4G31960	2.00711	0.000613379	0.00428538				AT1G23840	2.28096	7.41947e-16	2.22471e-14				AT1G15415	2.60595	1.96718e-06	1.10936e-05
		AT4G18430	1.58649	1.09848e-12	5.19742e-11				AT2G27660	2.0012	5.14165e-11	1.38174e-09				AT5G43520	2.27875	2.92576e-20	1.49155e-18				AT5G16920	2.60015	3.53569e-05	0.000158744
		AT2G23170	1.58611	0.000108	0.00149541				AT3G15760	1.99857	4.23955e-19	3.18389e-17				AT3G30775	2.27591	3.07452e-30	4.28879e-28				AT5G06865	2.59499	0.000452612	0.00160706
		AT3G13650	1.58443	4.28234e-15	2.66681e-13				AT5G49690	1.99848	7.83617e-05	0.000691486				AT5G16370	2.27326	1.7501e-21	1.02986e-19				AT5G64110	2.59121	1.89199e-06	1.07079e-05
		AT2G26150	1.5844	0.000748248	0.00847022				AT4G23550	1.9944	1.03834e-10	2.6582e-09				AT5G07150	2.26959	3.37027e-30	4.65023e-28				AT1G74650	2.58889	1.17047e-18	3.56723e-17
		AT4G36880	1.58194	1.38658e-07	3.32988e-06				AT4G15530	1.99359	1.53249e-11	4.41421e-10				AT4G21445	2.2694	0.000124526	0.000653167				AT1G07620	2.58667	5.11955e-13	7.64864e-12
		AT3G10930	1.57998	1.93575e-06	3.88189e-05				AT1G66700	1.98544	1.79068e-12	6.03152e-11				AT3G07195	2.2693	3.86009e-09	4.52315e-08				AT3G25760	2.58212	0.00114129	0.00370289
		AT4G16940	1.5778	6.5424e-07	1.41834e-05				AT1G61360	1.98311	6.91032e-20	5.6692e-18				AT1G21528	2.26926	0.00162001	0.00649746				AT3G47380	2.58169	2.38574e-19	7.83034e-18
		AT1G32928	1.57501	4.06122e-10	1.3982e-08				AT1G53990	1.98125	1.18459e-11	3.45212e-10				AT2G17880	2.26827	3.38883e-23	2.43039e-21				AT2G43590	2.58011	1.68184e-27	1.3314e-25
		AT2G29120	1.57434	1.2116e-05	0.000205367				AT1G59870	1.9754	3.45906e-17	2.062e-15				AT1G61420	2.26688	2.27048e-45	1.22645e-42				AT3G47800	2.5794	2.74016e-54	1.81529e-51
		AT5G64810	1.573	1.59621e-13	8.24318e-12				AT2G28570	1.97511	4.38972e-30	1.14863e-27				AT1G72900	2.26681	2.0301e-11	3.35985e-10				AT5G44690	2.57408	6.28637e-08	4.55143e-07
		AT2G44380	1.57074	8.88234e-11	3.40396e-09				AT5G49700	1.97402	6.45164e-07	8.84095e-06				AT3G53200	2.26167	2.67238e-09	3.22617e-08				AT4G34380	2.56966	3.99023e-12	5.31482e-11
		AT2G31980	1.56904	6.14506e-08	1.56134e-06				AT1G66880	1.97322	2.33495e-19	1.79143e-17				AT5G26340	2.25965	2.44286e-10	3.44935e-09				AT3G52561	2.55959	4.96924e-14	8.441e-13
		AT3G24420	1.56837	1.773e-28	4.55034e-26				AT4G11360	1.97302	2.98809e-27	5.99015e-25				AT4G38340	2.25749	1.22759e-08	1.33874e-07				AT4G23250	2.55718	3.92994e-13	5.94188e-12
		AT1G53700	1.56408	1.20432e-09	3.86354e-08				AT2G38230	1.96957	3.00317e-15	1.44676e-13				AT4G28703	2.25747	5.49314e-14	1.26897e-12				AT5G50140	2.55377	1.2717e-06	7.41234e-06
		AT5G59490	1.5634	2.0302e-13	1.03581e-11				AT2G43140	1.96711	1.02827e-21	1.10652e-19				AT5G54165	2.25735	2.70511e-05	0.000164104				AT1G63180	2.55158	2.86449e-25	1.78051e-23
		AT1G51890	1.56233	1.8016e-10	6.51944e-09				AT5G45070	1.96503	9.58924e-17	5.44222e-15				AT2G24600	2.25304	3.06819e-09	3.66393e-08				AT1G28040	2.55091	1.30136e-11	1.62825e-10
		AT3G09405	1.56206	1.03802e-10	3.93057e-09				AT1G69840	1.96376	4.43164e-31	1.31145e-28				AT1G79960	2.25107	3.16746e-06	2.32482e-05				AT1G76650	2.54959	0.00910352	0.0232638
		AT2G29720	1.55856	4.36933e-22	5.57868e-20				AT1G03580	1.96194	4.51805e-10	1.04183e-08				AT3G48520	2.25038	3.39794e-13	7.15908e-12				AT2G15080	2.5478	2.35959e-05	0.000109272
		AT3G02800	1.55733	1.78144e-07	4.21442e-06				AT3G15340	1.96026	2.60334e-28	5.7269e-26				AT2G40000	2.25004	4.88378e-11	7.7041e-10				AT3G22961	2.54622	2.21649e-10	2.34938e-09
		AT2G33710	1.55643	2.65364e-14	1.53236e-12				AT3G46260	1.96005	6.91861e-08	1.12628e-06				AT3G26500	2.24971	2.29429e-18	9.47111e-17				AT1G65690	2.54377	1.65572e-23	8.59402e-22
		AT1G61370	1.55582	6.28999e-21	6.88862e-19				AT1G30755	1.95887	1.22523e-18	8.6036e-17				AT5G67340	2.24964	5.36232e-23	3.77115e-21				AT3G62410	2.54351	5.30479e-09	4.57025e-08
		AT3G25900	1.55125	7.72167e-32	2.65125e-29				AT5G52320	1.95593	0.00937375	0.0444172				AT4G36820	2.24885	2.5085e-10	3.53025e-09				AT4G19760	2.54339	0.00531232	0.0144622
		AT4G36030	1.55064	5.80516e-10	1.95361e-08				AT5G15130	1.9535	9.06293e-11	2.34918e-09				AT5G45070	2.24825	1.28133e-22	8.5832e-21				AT3G62990	2.54162	4.42348e-06	2.33316e-05
		AT3G13950	1.54936	3.88987e-07	8.78524e-06				AT1G52200	1.9528	2.51714e-17	1.52241e-15				AT2G44790	2.24247	5.65623e-23	3.96686e-21				AT1G11185	2.53825	5.86883e-09	5.015e-08
		AT1G24150	1.54036	1.65835e-13	8.52943e-12				AT1G71890	1.95139	0.00971493	0.0457375				AT5G07440	2.24065	2.9456e-18	1.2023e-16				AT2G43580	2.52384	0.000176836	0.000685293
		AT2G39380	1.53925	2.29747e-11	9.41516e-10				AT1G61750	1.95004	5.51349e-11	1.47688e-09				AT5G19890	2.24053	2.335e-08	2.42955e-07				AT2G24270	2.51832	7.41059e-05	0.000311547
		AT5G02290	1.53504	2.95033e-20	3.01052e-18				AT2G02580	1.94867	2.24533e-08	3.9896e-07				AT4G01250	2.23458	1.64597e-07	1.50696e-06				AT3G05770	2.51714	0.000111382	0.000451153
		AT1G47890	1.53279	5.03986e-05	0.000748847				AT5G26170	1.94861	0.00328165	0.0182863				AT4G13310	2.23414	2.18996e-08	2.29273e-07				AT2G19330	2.5165	0.000674785	0.00231022
		AT4G37295	1.53262	1.44933e-05	0.000241352				AT4G26380	1.94553	1.71221e-09	3.62849e-08				AT2G36970	2.23118	5.47224e-05	0.000311013				AT2G15490	2.51619	6.76591e-29	6.19363e-27
		AT1G66910	1.52628	0.00111016	0.0118466				AT5G59270	1.94461	2.54198e-14	1.10663e-12				AT2G34930	2.22997	1.12027e-09	1.43716e-08				AT4G20830	2.51564	7.39316e-27	5.4261e-25
		AT2G18210	1.52592	8.76111e-06	0.000153307				AT5G22920	1.94405	1.8207e-14	8.02463e-13				AT3G27416	2.2298	0.00121618	0.00504022				AT4G36500	2.51551	6.34193e-13	9.33091e-12
		AT2G03530	1.52377	2.52206e-17	1.95965e-15				AT1G30720	1.9428	5.43609e-09	1.06402e-07				AT1G11185	2.22953	6.61652e-10	8.73532e-09				AT3G61400	2.51289	2.54714e-10	2.68516e-09
		AT2G28270	1.52222	0.00108864	0.0116366				AT2G19800	1.94228	5.32487e-22	6.07181e-20				AT3G19930	2.22647	3.02791e-24	2.34368e-22				AT3G45660	2.51076	2.1181e-23	1.09041e-21
		AT1G53620	1.52191	3.0782e-06	5.93857e-05				AT1G10990	1.94109	1.38548e-22	1.68002e-20				AT3G12920	2.22609	7.71105e-39	2.22464e-36				AT1G72360	2.51049	1.31071e-11	1.63913e-10
		AT1G30420	1.51387	1.89201e-32	6.77074e-30				AT2G19810	1.93889	6.49192e-22	7.26919e-20				AT4G15120	2.22549	9.10199e-17	3.04455e-15				AT4G10580	2.50246	1.25115e-06	7.30115e-06
		AT1G52240	1.51262	2.57979e-22	3.37401e-20				AT5G14470	1.93399	2.95475e-07	4.28776e-06				AT2G44080	2.22265	1.35293e-09	1.71057e-08				AT5G06740	2.50068	4.64754e-14	7.94277e-13
		AT5G01380	1.50824	2.03674e-07	4.77835e-06				AT3G48850	1.93396	1.83921e-05	0.000187144				AT3G46280	2.21679	4.93121e-35	1.08003e-32				AT3G30764	2.49763	1.96305e-12	2.74238e-11
		AT3G52748	1.50522	6.5396e-09	1.90548e-07				AT3G50470	1.9281	1.62842e-20	1.46664e-18				AT3G27950	2.21397	4.73304e-45	2.4523e-42				AT5G67340	2.4971	1.32913e-24	7.69186e-23
		AT1G21100	1.50126	9.25912e-07	1.95266e-05				AT2G35730	1.92426	1.92034e-06	2.40604e-05				AT5G48400	2.21386	4.10201e-11	6.53337e-10				AT1G19530	2.48976	2.58767e-11	3.13484e-10
		AT5G39020	1.50092	6.07698e-14	3.37864e-12				AT4G24230	1.92422	2.81729e-11	7.8161e-10				AT5G43580	2.2089	1.28334e-09	1.62908e-08				AT4G01250	2.48832	2.0988e-07	1.39998e-06
		AT1G29690	1.50038	4.43454e-15	2.75483e-13				AT1G16110	1.92109	3.99863e-20	3.41574e-18				AT1G72450	2.20481	1.30432e-06	1.02204e-05				AT1G09930	2.48786	0.00720142	0.0189118
		AT4G23270	1.49826	2.14772e-20	2.23644e-18				AT5G44070	1.92014	1.32339e-17	8.3073e-16				AT1G02440	2.20135	1.06228e-15	3.13231e-14				AT2G19500	2.48463	0.00633528	0.0168859
		AT5G64660	1.4976	5.05674e-16	3.50087e-14				AT2G15880	1.91978	4.29888e-06	5.00054e-05				AT3G53770	2.20013	1.37697e-08	1.49268e-07				AT1G77380	2.4838	9.14638e-17	2.23762e-15
		AT3G19200	1.49724	1.44078e-17	1.15846e-15				AT1G51800	1.91725	7.01584e-19	5.14453e-17				AT1G02360	2.19884	1.8201e-27	1.958e-25				AT4G39940	2.47871	2.07626e-12	2.89252e-11
		AT2G40000	1.4969	1.30292e-06	2.66973e-05				AT1G73830	1.9139	8.08374e-05	0.000711563				AT1G19530	2.19783	5.80909e-12	1.03423e-10				AT1G11572	2.47836	0.00177246	0.00548358
		AT4G21903	1.49555	4.7347e-07	1.06084e-05				AT1G12200	1.91317	3.49778e-21	3.52016e-19				AT3G11080	2.19603	4.43166e-15	1.18433e-13				AT5G05430	2.47529	2.67969e-06	1.47033e-05
		AT3G13430	1.49426	1.37123e-27	3.16729e-25				AT1G80380	1.9108	1.87664e-13	7.16131e-12				AT1G67470	2.19428	7.91042e-14	1.78515e-12				AT1G56470	2.47115	5.90188e-06	3.04704e-05
		AT4G35070	1.49228	5.16802e-09	1.53041e-07				AT3G01970	1.91039	1.40936e-09	3.04377e-08				AT1G07690	2.193	8.03736e-12	1.40339e-10				AT3G23010	2.46862	0.000628294	0.00216548
		AT2G44578	1.49113	0.0033894	0.0310111				AT4G36850	1.90735	3.38035e-12	1.08705e-10				AT5G48530	2.18423	1.26444e-22	8.49249e-21				AT3G46080	2.4648	1.56918e-08	1.25123e-07
		AT4G09690	1.48783	0.00529277	0.0453095				AT3G22160	1.90635	3.92495e-14	1.64808e-12				AT3G14700	2.18319	0.000663755	0.00295328				AT3G48520	2.46403	8.08549e-10	7.88319e-09
		AT4G23260	1.47926	6.24733e-11	2.43454e-09				AT1G25220	1.90501	1.53579e-13	5.94653e-12				AT1G79160	2.17792	2.1052e-12	3.97669e-11				AT1G51890	2.46045	1.59736e-15	3.33708e-14
		AT4G24160	1.47679	8.3438e-15	5.0476e-13				AT1G76070	1.90236	4.66134e-10	1.07289e-08				AT2G14440	2.17686	0.00542797	0.018685				AT5G28145	2.44635	4.44006e-07	2.78669e-06
		AT5G41550	1.47618	8.69371e-08	2.16135e-06				AT5G24600	1.88976	4.05712e-08	6.93617e-07				AT1G66040	2.17663	7.9345e-07	6.46473e-06				AT3G52540	2.44587	2.21915e-05	0.000103224
		AT3G15440	1.4739	0.000380838	0.0046276				AT5G60285	1.88769	0.0024192	0.0140868				AT3G55840	2.17489	1.24044e-10	1.84814e-09				AT1G05010	2.443	3.00582e-12	4.09005e-11
		AT1G13110	1.47233	4.55471e-13	2.23409e-11				AT1G63860	1.88755	2.34433e-06	2.87638e-05				AT3G51920	2.1691	5.20944e-27	5.33296e-25				AT4G14040	2.4423	6.79333e-30	6.81336e-28
		AT4G16860	1.47012	2.58869e-05	0.00041057				AT1G11330	1.88731	7.05684e-18	4.53279e-16				AT1G73165	2.16827	9.40378e-10	1.21808e-08				AT4G35070	2.44186	2.31314e-18	6.81861e-17
		AT4G25190	1.46963	3.74957e-05	0.000571501				AT5G05730	1.88679	3.66026e-06	4.31421e-05				AT1G05700	2.16444	1.38567e-19	6.50264e-18				AT5G44870	2.43554	8.40326e-23	4.06034e-21
		AT1G15010	1.46959	2.37454e-05	0.000378022				AT4G01010	1.88491	9.33167e-10	2.06193e-08				AT2G28210	2.16302	6.71581e-12	1.18733e-10				AT5G14780	2.43372	2.65823e-12	3.65674e-11
		AT3G57530	1.46814	2.89201e-10	1.01773e-08				AT3G15450	1.88428	2.04938e-19	1.59199e-17				AT3G02242	2.16169	2.97213e-12	5.48773e-11				AT1G72940	2.42911	4.47543e-16	1.00863e-14
		AT4G19920	1.46702	1.07335e-05	0.000184517				AT2G01340	1.88323	1.33258e-10	3.35275e-09				AT3G55470	2.16112	6.10512e-19	2.705e-17				AT5G49700	2.42855	1.19433e-08	9.72071e-08
		AT1G73500	1.46369	2.22642e-05	0.000355109				AT1G30730	1.88122	7.87811e-15	3.5867e-13				AT4G37900	2.16057	6.65146e-17	2.26364e-15				AT4G37370	2.42554	8.46585e-08	6.01862e-07
		AT3G11773	1.46097	0.00337651	0.0309155				AT1G66160	1.87825	2.47511e-08	4.36666e-07				AT1G80380	2.16047	5.16363e-15	1.36273e-13				AT4G25110	2.41879	2.47417e-20	9.18656e-19
		AT3G26230	1.45978	0.00206595	0.0203456				AT1G05700	1.87689	5.6665e-15	2.62358e-13				AT1G30730	2.15677	2.5738e-18	1.05734e-16				AT1G07160	2.41875	1.75634e-06	9.99866e-06
		AT5G61600	1.45873	1.05619e-13	5.62593e-12				AT3G50930	1.87203	9.17738e-06	0.000100047				AT5G14700	2.15585	6.24877e-05	0.000349898				AT5G22250	2.41682	2.0095e-11	2.46647e-10
		AT2G41010	1.45569	1.35332e-08	3.80787e-07				AT4G08850	1.86936	8.45998e-12	2.56063e-10				AT5G08350	2.15181	5.95249e-33	1.04222e-30				AT1G64400	2.41108	1.34445e-15	2.83635e-14
		AT1G53990	1.45419	8.92313e-09	2.55602e-07				AT5G41300	1.86914	3.10465e-15	1.487e-13				AT1G66920	2.15149	0.00155031	0.00625046				AT1G64020	2.40733	0.000118664	0.000477807
		AT3G57640	1.45089	8.42015e-07	1.79329e-05				AT4G36052	1.86604	0.00832599	0.0402661				AT1G14930	2.15114	0.000111084	0.000587907				AT3G14990	2.40511	1.13669e-50	5.83978e-48
		AT3G26980	1.44987	1.15317e-26	2.36289e-24				AT2G38860	1.86578	4.91193e-08	8.26121e-07				AT1G08050	2.15041	1.24859e-20	6.74453e-19				AT1G10155	2.40297	9.08151e-06	4.54328e-05
		AT4G15130	1.44915	4.31132e-16	3.00939e-14				AT5G61560	1.86505	6.21587e-17	3.60173e-15				AT1G77210	2.14763	9.03555e-07	7.30091e-06				AT4G20780	2.40146	6.64952e-20	2.3089e-18
		AT3G57450	1.44875	1.89095e-27	4.21451e-25				AT3G51920	1.86426	4.55806e-20	3.82785e-18				AT5G01560	2.1464	9.46508e-26	8.43156e-24				AT1G55920	2.40138	7.95551e-50	3.85138e-47
		AT5G59730	1.44871	3.01653e-06	5.83288e-05				AT3G53720	1.85621	2.95392e-10	7.01993e-09				AT5G54490	2.14102	1.47413e-22	9.79719e-21				AT3G48790	2.40005	0.000554728	0.00193471
		AT1G21326	1.44593	0.000112971	0.00155575				AT5G59080	1.85299	7.39158e-11	1.94023e-09				AT1G30755	2.13554	1.18404e-21	7.14023e-20				AT3G24400	2.39719	7.87184e-07	4.73627e-06
		AT4G26120	1.44559	2.03156e-07	4.77059e-06				AT3G45730	1.852	7.37127e-10	1.6478e-08				AT3G44300	2.1355	1.05092e-14	2.66808e-13				AT2G35710	2.39624	2.25581e-06	1.25692e-05
		AT5G06490	1.4443	0.000615773	0.00710441				AT1G70920	1.85104	6.43279e-07	8.81999e-06				AT5G49700	2.13547	4.30109e-10	5.83402e-09				AT5G44585	2.3954	8.51373e-13	1.23246e-11
		AT2G15480	1.44343	6.34142e-21	6.91514e-19				AT4G38340	1.84985	0.000106976	0.000917918				AT5G16170	2.13428	2.26566e-43	8.98761e-41				AT5G44562	2.39364	0.00366107	0.0104105
		AT3G57330	1.44166	5.02362e-12	2.25912e-10				AT2G28400	1.84979	4.86227e-24	6.94634e-22				AT2G15340	2.13264	0.000210426	0.00105163				AT5G27760	2.39161	3.22805e-52	1.98202e-49
		AT2G13790	1.43982	1.64198e-27	3.72496e-25				AT3G57210	1.84801	0.00224238	0.0132213				AT1G68620	2.12466	3.44951e-07	2.99406e-06				AT5G64810	2.391	7.3078e-26	4.84122e-24
		AT4G13090	1.43814	0.00522617	0.0448149				AT1G05300	1.84498	5.5549e-11	1.48637e-09				AT4G03510	2.12425	3.58498e-28	4.21368e-26				AT5G39180	2.38995	0.000965302	0.00318236
		AT3G54530	1.43766	0.00125832	0.0131732				AT2G02990	1.83853	0.00387537	0.0211676				AT2G40340	2.12277	2.36262e-13	5.06179e-12				AT3G60290	2.38677	4.55796e-06	2.39795e-05
		AT3G20520	1.43712	0.00326878	0.0301244				AT1G65690	1.83847	3.14903e-16	1.71288e-14				AT2G28400	2.12126	3.0959e-32	5.00629e-30				AT3G53720	2.38621	7.4571e-19	2.31759e-17
		AT5G66070	1.43538	1.21381e-13	6.42511e-12				AT1G10070	1.83405	6.95327e-12	2.13125e-10				AT3G57460	2.12045	0.000986747	0.00419413				AT3G59060	2.38557	1.08278e-06	6.37015e-06
		AT4G30270	1.43461	8.04604e-05	0.00114465				AT3G01290	1.83199	2.99463e-11	8.24369e-10				AT1G60750	2.11593	5.38248e-08	5.30681e-07				AT5G18636	2.38257	0.000111655	0.000452042
		AT1G15530	1.43206	1.80326e-12	8.43778e-11				AT2G46750	1.82929	1.84966e-09	3.90312e-08				AT2G30140	2.11246	2.30952e-23	1.67049e-21				AT3G48390	2.38174	8.37216e-20	2.8714e-18
		AT4G28460	1.43146	0.00545853	0.0465403				AT2G26190	1.82192	2.69737e-15	1.30704e-13				AT2G27505	2.11004	0.000102819	0.000548398				AT3G56350	2.38134	0.0126278	0.0309505
		AT4G23130	1.43045	3.25174e-05	0.000504397				AT3G15630	1.81786	3.64138e-41	2.32096e-38				AT2G18700	2.10734	1.46572e-27	1.60395e-25				AT1G11362	2.3812	0.00339121	0.00973546
		AT5G45110	1.43026	1.74804e-24	2.94134e-22				AT1G17345	1.81718	3.9167e-05	0.000370759				AT4G18197	2.10272	2.88306e-06	2.12838e-05				AT5G39530	2.37999	8.62851e-30	8.58554e-28
		AT3G50470	1.42757	2.24831e-14	1.30721e-12				AT5G48175	1.81552	1.51108e-24	2.31866e-22				AT4G02520	2.10009	1.62473e-16	5.22796e-15				AT5G57820	2.37896	8.49023e-05	0.000352288
		AT3G53720	1.42597	4.25721e-09	1.27086e-07				AT1G53440	1.81462	2.62208e-25	4.37448e-23				AT1G71890	2.09895	0.00159079	0.00638852				AT5G45070	2.37858	6.37816e-18	1.79201e-16
		AT4G11360	1.42546	1.04255e-16	7.67797e-15				AT1G78450	1.81353	0.00337485	0.0187636				AT1G73830	2.09527	4.45806e-06	3.18821e-05				AT5G64510	2.37843	6.4146e-10	6.35502e-09
		AT1G30370	1.42445	2.94062e-06	5.69911e-05				AT5G66650	1.81051	1.35635e-15	6.78394e-14				AT1G64680	2.09236	4.08981e-05	0.00023864				AT5G40645	2.37813	2.52352e-06	1.39252e-05
		AT4G37610	1.42399	1.45131e-20	1.53646e-18				AT3G22800	1.80792	3.0837e-09	6.29349e-08				AT5G57190	2.09072	4.1703e-10	5.67697e-09				AT3G48640	2.37735	0.000326863	0.00119721
		AT1G07000	1.41905	3.13175e-10	1.09452e-08				AT3G52400	1.80754	1.02772e-07	1.61998e-06				AT4G13395	2.08959	5.52922e-07	4.63134e-06				AT2G16380	2.37554	1.51726e-13	2.43438e-12
		AT2G20562	1.41873	2.32485e-11	9.51203e-10				AT1G66910	1.80556	0.00244828	0.0142261				AT3G15340	2.0895	9.44811e-33	1.63176e-30				AT5G19230	2.3746	1.64929e-13	2.63113e-12
		AT1G28370	1.41854	2.2038e-06	4.38138e-05				AT1G19530	1.80512	2.72159e-09	5.58657e-08				AT5G60270	2.08926	1.27719e-15	3.72276e-14				AT1G76930	2.37016	1.21183e-12	1.73038e-11
		AT5G48380	1.41823	2.42231e-20	2.49175e-18				AT3G13432	1.80086	3.57275e-09	7.19327e-08				AT1G65390	2.08896	0.00659576	0.0221002				AT4G04930	2.36836	9.74145e-06	4.84551e-05
		AT2G42360	1.4179	8.90287e-08	2.20472e-06				AT5G28770	1.79852	3.74517e-30	9.90399e-28				AT5G67310	2.08839	7.16788e-05	0.000396466				AT4G02380	2.36835	1.94557e-47	8.44443e-45
		AT1G44010	1.41729	0.000894695	0.00983236				AT2G28710	1.79799	1.75311e-07	2.64274e-06				AT1G57990	2.08714	3.49895e-06	2.5475e-05				AT2G15960	2.36628	2.13102e-07	1.42072e-06
		AT3G50950	1.41567	9.1606e-14	4.96274e-12				AT3G43430	1.79697	8.84604e-19	6.37376e-17				AT3G14990	2.08645	4.16848e-50	2.86025e-47				AT1G70581	2.36605	2.57591e-15	5.26774e-14
		AT4G02200	1.41503	3.98057e-23	5.65019e-21				AT3G60470	1.79662	8.97204e-05	0.000783651				AT4G01870	2.08532	9.51878e-53	7.32312e-50				AT2G31865	2.36448	7.18228e-22	3.20579e-20
		AT1G09940	1.41382	1.29911e-10	4.83275e-09				AT3G23010	1.79463	0.00816475	0.0396948				AT4G11280	2.08493	1.86574e-11	3.10403e-10				AT5G13740	2.36411	1.22353e-24	7.14642e-23
		AT4G02380	1.41252	4.07889e-27	8.78275e-25				AT5G56840	1.79048	2.26679e-06	2.79088e-05				AT3G51340	2.08246	1.64757e-23	1.20543e-21				AT1G08080	2.36398	0.00130263	0.00417419
		AT3G50150	1.41168	9.9467e-17	7.38964e-15				AT3G47250	1.78545	9.29083e-05	0.00080922				AT4G15100	2.08188	0.00207492	0.0080745				AT3G22160	2.36067	7.45102e-16	1.63961e-14
		AT1G25275	1.40801	4.28209e-09	1.27549e-07				AT2G26820	1.78409	8.19685e-10	1.82252e-08				AT4G37370	2.08098	1.48882e-07	1.37248e-06				AT4G39675	2.35953	8.16066e-19	2.52689e-17
		AT1G18390	1.4058	8.09378e-13	3.86554e-11				AT1G79960	1.78403	0.00180151	0.0109439				AT3G48790	2.07962	0.0105527	0.0331739				AT3G42180	2.35859	6.45743e-25	3.91709e-23
		AT1G22280	1.39871	7.08599e-24	1.13233e-21				AT2G42360	1.7817	5.83266e-10	1.32289e-08				AT3G13610	2.0728	1.11103e-14	2.80109e-13				AT5G10520	2.35635	1.46044e-08	1.17236e-07
		AT5G14470	1.39829	7.7097e-05	0.00110173				AT1G32970	1.78155	1.35795e-07	2.08113e-06				AT2G16380	2.07178	7.33262e-15	1.90154e-13				AT4G15120	2.35337	9.92454e-17	2.41392e-15
		AT1G56140	1.39743	9.41607e-24	1.4588e-21				AT4G17215	1.78107	6.79489e-10	1.52857e-08				AT5G13330	2.06991	3.84004e-19	1.72856e-17				AT1G28230	2.3486	0.000103487	0.000421619
		AT1G74650	1.39532	2.19137e-08	6.03233e-07				AT2G44490	1.78003	4.28328e-19	3.18784e-17				AT2G15880	2.06687	1.63115e-06	1.25948e-05				AT4G01870	2.34739	1.91846e-45	7.31746e-43
		AT1G76070	1.39267	5.17803e-07	1.15204e-05				AT1G28380	1.77891	6.62276e-13	2.3552e-11				AT1G01340	2.06623	3.36905e-18	1.362e-16				AT5G65980	2.3457	3.18584e-05	0.000144271
		AT3G26840	1.39266	2.97951e-14	1.70888e-12				AT4G33980	1.77781	4.40308e-07	6.24368e-06				AT1G07620	2.05971	1.36153e-12	2.63866e-11				AT3G22890	2.34286	4.23373e-19	1.35426e-17
		AT5G39000	1.3923	3.08657e-10	1.08034e-08				AT1G61420	1.77767	7.51973e-27	1.42691e-24				AT2G46494	2.05886	0.0112872	0.0351934				AT2G47950	2.33819	3.36737e-06	1.81482e-05
		AT3G50900	1.39214	6.46523e-22	8.0131e-20				AT5G06490	1.77589	0.00258149	0.0148957				AT5G49780	2.05874	1.08975e-27	1.22418e-25				AT4G31500	2.33491	5.63119e-13	8.34862e-12
		AT3G61550	1.39105	0.0011052	0.0117987				AT1G05880	1.77424	4.43785e-06	5.13815e-05				AT3G52400	2.05754	8.03796e-10	1.04811e-08				AT1G72540	2.33436	2.18325e-06	1.22082e-05
		AT1G03370	1.38991	3.44086e-26	6.77715e-24				AT5G67340	1.77345	3.05027e-14	1.3073e-12				AT2G25440	2.05483	0.000104485	0.000556582				AT3G55840	2.33184	1.73416e-07	1.17576e-06
		AT4G15120	1.38986	4.02404e-08	1.04757e-06				AT3G63380	1.77187	5.01641e-05	0.000463045				AT4G37520	2.05369	4.1379e-10	5.63891e-09				AT3G10450	2.32083	2.8146e-12	3.85289e-11
		AT3G45330	1.38981	3.72298e-07	8.4534e-06				AT5G39050	1.76908	4.93368e-07	6.90549e-06				AT5G44820	2.05351	3.56702e-20	1.80039e-18				AT1G79900	2.32043	6.53499e-08	4.72057e-07
		AT1G18300	1.38893	5.6799e-08	1.4504e-06				AT1G53620	1.76862	1.68366e-06	2.14033e-05				AT5G44582	2.05341	4.0397e-19	1.80563e-17				AT1G30700	2.31767	4.82927e-16	1.08547e-14
		AT5G48657	1.38606	1.07461e-07	2.6304e-06				AT5G02020	1.76137	3.79889e-13	1.3806e-11				AT2G43590	2.04977	1.7524e-21	1.02986e-19				AT1G22900	2.31728	6.34147e-07	3.86913e-06
		AT4G39890	1.38355	1.67626e-15	1.09035e-13				AT3G29240	1.75932	1.1791e-07	1.83762e-06				AT1G64020	2.04658	0.000318262	0.00152886				AT5G28510	2.31462	5.90252e-07	3.62592e-06
		AT2G22300	1.38318	8.83497e-23	1.22666e-20				AT5G06320	1.75571	7.46174e-13	2.64222e-11				AT3G42180	2.04467	3.67453e-23	2.62048e-21				AT1G02850	2.31118	2.20493e-23	1.13049e-21
		AT1G69523	1.38146	6.9591e-07	1.50099e-05				AT5G10410	1.75445	1.84598e-13	7.05958e-12				AT2G38210	2.04381	5.10343e-06	3.61008e-05				AT4G23170	2.30689	8.10937e-10	7.90036e-09
		AT5G12880	1.3806	9.57973e-11	3.63286e-09				AT1G16130	1.75426	1.04244e-07	1.64214e-06				AT1G18970	2.04159	1.31846e-11	2.2375e-10				AT4G18205	2.3068	1.46195e-07	9.99815e-07
		AT5G44870	1.37613	5.56381e-12	2.48883e-10				AT5G52050	1.75416	1.77244e-05	0.000180868				AT3G01290	2.04151	5.16347e-14	1.19608e-12				AT2G25460	2.3066	4.73907e-17	1.20506e-15
		AT1G63860	1.37586	1.42602e-05	0.000238213				AT4G15120	1.75203	3.90735e-10	9.09447e-09				AT5G13750	2.04044	8.33322e-12	1.45006e-10				AT5G25910	2.30515	1.69939e-21	7.20209e-20
		AT5G40170	1.37311	3.95277e-12	1.79023e-10				AT1G07128	1.74804	2.68749e-08	4.70793e-07				AT3G30764	2.03955	1.75383e-13	3.81871e-12				AT1G53980	2.30477	5.74403e-17	1.4419e-15
		AT5G22570	1.37201	0.00228938	0.0221491				AT5G44870	1.74669	7.89254e-15	3.5867e-13				AT1G72920	2.03827	8.15785e-07	6.63182e-06				AT4G16260	2.304	5.6672e-08	4.13754e-07
		AT3G28850	1.36737	6.82683e-14	3.7626e-12				AT4G03480	1.74627	5.3828e-12	1.68733e-10				AT5G64660	2.03782	4.72401e-24	3.59081e-22				AT1G12010	2.30331	3.51883e-16	8.03111e-15
		AT2G17705	1.36668	2.32578e-21	2.67391e-19				AT4G19920	1.73847	9.65296e-06	0.000104555				AT1G72940	2.03776	4.88954e-15	1.29713e-13				AT5G10946	2.30331	2.61138e-07	1.71463e-06
		AT2G26190	1.36294	1.5892e-10	5.84348e-09				AT3G13430	1.73544	7.90891e-31	2.31294e-28				AT4G11370	2.03743	9.82844e-16	2.9116e-14				AT3G13610	2.30241	7.43158e-13	1.08328e-11
		AT2G36470	1.36259	2.41325e-12	1.10678e-10				AT1G13210	1.73543	4.7406e-09	9.33771e-08				AT1G24470	2.03421	0.00238629	0.00910985				AT1G19180	2.29996	1.90787e-07	1.28557e-06
		AT5G26340	1.36233	4.55723e-05	0.000682322				AT5G48400	1.73466	1.57722e-05	0.000162885				AT3G23010	2.03177	5.0753e-05	0.000290338				AT3G01420	2.29922	1.87493e-09	1.73273e-08
		AT1G63530	1.36005	8.34181e-10	2.7313e-08				AT3G26910	1.73335	3.63552e-16	1.97269e-14				AT4G18430	2.03031	3.73083e-18	1.49871e-16				AT1G67470	2.29875	1.8596e-13	2.94055e-12
		AT4G18940	1.35907	5.82484e-06	0.000105562				AT3G54530	1.7312	0.000453869	0.00328546				AT1G03090	2.0301	1.19403e-14	2.99547e-13				AT4G01700	2.29495	2.16494e-36	3.86527e-34
		AT3G45640	1.35904	1.24915e-07	3.01696e-06				AT1G25390	1.72932	5.66764e-15	2.62358e-13				AT1G55920	2.02932	5.10631e-48	3.24097e-45				AT4G39950	2.29163	6.17157e-10	6.14084e-09
		AT2G39210	1.35801	5.05839e-14	2.83716e-12				AT4G02380	1.72906	1.29355e-32	4.34529e-30				AT5G24180	2.02876	0.00621982	0.0210153				AT4G28703	2.28892	1.70933e-12	2.39725e-11
		AT1G72450	1.35665	0.00194264	0.0192732				AT2G11270	1.72859	0.0103288	0.0481534				AT2G26820	2.02602	4.66177e-13	9.65359e-12				AT1G19250	2.28795	0.000327704	0.00120012
		AT4G11480	1.35394	0.000105731	0.00146638				AT1G55920	1.72772	6.07978e-36	2.96336e-33				AT5G49770	2.02366	3.23198e-12	5.9459e-11				AT5G03490	2.28218	7.85753e-25	4.68734e-23
		AT1G61380	1.34899	8.74612e-21	9.45623e-19				AT3G53800	1.72758	1.63166e-05	0.00016788				AT5G46350	2.02264	4.39507e-07	3.74311e-06				AT5G05420	2.279	1.18476e-12	1.69269e-11
		AT3G15356	1.34763	0.000883458	0.00973412				AT3G06850	1.72574	1.68274e-09	3.58129e-08				AT5G27760	2.02192	8.71182e-45	4.33678e-42				AT1G05575	2.27853	7.58132e-12	9.77225e-11
		AT3G45970	1.34493	2.34361e-06	4.63036e-05				AT3G48390	1.72244	1.79862e-12	6.05007e-11				AT3G50460	2.02119	4.873e-10	6.56666e-09				AT4G11650	2.27805	1.87023e-06	1.0592e-05
		AT1G20510	1.34434	8.44857e-12	3.65692e-10				AT1G61550	1.72196	6.95618e-09	1.33526e-07				AT1G06570	2.01686	3.74448e-18	1.50181e-16				AT1G78720	2.27758	0.00144667	0.00458266
		AT4G11170	1.34395	0.000145529	0.00196471				AT1G14200	1.7219	3.87386e-06	4.54015e-05				AT3G47800	2.01591	1.36806e-46	7.89371e-44				AT1G64680	2.27557	0.00169262	0.00526699
		AT5G47910	1.34265	7.3085e-06	0.000130403				AT4G39670	1.72184	3.69872e-13	1.34814e-11				AT4G15990	2.01574	1.51145e-08	1.62458e-07				AT3G11080	2.27493	5.18589e-11	5.96934e-10
		AT2G15760	1.33975	0.00139645	0.0144525				AT3G48360	1.72126	5.22297e-16	2.75069e-14				AT1G61360	2.01315	5.42299e-21	3.01927e-19				AT2G44790	2.27182	1.31723e-18	4.00967e-17
		AT1G69890	1.33872	5.04967e-06	9.29067e-05				AT3G27950	1.72115	1.70477e-30	4.76147e-28				AT4G22530	2.00999	4.01261e-44	1.81915e-41				AT1G74100	2.26718	5.28047e-20	1.85398e-18
		AT3G57740	1.33772	2.59358e-06	5.07687e-05				AT4G36030	1.72071	7.54783e-09	1.44215e-07				AT3G62990	2.00793	3.83609e-05	0.000225598				AT4G03460	2.26544	1.45898e-27	1.16598e-25
		AT3G62950	1.33212	0.000152827	0.00204909				AT3G25250	1.72017	5.17302e-14	2.14676e-12				AT1G26250	2.00395	1.19943e-08	1.31186e-07				AT1G30755	2.26303	4.35427e-18	1.24704e-16
		AT3G15540	1.32848	2.48392e-15	1.57779e-13				AT4G08780	1.71972	0.00288173	0.016396				AT3G59480	2.00359	4.97642e-22	3.11954e-20				AT1G53950	2.26106	1.10675e-13	1.81036e-12
		AT3G25610	1.32692	7.84266e-20	7.66409e-18				AT1G65500	1.71848	2.12998e-12	7.10697e-11				AT1G54950	2.00207	3.19216e-05	0.000190644				AT4G33467	2.2574	0.00249751	0.00743523
		AT2G39350	1.32652	1.95191e-14	1.1401e-12				AT5G64110	1.7166	6.44229e-05	0.000578968				AT3G54420	2.00074	3.94991e-19	1.77174e-17				AT1G72416	2.25422	6.29838e-07	3.84656e-06
		AT3G01080	1.3258	1.62078e-05	0.000267581				AT1G18382	1.71467	0.00130002	0.00826071				AT3G21781	1.99828	0.000264405	0.00129091				AT3G48650	2.25418	0.000170547	0.00066399
		AT1G09070	1.32093	4.49313e-10	1.53649e-08				AT3G43850	1.71246	0.00830705	0.0401979				AT5G66640	1.99641	1.6214e-08	1.73031e-07				AT5G25930	2.25299	5.33874e-23	2.64562e-21
		AT2G01180	1.3173	7.4642e-07	1.59908e-05				AT1G08050	1.71197	6.03186e-12	1.86958e-10				AT1G35210	1.99558	1.20584e-07	1.12758e-06				AT1G08930	2.25074	1.30616e-16	3.13155e-15
		AT3G04640	1.3159	1.05619e-15	7.00673e-14				AT3G21780	1.71172	0.0013672	0.00864342				AT1G21100	1.99366	3.42836e-09	4.03894e-08				AT1G64010	2.24628	1.54225e-08	1.23174e-07
		AT1G72540	1.31546	0.00481844	0.0419127				AT5G42900	1.7115	3.08292e-05	0.00029889				AT5G61520	1.99249	0.00454054	0.0160305				AT3G62150	2.24545	3.55967e-13	5.40477e-12
		AT1G76680	1.31363	1.41651e-11	5.94887e-10				AT5G05965	1.71066	0.000491545	0.00353043				AT2G23320	1.99041	3.96841e-40	1.25938e-37				AT1G61550	2.24361	4.86913e-14	8.29334e-13
		AT1G16230	1.3122	7.00647e-05	0.00100804				AT3G55150	1.70863	2.24807e-11	6.31441e-10				AT3G13750	1.98874	1.05696e-14	2.67804e-13				AT4G21400	2.24258	4.22656e-31	4.94881e-29
		AT5G47230	1.30912	1.85462e-09	5.81038e-08				AT1G80820	1.70618	5.97731e-07	8.23714e-06				AT1G67000	1.98681	2.29082e-10	3.25458e-09				AT1G69890	2.2421	5.3009e-10	5.33993e-09
		AT5G48400	1.30799	2.79538e-05	0.000440329				AT4G40080	1.70238	1.16127e-11	3.39611e-10				AT1G51800	1.98161	2.23329e-21	1.29815e-19				AT3G48450	2.24188	2.07428e-07	1.38656e-06
		AT3G42180	1.30711	2.23408e-11	9.17019e-10				AT3G30775	1.7022	4.28254e-19	3.18784e-17				AT1G53950	1.97676	1.8958e-13	4.11021e-12				AT4G15260	2.24135	3.71616e-38	7.79589e-36
		AT3G21630	1.30706	7.55649e-22	9.23055e-20				AT5G01100	1.70105	1.19608e-10	3.02771e-09				AT5G14780	1.97529	7.05865e-12	1.24534e-10				AT3G44260	2.24027	2.1524e-06	1.20571e-05
		AT5G53130	1.30507	1.98495e-21	2.30196e-19				AT2G18970	1.69996	3.70934e-06	4.35896e-05				AT5G02160	1.96989	3.66266e-17	1.29329e-15				AT4G09110	2.23998	2.49341e-07	1.64231e-06
		AT4G20860	1.30394	2.43242e-10	8.61967e-09				AT5G66700	1.69963	1.02419e-13	4.07349e-12				AT1G23090	1.96724	8.82789e-09	9.82563e-08				AT5G02020	2.23981	1.41674e-15	2.97954e-14
		AT1G25390	1.30295	1.43745e-10	5.31627e-09				AT2G38830	1.69786	1.06852e-07	1.67896e-06				AT5G06740	1.96648	1.52251e-13	3.34372e-12				AT1G07985	2.23849	2.3747e-05	0.000109932
		AT1G71697	1.30236	4.332e-19	3.96811e-17				AT5G44820	1.69656	5.84841e-14	2.40695e-12				AT4G11480	1.96313	4.92064e-10	6.6203e-09				AT5G16080	2.23842	0.0155363	0.0371995
		AT2G27080	1.30214	7.15176e-05	0.0010272				AT5G16370	1.69579	2.27383e-13	8.56407e-12				AT3G49790	1.9591	2.13533e-16	6.79344e-15				AT3G10930	2.2369	2.38689e-09	2.16609e-08
		AT3G17110	1.302	3.45381e-05	0.000531523				AT3G42180	1.69487	3.75161e-16	2.02734e-14				AT2G35950	1.95773	6.50522e-07	5.38138e-06				AT5G49770	2.23545	7.27258e-11	8.21724e-10
		AT2G19810	1.30185	8.21086e-13	3.9141e-11				AT1G10340	1.69465	1.39374e-10	3.49955e-09				AT1G19180	1.95743	9.86027e-08	9.35822e-07				AT1G12780	2.235	2.78498e-22	1.27906e-20
		AT3G17410	1.30149	3.1749e-10	1.10808e-08				AT5G19230	1.68308	1.20691e-10	3.05201e-09				AT1G32960	1.95507	1.20306e-10	1.79455e-09				AT4G11370	2.23461	4.26524e-17	1.09119e-15
		AT1G67520	1.29981	1.44398e-08	4.04506e-07				AT4G28930	1.68168	0.000226799	0.00179204				AT3G46410	1.95452	9.06344e-05	0.000488361				AT1G05700	2.23336	5.36018e-15	1.05173e-13
		AT2G36650	1.29896	0.000279665	0.00352817				AT3G59010	1.68167	0.000628517	0.0043727				AT5G10625	1.95276	5.79761e-16	1.76038e-14				AT3G61190	2.22797	4.43632e-07	2.78503e-06
		AT3G47340	1.29736	0.000681648	0.00779125				AT1G76080	1.68147	1.59763e-09	3.42067e-08				AT4G27070	1.95248	2.12628e-16	6.77865e-15				AT1G09421	2.22695	0.00326569	0.00941055
		AT4G21200	1.29696	0.00102861	0.0110883				AT3G13100	1.68072	4.46475e-16	2.38677e-14				AT4G17215	1.94901	3.61536e-11	5.80195e-10				AT2G18550	2.22397	2.28078e-13	3.5552e-12
		AT1G73080	1.29541	1.21963e-23	1.85558e-21				AT4G18430	1.67998	9.18187e-12	2.73345e-10				AT3G60270	1.94844	0.00188573	0.00742131				AT4G15280	2.22353	3.09273e-09	2.75891e-08
		AT3G13080	1.29403	7.60003e-20	7.45566e-18				AT3G58380	1.67905	0.00891193	0.0425943				AT1G04310	1.94756	3.31528e-36	8.17169e-34				AT3G48840	2.2205	0.00173944	0.00539135
		AT2G47060	1.28909	2.54949e-22	3.35634e-20				AT2G47560	1.67836	2.09207e-10	5.0935e-09				AT4G24310	1.94315	5.20392e-14	1.20435e-12				AT3G55470	2.21683	3.86283e-14	6.67418e-13
		AT2G40750	1.28694	1.90683e-09	5.95925e-08				AT5G39000	1.67812	1.17932e-11	3.44484e-10				AT5G22920	1.94301	2.92714e-13	6.19992e-12				AT3G60790	2.21609	0.00618907	0.0165414
		AT3G53150	1.28644	2.44736e-11	9.98113e-10				AT1G33030	1.67656	1.75395e-08	3.16857e-07				AT4G15417	1.9417	5.80367e-16	1.76038e-14				AT3G45300	2.21584	3.05074e-12	4.14236e-11
		AT1G52200	1.28181	3.88796e-10	1.34037e-08				AT4G13820	1.67409	2.28245e-07	3.38325e-06				AT1G33612	1.94135	1.79138e-24	1.40369e-22				AT2G36270	2.21178	2.74098e-20	1.00439e-18
		AT3G11390	1.28001	0.000726009	0.00823869				AT2G20562	1.67238	8.81957e-13	3.0922e-11				AT5G44690	1.93885	8.65643e-07	7.00572e-06				AT3G11840	2.21061	2.55482e-13	3.95541e-12
		AT5G11180	1.27749	0.00099552	0.0108002				AT3G55470	1.67232	2.00625e-10	4.9086e-09				AT5G18290	1.93768	4.49483e-23	3.17868e-21				AT5G20430	2.20793	0.00559287	0.0151311
		AT5G25440	1.27564	1.53651e-17	1.23153e-15				AT4G39360	1.6681	0.00175806	0.010706				AT5G22530	1.93586	7.07763e-07	5.82076e-06				AT1G23710	2.2059	3.50398e-14	6.08339e-13
		AT5G05490	1.27481	5.29461e-06	9.68507e-05				AT3G09020	1.66619	2.39616e-10	5.75494e-09				AT4G19760	1.9341	0.0126317	0.0387732				AT2G40000	2.20534	2.26015e-08	1.76097e-07
		AT3G25600	1.27368	9.3827e-09	2.68464e-07				AT1G23710	1.66399	1.64603e-11	4.71937e-10				AT1G33590	1.93316	1.34935e-40	4.449e-38				AT1G16160	2.20066	1.04996e-26	7.5519e-25
		AT3G18690	1.27357	3.24882e-12	1.47932e-10				AT5G12880	1.66271	1.21636e-12	4.16476e-11				AT2G29940	1.93141	0.00032519	0.00155625				AT4G23810	2.19969	2.6809e-10	2.81909e-09
		AT1G33790	1.27326	9.6681e-13	4.58297e-11				AT4G24310	1.66067	2.33636e-10	5.62765e-09				AT5G41750	1.93049	3.08735e-05	0.000184862				AT2G35820	2.19876	0.000709098	0.00241587
		AT5G36002	1.27303	1.06816e-09	3.44146e-08				AT4G35480	1.65997	6.48121e-08	1.05993e-06				AT2G45600	1.92736	0.0107896	0.0338223				AT2G35930	2.19858	9.82958e-11	1.09394e-09
		AT1G72060	1.2724	0.000154949	0.00207426				AT3G24420	1.65959	3.25175e-25	5.3888e-23				AT3G11840	1.92684	2.6985e-12	5.0227e-11				AT2G43120	2.19663	7.85119e-09	6.56413e-08
		AT5G49790	1.27111	0.00492803	0.0426614				AT2G23320	1.65818	1.02038e-28	2.29544e-26				AT4G08360	1.92478	1.47619e-09	1.85165e-08				AT1G06160	2.1934	8.48891e-05	0.000352288
		AT2G30250	1.26948	1.18197e-10	4.43598e-09				AT5G42010	1.65414	1.9028e-13	7.23239e-12				AT4G22470	1.92382	1.66375e-07	1.52214e-06				AT5G28610	2.19206	2.55116e-05	0.000117345
		AT1G32510	1.26817	1.52583e-05	0.000253057				AT2G40140	1.65292	1.18705e-18	8.38288e-17				AT4G04700	1.92332	6.69264e-16	2.01797e-14				AT4G15610	2.1908	4.14346e-11	4.85377e-10
		AT5G46470	1.26607	1.63002e-17	1.30237e-15				AT4G22530	1.65264	2.04568e-29	5.0348e-27				AT5G02550	1.92247	3.7043e-15	1.00261e-13				AT2G23320	2.18563	9.89885e-40	2.37327e-37
		AT2G16900	1.26309	5.74756e-20	5.68555e-18				AT3G54520	1.65023	0.00149024	0.00929128				AT1G30757	1.92135	2.83656e-15	7.85329e-14				AT1G33900	2.18275	1.42019e-06	8.19809e-06
		AT2G33580	1.26245	1.95881e-08	5.4156e-07				AT1G29860	1.64805	8.86255e-06	9.68896e-05				AT2G29120	1.9207	1.14852e-05	7.51897e-05				AT5G46795	2.18275	0.00112167	0.00364489
		AT1G11300	1.25761	4.13327e-06	7.76244e-05				AT3G14260	1.64796	6.60804e-08	1.07784e-06				AT3G15450	1.92016	1.14212e-17	4.35378e-16				AT2G47550	2.18112	3.73712e-33	5.14089e-31
		AT5G14930	1.25675	7.19035e-17	5.38916e-15				AT3G46330	1.64767	3.23272e-10	7.63869e-09				AT1G73805	1.91936	7.01095e-08	6.79625e-07				AT2G04495	2.18029	0.0166203	0.0394976
		AT1G61420	1.25661	1.01862e-16	7.54241e-15				AT4G21390	1.64557	5.85096e-12	1.82488e-10				AT3G52748	1.91735	6.89958e-11	1.06744e-09				AT5G08790	2.17906	1.72309e-24	9.92609e-23
		AT4G09570	1.25602	1.13081e-21	1.35527e-19				AT1G71140	1.64409	0.00346582	0.0192006				AT2G39530	1.91598	1.10259e-24	8.83049e-23				AT3G11930	2.17895	2.23373e-06	1.24628e-05
		AT4G26400	1.25415	3.22519e-21	3.65829e-19				AT2G43570	1.6434	6.47049e-07	8.85701e-06				AT1G76520	1.91473	3.79674e-26	3.5964e-24				AT5G60270	2.17837	2.90195e-15	5.90095e-14
		AT1G58410	1.25277	1.39559e-16	1.01023e-14				AT1G60730	1.64076	4.36593e-26	8.03913e-24				AT1G18280	1.91278	2.88686e-10	4.02259e-09				AT1G01480	2.17821	4.48002e-24	2.47868e-22
		AT5G19230	1.25271	2.30224e-07	5.34691e-06				AT3G62100	1.64052	2.81397e-05	0.000275393				AT1G33610	1.90987	9.38064e-27	9.41326e-25				AT4G23190	2.17791	2.04833e-14	3.68581e-13
		AT2G02220	1.25247	1.47466e-22	1.99298e-20				AT4G17250	1.63953	8.83675e-09	1.66538e-07				AT1G61550	1.90717	2.54649e-13	5.43738e-12				AT1G30370	2.17756	1.74544e-08	1.38079e-07
		AT1G53430	1.25187	1.28389e-09	4.10329e-08				AT3G26230	1.63849	0.00515631	0.0270185				AT1G62760	1.90376	0.00337481	0.0123138				AT4G20000	2.17688	8.6236e-22	3.80193e-20
		AT2G31880	1.25109	1.74131e-13	8.90204e-12				AT1G71400	1.63564	1.9446e-31	5.96775e-29				AT1G23710	1.90342	1.33796e-14	3.34002e-13				AT1G51820	2.17619	1.67112e-06	9.54592e-06
		AT1G69430	1.25031	0.000129797	0.00176816				AT5G25930	1.63128	4.29153e-16	2.30408e-14				AT1G75960	1.90245	9.61297e-07	7.7086e-06				AT4G20930	2.17217	4.75138e-31	5.53755e-29
		AT1G03980	1.24857	1.03142e-11	4.4193e-10				AT2G15390	1.62871	5.10664e-10	1.16781e-08				AT4G02380	1.90238	4.69929e-40	1.47291e-37				AT1G70670	2.17193	5.54553e-16	1.24092e-14
		AT4G17615	1.24831	3.08921e-18	2.63391e-16				AT3G22060	1.62818	2.73847e-11	7.62294e-10				AT2G44840	1.90194	0.000889552	0.00382649				AT2G25410	2.17049	2.86482e-15	5.83488e-14
		AT3G01290	1.24699	5.73657e-07	1.26633e-05				AT2G29720	1.6273	8.84514e-19	6.37376e-17				AT4G16690	1.9014	0.00169709	0.00676917				AT3G02150	2.16716	1.32321e-09	1.24851e-08
		AT5G63130	1.24473	0.000281534	0.00354471				AT3G04220	1.62535	4.65157e-09	9.18418e-08				AT2G03410	1.90033	6.25528e-05	0.000350108				AT5G07150	2.16704	1.05406e-21	4.55947e-20
		AT1G68840	1.24398	6.05415e-22	7.54039e-20				AT5G44910	1.62444	3.18098e-11	8.72768e-10				AT1G13540	1.89795	6.44749e-25	5.24644e-23				AT3G30763	2.16485	0.00130721	0.00418726
		AT3G47570	1.24169	2.637e-19	2.48151e-17				AT2G36650	1.6205	8.28175e-06	9.10566e-05				AT5G41080	1.89587	4.8788e-21	2.73428e-19				AT2G15340	2.16484	0.000890001	0.00295742
		AT3G45530	1.24169	7.54048e-12	3.28063e-10				AT1G09940	1.61944	5.15825e-12	1.6272e-10				AT3G04210	1.89548	0.00286705	0.0106979				AT4G39670	2.16267	3.14026e-18	9.12852e-17
		AT5G52830	1.24074	5.14468e-13	2.50414e-11				AT3G52430	1.61658	3.7919e-10	8.86727e-09				AT1G53633	1.89536	1.52432e-15	4.38272e-14				AT4G04990	2.15761	1.30106e-09	1.22946e-08
		AT4G01750	1.23908	4.32857e-21	4.80263e-19				AT3G57640	1.61658	2.01821e-06	2.51346e-05				AT2G43140	1.89096	2.39797e-21	1.38678e-19				AT4G08360	2.1565	6.07003e-11	6.92374e-10
		AT4G39670	1.23682	3.48302e-08	9.19583e-07				AT3G51910	1.6147	9.56812e-22	1.03862e-19				AT1G72416	1.89058	9.16858e-07	7.39428e-06				AT1G54300	2.156	0.0175322	0.0413914
		AT5G48410	1.2368	4.16679e-09	1.24789e-07				AT5G05430	1.60993	0.000657735	0.00454924				AT3G57760	1.88888	5.55333e-18	2.16239e-16				AT5G13730	2.15577	6.84884e-06	3.49367e-05
		AT3G20340	1.23523	1.1109e-09	3.57289e-08				AT5G63130	1.60866	8.82185e-06	9.652e-05				AT5G65980	1.88547	5.1199e-05	0.000292625				AT1G68390	2.15431	4.29875e-17	1.09865e-15
		AT1G16670	1.23364	5.53122e-10	1.86885e-08				AT5G24490	1.60823	1.83888e-17	1.12589e-15				AT1G07128	1.88348	1.10156e-09	1.41387e-08				AT1G28370	2.15217	1.90145e-07	1.28193e-06
		AT1G61550	1.23306	1.30648e-05	0.000220126				AT1G11300	1.60818	1.42775e-07	2.17336e-06				AT1G68840	1.88261	4.95233e-39	1.46198e-36				AT2G44080	2.15022	8.92296e-07	5.31535e-06
		AT2G40140	1.2314	6.57842e-12	2.90182e-10				AT1G70170	1.60806	4.52797e-09	8.96863e-08				AT5G46330	1.88135	3.73828e-10	5.13014e-09				AT4G15990	2.14641	9.73137e-07	5.77096e-06
[truncated: 4,119 more rows]

## Sheet: flg22-Pa
Supplemental Dataset 1: Differentially expressed genes (DEGs) of Arabidopsis thaliana (AGI numbers of DEGs; FDR <0.05; >2-fold)
[truncated: 6,026 more rows]

[truncated: 2 more sheets: chitin, AGI]
