# Supplementary material for: Root transcriptional dynamics induced by beneficial rhizobacteria and microbial immune elicitors reveal signatures of adaptation to mutualists
Source: Plant J. 2017 Nov 15;93(1):166–80. doi: 10.1111/tpj.13741 (PMC5765484; doi:10.1111/tpj.13741)
Supplement: Supplementary file 4 — Dataset S2. Lists of DEGs following flg22Pa and chitin treatment from this study (after filtering out genes not present in microarray probesets) and from the studies of Zipfel et al. (2004) (flg22Pa), Beck et al. (2014) (flg22Pa) and Wan et al. (2008) (chitooctaose) that were used for the comparisons presented in Figure S2. [file TPJ-93-166-s004.xlsx]

## Sheet: DEGs flg22-Pa and chitooctaose
Supplemental Dataset 2: Lists of DEGs following flg22 Pa and chitin treatment from this study (after filtering out genes not present in microarray probesets) and from the studies of Zipfel et al., 2004 (flg22 Pa), Beck et al., 2014 (flg22 Pa) and Wan et al. 2008 (chitooctaose)
that were used for the comparisons presented in Supplemental Figure 2.
flg22 Pa DEGs 0.5 h (this study)	chitin DEGs 0.5 h (this study)		flg22 Pa DEGs 0.5 h (Zipfel et al., 2004)	flg22 Pa DEGs 0.5 h (Beck et al., 2014)	chitooctaose DEGs 0.5 h (Wan et al., 2008)
At5g52760	At3g44860		At1g07160	At5g48430	At1g61800
At3g44860	At5g52760		At3g09870	At2g44370	At1g43910
At4g19920	At3g60330		At3g17690	At4g28085	At1g21250
At4g35480	At3g07700		At5g64890	At2g36690	At3g60420
At4g00970	At4g00970		At1g14540	At5g57220	At5g52760
At3g14620	At5g10695		At4g31950	At5g24110	At2g25510
At5g10695	At1g61820		At3g23250	At2g02010	At3g56400
At1g02810	At5g18490		At5g24110	At3g12910	At4g11890
At1g79670	At5g60280		At4g18540	At5g43520	At1g72920
At4g15130	At2g34080		At4g14450	At4g01250	At5g24210
At3g24400	At1g66780		At3g02840	At5g28630	At5g10380
At2g21900	At4g31970		At5g47850	At2g37430	At2g46400
At1g66780	At1g55390		At3g48650	At2g24600	At4g14400
At5g48380	At3g04530		At1g49000	At1g14540	At3g08860
At1g74650	At1g35230		At2g35715	At1g72520	At2g43620
At5g40170	At1g01140		At2g22880	At1g69920	At2g46440
At2g29120	At2g29120		At1g24140	At5g52750	At1g72930
At1g05575	At4g13340		At1g53080	At5g40590	At1g65490
At5g12890	At3g11170		At4g39670	At5g39580	At2g17040
At2g36470	At5g12890		At3g09020	At3g01830	At1g13340
At1g33790	At5g18220		At1g59590	At3g02840	At1g31580
At4g08040	At5g19880		At1g05575	At5g14700	At1g02930
At4g26120	At2g36470		At5g27420	At5g52760	At4g14365
At2g37820	At1g19250		At4g20000	At4g23180	At1g71330
At2g23270	At4g08040		At5g58680	At5g45340	At5g53980
At1g73080	At4g26120		At4g24570	At4g14450	At4g36110
At1g68690	At2g37820		At3g01830	At2g43620	At5g51390
At3g26840	At4g24170		At1g19020	At2g44380	At5g20230
At5g45070	At3g56050		At5g64905	At1g22810	At1g32450
At4g19510	At5g11070		At2g40180	At4g31950	At5g56870
At3g26980	At5g45070		At5g61600	At5g64870	At1g03090
At2g31980	At4g12120		At5g42380	At2g22880	At4g31730
At1g53080	At2g04490		At1g73540	At5g64905	At3g52060
At2g18970	At2g23100		At1g22810	At1g51920	At4g38470
At4g38550	At4g19510		At1g27730	At1g55450	At4g35380
At5g25910	At5g41170		At2g37430	At4g14365	At1g72200
At1g52240	At1g31320		At4g29780	At1g58420	At4g13580
At4g23280	At2g31980		At2g32030	At4g23810	At3g49790
At1g16670	At3g26980		At1g72520	At3g48640	At5g02020
At4g28110	At3g55560		At5g57220	At2g41100	At1g35140
At5g44820	At4g38550		At2g35980	At3g10720	At4g28040
At1g67980	At3g59480		At1g04645	At5g01540	At5g63660
At4g11280	At4g39570		At5g52760	At1g80840	At4g17490
At3g50950	At5g51270		At5g59070	At4g01700	At2g36690
At3g53160	At1g52240		At4g25470	At4g28460	At4g26320
At1g53980	At5g25910		At5g52750	At3g55840	At3g45300
At5g25260	At4g23280		At4g23810	At2g32030	At1g10070
At3g25610	At4g28110		At3g10930	At2g29720	At4g12510
At5g66310	At5g45000		At1g30370	At1g14550	At2g18700
At5g40540	At1g67980		At3g55840	At1g01560	At1g26800
At1g22890	At1g76800		At1g80840	At4g39640	At2g17880
At1g21120	At4g11280		At2g40000	At1g80450	At2g36100
At5g58430	At3g50950		At4g01250	At5g28610	At1g10480
At3g46110	At1g53820		At2g24600	At1g18570	At4g35720
At5g25450	At1g53980		At5g05300	At1g26380	At5g44260
At2g42360	At4g25250		At5g59820	At1g21110	At1g61590
At4g38560	At3g25610		At4g37290	At5g05300	At4g19030
At5g10380	At5g40540		At1g26380	At4g02330	At2g37750
At4g19720	At3g46110		At2g35930	At1g02360	At3g25930
At2g19210	At3g27660		At3g04640	At4g33050	At4g28850
At4g11850	At1g61890		At2g25735	At1g26420	At5g10130
At4g04700	At2g42360		At1g65400	At1g72060	At1g67030
At1g74590	At4g38560		At1g57650	At2g47140	At5g04770
At5g52670	At5g10380		At5g22380	At1g65400	At1g21110
At4g16960	At5g41540		At1g35210	At2g40000	At1g02360
At5g44910	At2g19210		At3g12910	At3g23250	At3g29370
At2g39650	At1g28480		At2g36220	At1g80820	At2g25980
At4g22710	At4g11850		At4g30280	At5g59730	At4g14980
At4g39670	At1g74590		At4g17490	At4g31550	At4g40070
At1g68840	At2g31990		At2g44370	At1g59500	At5g62340
At3g60290	At4g16960		At1g21110	At5g44070	At3g18560
At3g09020	At2g39650		At1g23710	At1g65490	At2g28110
At5g49760	At5g44910		At5g20230	At3g54150	At2g40000
At5g41740	At2g19140		At1g07000	At1g57990	At3g18200
At5g25440	At3g02770		At5g66210	At3g09410	At1g03850
At5g67350	At4g26010		At5g04340	At1g80380	At1g47600
At5g28630	At4g39670		At4g28460	At5g39670	At5g53250
At3g17330	At1g68840		At1g65390	At4g14680	At2g39040
At2g38210	At3g09020		At5g26920	At1g19380	At1g76410
At1g30700	At5g55770		At1g17420	At4g12720	At1g52050
At1g18390	At5g41740		At5g47230	At4g26200	At3g16440
At1g63530	At5g49760		At1g56060	At5g06740	At4g37160
At4g19520	At5g24430		At4g27280	At3g52450	At5g15180
At3g21780	At5g25440		At3g50930	At1g68765	At5g54370
At4g29050	At3g17330		At1g61340	At5g62150	At5g39520
At3g04220	At5g28630		At1g57990	At2g27660	At3g61060
At1g67270	At1g35140		At3g52400	At3g52430	At1g15045
At1g23840	At5g51850		At2g23270	At1g05575	At1g52060
At1g08050	At5g04340		At5g51190	At3g17690	At3g19430
At5g08350	At5g56100		At2g38470	At1g51915	At3g21630
At3g23230	At3g21780		At1g35140	At1g56060	At1g52070
At3g13430	At3g04220		At5g59550	At4g30280	At1g54050
At5g52750	At4g29050		At1g76650	At2g39400	At1g12740
At5g01560	At5g47740		At5g58940	At2g35710	At2g33790
At2g44840	At5g66670		At2g44840	At5g17350	At1g62560
At1g72900	At1g08050		At2g35710	At5g41740	At1g36370
At4g33940	At3g13430		At3g25250	At1g52200	At3g07350
At3g11080	At3g23230		At2g18680	At5g15130	At3g17990
At1g76640	At5g52750		At4g14365	At2g20960	At3g18000
At5g22530	At2g44840		At5g17350	At3g14225	At4g21990
At4g31800	At5g19970		At2g40140	At5g48540	At4g33960
At4g40020	At1g76640		At1g58420	At5g65600	At4g37370
At1g67060	At5g22530		At3g09520	At2g35930	At5g24660
At3g23250	At4g31800		At3g55980	At4g18950	At5g48850
At1g65390	At1g01550		At3g52450	At1g76600	At5g25240
At5g45110	At1g67060		At5g52050	At1g13110	At2g42280
At5g42830	At1g17710		At3g44350	At1g51620	At2g39650
At2g20950	At3g23250		At3g61190	At1g16160	At2g39660
At1g24140	At3g24520		At2g41640	At5g35735	At2g41890
At3g08720	At5g45110		At2g26530	At4g30430	At2g41880
At1g76070	At3g50980		At2g27080	At4g20780	At2g19130
At5g03210	At5g42830		At4g18880	At5g25260	At2g33710
At1g67520	At4g15430		At1g36640	At3g55980	At2g34930
At3g55840	At4g23700		At3g22260	At1g14040	At2g26190
At3g50160	At1g24140		At1g61560	At3g60120	At2g44370
At2g17680	At2g30660		At1g74650	At1g10340	At2g44490
At5g64450	At1g51680		At2g33580	At3g02800	At2g44500
At3g12580	At1g76070		At2g32210	At3g48450	At2g19440
At2g17660	At5g03210		At5g39670	At4g03510	At2g23680
At1g69430	At2g26410		At3g48640	At3g54420	At2g23810
At5g26340	At4g25220		At1g80820	At2g39200	At2g44130
At1g09950	At3g55840		At4g34410	At1g49000	At2g37540
At1g69490	At2g29000		At3g18710	At2g32020	At2g41010
At5g60270	At5g40990		At2g33710	At4g01750	At2g38470
At3g50480	At4g35190		At4g11280	At5g03390	At2g39200
At1g53700	At5g50530		At5g45630	At1g26410	At2g39210
At5g60350	At3g12580		At1g18570	At2g26560	At2g39380
At1g73500	At3g60420		At5g57560	At4g01950	At2g18980
At3g47570	At1g53700		At3g57760	At5g46330	At2g44670
At3g11840	At4g22080		At1g30700	At2g47550	At2g30020
At1g63750	At5g60350		At5g41740	At2g18680	At2g44940
At1g09070	At1g58170		At1g78410	At5g61900	At2g44840
At2g19130	At2g11520		At5g22250	At1g16150	At2g22880
At1g28600	At3g47570		At1g66160	At5g22250	At2g02860
At3g62950	At5g06270		At3g54420	At1g08050	At2g47060
At4g24160	At4g10510		At5g66650	At1g14480	At2g19710
At3g59310	At1g09070		At5g67450	At4g21390	At2g25735
At1g09940	At1g28600		At2g34650	At1g30720	At2g29720
At2g01430	At4g33985		At4g15975	At1g22890	At2g16900
At1g72850	At2g01430		At2g17040	At4g22710	At2g43320
At3g59080	At5g22270		At5g54490	At5g44910	At2g38790
At1g02360	At2g44130		At5g39580	At3g18250	At2g41250
At4g08850	At2g36650		At2g30020	At1g74710	At2g41310
At3g24500	At4g08850		At1g27820	At2g23770	At2g27080
At2g36650	At1g65490		At1g28190	At5g18470	At2g46690
At1g72280	At2g19050		At2g36690	At5g52830	At2g27660
At5g64890	At5g64890		At3g08870	At2g17040	At2g28830
At1g65490	At3g25900		At1g20310	At5g11920	At2g02220
At3g25900	At5g47710		At4g39830	At4g11000	At2g38870
At3g21080	At2g23200		At4g02410	At2g35980	At2g12290
At2g17480	At2g17480		At2g31880	At1g61370	At2g28080
At4g12720	At3g01500		At5g49520	At1g15670	At2g28120
At3g01500	At4g36150		At5g18490	At5g67450	At2g37940
At2g02340	At1g57650		At5g01540	At2g22500	At2g18680
At1g57650	At2g02340		At1g19770	At1g68840	At2g18690
At5g12340	At5g52020		At1g17750	At5g67340	At2g05940
At5g52720	At2g26390		At3g46620	At3g16530	At2g15120
At2g26390	At3g28340		At4g37370	At5g11210	At2g42360
At3g06490	At3g16860		At2g01180	At4g39780	At2g35710
At3g55150	At3g47540		At5g45340	At5g03380	At2g35715
At4g36500	At2g04440		At4g39640	At5g20250	At2g48010
At1g66880	At5g48570		At4g11470	At2g17060	At2g01180
At3g56710	At1g18970		At4g31800	At1g72360	At2g03530
At2g41730	At2g03370		At2g42360	At3g28580	At2g40100
At5g41100	At5g41100		At1g29690	At5g13190	At2g32140
At3g57880	At4g09570		At1g72920	At1g68450	At2g32030
At4g39230	At4g36110		At5g20480	At4g23610	At2g31990
At4g09570	At4g39675		At3g28340	At2g26190	At2g32020
At4g36110	At3g48090		At2g39200	At3g57530	At2g32210
At4g33420	At3g53600		At5g28610	At4g28350	At2g32190
At4g15975	At4g17215		At5g28630	At5g15870	At2g27370
At2g42440	At4g33420		At4g33050	At2g42360	At2g27500
At5g61560	At1g16260		At4g23610	At3g59080	At2g27310
At5g15870	At2g22290		At2g02010	At5g46080	At2g20145
At5g25930	At5g41180		At1g55450	At1g24150	At2g28200
At2g22300	At5g61560		At1g26420	At1g02860	At2g05540
At5g39970	At5g25930		At5g59730	At1g69840	At2g15760
At5g01550	At2g14290		At4g17250	At4g37610	At2g15480
At2g47550	At2g47550		At4g36500	At4g15130	At2g46620
At5g39670	At3g09440		At1g73805	At3g59350	At2g46600
At5g07390	At1g33110		At4g23190	At1g23710	At2g46500
At2g34180	At1g17700		At2g46400	At4g38550	At2g20960
At4g34150	At5g41050		At3g44260	At4g23190	At2g20900
At3g09940	At5g07390		At1g28370	At1g50740	At2g20670
At5g06860	At4g34150		At4g24110	At4g31500	At2g06530
At4g28400	At3g23550		At5g25260	At4g18010	At2g18210
At2g29110	At3g60940		At4g28350	At1g67980	At2g18300
At3g15770	At4g28400		At3g49130	At4g36030	At2g42950
At5g46330	At5g06860		At5g35735	At2g36430	At2g43060
At1g31130	At3g60490		At1g30720	At5g61590	At2g02010
At1g19180	At4g04710		At4g18170	At3g11820	At2g36770
At5g26920	At5g45260		At2g32190	At1g27770	At1g23710
At4g30210	At1g31130		At4g23180	At5g57190	At1g23840
At1g51810	At1g19180		At3g17700	At1g61360	At1g23830
At1g49210	At1g25370		At5g39020	At4g17490	At1g30870
At5g62020	At5g47640		At3g02800	At4g29050	At1g55450
At5g05190	At4g20820		At5g15870	At1g07135	At1g55460
At4g23570	At5g26920		At2g26190	At1g21130	At1g61560
At4g23810	At4g27410		At3g08720	At3g11170	At1g77000
At1g33610	At1g51810		At1g63750	At1g68690	At1g61260
At1g15010	At2g15760		At1g01560	At4g20000	At1g24150
At3g12740	At5g05190		At5g38210	At2g27390	At1g03730
At5g48175	At5g61210		At2g27310	At3g19010	At1g03740
At4g15480	At5g62020		At1g10340	At5g05190	At1g08650
At4g18880	At1g63720		At3g57530	At5g10380	At1g61370
At4g25110	At5g49910		At3g25600	At3g51920	At1g61360
At3g17690	At1g33610		At2g39650	At1g19770	At1g61340
At3g28850	At1g15010		At2g41010	At4g30210	At1g61380
At1g30370	At5g67400		At3g20520	At3g26980	At1g62300
At2g41090	At5g60710		At3g59080	At3g52400	At1g70170
At2g02860	At1g76130		At1g68840	At1g51700	At1g09940
At5g14470	At1g77760		At3g56710	At2g44490	At2g17740
At1g75020	At3g26230		At4g11000	At4g20830	At1g05340
At2g41280	At4g18880		At3g25610	At4g22980	At1g10020
At1g73010	At4g23000		At3g16720	At1g08930	At1g30810
At1g19380	At5g49690		At1g66500	At1g64400	At1g10150
At3g22800	At4g25110		At3g23230	At5g01550	At1g10140
At1g66090	At4g27250		At3g09830	At5g66210	At1g10340
At1g03370	At3g17690		At3g54150	At3g09020	At2g25200
At1g78000	At4g04490		At1g21010	At4g31800	At1g03370
At5g14700	At1g30370		At5g38260	At5g61560	At1g70420
At4g23270	At2g41090		At1g27770	At1g11310	At1g61890
At3g28600	At1g75020		At2g22500	At1g53430	At1g67520
At4g11050	At4g25820		At5g43520	At3g15450	At1g67470
At1g21130	At1g19380		At4g37610	At5g26030	At1g22640
At4g17250	At3g22800		At1g76600	At1g14870	At1g65400
At5g54490	At1g66090		At4g26200	At2g37940	At1g65390
At4g23220	At1g03370		At1g72900	At5g12880	At1g79160
At5g57190	At1g07220		At4g38560	At4g34150	At2g13780
At4g10520	At1g74190		At3g21070	At3g57550	At2g13790
At5g43520	At1g25550		At5g10695	At2g31880	At2g31230
At2g24570	At1g63560		At3g46930	At3g50950	At2g28570
At1g21230	At5g59780		At5g44070	At1g15045	At2g22500
At1g80450	At5g14700		At1g69930	At2g33710	At2g21120
At4g09130	At1g08080		At5g64660	At3g51660	At2g21210
At1g23830	At4g23270		At3g45640	At2g24570	At2g21200
At1g58300	At5g64510		At5g66640	At4g28400	At2g42870
At3g25780	At4g34750		At4g31550	At4g01010	At2g35930
At2g28210	At4g20160		At2g47140	At3g21070	At2g35980
At4g03480	At5g66650		At1g11050	At3g45960	At2g36220
At1g61750	At1g21130		At2g26560	At5g47910	At2g36430
At1g51920	At4g17250		At2g20960	At5g48175	At2g40270
At4g13510	At1g26250		At1g66880	At2g02220	At2g24570
At5g52870	At4g23220		At5g62570	At1g33590	At2g24600
At3g14460	At5g57190		At4g34150	At1g07000	At1g59970
At4g00770	At2g24860		At4g02200	At3g21650	At1g26920
At4g20000	At1g21230		At1g59910	At5g15120	At2g15390
At3g45330	At5g49780		At5g18340	At1g78860	At2g42620
At4g32300	At2g29410		At1g16130	At4g15975	At2g31945
At3g53770	At1g70420		At5g06320	At5g35580	At2g31880
At2g42060	At3g25780		At3g11820	At4g35110	At2g22300
At1g03495	At2g28210		At4g21390	At3g13100	At2g17220
At5g61600	At5g08240		At4g17230	At2g17740	At2g40140
At3g52400	At3g21070		At1g19380	At4g30060	At2g40230
At3g14200	At4g03480		At1g51700	At4g17500	At2g24762
At4g37370	At1g61750		At5g48540	At4g15120	At2g04240
At1g35610	At2g25240		At1g73800	At2g41010	At2g36090
At4g01750	At1g72490		At2g23810	At1g66880	At2g38820
At3g20340	At3g11420		At5g37490	At1g18380	At1g30620
At1g07160	At3g22060		At2g24570	At3g26970	At1g30750
At1g61550	At3g19580		At5g61900	At1g53440	At1g30700
At5g40590	At4g13510		At1g18740	At3g17700	At1g05575
At2g38470	At3g50260		At5g14700	At3g15770	At1g54120
At1g51850	At1g64010		At5g15130	At2g36470	At2g18160
At2g30750	At2g33480		At4g28085	At5g13080	At1g23390
At2g35980	At4g36490		At2g40270	At4g02200	At1g65790
At4g27300	At5g58720		At1g50740	At1g62300	At1g59910
At1g80820	At5g22380		At1g43000	At4g11850	At1g64980
At4g24340	At5g49630		At3g18690	At3g55470	At1g64700
At4g11330	At1g74450		At5g40460	At3g30775	At1g14920
At1g51820	At3g14460		At2g18210	At2g42350	At1g21010
At1g57990	At4g20000		At5g58430	At1g25400	At1g13210
At4g16860	At2g42060		At4g22780	At1g70170	At1g28600
At4g02200	At3g53770		At5g47070	At1g18390	At1g16420
At1g13110	At4g32300		At1g17380	At3g57330	At1g16410
At5g19220	At1g70110		At3g57450	At2g19800	At1g14040
At3g12910	At3g57750		At2g47060	At2g13790	At1g15430
At3g14470	At5g57710		At2g23770	At3g28180	At1g31290
At1g15330	At1g51270		At3g11840	At2g18350	At1g34260
At4g23180	At5g06560		At4g04220	At3g08720	At1g17180
At4g22470	At5g38310		At3g44720	At1g08940	At1g11310
At5g60800	At5g39050		At4g17500	At1g31930	At1g11200
At1g25390	At4g17500		At4g36550	At1g03660	At1g49470
At1g69840	At4g37370		At1g02400	At1g10650	At1g49500
At5g65600	At5g65320		At2g44500	At4g20860	At1g72900
At2g28970	At3g26020		At5g64870	At4g24380	At1g72940
At1g11300	At5g07150		At3g49530	At4g25030	At1g72950
At5g51190	At1g02820		At2g20145	At5g22920	At1g73080
At5g46360	At2g30750		At3g56880	At1g56120	At1g68690
At4g11360	At3g10190		At5g66070	At2g23320	At1g48330
At2g41880	At3g28210		At5g25930	At2g01180	At1g75020
At1g47370	At1g80820		At4g25350	At5g64660	At1g74940
At3g63350	At4g02410		At5g47910	At5g18490	At1g77900
At4g11480	At4g27300		At1g13260	At4g23270	At1g59590
At2g34930	At1g21910		At3g05370	At2g23680	At1g56120
At2g05940	At4g11330		At5g44910	At4g11330	At1g56060
At5g15120	At5g62070		At3g20590	At5g59490	At1g64610
At3g02840	At3g44990		At2g24160	At2g43140	At1g64660
At1g27100	At5g19220		At4g39890	At2g03540	At1g80840
At5g05410	At2g41160		At4g00970	At1g80920	At1g80820
At3g23110	At5g64120		At5g65300	At1g15430	At1g11380
At1g19020	At3g14470		At1g42990	At4g13830	At1g15980
At3g55090	At4g23180		At1g13210	At5g61210	At1g15550
At1g17750	At2g43580		At1g62300	At1g76700	At1g76070
At1g14480	At3g29810		At3g56400	At1g70410	At1g32700
At2g34650	At4g13820		At1g69920	At5g58430	At1g32640
At2g26150	At3g02610		At3g26970	At1g14260	At1g18390
At3g09010	At1g03220		At1g28380	At3g13430	At1g18380
At3g15060	At3g62780		At1g01340	At1g18890	At1g27730
At2g36690	At4g12410		At1g20823	At2g27500	At1g27770
At1g14200	At1g63350		At1g61360	At3g62150	At1g71697
At5g62570	At2g28970		At5g09800	At5g11000	At1g14370
At5g48430	At3g54590		At4g12720	At3g56410	At1g14540
At1g77210	At1g11300		At1g30040	At1g23840	At1g14550
At3g13100	At5g46360		At4g24380	At1g72280	At1g14480
At1g52200	At3g63350		At1g32920	At3g47550	At1g14280
At2g40140	At5g14230		At4g30430	At5g46780	At1g28370
At2g15390	At2g34930		At2g34930	At1g64610	At1g28380
At5g59490	At5g07680		At3g15760	At1g67060	At1g21120
At4g01700	At5g39030		At2g27660	At2g24240	At1g21130
At2g39210	At4g09110		At4g01700	At1g70520	At1g21100
At1g30990	At5g61010		At1g63720	At4g35600	At1g18740
At2g31880	At1g11080		At1g51620	At5g06560	At1g79680
At1g47890	At4g09100		At1g76070	At1g66480	At1g53080
At5g35735	At1g27100		At4g34390	At4g34390	At1g35710
At5g44580	At5g52640		At1g70740	At2g02860	At1g19970
At4g23130	At5g05410		At3g16860	At2g28890	At1g20190
At3g09830	At1g17750		At1g25400	At1g30620	At1g32920
At2g47140	At1g14480		At1g17990	At4g39890	At1g04770
At4g37780	At5g60770		At4g01950	At4g02380	At1g19770
At1g72920	At2g34650		At2g37940	At3g11840	At1g07520
At5g39020	At2g40610		At1g56510	At4g24160	At1g17380
At2g34910	At3g46130		At1g27100	At3g21630	At1g17420
At1g36620	At3g09010		At2g31945	At1g77250	At1g26380
At1g72520	At4g32020		At5g62020	At3g23880	At1g53440
At5g58940	At2g36690		At3g10720	At2g40750	At1g53430
At3g04210	At1g12290		At4g33920	At3g46930	At1g21400
At5g51630	At1g77210		At5g46780	At3g18690	At1g29160
At4g35180	At2g23170		At5g14930	At3g46110	At1g21920
At5g42010	At3g13100		At1g70420	At4g21100	At1g49200
At1g16130	At1g63580		At1g24150	At4g24000	At1g19380
At5g14740	At1g69810		At5g62150	At3g18000	At1g62420
At1g28380	At1g76930		At2g27830	At5g27930	At1g11050
At1g02930	At4g01700		At3g05200	At5g17860	At1g68330
At5g15890	At5g59490		At1g69890	At5g62130	At1g68340
At4g16820	At1g30990		At4g28400	At5g57340	At1g72520
At3g55980	At2g23960		At1g09070	At4g30140	At1g69840
At4g34400	At5g35735		At1g68690	At3g63210	At1g69920
At5g66070	At5g44580		At5g22690	At1g07750	At1g69890
At1g02400	At5g48770		At5g61560	At3g62390	At1g69270
At5g11920	At2g47140		At3g62260	At5g17700	At1g63880
At3g28450	At4g37780		At2g32020	At4g15390	At1g63830
At2g44490	At5g63790		At5g62470	At1g03420	At1g80440
At1g51915	At5g51470		At3g26980	At3g11600	At1g63750
At2g15480	At5g18350		At5g11650	At2g25450	At1g63720
At4g37610	At5g58940		At2g36840	At4g36220	At1g74330
At2g26560	At1g04770		At1g07135	At2g22770	At1g68450
At2g02220	At5g58784		At1g67880	At5g26220	At1g68520
At4g14610	At3g08870		At2g41100	At3g10190	At1g74440
At3g46690	At4g35180		At5g48380	At5g48850	At1g74650
At4g11000	At1g16130		At5g26030		At1g74450
At1g58420	At5g42010		At4g38550		At1g74360
At3g52430	At1g28380		At3g23170		At1g70740
At3g57700	At5g14740		At4g35180		At1g71970
At1g36640	At1g02930		At3g50950		At1g66400
At5g17760	At5g48390		At3g52800		At1g78170
At4g37290	At3g22160		At3g19580		At1g78100
At4g22980	At3g55980		At1g72940		At1g73805
At1g69930	At4g16820		At5g18150		At1g73830
At1g75490	At4g34400		At1g68765		At1g73800
At4g20780	At4g13770		At1g71697		At1g30040
At3g02800	At5g66070		At4g32020		At1g68840
At2g13790	At5g02780		At5g13190		At1g67970
At5g59070	At5g43150		At3g50060		At1g67880
At4g20830	At3g28450		At2g32140		At1g76560
At5g37490	At3g51560		At1g20510		At1g71400
At5g35770	At5g11920		At5g24590		At1g76700
At1g07690	At3g56410		At4g02330		At1g76360
At5g28610	At3g45680		At1g05670		At1g68440
At5g13200	At5g38240		At3g55150		At1g72280
At3g18560	At2g02220		At1g51660		At1g29340
At1g78410	At4g37610		At5g01830		At1g29500
At2g35930	At5g53990		At4g11300		At1g29690
At4g35070	At1g18210		At5g18470		At1g71030
At4g01010	At3g07970		At4g35480		At1g42990
At3g57450	At3g15990		At5g37770		At1g56510
At1g49030	At5g11000		At3g14225		At1g35350
At5g23510	At4g11000		At4g17900		At1g20520
At2g19810	At5g04020		At4g20780		At1g15670
At1g61370	At4g15800		At3g59700		At1g19050
At3g13020	At1g68410		At5g02290		At1g19020
At3g54150	At4g16870		At1g21100		At1g01560
At5g64905	At1g30560		At3g53280		At1g02400
At5g59730	At4g33430		At1g62420		At1g17750
At5g24550	At3g57700		At1g02360		At3g05320
At3g48650	At4g14890		At1g74360		At3g05370
At1g24150	At1g69930		At3g03020		At3g05200
At1g75360	At1g75490		At3g54000		At3g01260
At5g66620	At3g51660		At5g64310		At3g07780
At5g46350	At4g37290		At5g42050		At3g09020
At5g22690	At4g20780		At4g30290		At3g09010
At1g11310	At2g13790		At2g23320		At3g05580
At1g76700	At2g24180		At1g14370		At3g02130
At1g31290	At5g16830		At5g46910		At3g11650
At3g07250	At5g23350		At1g16150		At3g09410
At1g76600	At2g35930		At5g66850		At3g01830
At5g44900	At3g57450		At5g40540		At3g01440
At1g61560	At4g01010		At1g19180		At3g04640
At4g29610	At5g38210		At4g26090		At3g04070
At3g50150	At1g49030		At3g15210		At3g10720
At3g61190	At5g03230		At4g04480		At3g11820
At5g17960	At3g51450		At2g13790		At3g11840
At5g09980	At1g17500		At1g74440		At3g08710
At4g26400	At5g11290		At3g21520		At3g08720
At2g26190	At5g23510		At1g51850		At3g09830
At1g59620	At4g08770		At5g58120		At3g03020
At1g26380	At3g53150		At5g19240		At3g04210
At2g20500	At3g54150		At1g09940		At3g07040
At1g71697	At3g48650		At1g74450		At3g06890
At5g66640	At3g59900		At1g28480		At3g06590
At5g53130	At4g35985		At4g01010		At3g02380
At4g21380	At5g59730		At1g67810		At3g17330
At3g28580	At5g64905		At2g26390		At3g16720
At3g57530	At1g24150		At1g51920		At3g15530
At4g11890	At5g50140		At5g04720		At3g17700
At2g01450	At4g27652		At5g04020		At3g14280
At1g19770	At5g66690		At4g25810		At3g14225
At4g18430	At5g66620		At3g48090		At3g14370
At2g40180	At2g41890		At5g41100		At3g16050
At2g38870	At4g22070		At1g73500		At3g26910
At3g54520	At5g22690		At1g21910		At3g15760
At5g22250	At2g30400		At1g17145		At3g14050
At2g19190	At1g31290		At1g73080		At3g21650
At3g15440	At5g63490		At2g05940		At3g21670
At1g56510	At3g07250		At5g37070		At3g24530
At5g05300	At3g26200		At5g40170		At3g14560
At5g02290	At5g17800		At2g24550		At3g21260
At4g23250	At1g76600		At1g33600		At3g21220
At1g36600	At2g30040		At5g61210		At3g29035
At1g70520	At3g03670		At3g22910		At3g27560
At2g17040	At5g62460		At5g01550		At3g28450
At5g53550	At1g61560		At4g08950		At3g12920
At1g57630	At3g26470		At1g14480		At3g25250
At1g69050	At5g38260		At1g71400		At3g26970
At3g56400	At1g74310		At5g46295		At3g26980
At5g24110	At3g50150		At1g53170		At3g18710
At3g50900	At2g35260		At3g25780		At3g18690
At2g39400	At3g61300		At3g19010		At3g12740
At1g77390	At1g19025		At1g21550		At3g13310
At5g57510	At1g08940		At3g28210		At3g25730
At4g14560	At5g37740		At1g56540		At3g25780
At1g15890	At2g23450		At1g69840		At3g26510
At1g37130	At2g25200		At1g03740		At3g15570
At2g02010	At1g71697		At5g59450		At3g22060
At4g23190	At2g38240		At3g53810		At3g24290
At4g39890	At3g55180		At5g25440		At3g20590
At1g51620	At5g66640		At3g05320		At3g28180
At4g17615	At3g57530		At5g47220		At3g19680
At1g29690	At1g65690		At1g22190		At3g19580
At2g29720	At2g01450		At3g07040		At3g21070
At4g39830	At1g19770		At4g08850		At3g22540
At4g30270	At2g40180		At2g19130		At3g19010
At3g18690	At4g18430		At1g69490		At3g23880
At5g03720	At4g29450		At2g18690		At3g22970
At2g41430	At1g64400		At1g80450		At3g22160
At1g01560	At5g01830		At5g46480		At3g16860
At1g14040	At5g04720		At4g34460		At3g29400
At5g26030	At5g22250		At4g36030		At3g25600
At5g64900	At2g19190		At3g56410		At3g25610
At1g13540	At5g57000		At2g44490		At3g19970
At2g32020	At1g56510		At2g19440		At3g28340
At2g23770	At3g27690		At3g08760		At3g28210
At1g71400	At4g23250		At3g01290		At3g28850
At4g39640	At1g29340		At1g66400		At3g28740
At1g35350	At1g57630		At1g16420		At3g30180
At3g16530	At1g69050		At3g28450		At1g66160
At5g02230	At3g08660		At5g63130		At1g66090
At3g48640	At1g01260		At1g18390		At1g31540
At4g34390	At5g24110		At2g23680		At1g33560
At3g45530	At3g50900		At5g05190		At3g10930
At2g04040	At1g65610		At3g51920		At1g66880
At4g26260	At2g39400		At4g20830		At1g30370
At3g14225	At4g35600		At1g53430		At3g11340
At3g21650	At1g15890		At5g07070		At1g51800
At3g55470	At3g02150		At4g04540		At1g51620
At1g51890	At1g30260		At4g39570		At1g51820
At1g20510	At1g32920		At5g41550		At1g51660
At5g41550	At1g61950		At1g30810		At1g51700
At2g47190	At2g02010		At5g46330		At1g20823
At5g45340	At1g07620		At4g26400		At1g07135
At4g33020	At1g61480		At3g28850		At1g07000
At3g13650	At1g74440		At3g54200		At1g07090
At5g42050	At5g20050		At1g18380		At5g28610
At1g53430	At4g18010		At5g40590		At1g20310
At1g25275	At5g10970		At1g16670		At1g67060
At2g39200	At4g22790		At4g35600		At2g33580
At3g19200	At1g29690		At1g35350		At1g18570
At2g39350	At4g26470		At1g16640		At1g25390
At3g53720	At2g15490		At3g46110		At4g00970
At3g18250	At2g46330		At5g46710		At4g00955
At1g28190	At4g39830		At1g08930		At4g01010
At3g57760	At5g03720		At3g22160		At4g01090
At5g48410	At1g01560		At1g76360		At4g01250
At1g49000	At1g14040		At5g18400		At4g01700
At4g21390	At5g26030		At1g14550		At4g01750
At1g70130	At5g64900		At4g01090		At4g01950
At2g22880	At1g13540		At5g01560		At4g02200
At2g01180	At2g23770		At2g27500		At4g02195
At4g26200	At5g60850		At4g33300		At4g02330
At5g59930	At3g16530		At5g03380		At4g02410
At3g10930	At1g35350		At1g07520		At4g04480
At4g25350	At3g48640		At2g19710		At4g04540
At4g14450	At4g40060		At3g46600		At4g04610
At4g36880	At5g02230		At4g24160		At4g04700
At5g63130	At4g34390		At1g72060		At4g08850
At4g08500	At2g04040		At5g44060		At4g09030
At5g04870	At3g14225		At3g18560		At4g11000
At1g72940	At3g21650		At1g15430		At4g11300
At2g18690	At4g26260		At3g05580		At4g11330
At2g27660	At3g48850		At2g36440		At4g11280
At2g41010	At4g26380		At3g60420		At4g11660
At3g52800	At3g55470		At3g59350		At4g11850
At3g07600	At1g51890		At2g17220		At4g12720
At5g20230	At1g15170		At2g28400		At4g13510
At1g15640	At5g66850		At1g11310		At4g18170
At1g08860	At1g20510		At4g23270		At4g18250
At1g08930	At2g47190		At4g29740		At4g18880
At4g30430	At5g62900		At4g37260		At4g19520
At4g23030	At1g53430		At1g61890		At4g19530
At5g65130	At1g49370		At2g47550		At5g44810
At1g11920	At1g25275		At5g46470		At4g20170
At3g22260	At2g39200		At1g33590		At4g20780
At4g01250	At1g28190		At4g27657		At4g20830
At5g62150	At3g57760		At4g17615		At4g21390
At1g61420	At3g47110		At4g38940		At4g22470
At3g01830	At5g04390		At2g39660		At4g22710
At5g12880	At3g07350		At4g18950		At4g23030
At3g54420	At5g48410		At5g36250		At4g23190
At5g37840	At1g70130		At4g30210		At4g23200
At1g74360	At1g64160		At1g72950		At4g23270
At1g77890	At2g22880		At3g22060		At4g23220
At3g50770	At2g01180		At2g15480		At4g23180
At1g14870	At3g07780		At5g14730		At4g23570
At1g61360	At3g10930		At3g54810		At4g23810
At5g64870	At5g59930		At4g11330		At4g24160
At5g56580	At1g33880		At5g13200		At4g24380
At3g45440	At4g34410		At1g21450		At4g24570
At2g03530	At4g36880		At5g62520		At4g25030
At1g16160	At4g10970		At1g67970		At4g25390
At1g21110	At4g08500		At5g12340		At4g25810
At5g18470	At4g38420		At5g04760		At4g26120
At4g28085	At2g18690		At1g22890		At4g26200
At4g20860	At3g02070		At1g22280		At4g26400
At4g33980	At3g07600		At3g15530		At4g26530
At1g50740	At1g15640		At1g52200		At4g27280
At4g18250	At4g23030		At5g67340		At4g27410
At1g29500	At4g30430		At1g75020		At4g28085
At5g48540	At1g56540		At3g47570		At4g28240
At2g33580	At3g22260		At1g03370		At4g28290
At2g19800	At4g01250		At1g44100		At4g28400
At5g47070	At5g62150		At1g51800		At4g29050
At2g16900	At1g61420		At1g64610		At4g29190
At1g56060	At1g10650		At1g69270		At4g29780
At2g25735	At5g12880		At2g31230		At4g30210
At5g52830	At3g50770		At1g11960		At4g30350
At2g40750	At1g61360		At2g38790		At4g30280
At3g46930	At2g34320		At3g62720		At4g30430
At5g44070	At5g56580		At1g03220		At4g31500
At5g06320	At1g32350		At3g09410		At4g31550
At1g05680	At3g45440		At1g51790		At4g31800
At1g27730	At2g03530		At4g35110		At4g32020
At3g01080	At2g22470		At4g32030		At4g32300
At4g24380	At1g17330		At2g46940		At4g33050
At3g03020	At5g39490		At2g39210		At4g33060
At1g67470	At2g02300		At5g64120		At4g33010
At5g57220	At1g67920		At3g26910		At4g33160
At4g17490	At4g20860		At1g66180		At4g33300
At5g22910	At5g62430		At4g27654		At4g33440
At1g70920	At4g33980		At1g02660		At4g33920
At5g67340	At1g48640		At3g55470		At4g33985
At1g16150	At1g51440		At2g41430		At4g34150
At4g11170	At5g42200		At2g43290		At4g34390
At3g04640	At1g61800		At4g20860		At4g34760
At5g66020	At1g22885		At4g22710		At4g34460
At5g46520	At2g43590		At1g13340		At4g34770
At2g31945	At5g47070		At4g11360		At4g34970
At3g20520	At1g56060		At4g23210		At4g35480
At1g15530	At3g46930		At5g11000		At4g35600
At3g49530	At1g05680		At1g34420		At4g36030
At2g35730	At4g28550		At1g17250		At4g36040
At2g41100	At5g44070		At2g46500		At4g37710
At5g40180	At5g59540		At4g37640		At4g38550
At5g19700	At1g27730		At3g50900		At4g38860
At1g59870	At1g72540		At4g30350		At4g38850
At2g32030	At1g67470		At1g31130		At4g39030
At3g47090	At5g16910		At1g56120		At4g38940
At3g52450	At5g22910		At1g25390		At4g39570
At1g14260	At5g54230		At4g23570		At4g39640
At2g32210	At5g17650		At5g49450		At4g39670
At1g79680	At5g43170		At2g02220		At4g39830
At5g55090	At1g23560		At3g55430		At4g40080
At4g17090	At4g01840		At5g12880		At4g39890
At2g17740	At4g12270		At5g46080		At3g44260
At2g40000	At1g28130		At1g48320		At3g44630
At2g44370	At3g19970		At5g24210		At3g44720
At5g11180	At5g67030		At2g43620		At3g45640
At5g58680	At5g64000		At2g44080		At3g45730
At5g54720	At3g04640		At3g10640		At3g46110
At4g26690	At3g13840		At1g76700		At3g46620
At1g68240	At5g46520		At1g14870		At3g46530
At1g14540	At5g65500		At4g09570		At3g46930
At3g14840	At5g66020		At4g33985		At3g47570
At3g10720	At3g20520		At5g24600		At3g48090
At1g64610	At2g07180		At3g19380		At3g48520
At5g52710	At1g15530		At3g52430		At3g49350
At3g50930	At3g49530		At1g67470		At3g49530
At5g39580	At2g02930		At5g42010		At3g49940
At1g11050	At2g28200		At2g06050		At3g50060
At1g14550	At3g21790		At1g32640		At3g50480
At1g30780	At2g32030		At1g32640		At3g50750
At4g17230	At3g52450		At3g29400		At3g50760
At1g23730	At4g10550		At3g16530		At3g50950
At1g72930	At1g13300		At2g44380		At3g50930
At1g18570	At2g20750		At1g72280		At3g50900
At2g23320	At2g32210		At4g22960		At3g51400
At3g59700	At3g57630		At5g44290		At3g51660
At2g23810	At5g42380		At1g79680		At3g52070
At4g22030	At2g17740		At1g56150		At3g51920
At3g45970	At4g17090		At1g63830		At3g52450
At1g22810	At4g08380		At1g66920		At3g52400
At5g54860	At4g26690		At5g40910		At3g52430
At4g40080	At5g54720		At4g27652		At3g52800
At3g55720	At5g58680		At5g25170		At3g53280
At1g27770	At3g07090		At3g02130		At3g53400
At2g20880	At1g64500		At4g40080		At3g53810
At2g28570	At3g43250		At1g67530		At3g54420
At1g21100	At4g34460		At2g29720		At3g55150
At2g43320	At5g52710		At1g59870		At3g55470
At2g37430	At3g50930		At3g04210		At3g55430
At4g36030	At2g21185		At5g15730		At3g55950
At1g23710	At1g11050		At3g12360		At3g55840
At3g62150	At1g14550		At1g14740		At3g55980
At1g66500	At1g53110		At3g12740		At3g56410
At2g25460	At3g06760		At5g38990		At3g57040
At4g28420	At1g12040		At1g70520		At3g57530
At4g14370	At1g23730		At5g01730		At3g57450
At3g11820	At1g72930		At1g29340		At3g57550
At2g03540	At2g23320		At3g45970		At3g58990
At4g11370	At4g33920		At2g31090		At3g59080
At2g39380	At1g56660		At5g40920		At3g59310
At5g27760	At4g22030		At4g34480		At3g59700
At1g79160	At1g22810		At1g02810		At3g59940
At3g46280	At5g54860		At3g21630		At3g60550
At1g69523	At4g27700		At5g45110		At3g61190
At5g46470	At4g40080		At4g33940		At3g62150
At4g22780	At5g18910		At4g25390		At3g62260
At2g15830	At1g69790		At1g61370		At3g62410
At1g61460	At1g27770		At5g56980		At3g62720
At2g32140	At2g28570		At5g11250		At3g63210
At3g57330	At2g43320		At3g18370		At3g63200
At4g03510	At1g68710		At2g21120		At5g01210
At4g31950	At2g32430		At5g16200		At5g01560
At4g28350	At4g36030		At2g38870		At5g01540
At1g27720	At5g39080		At1g14040		At5g01830
At3g21630	At1g66500		At2g03240		At5g01950
At2g20960	At2g25460		At2g46440		At5g01740
At1g55640	At3g62150		At3g19970		At5g02230
At2g18210	At3g11820		At3g08710		At5g02290
At1g67810	At3g59350		At4g22470		At5g02760
At3g51920	At4g11370		At5g58720		At5g03210
At5g51440	At1g18860		At3g07780		At5g03230
At1g51700	At2g46500		At4g18010		At5g04470
At3g05930	At3g48450		At3g49780		At5g04550
At1g26410	At3g58990		At5g45710		At5g04720
At5g64660	At5g27760		At3g02550		At5g05190
At3g17700	At2g19710		At2g32800		At5g05300
At5g46510	At1g76430		At2g02370		At5g06200
At5g22540	At1g42990		At1g12580		At5g06320
At3g26910	At5g22570		At1g67060		At5g06740
At5g14930	At1g61460		At3g60690		At5g08240
At1g59740	At2g32140		At2g23420		At5g09800
At5g47960	At1g29240		At5g53110		At5g11000
At1g62300	At1g48070		At2g23450		At5g11250
At1g03980	At5g11160		At3g04110		At5g11650
At5g01380	At4g00910		At1g25560		At5g12880
At1g13210	At5g42650		At2g39400		At5g13200
At3g22910	At1g07500		At2g29110		At5g13190
At5g13190	At3g21630		At2g22300		At5g14700
At1g63590	At2g20960		At1g07630		At5g15130
At5g48530	At1g34260		At5g10380		At5g17350
At5g05490	At2g18210		At2g46600		At5g17300
At1g55450	At2g44790		At1g59740		At5g18060
At4g22640	At2g20970		At5g58650		At5g18150
At2g27080	At5g38930		At3g11420		At5g18470
At4g23610	At1g70690		At3g28910		At5g18400
At3g56880	At3g47340		At4g31000		At5g18490
At5g11650	At3g05930		At1g77900		At5g19240
At1g66160	At3g26680		At2g17480		At5g19120
At1g10990	At1g26410		At3g45040		At5g22250
At2g25470	At4g23060		At1g29970		At5g22530
At2g43620	At5g64660		At1g34260		At5g22690
At4g28140	At3g03190		At5g52830		At5g22920
At5g01540	At5g57180		At2g47680		At5g23510
At1g53990	At1g12200		At4g12040		At5g24110
At1g07000	At3g26910		At5g48655		At5g24580
At1g07135	At5g22540		At1g30620		At5g35580
At3g01290	At1g59740		At5g63790		At5g35735
At3g45640	At5g14930		At3g15450		At5g37260
At5g47850	At5g47960		At2g31800		At5g37490
At1g10340	At1g62300		At5g06560		At5g37770
At5g66210	At4g30120		At1g78820		At5g38210
At4g02380	At1g18410		At2g48010		At5g38990
At1g32970	At5g25120		At3g45650		At5g39020
At4g33050	At1g03980		At5g66730		At5g39580
At4g11660	At2g38465		At1g34750		At5g39610
At1g51800	At5g36140		At2g30250		At5g39670
At5g27420	At5g01380		At1g76690		At5g39780
At1g69920	At3g22910		At4g25030		At5g39785
At2g29100	At4g00850		At5g47710		At5g40170
At2g44380	At5g13190		At4g34180		At5g40540
At2g35910	At5g12930		At5g12940		At5g40590
At5g44990	At1g05020		At3g47960		At5g40910
At3g60120	At1g63590		At4g15800		At5g41100
At5g09430	At3g21700		At3g57880		At5g41180
At5g60900	At1g55450		At2g02860		At5g41740
At4g23010	At5g48530		At3g23920		At5g42010
At1g35210	At2g40330		At1g03730		At5g42050
At2g46400	At4g21410		At4g08500		At5g42440
At4g29780	At4g23610		At4g30440		At5g42380
At4g02330	At5g49520		At1g23830		At5g42650
At1g72450	At1g66160		At3g28180		At5g43170
At4g39780	At5g11650		At5g16830		At5g44060
At1g22110	At4g29810		At3g59310		At5g44070
At2g47060	At2g43620		At4g16920		At5g44680
At2g43000	At1g61140		At5g54730		At5g44580
At1g34420	At5g05850		At5g56580		At5g44820
At2g28270	At1g32520		At1g66980		At5g44870
At1g02450	At1g53990		At4g05070		At5g44910
At3g44630	At1g07000		At5g08240		At5g45070
At2g36430	At5g01540		At4g08490		At5g45090
At1g53620	At3g01290		At2g21210		At5g45110
At1g03590	At1g06800		At4g38860		At5g45340
At3g17410	At3g45640		At4g38840		At5g46080
At1g61380	At2g47730		At5g61570		At5g46330
At1g29670	At3g57460		At4g34760		At5g46295
At1g22510	At3g44400		At1g29430		At5g46450
At5g52680	At4g13420		At5g60880		At5g46470
At5g11210	At5g24230		At5g26790		At5g46490
At1g67000	At3g46370		At1g68520		At5g46780
At1g05300	At4g31330		At1g68550		At5g46710
At4g31550	At4g33050		At5g62920		At5g46910
At5g24600	At5g11670		At2g40330		At5g47070
At5g15130	At1g51800		At1g79110		At5g47220
At4g18950	At2g47130		At5g44680		At5g47230
At3g44260	At1g11100		At1g14280		At5g47370
At2g26380	At2g44380		At3g59940		At5g47960
At1g69890	At3g62410		At3g62630		At5g48380
At3g21520	At4g31960		At5g24660		At5g48430
At5g45090	At5g65790		At5g61590		At5g48540
At5g47220	At3g48020		At3g45210		At5g48655
At1g80840	At3g60120		At1g78170		At5g49520
At3g50190	At2g24130		At2g28550		At5g49700
At2g17880	At5g59820		At3g12920		At5g50760
At3g47380	At1g10480		At3g19680		At5g51190
At1g33600	At5g09430		At5g47610		At5g52050
At2g45760	At4g23010		At4g17880		At5g52670
At4g14680	At2g27500		At5g43790		At5g52710
At3g05580	At2g46400		At1g66140		At5g52750
At3g50060	At5g13080		At5g59780		At5g52910
At1g09930	At2g14160		At2g47440		At5g53830
At4g31000	At1g72450		At3g15030		At5g54490
At1g51790	At1g61080		At1g69530		At5g54720
At2g26530	At3g17790		At5g55620		At5g54860
At5g57560	At2g47060		At1g10020		At5g56340
At5g65300	At2g43000		At3g25890		At5g57190
At5g44870	At5g04930		At2g27820		At5g57220
At5g06740	At2g28270		At5g25350		At5g57510
At2g20560	At1g50290		At5g20790		At5g57540
At2g37810	At2g36430		At1g26920		At5g57660
At4g11470	At3g52710		At3g02380		At5g57560
At2g33710	At1g68765		At1g26770		At5g58120
At3g13950	At1g53620		At3g61590		At5g58430
At1g25400	At5g01520		At1g78100		At5g58260
At5g17350	At4g25700		At5g20150		At5g58630
At1g61340	At1g29670		At3g45800		At5g58940
At3g08710	At5g11210		At3g47500		At5g59080
At3g62260	At1g67000		At3g23210		At5g59450
At1g43910	At1g67070		At5g04810		At5g59550
At2g30250	At5g15730		At1g19670		At5g59730
At5g46710	At4g31550		At1g77680		At5g59780
At3g50140	At5g05440		At5g15850		At5g59820
At1g26270	At1g55920		At2g18440		At5g60270
At3g48790	At5g12480		At1g69760		At5g60680
At3g53280	At3g47250		At2g37630		At5g60800
At5g48400	At2g17330		At2g15050		At5g61210
At1g22280	At2g26380		At1g15550		At5g61560
At2g40740	At5g04310		At1g52410		At5g61590
At4g04990	At1g69890		At5g67480		At5g61600
At1g28370	At3g21520		At1g80080		At5g61900
At1g62840	At5g45090		At4g03150		At5g62020
At1g58410	At1g78840		At1g34245		At5g62150
At2g17220	At1g80840		At4g15660		At5g62280
At2g35710	At3g25760		At5g28300		At5g62570
At1g26420	At4g25420		At1g45261		At5g63130
At1g33590	At1g33600		At3g62980		At5g63370
At3g15540	At5g38280		At5g56040		At5g64300
At3g17110	At2g17290		At5g61420		At5g64310
At2g20900	At5g66900		At2g33480		At5g64660
At3g45840	At3g14710		At4g28310		At5g64890
At1g56300	At3g53130		At5g58900		At5g64870
At4g37710	At5g35580		At4g24660		At5g64905
At2g01300	At2g36220		At4g36540		At5g65210
At4g22620	At3g28940		At1g14920		At5g65300
At1g76040	At5g35870		At1g69780		At5g65530
At1g21550	At5g54530		At5g13180		At5g65660
At4g14365	At5g56340		At1g29510		At5g66070
At2g21120	At1g76360		At1g72800		At5g66210
At3g25600	At1g21140		At5g52380		At5g66640
At4g30280	At2g17820		At5g09670		At5g66650
At1g30720	At3g49130		At2g01410		At5g67340
At5g38990	At4g31000		At2g46690		At5g67450
At4g18170	At2g26530		At2g02950		At5g67420
At1g03770	At4g12030		At4g12030		At5g25260
At1g69150	At5g57560		At5g67150		At5g25170
At1g65510	At5g65300		At1g68130		At5g25190
At5g43890	At2g16380		At3g63110		At5g25350
At1g32960	At3g50120		At1g72050		At5g25280
At1g68450	At3g55950		At5g15410		At5g25930
At4g28703	At2g20560		At5g54130		At5g26030
At1g17420	At2g37810		At5g09460		At5g26920
At3g19010	At3g01175		At4g34950		At5g27420
At5g06490	At1g12560		At4g37540		At1g50740
At5g03390	At1g31930		At3g58120		At5g15830
At1g14370	At1g61340		At3g28040		At5g15850
At1g73805	At3g08710		At3g01470		At5g15730
At5g47910	At5g17350		At3g30180		At5g15870
At5g09800	At5g60760		At3g48200		At1g51890
At1g53440	At2g43570		At1g05140		At1g16670
At1g63830	At1g26730		At2g16800		At3g56880
At3g08760	At2g30250		At5g15950		At3g56710
At3g45960	At4g08950		At5g57180		At3g51890
At2g23680	At1g18740		At2g44670		At4g36500
At4g15120	At2g01670		At1g23080		At4g36540
At2g46600	At1g70170		At4g26850		At4g36430
At2g24600	At1g22280		At3g24080		At4g36550
At5g19240	At5g65160		At4g16390		At5g28630
At5g52690	At2g05580		At2g17230		At5g20150
At2g22500	At5g40010		At1g77000		At5g10695
At1g72060	At1g28370		At1g79160		At5g13180
At2g28400	At3g14440		At1g12820		At5g20790
At1g05990	At5g58120		At3g60320		At1g57990
At1g78260	At1g62840		At3g47420		At1g58410
At1g64640	At2g17220		At1g27760		At1g58420
At1g11545	At1g03740		At1g78180		At1g35210
At5g27930	At1g05880		At4g02050		At1g33600
At2g34080	At2g22930		At3g11090		At1g73540
At1g66470	At1g72950		At5g67070		At1g73500
At3g04530	At4g04960		At5g55910		At5g04340
At1g50720	At1g29020		At4g30960		At1g28190
At1g01420	At5g37450		At4g39620		At1g25370
At1g55330	At1g73130		At3g60630		At4g14450
At4g09480	At1g33590		At2g20570		At4g14630
At5g45650	At3g55040		At5g55740		At4g16860
At5g18220	At3g17110		At5g06000		At4g16950
At5g14340	At4g37900		At5g11580		At4g16960
At3g43960	At1g52880		At2g35470		At4g15975
At3g10525	At2g48150		At5g52010		At4g15550
At1g76210	At4g25390		At2g47450		At4g17500
At3g28160	At2g20900		At3g18000		At4g14680
At5g01740	At1g72200		At4g15680		At4g17250
At3g28740	At1g68340		At5g51750		At4g17230
At1g76240	At4g27970		At1g16010		At1g58842
At3g17130	At1g67310		At4g19110		At1g59124
At5g24100	At1g56300		At1g07750		At3g29970
At4g15290	At5g61430		At1g72510		At1g67810
At2g02950	At4g33960		At1g75800		At5g12340
At5g51810	At4g37710		At1g09900		At2g47440
At1g53830	At2g01300		At5g49980		At2g47550
At2g42850	At1g09400		At2g44940		At2g45210
At1g05530	At4g22620		At5g57930		At2g40900
At5g65390	At1g76040		At5g67420		At2g41640
At4g33790	At1g59850		At1g27930		At2g23320
At5g67020	At1g21550		At2g01620		At2g26560
At4g25250	At3g25600		At3g49670		At2g26530
At5g02890	At1g74100		At4g00370		At1g27100
At1g27140	At4g30280		At1g68570		At3g45800
At2g46480	At1g71100		At4g30760		At1g16130
At1g33240	At1g03770		At1g07790		At1g43000
At3g23730	At4g18170		At4g39330		At3g02800
At5g44770	At5g38990		At2g42620		At3g21520
At1g55440	At3g11370		At1g12845
At2g17590	At1g69150		At5g10690
At5g04390	At2g34140		At1g70940
At2g17300	At4g10540		At2g23460
At1g34500	At5g43890		At2g40710
At2g42380	At1g32960		At1g64500
At3g58120	At1g68450		At1g80780
At2g44910	At4g28703		At3g11670
At1g15180	At4g36550		At5g19100
At2g23130	At2g02800		At3g09970
At5g55050	At1g17420		At3g08770
At1g23050	At3g19010		At3g54980
At1g28170	At5g03390		At3g02900
At3g16560	At1g14370		At5g65990
At3g25790	At4g27280		At2g41950
At1g61390	At1g03660		At5g53420
At4g36870	At5g09800		At4g12390
At1g09350	At3g52070		At1g44446
At2g17330	At5g46490		At4g33000
At1g76090	At3g46730		At1g15260
At4g10370	At1g10050		At1g67570
At2g47810	At2g46600		At2g44660
At5g51470	At2g24600		At5g60790
At5g15900	At5g05730		At1g55260
At3g21680	At5g52690		At1g27340
At2g14920	At2g22500		At4g29690
At3g06770	At2g28400		At3g20230
At3g10470	At4g28150		At5g18680
At5g35870	At4g04610		At5g67280
At1g48670	At4g14630		At2g24150
At5g61570	At3g02750		At4g21750
At2g22750	At4g19920		At5g15360
At1g23030	At4g35480		At1g15290
At3g50120	At3g14620		At5g49730
At3g62930	At5g56160		At3g57040
At1g07460	At1g78170		At5g65860
At3g13840	At1g79670		At4g18700
At4g23070	At4g15130		At3g26744
At1g10550	At5g67150		At1g72770
At2g03370	At3g24400		At1g11820
At1g16490	At2g21900		At2g18300
At1g71050	At5g48380		At2g35260
At2g11150	At1g01420		At4g16490
At5g02000	At1g74650		At3g06510
At1g61930	At2g28960		At2g01570
At2g28200	At1g77500		At3g22380
At5g64620	At2g46590		At1g19740
At1g49470	At5g40170		At1g01430
At3g19320	At1g05575		At1g70230
At5g03960	At1g18980		At5g53160
At3g60280	At1g33790		At5g52180
At1g34330	At2g22770		At5g58380
At3g58620	At3g61390
At1g80340	At5g07760
At1g14280	At4g25380
At2g20750	At1g68690
At5g16590	At1g73080
At1g66460	At2g23270
At3g63470	At3g26840
At5g56320	At2g38290
At4g30420	At5g22300
At3g53200	At1g02660
At2g22930	At4g35380
At3g22250	At1g33910
At5g07000	At3g02880
At1g64910	At1g53080
At2g17600	At2g47560
At4g12440	At3g14060
At1g26590	At4g10390
At5g24910	At2g04430
At1g59940	At4g33770
At5g57540	At1g16670
At1g75620	At3g23790
At1g09400	At5g44820
At4g23870	At2g32190
At5g19040	At3g53160
At4g01140	At5g49700
At2g23410	At2g37780
At2g23400	At3g14090
At1g66030	At5g25260
At1g22330	At1g21120
At4g12510	At1g22890
At1g43000	At3g61940
At2g44740	At5g58430
At3g54770	At5g54050
At5g20935	At5g25450
At5g38970	At3g05360
At1g06980	At4g19720
At3g05860	At2g41380
At1g19900	At4g04700
At5g10430	At2g14760
	At5g52670
	At1g32450
	At4g22710
	At4g39270
	At3g60290
	At1g30040
	At5g67350
	At5g46080
	At1g18390
	At1g30700
	At2g38210
	At4g19750
	At5g67310
	At1g67800
	At1g18290
	At1g31540
	At2g32240
	At4g19520
	At3g10300
	At1g23840
	At1g67270
	At5g08350
	At3g07040
	At3g53260
	At3g44190
	At5g01560
	At1g72900
	At5g63450
	At4g33940
	At3g11080
	At4g40020
	At1g02430
	At1g65390
	At2g20950
	At3g08720
	At1g67520
	At2g47750
	At3g16560
	At3g50160
	At5g18360
	At1g76970
	At3g55430
	At2g17660
	At5g64450
	At3g49350
	At1g05650
	At1g69490
	At1g26240
	At3g22930
	At3g50480
	At5g60270
	At2g02680
	At1g77870
	At1g73500
	At1g45545
	At3g11840
	At1g63750
	At2g39690
	At2g19130
	At5g54730
	At4g17900
	At4g24160
	At3g01970
	At4g38940
	At1g09940
	At1g02360
	At1g11330
	At3g59080
	At3g24500
	At1g72280
	At3g21080
	At5g39100
	At1g76650
	At4g01870
	At3g50970
	At4g12720
	At4g23730
	At4g24290
	At5g12340
	At2g24850
	At5g52720
	At3g06490
	At3g44720
	At1g08630
	At3g55150
	At3g56290
	At1g66880
	At4g36500
	At2g41730
	At3g56710
	At3g57880
	At4g30110
	At4g39230
	At2g32740
	At1g09970
	At3g61760
	At4g15975
	At2g01150
	At5g15870
	At5g66630
	At2g22300
	At1g80340
	At4g16950
	At3g57280
	At3g27560
	At2g20010
	At4g18890
	At5g01550
	At5g39970
	At5g39670
	At2g34180
	At5g24860
	At3g24550
	At2g40900
	At2g23630
	At5g44290
	At3g09940
	At3g56200
	At2g29110
	At3g15770
	At5g46330
	At3g49580
	At4g30210
	At2g46750
	At1g49210
	At4g00750
	At4g23570
	At4g23810
	At3g46530
	At3g12740
	At4g00300
	At5g54170
	At5g19040
	At5g48175
	At2g39660
	At5g12270
	At1g17240
	At4g24570
	At3g28850
	At1g05340
	At2g02860
	At1g55410
	At4g08620
	At5g14470
	At5g38900
	At4g23320
	At5g26790
	At1g70740
	At1g64280
	At1g60750
	At1g48980
	At1g73010
	At3g46230
	At3g53590
	At4g16920
	At3g25730
	At2g17060
	At5g46295
	At3g60700
	At1g10530
	At3g52870
	At4g37295
	At3g28600
	At2g43140
	At1g17290
	At5g54490
	At4g10520
	At4g34580
	At5g43520
	At1g21590
	At3g07370
	At1g29510
	At1g80450
	At5g51310
	At4g09130
	At1g23830
	At1g68620
	At3g05320
	At1g51920
	At3g51890
	At5g52870
	At5g45250
	At3g01260
	At2g41110
	At2g30640
	At5g07080
	At3g45330
	At1g65790
	At1g03495
	At4g11230
	At5g61600
	At3g52400
	At4g33300
	At3g14200
	At3g04110
	At1g49100
	At4g39770
	At4g01430
	At4g01750
	At1g61550
	At1g07160
	At1g53060
	At5g12030
	At2g38470
	At1g51850
	At5g40590
	At5g48780
	At1g12030
	At4g25810
	At2g35980
	At4g24340
	At2g39530
	At1g51820
	At1g57990
	At4g02200
	At4g16860
	At1g13110
	At3g12910
	At3g16720
	At3g50910
	At1g15330
	At4g22470
	At4g30340
	At3g57550
	At1g69840
	At1g25390
	At3g46340
	At1g63550
	At5g47230
	At1g04100
	At5g65600
	At1g72960
	At1g58340
	At5g51190
	At2g41880
	At4g11360
	At4g30490
	At4g37670
	At1g33890
	At5g57910
	At3g50180
	At4g11480
	At3g16220
	At2g05940
	At3g02840
	At1g19020
	At4g29440
	At4g31980
	At3g55090
	At3g26220
	At2g21130
	At2g26150
	At3g15060
	At1g14200
	At5g40920
	At2g38250
	At5g48430
	At5g62570
	At2g28080
	At4g33560
	At2g39110
	At1g52200
	At2g40140
	At2g15390
	At5g38710
	At5g62770
	At1g28280
	At2g31880
	At1g47890
	At3g62720
	At1g07240
	At4g23130
	At4g25900
	At3g09830
	At4g18340
	At1g72920
	At2g34910
	At5g39020
	At2g20320
	At1g36620
	At1g72520
	At4g26560
	At5g18270
	At2g37940
	At1g74080
	At3g04210
	At1g57570
	At5g51630
	At4g39030
	At5g50760
	At4g03320
	At5g15890
	At4g00940
	At3g29635
	At1g48670
	At1g02400
	At2g44490
	At2g19980
	At1g51915
	At2g15480
	At3g56080
	At2g26560
	At2g21210
	At1g20310
	At1g63090
	At4g14610
	At3g46690
	At1g58420
	At3g62690
	At3g53310
	At3g52430
	At1g36640
	At3g22890
	At4g22980
	At3g02800
	At5g49770
	At4g20830
	At5g03360
	At5g37490
	At1g07690
	At1g34330
	At5g28610
	At3g02140
	At4g31910
	At3g18560
	At5g13200
	At1g78410
	At1g05700
	At4g38830
	At1g59910
	At4g35070
	At5g07780
	At3g63440
	At5g10660
	At3g53200
	At5g18150
	At1g61370
	At3g47550
	At5g24550
	At5g41610
	At3g51570
	At3g24540
	At1g02310
	At2g42350
	At2g16870
	At1g78270
	At5g46350
	At1g11310
	At1g76700
	At4g28460
	At5g44060
	At3g63210
	At1g59820
	At1g48060
	At3g61190
	At4g30530
	At2g26190
	At4g26400
	At5g17960
	At5g49900
	At1g59620
	At1g62200
	At1g26380
	At4g19370
	At3g28580
	At4g21380
	At5g53130
	At1g33030
	At5g17040
	At1g59590
	At4g11890
	At2g38870
	At3g54520
	At3g15440
	At5g61090
	At1g36600
	At4g27980
	At5g02290
	At5g05300
	At2g17040
	At3g56400
	At5g17450
	At2g02310
	At1g21680
	At3g05490
	At1g02860
	At1g33560
	At5g57510
	At1g37130
	At1g66480
	At4g37790
	At1g14780
	At1g51860
	At3g63310
	At1g51670
	At2g30140
	At1g15520
	At1g65190
	At1g73540
	At1g76080
	At4g23190
	At4g39890
	At5g65610
	At1g66400
	At5g16530
	At1g51620
	At4g17615
	At1g43800
	At2g29720
	At3g18690
	At4g30270
	At2g41430
	At5g22555
	At4g36140
	At1g77990
	At2g32020
	At3g45710
	At3g43430
	At1g71400
	At1g01340
	At4g39640
	At3g15760
	At3g45530
	At5g38350
	At1g05530
	At2g29450
	At4g13090
	At3g55960
	At1g48870
	At5g36960
	At3g52060
	At1g01070
	At5g41550
	At3g13650
	At4g33020
	At5g45340
	At5g42050
	At3g19200
	At2g39350
	At4g12790
	At5g04760
	At3g18250
	At3g09520
	At4g00330
	At2g38790
	At1g49000
	At4g21390
	At2g44080
	At3g63010
	At4g26200
	At4g14450
	At4g25350
	At3g11390
	At2g26820
	At5g63130
	At2g37830
	At1g72940
	At5g04870
	At2g41010
	At2g38860
	At2g27660
	At3g52800
	At3g10640
	At2g48010
	At5g20230
	At1g08860
	At1g44130
	At5g47560
	At1g08930
	At3g22370
	At1g11920
	At1g51660
	At1g33055
	At3g01830
	At1g48320
	At1g59725
	At3g54420
	At1g59860
	At1g74360
	At1g77890
	At5g37840
	At1g14870
	At5g60890
	At5g64870
	At4g16890
	At5g24090
	At1g16160
	At4g25480
	At1g21110
	At4g28085
	At5g18470
	At1g50740
	At4g18250
	At5g14760
	At5g48540
	At2g33580
	At2g33500
	At2g19800
	At3g09350
	At2g31800
	At2g16900
	At2g25735
	At2g40750
	At5g06320
	At3g01080
	At4g24380
	At5g58360
	At3g03020
	At4g17490
	At4g35110
	At5g57220
	At4g31500
	At1g70920
	At1g70140
	At5g67340
	At3g45430
	At1g18890
	At5g18400
	At1g16150
	At2g35585
	At4g11170
	At5g46795
	At2g31945
	At3g55050
	At4g04450
	At2g41100
	At2g35730
	At1g61930
	At5g40180
	At3g47090
	At1g59870
	At4g25030
	At1g06840
	At5g01490
	At3g63380
	At1g14260
	At4g34138
	At1g33900
	At3g53960
	At5g24660
	At1g67970
	At1g79680
	At5g55090
	At1g52800
	At5g52350
	At2g44370
	At2g40000
	At5g11180
	At4g32800
	At3g14840
	At1g16420
	At1g14540
	At3g10720
	At2g22860
	At1g64610
	At1g71910
	At5g39580
	At5g45240
	At3g44480
	At4g15070
	At5g14330
	At5g14370
	At4g17230
	At1g18570
	At3g59700
	At2g23810
	At5g35390
	At3g45970
	At5g06510
	At5g25170
	At5g38100
	At3g55720
	At4g34760
	At2g20880
	At1g17380
	At1g33870
	At1g21100
	At5g49790
	At2g37430
	At2g19650
	At5g25180
	At1g23710
	At1g01660
	At4g14370
	At4g28420
	At2g03540
	At2g25440
	At2g24240
	At5g64300
	At2g38310
	At4g18210
	At1g79160
	At3g46280
	At2g40270
	At1g69523
	At2g15830
	At5g46470
	At3g47780
	At2g37460
	At3g57330
	At3g44840
	At3g20860
	At4g03510
	At4g31950
	At1g27720
	At4g28350
	At1g55640
	At5g45220
	At1g67810
	At5g52320
	At3g51920
	At5g01040
	At2g33100
	At1g51700
	At5g51440
	At1g02300
	At4g35720
	At3g55270
	At5g01740
	At3g17700
	At5g46510
	At4g21990
	At5g15190
	At5g46410
	At3g47480
	At2g37800
	At5g11970
	At3g46680
	At1g13210
	At1g51880
	At5g59550
	At3g60790
	At3g55120
	At5g05490
	At3g59940
	At4g22640
	At3g12700
	At2g27080
	At3g56880
	At5g03380
	At5g10520
	At1g34750
	At1g10990
	At4g03150
	At1g20780
	At1g07135
	At3g23400
	At5g46500
	At5g20790
	At1g10340
	At5g47850
	At5g44610
	At5g66210
	At3g51550
	At1g70450
	At4g02380
	At3g25250
	At2g37040
	At1g32970
	At4g11660
	At4g11300
	At3g53820
	At4g09690
	At5g27420
	At2g29100
	At1g69920
	At1g55700
	At4g17785
	At4g01090
	At5g44990
	At1g35210
	At5g60900
	At4g29780
	At4g02330
	At5g04840
	At4g37640
	At1g22110
	At5g11570
	At5g67080
	At4g13180
	At1g34420
	At3g44630
	At1g02450
	At3g17410
	At3g57070
	At2g06530
	At2g17050
	At3g56500
	At1g22510
	At1g07090
	At2g22800
	At5g52680
	At3g54580
	At3g23010
	At1g15430
	At3g11600
	At2g36440
	At2g23830
	At5g15130
	At5g24600
	At3g44260
	At4g18950
	At5g61350
	At3g02020
	At5g47220
	At5g59270
	At5g59680
	At1g55430
	At2g01580
	At3g51330
	At3g50190
	At3g47380
	At2g17880
	At3g29400
	At1g77640
	At2g45760
	At2g03260
	At4g08300
	At4g23260
	At4g14680
	At3g50060
	At3g05580
	At1g09930
	At1g49450
	At1g51790
	At1g51480
	At1g18750
	At5g06740
	At5g44870
	At4g12400
	At1g65850
	At4g30600
	At5g14730
	At5g25920
	At4g25940
	At4g11470
	At2g33710
	At3g13950
	At4g10310
	At2g20150
	At1g25400
	At1g49470
	At1g43910
	At3g62260
	At3g50140
	At5g58690
	At3g48790
	At3g53280
	At5g48400
	At2g41640
	At2g40740
	At2g24762
	At1g26770
	At1g13100
	At2g22950
	At1g58410
	At2g35710
	At1g26420
	At4g26880
	At4g34710
	At5g55020
	At3g45840
	At5g26070
	At3g28180
	At3g08970
	At1g14640
	At2g21120
	At4g14365
	At4g16600
	At1g30720
	At4g28530
	At4g03060
	At4g31730
	At4g28160
	At5g01950
	At5g24590
	At3g54200
	At4g19200
	At5g06490
	At1g34180
	At1g73805
	At1g53440
	At5g47910
	At4g29740
	At5g05140
	At5g51200
	At3g08760
	At1g63830
	At5g62130
	At3g45960
	At5g55970
	At2g23680
	At1g61430
	At4g15120
	At5g19240
	At1g09575
	At1g11200
	At5g64700
	At2g31230
	At5g41080
