# Supplementary material for: Root transcriptional dynamics induced by beneficial rhizobacteria and microbial immune elicitors reveal signatures of adaptation to mutualists
Source: Plant J. 2017 Nov 15;93(1):166–80. doi: 10.1111/tpj.13741 (PMC5765484; doi:10.1111/tpj.13741)
Supplement: Supplementary file 5 — Dataset S3. Shared DEGs between WCS417, flg22417, flg22Pa and chitin datasets shown in Figure 2b (shared DEGs between WCS417, flg22417, flg22Pa and chitin treatments). [file TPJ-93-166-s005.xlsx]

## Sheet: Core set genes up
Supplemental Dataset 3: Shared DEGs between WCS417, flg22417, flg22Pa and chitin datasets shown in Figure 2B (Shared DEGs between WCS417, flg22417, flg22Pa and chitin treatments)
See SHEET1 for core set of up-regulated genes , SHEET2 for GO terms related with core set of up-regulated genes, SHEET3 for core set of down-regulated genes, SHEET4 for GO terms related with core set of down-regulated genes
AGI_code	Description
At3g44860	FAMT, farnesoic acid carboxyl-O-methyltransferase
At4g15280	UGT71B5, UDP-glucosyl transferase 71B5
At5g52760	Copper transport protein family
At4g00970	CRK41, cysteine-rich RLK (RECEPTOR-like protein kinase) 41
At4g18422	unknown protein; FUNCTIONS IN: molecular_function unknown; INVOLVED IN: biological_process unknown; LOCATED IN: cellular_component unknown; Has 0 Blast hits to 0 proteins in 0 species (source: NCBI BLink).
At5g10695	unknown protein; BEST Arabidopsis thaliana protein match is: unknown protein (TAIR:AT5G57123.1); Has 30201 Blast hits to 17322 proteins in 780 species: Archae - 12; Bacteria - 1396; Metazoa - 17338; Fungi - 3422; Plants - 5037; Viruses - 0; Other Eukaryotes - 2996 (source: NCBI BLink).
At5g18490	Plant protein of unknown function (DUF946)
At4g18940	RNA ligase/cyclic nucleotide phosphodiesterase family protein
At4g31970	CYP82C2, cytochrome P450, family 82, subfamily C, polypeptide 2
At2g29120	ATGLR2.7, GLR2.7, GLR2.7, glutamate receptor 2.7
At5g19880	Peroxidase superfamily protein
At5g12890	UDP-Glycosyltransferase superfamily protein
At2g36470	Plant protein of unknown function (DUF868)
At1g19250	FMO1, flavin-dependent monooxygenase 1
At4g08040	ACS11, 1-aminocyclopropane-1-carboxylate synthase 11
At1g69900	Actin cross-linking protein
At2g01560	Plant protein 1589 of unknown function
At4g26120	Ankyrin repeat family protein / BTB/POZ domain-containing protein
At4g37060	AtPLAIVB, PLA IVB, PLP5, PATATIN-like protein 5
At2g37820	Cysteine/Histidine-rich C1 domain family protein
At1g80240	Protein of unknown function, DUF642
At5g01732	other RNA
At5g45070	AtPP2-A8, PP2-A8, phloem protein 2-A8
At4g38550	Arabidopsis phospholipase-like protein (PEARLI 4) family
At3g59480	pfkB-like carbohydrate kinase family protein
At1g64660	ATMGL, MGL, methionine gamma-lyase
At5g25910	AtRLP52, RLP52, receptor like protein 52
At1g52240	ATROPGEF11, PIRF1, ROPGEF11, RHO guanyl-nucleotide exchange factor 11
At4g23280	CRK20, cysteine-rich RLK (RECEPTOR-like protein kinase) 20
At5g45000	Disease resistance protein (TIR-NBS-LRR class) family
At1g67980	CCOAMT, caffeoyl-CoA 3-O-methyltransferase
At4g11280	ACS6, ATACS6, 1-aminocyclopropane-1-carboxylic acid (acc) synthase 6
At3g50950	ZAR1, HOPZ-ACTIVATED RESISTANCE 1
At4g24310	Protein of unknown function (DUF679)
At1g53980	Ubiquitin-like superfamily protein
At3g25610	ATPase E1-E2 type family protein / haloacid dehalogenase-like hydrolase family protein
At5g40540	Protein kinase superfamily protein
At3g46110	Domain of unknown function (DUF966)
At2g42360	RING/U-box superfamily protein
At4g38560	Arabidopsis phospholipase-like protein (PEARLI 4) family
At5g19120	Eukaryotic aspartyl protease family protein
At5g10380	ATRING1, RING1, RING/U-box superfamily protein
At2g19210	Leucine-rich repeat transmembrane protein kinase protein
At4g11850	MEE54, PLDGAMMA1, phospholipase D gamma 1
At1g74590	ATGSTU10, GSTU10, glutathione S-transferase TAU 10
At5g44910	Toll-Interleukin-Resistance (TIR) domain family protein
At2g39650	Protein of unknown function (DUF506)
At1g36622	unknown protein; LOCATED IN: endomembrane system; BEST Arabidopsis thaliana protein match is: unknown protein (TAIR:AT1G36640.1); Has 12 Blast hits to 12 proteins in 2 species: Archae - 0; Bacteria - 0; Metazoa - 0; Fungi - 0; Plants - 12; Viruses - 0; Other Eukaryotes - 0 (source: NCBI BLink).
At4g39670	Glycolipid transfer protein (GLTP) family protein
At1g68840	EDF2, RAP2.8, RAV2, TEM2, related to ABI3/VP1 2
At3g09020	alpha 1,4-glycosyltransferase family protein
At5g41740	Disease resistance protein (TIR-NBS-LRR class) family
At5g25440	Protein kinase superfamily protein
At5g28630	glycine-rich protein
At5g04340	C2H2, CZF2, ZAT6, zinc finger of Arabidopsis thaliana 6
At1g43675	transposable element gene
At3g21780	UGT71B6, UDP-glucosyl transferase 71B6
At5g47740	Adenine nucleotide alpha hydrolases-like superfamily protein
At4g29050	Concanavalin A-like lectin protein kinase family protein
At3g04220	Disease resistance protein (TIR-NBS-LRR class) family
At1g08050	Zinc finger (C3HC4-type RING finger) family protein
At3g45660	Major facilitator superfamily protein
At3g23230	Integrase-type DNA-binding superfamily protein
At3g13430	RING/U-box superfamily protein
At1g21320	nucleotide binding;nucleic acid binding
At3g54530	unknown protein; BEST Arabidopsis thaliana protein match is: unknown protein (TAIR:AT3G54520.1); Has 159 Blast hits to 159 proteins in 50 species: Archae - 2; Bacteria - 26; Metazoa - 55; Fungi - 5; Plants - 20; Viruses - 2; Other Eukaryotes - 49 (source: NCBI BLink).
At5g52750	Heavy metal transport/detoxification superfamily protein
At2g44840	ATERF13, EREBP, ERF13, ethylene-responsive element binding factor 13
At2g46740	D-arabinono-1,4-lactone oxidase family protein
At5g07010	ATST2A, ST2A, sulfotransferase 2A
At5g22530	unknown protein; BEST Arabidopsis thaliana protein match is: unknown protein (TAIR:AT5G22520.1); Has 30201 Blast hits to 17322 proteins in 780 species: Archae - 12; Bacteria - 1396; Metazoa - 17338; Fungi - 3422; Plants - 5037; Viruses - 0; Other Eukaryotes - 2996 (source: NCBI BLink).
At4g31800	ATWRKY18, WRKY18, WRKY DNA-binding protein 18
At3g23250	ATMYB15, ATY19, MYB15, myb domain protein 15
At5g45110	ATNPR3, NPR3, NPR1-like protein 3
At3g50980	XERO1, dehydrin xero 1
At5g42830	HXXXD-type acyl-transferase family protein
At1g24140	Matrixin family protein
At2g30660	ATP-dependent caseinolytic (Clp) protease/crotonase family protein
At1g76070	unknown protein; FUNCTIONS IN: molecular_function unknown; INVOLVED IN: biological_process unknown; LOCATED IN: plasma membrane; EXPRESSED IN: 8 plant structures; EXPRESSED DURING: LP.04 four leaves visible, 4 anthesis, petal differentiation and expansion stage; BEST Arabidopsis thaliana protein match is: unknown protein (TAIR:AT1G20310.1); Has 66 Blast hits to 66 proteins in 15 species: Archae -…
At4g19880	Glutathione S-transferase family protein
At3g55840	Hs1pro-1 protein
At5g40990	GLIP1, GDSL lipase 1
At5g60350	unknown protein; Has 110 Blast hits to 97 proteins in 36 species: Archae - 0; Bacteria - 10; Metazoa - 39; Fungi - 2; Plants - 5; Viruses - 0; Other Eukaryotes - 54 (source: NCBI BLink).
At1g28600	GDSL-like Lipase/Acylhydrolase superfamily protein
At5g61590	Integrase-type DNA-binding superfamily protein
At4g36052	other RNA
At5g22270	unknown protein; BEST Arabidopsis thaliana protein match is: unknown protein (TAIR:AT3G11600.1); Has 136 Blast hits to 136 proteins in 15 species: Archae - 0; Bacteria - 0; Metazoa - 0; Fungi - 0; Plants - 136; Viruses - 0; Other Eukaryotes - 0 (source: NCBI BLink).
At5g64100	Peroxidase superfamily protein
At3g02242	unknown protein; FUNCTIONS IN: molecular_function unknown; INVOLVED IN: biological_process unknown; LOCATED IN: endomembrane system; BEST Arabidopsis thaliana protein match is: unknown protein (TAIR:AT3G02240.1); Has 30201 Blast hits to 17322 proteins in 780 species: Archae - 12; Bacteria - 1396; Metazoa - 17338; Fungi - 3422; Plants - 5037; Viruses - 0; Other Eukaryotes - 2996 (source: NCBI BLin…
At3g57640	Protein kinase superfamily protein
At1g72330	ALAAT2, alanine aminotransferase 2
At2g44130	Galactose oxidase/kelch repeat superfamily protein
At4g08850	Leucine-rich repeat receptor-like protein kinase family protein
At5g64890	PROPEP2, elicitor peptide 2 precursor
At2g19050	GDSL-like Lipase/Acylhydrolase superfamily protein
At1g65490	unknown protein; FUNCTIONS IN: molecular_function unknown; INVOLVED IN: biological_process unknown; LOCATED IN: endomembrane system; EXPRESSED IN: 22 plant structures; EXPRESSED DURING: 13 growth stages; BEST Arabidopsis thaliana protein match is: unknown protein (TAIR:AT1G65486.1); Has 23 Blast hits to 23 proteins in 2 species: Archae - 0; Bacteria - 0; Metazoa - 0; Fungi - 0; Plants - 23; Virus…
At4g37390	AUR3, BRU6, GH3-2, GH3.2, YDK1, Auxin-responsive GH3 family protein
At1g02610	RING/FYVE/PHD zinc finger superfamily protein
At4g36150	Disease resistance protein (TIR-NBS-LRR class) family
At3g01500	ATBCA1, ATSABP3, CA1, SABP3, carbonic anhydrase 1
At1g57650	ATP binding
At1g79360	2-Oct, ATOCT2, OCT2, organic cation/carnitine transporter 2
At3g16860	COBL8, COBRA-like protein 8 precursor
At5g44260	Zinc finger C-x8-C-x5-C-x3-H type family protein
At1g18970	GLP4, germin-like protein 4
At5g42900	COR27, cold regulated gene 27
At5g41100	FUNCTIONS IN: molecular_function unknown; INVOLVED IN: biological_process unknown; LOCATED IN: plasma membrane; EXPRESSED IN: 23 plant structures; EXPRESSED DURING: 13 growth stages; BEST Arabidopsis thaliana protein match is: hydroxyproline-rich glycoprotein family protein (TAIR:AT3G26910.2); Has 1503 Blast hits to 1197 proteins in 220 species: Archae - 4; Bacteria - 108; Metazoa - 481; Fungi - …
At4g39675	unknown protein; Has 30201 Blast hits to 17322 proteins in 780 species: Archae - 12; Bacteria - 1396; Metazoa - 17338; Fungi - 3422; Plants - 5037; Viruses - 0; Other Eukaryotes - 2996 (source: NCBI BLink).
At4g36110	SAUR-like auxin-responsive protein family
At4g33420	Peroxidase superfamily protein
At3g53600	C2H2-type zinc finger family protein
At3g23240	ATERF1, ERF1, ethylene response factor 1
At5g03330	Cysteine proteinases superfamily protein
At1g16260	Wall-associated kinase family protein
At5g61560	U-box domain-containing protein kinase family protein
At5g25930	Protein kinase family protein with leucine-rich repeat domain
At2g47550	Plant invertase/pectin methylesterase inhibitor superfamily
At1g33110	MATE efflux family protein
At5g07390	ATRBOHA, RBOHA, respiratory burst oxidase homolog A
At3g45730	unknown protein; Has 3 Blast hits to 3 proteins in 1 species: Archae - 0; Bacteria - 0; Metazoa - 0; Fungi - 0; Plants - 3; Viruses - 0; Other Eukaryotes - 0 (source: NCBI BLink).
At3g26830	CYP71B15, PAD3, Cytochrome P450 superfamily protein
At1g18382	other RNA
At4g34150	Calcium-dependent lipid-binding (CaLB domain) family protein
At3g23550	MATE efflux family protein
At5g06860	ATPGIP1, PGIP1, polygalacturonase inhibiting protein 1
At3g60490	Integrase-type DNA-binding superfamily protein
At3g07195	RPM1-interacting protein 4 (RIN4) family protein
At1g19180	JAZ1, TIFY10A, jasmonate-zim-domain protein 1
At5g26920	CBP60G, Cam-binding protein 60-like G
At5g44568	unknown protein; FUNCTIONS IN: molecular_function unknown; INVOLVED IN: biological_process unknown; LOCATED IN: endomembrane system; Has 19 Blast hits to 19 proteins in 2 species: Archae - 0; Bacteria - 0; Metazoa - 0; Fungi - 0; Plants - 19; Viruses - 0; Other Eukaryotes - 0 (source: NCBI BLink).
At1g51810	Leucine-rich repeat protein kinase family protein
At2g15760	Protein of unknown function (DUF1645)
At5g05190	Protein of unknown function (DUF3133)
At5g62020	AT-HSFB2A, HSFB2A, heat shock transcription factor B2A
At1g33610	Leucine-rich repeat (LRR) family protein
At5g01810	ATPK10, CIPK15, PKS3, SIP2, SNRK3.1, CBL-interacting protein kinase 15
At5g07440	GDH2, glutamate dehydrogenase 2
At2g02710	PLP, PLPA, PLPB, PLPC, PAS/LOV protein B
At5g20250	DIN10, Raffinose synthase family protein
At4g16000	unknown protein; BEST Arabidopsis thaliana protein match is: unknown protein (TAIR:AT4G15990.1); Has 30201 Blast hits to 17322 proteins in 780 species: Archae - 12; Bacteria - 1396; Metazoa - 17338; Fungi - 3422; Plants - 5037; Viruses - 0; Other Eukaryotes - 2996 (source: NCBI BLink).
At3g26230	CYP71B24, cytochrome P450, family 71, subfamily B, polypeptide 24
At4g18880	AT-HSFA4A, HSF A4A, heat shock transcription factor A4A
At4g28270	ATRMA2, RMA2, RING membrane-anchor 2
At5g49690	UDP-Glycosyltransferase superfamily protein
At4g25110	AtMC2, MC2, metacaspase 2
At3g17690	ATCNGC19, CNGC19, cyclic nucleotide gated channel 19
At1g30370	alpha/beta-Hydrolases superfamily protein
At2g41090	Calcium-binding EF-hand family protein
At1g75020	LPAT4, lysophosphatidyl acyltransferase 4
At5g05365	Heavy metal transport/detoxification superfamily protein
At1g19380	Protein of unknown function (DUF1195)
At3g22800	Leucine-rich repeat (LRR) family protein
At1g66090	Disease resistance protein (TIR-NBS class)
At1g78000	SEL1, SULTR1;2, sulfate transporter 1;2
At1g63560	Receptor-like protein kinase-related family protein
At5g14700	NAD(P)-binding Rossmann-fold superfamily protein
At1g08080	ACA7, ATACA7, alpha carbonic anhydrase 7
At4g23270	CRK19, cysteine-rich RLK (RECEPTOR-like protein kinase) 19
At1g05675	UDP-Glycosyltransferase superfamily protein
At5g64510	unknown protein; FUNCTIONS IN: molecular_function unknown; INVOLVED IN: biological_process unknown; LOCATED IN: endomembrane system; EXPRESSED IN: 17 plant structures; EXPRESSED DURING: 10 growth stages; Has 35333 Blast hits to 34131 proteins in 2444 species: Archae - 798; Bacteria - 22429; Metazoa - 974; Fungi - 991; Plants - 531; Viruses - 0; Other Eukaryotes - 9610 (source: NCBI BLink).
At3g49570	LSU3, response to low sulfur 3
At5g25451	Pseudogene of AT5G25440; protein kinase family protein
At2g30490	ATC4H, C4H, CYP73A5, REF3, cinnamate-4-hydroxylase
At5g66650	Protein of unknown function (DUF607)
At5g37485	other RNA
At1g21130	O-methyltransferase family protein
At4g17250	unknown protein; BEST Arabidopsis thaliana protein match is: unknown protein (TAIR:AT5G47580.1); Has 31 Blast hits to 31 proteins in 6 species: Archae - 0; Bacteria - 0; Metazoa - 0; Fungi - 0; Plants - 31; Viruses - 0; Other Eukaryotes - 0 (source: NCBI BLink).
At1g26250	Proline-rich extensin-like family protein
At4g23220	CRK14, cysteine-rich RLK (RECEPTOR-like protein kinase) 14
At5g57190	PSD2, phosphatidylserine decarboxylase 2
At3g11280	Duplicated homeodomain-like superfamily protein
At3g51340	Eukaryotic aspartyl protease family protein
At1g21230	WAK5, wall associated kinase 5
At2g44340	VQ motif-containing protein
At5g49780	Leucine-rich repeat protein kinase family protein
At5g28770	AtbZIP63, BZO2H3, bZIP transcription factor family protein
At2g28210	ACA2, ATACA2, alpha carbonic anhydrase 2
At5g08240	unknown protein; BEST Arabidopsis thaliana protein match is: unknown protein (TAIR:AT5G23160.1); Has 69 Blast hits to 69 proteins in 10 species: Archae - 0; Bacteria - 1; Metazoa - 0; Fungi - 0; Plants - 68; Viruses - 0; Other Eukaryotes - 0 (source: NCBI BLink).
At4g03480	Ankyrin repeat family protein
At1g61750	Receptor-like protein kinase-related family protein
At3g22060	Receptor-like protein kinase-related family protein
At1g12780	ATUGE1, UGE1, UDP-D-glucose/UDP-D-galactose 4-epimerase 1
At4g13510	AMT1;1, ATAMT1, ATAMT1;1, ammonium transporter 1;1
At3g16120	Dynein light chain type 1 family protein
At1g73260	ATKTI1, KTI1, kunitz trypsin inhibitor 1
At3g14460	LRR and NB-ARC domains-containing disease resistance protein
At4g20000	VQ motif-containing protein
At4g15417	ATRTL1, RTL1, RNAse II-like 1
At4g32300	SD2-5, S-domain-2 5
At4g21680	NRT1.8, NITRATE TRANSPORTER 1.8
At3g53770	late embryogenesis abundant 3 (LEA3) family protein
At2g42060	Cysteine/Histidine-rich C1 domain family protein
At2g24750	pseudogene, similar to Avr9/Cf-9 rapidly elicited protein 141, similar to GB:AAB61068; blastp match of 43% identity and 5.0e-152 P-value to GP|30013669|gb|AAP03877.1||AY220478 Avr9/Cf-9 rapidly elicited protein 141 {Nicotiana tabacum}
At2g16060	AHB1, ARATH GLB1, ATGLB1, GLB1, HB1, NSHB1, hemoglobin 1
At5g39050	HXXXD-type acyl-transferase family protein
At5g38310	unknown protein; Has 1807 Blast hits to 1807 proteins in 277 species: Archae - 0; Bacteria - 0; Metazoa - 736; Fungi - 347; Plants - 385; Viruses - 0; Other Eukaryotes - 339 (source: NCBI BLink).
At5g06560	Protein of unknown function, DUF593
At4g37370	CYP81D8, cytochrome P450, family 81, subfamily D, polypeptide 8
At4g17500	ATERF-1, ERF-1, ethylene responsive element binding factor 1
At1g11260	ATSTP1, STP1, sugar transporter 1
At1g76520	Auxin efflux carrier family protein
At5g64810	ATWRKY51, WRKY51, WRKY DNA-binding protein 51
At5g07150	Leucine-rich repeat protein kinase family protein
At1g71520	Integrase-type DNA-binding superfamily protein
At4g26950	Protein of unknown function, DUF584
At2g30750	CYP71A12, cytochrome P450, family 71, subfamily A, polypeptide 12
At3g01990	ACR6, ACT domain repeat 6
At4g27300	S-locus lectin protein kinase family protein
At4g02410	Concanavalin A-like lectin protein kinase family protein
At1g80820	ATCCR2, CCR2, cinnamoyl coa reductase
At1g63180	UGE3, UDP-D-glucose/UDP-D-galactose 4-epimerase 3
At5g64120	Peroxidase superfamily protein
At3g14470	NB-ARC domain-containing disease resistance protein
At4g23180	CRK10, RLK4, cysteine-rich RLK (RECEPTOR-like protein kinase) 10
At4g13820	Leucine-rich repeat (LRR) family protein
At3g29810	COBL2, COBRA-like protein 2 precursor
At1g53635	unknown protein; FUNCTIONS IN: molecular_function unknown; INVOLVED IN: biological_process unknown; LOCATED IN: cellular_component unknown; Has 6 Blast hits to 6 proteins in 1 species: Archae - 0; Bacteria - 0; Metazoa - 0; Fungi - 0; Plants - 6; Viruses - 0; Other Eukaryotes - 0 (source: NCBI BLink).
At1g03220	Eukaryotic aspartyl protease family protein
At2g28970	Leucine-rich repeat protein kinase family protein
At1g63350	Disease resistance protein (CC-NBS-LRR class) family
At1g11300	protein serine/threonine kinases;protein kinases;ATP binding;sugar binding;kinases;carbohydrate binding
At5g42530	unknown protein; FUNCTIONS IN: molecular_function unknown; INVOLVED IN: biological_process unknown; LOCATED IN: endomembrane system; BEST Arabidopsis thaliana protein match is: unknown protein (TAIR:AT2G25510.2); Has 30201 Blast hits to 17322 proteins in 780 species: Archae - 12; Bacteria - 1396; Metazoa - 17338; Fungi - 3422; Plants - 5037; Viruses - 0; Other Eukaryotes - 2996 (source: NCBI BLin…
At4g08555	unknown protein; FUNCTIONS IN: molecular_function unknown; INVOLVED IN: biological_process unknown; LOCATED IN: cellular_component unknown; EXPRESSED IN: cultured cell; Has 4 Blast hits to 4 proteins in 2 species: Archae - 0; Bacteria - 0; Metazoa - 0; Fungi - 0; Plants - 4; Viruses - 0; Other Eukaryotes - 0 (source: NCBI BLink).
At2g25900	ATCTH, ATTZF1, Zinc finger C-x8-C-x5-C-x3-H type family protein
At4g19800	Glycosyl hydrolase family protein with chitinase insertion domain
At3g63350	AT-HSFA7B, HSFA7B, winged-helix DNA-binding transcription factor family protein
At5g39180	RmlC-like cupins superfamily protein
At4g09110	RING/U-box superfamily protein
At1g72416	Chaperone DnaJ-domain superfamily protein
At4g23515	Toll-Interleukin-Resistance (TIR) domain family protein
At1g11080	scpl31, serine carboxypeptidase-like 31
At1g27100	Actin cross-linking protein
At5g05410	DREB2, DREB2A, DRE-binding protein 2A
At2g15780	Cupredoxin superfamily protein
At1g14480	Ankyrin repeat family protein
At2g34650	ABR, PID, Protein kinase superfamily protein
At3g09010	Protein kinase superfamily protein
At5g24180	Lipase class 3-related protein
At1g21326	VQ motif-containing protein
At2g36690	2-oxoglutarate (2OG) and Fe(II)-dependent oxygenase superfamily protein
At1g77210	AtSTP14, STP14, sugar transporter 14
At2g23170	GH3.3, Auxin-responsive GH3 family protein
At4g26050	PIRL8, plant intracellular ras group-related LRR 8
At4g01700	Chitinase family protein
At1g76930	ATEXT1, ATEXT4, EXT1, EXT4, ORG5, extensin 4
At5g35735	Auxin-responsive family protein
At5g44580	unknown protein; FUNCTIONS IN: molecular_function unknown; INVOLVED IN: biological_process unknown; LOCATED IN: endomembrane system; EXPRESSED IN: 18 plant structures; EXPRESSED DURING: 12 growth stages; BEST Arabidopsis thaliana protein match is: unknown protein (TAIR:AT5G44582.1); Has 30201 Blast hits to 17322 proteins in 780 species: Archae - 12; Bacteria - 1396; Metazoa - 17338; Fungi - 3422;…
At3g23120	AtRLP38, RLP38, receptor like protein 38
At1g58602	LRR and NB-ARC domains-containing disease resistance protein
At4g37780	ATMYB87, MYB87, myb domain protein 87
At5g63790	ANAC102, NAC102, NAC domain containing protein 102
At3g15450	Aluminium induced protein with YGL and LRDR motifs
At2g27389	unknown protein; LOCATED IN: endomembrane system.
At5g58940	CRCK1, calmodulin-binding receptor-like cytoplasmic kinase 1
At3g13750	BGAL1, BGAL1, beta galactosidase 1
At1g02220	ANAC003, NAC003, NAC domain containing protein 3
At4g24600	unknown protein; Has 10 Blast hits to 10 proteins in 2 species: Archae - 0; Bacteria - 0; Metazoa - 0; Fungi - 0; Plants - 10; Viruses - 0; Other Eukaryotes - 0 (source: NCBI BLink).
At4g35180	LHT7, LYS/HIS transporter 7
At1g07128	Potential natural antisense gene, locus overlaps with AT1G07130
At1g16130	WAKL2, wall associated kinase-like 2
At5g42010	Transducin/WD40 repeat-like superfamily protein
At4g19925	Toll-Interleukin-Resistance (TIR) domain family protein
At1g28380	NSL1, MAC/Perforin domain-containing protein
At5g14740	BETA CA2, CA18, CA2, carbonic anhydrase 2
At1g02930	ATGST1, ATGSTF3, ATGSTF6, ERD11, GST1, GSTF6, glutathione S-transferase 6
At3g22160	VQ motif-containing protein
At3g55980	ATSZF1, SZF1, salt-inducible zinc finger 1
At4g16820	PLA-I{beta]2, alpha/beta-Hydrolases superfamily protein
At5g13740	ZIF1, zinc induced facilitator 1
At5g13790	AGL15, AGAMOUS-like 15
At5g66070	RING/U-box superfamily protein
At5g13370	Auxin-responsive GH3 family protein
At5g63160	BT1, BTB and TAZ domain protein 1
At5g11920	AtcwINV6, cwINV6, 6-&1-fructan exohydrolase
At1g30730	FAD-binding Berberine family protein
At2g02220	ATPSKR1, PSKR1, phytosulfokin receptor 1
At4g37610	BT5, BTB and TAZ domain protein 5
At4g36850	PQ-loop repeat family protein / transmembrane family protein
At1g02440	ARFD1A, ATARFD1A, ADP-ribosylation factor D1A
At5g39120	RmlC-like cupins superfamily protein
At4g11000	Ankyrin repeat family protein
At1g30560	Major facilitator superfamily protein
At2g29490	ATGSTU1, GST19, GSTU1, glutathione S-transferase TAU 1
At3g57700	Protein kinase superfamily protein
At1g69930	ATGSTU11, GSTU11, glutathione S-transferase TAU 11
At1g75490	Integrase-type DNA-binding superfamily protein
At4g37290	unknown protein; FUNCTIONS IN: molecular_function unknown; INVOLVED IN: response to karrikin; LOCATED IN: endomembrane system; EXPRESSED IN: cotyledon, hypocotyl, leaf; EXPRESSED DURING: LP.04 four leaves visible; BEST Arabidopsis thaliana protein match is: unknown protein (TAIR:AT2G23270.1); Has 30201 Blast hits to 17322 proteins in 780 species: Archae - 12; Bacteria - 1396; Metazoa - 17338; Fun…
At4g20780	CML42, calmodulin like 42
At2g25410	RING/U-box superfamily protein
At4g15310	CYP702A3, cytochrome P450, family 702, subfamily A, polypeptide 3
At3g07380	Domain of unknown function (DUF23)
At4g25190	Family of unknown function (DUF566)
At5g57640	GCK domain-containing protein
At5g23350	GRAM domain-containing protein / ABA-responsive protein-related
At2g35930	PUB23, plant U-box 23
At3g04000	NAD(P)-binding Rossmann-fold superfamily protein
At3g57450	unknown protein; Has 65 Blast hits to 65 proteins in 11 species: Archae - 0; Bacteria - 0; Metazoa - 0; Fungi - 0; Plants - 65; Viruses - 0; Other Eukaryotes - 0 (source: NCBI BLink).
At4g01010	ATCNGC13, CNGC13, cyclic nucleotide-gated channel 13
At1g49030	PLAC8 family protein
At3g49620	DIN11, 2-oxoglutarate (2OG) and Fe(II)-dependent oxygenase superfamily protein
At5g23510	unknown protein; BEST Arabidopsis thaliana protein match is: unknown protein (TAIR:AT5G23490.1); Has 35333 Blast hits to 34131 proteins in 2444 species: Archae - 798; Bacteria - 22429; Metazoa - 974; Fungi - 991; Plants - 531; Viruses - 0; Other Eukaryotes - 9610 (source: NCBI BLink).
At1g32928	unknown protein; BEST Arabidopsis thaliana protein match is: unknown protein (TAIR:AT1G32920.1); Has 35333 Blast hits to 34131 proteins in 2444 species: Archae - 798; Bacteria - 22429; Metazoa - 974; Fungi - 991; Plants - 531; Viruses - 0; Other Eukaryotes - 9610 (source: NCBI BLink).
At4g08770	Peroxidase superfamily protein
At3g54150	S-adenosyl-L-methionine-dependent methyltransferases superfamily protein
At3g48650	pseudogene, At14a-related protein, similar to At14a (GI:11994571 and GI:11994573) (Arabidopsis thaliana)
At3g59900	ARGOS, auxin-regulated gene involved in organ size
At5g59730	ATEXO70H7, EXO70H7, exocyst subunit exo70 family protein H7
At5g64905	PROPEP3, elicitor peptide 3 precursor
At1g24150	ATFH4, FH4, formin homologue 4
At5g50140	Ankyrin repeat family protein
At5g22690	Disease resistance protein (TIR-NBS-LRR class) family
At4g13300	ATTPS13, TPS13, terpenoid synthase 13
At5g39110	RmlC-like cupins superfamily protein
At4g11521	Receptor-like protein kinase-related family protein
At1g31290	AGO3, ARGONAUTE 3
At4g03470	Ankyrin repeat family protein
At1g18300	atnudt4, NUDT4, nudix hydrolase homolog 4
At1g76600	unknown protein; FUNCTIONS IN: molecular_function unknown; INVOLVED IN: N-terminal protein myristoylation; LOCATED IN: nucleolus, nucleus; EXPRESSED IN: 24 plant structures; EXPRESSED DURING: 15 growth stages; BEST Arabidopsis thaliana protein match is: unknown protein (TAIR:AT1G21010.1); Has 220 Blast hits to 220 proteins in 14 species: Archae - 0; Bacteria - 0; Metazoa - 0; Fungi - 0; Plants - …
At1g33840	Protein of unknown function (DUF567)
At3g03670	Peroxidase superfamily protein
At1g61560	ATMLO6, MLO6, Seven transmembrane MLO family protein
At4g23720	Protein of unknown function (DUF1191)
At1g06160	ORA59, octadecanoid-responsive Arabidopsis AP2/ERF 59
At5g37740	Calcium-dependent lipid-binding (CaLB domain) family protein
At5g44582	unknown protein; FUNCTIONS IN: molecular_function unknown; INVOLVED IN: biological_process unknown; LOCATED IN: endomembrane system; BEST Arabidopsis thaliana protein match is: unknown protein (TAIR:AT5G44580.1); Has 24 Blast hits to 24 proteins in 2 species: Archae - 0; Bacteria - 0; Metazoa - 0; Fungi - 0; Plants - 24; Viruses - 0; Other Eukaryotes - 0 (source: NCBI BLink).
At4g13500	unknown protein; FUNCTIONS IN: molecular_function unknown; INVOLVED IN: biological_process unknown; LOCATED IN: chloroplast; BEST Arabidopsis thaliana protein match is: unknown protein (TAIR:AT2G05310.1); Has 50 Blast hits to 50 proteins in 20 species: Archae - 0; Bacteria - 0; Metazoa - 0; Fungi - 0; Plants - 50; Viruses - 0; Other Eukaryotes - 0 (source: NCBI BLink).
At2g38240	2-oxoglutarate (2OG) and Fe(II)-dependent oxygenase superfamily protein
At5g66640	DAR3, DA1-related protein 3
At3g57530	ATCPK32, CDPK32, CPK32, calcium-dependent protein kinase 32
At1g65690	Late embryogenesis abundant (LEA) hydroxyproline-rich glycoprotein family
At1g19770	ATPUP14, PUP14, purine permease 14
At2g40180	ATHPP2C5, PP2C5, phosphatase 2C5
At4g18430	AtRABA1e, RABA1e, RAB GTPase homolog A1E
At1g64400	LACS3, AMP-dependent synthetase and ligase family protein
At5g22250	Polynucleotidyl transferase, ribonuclease H-like superfamily protein
At2g19190	FRK1, FLG22-induced receptor-like kinase 1
At4g23250	CRK17, DUF26-21, EMB1290, RKC1, kinases;protein kinases
At1g35670	ATCDPK2, ATCPK11, CDPK2, CPK11, calcium-dependent protein kinase 2
At1g69050	unknown protein; Has 9 Blast hits to 9 proteins in 4 species: Archae - 0; Bacteria - 0; Metazoa - 0; Fungi - 0; Plants - 9; Viruses - 0; Other Eukaryotes - 0 (source: NCBI BLink).
At5g24110	ATWRKY30, WRKY30, WRKY DNA-binding protein 30
At3g10815	RING/U-box superfamily protein
At2g39400	alpha/beta-Hydrolases superfamily protein
At1g09932	Phosphoglycerate mutase family protein
At1g10150	Carbohydrate-binding protein
At1g15890	Disease resistance protein (CC-NBS-LRR class) family
At1g32920	unknown protein; FUNCTIONS IN: molecular_function unknown; INVOLVED IN: response to wounding; LOCATED IN: endomembrane system; EXPRESSED IN: 23 plant structures; EXPRESSED DURING: 13 growth stages; BEST Arabidopsis thaliana protein match is: unknown protein (TAIR:AT1G32928.1); Has 42 Blast hits to 42 proteins in 8 species: Archae - 0; Bacteria - 0; Metazoa - 0; Fungi - 0; Plants - 42; Viruses - 0…
At2g02010	GAD4, glutamate decarboxylase 4
At1g07620	ATOBGM, GTP-binding protein Obg/CgtA
At1g21400	Thiamin diphosphate-binding fold (THDP-binding) superfamily protein
At5g42680	Protein of unknown function, DUF617
At1g29690	CAD1, MAC/Perforin domain-containing protein
At2g15490	UGT73B4, UDP-glycosyltransferase 73B4
At5g44690	unknown protein; BEST Arabidopsis thaliana protein match is: unknown protein (TAIR:AT4G20160.1); Has 30201 Blast hits to 17322 proteins in 780 species: Archae - 12; Bacteria - 1396; Metazoa - 17338; Fungi - 3422; Plants - 5037; Viruses - 0; Other Eukaryotes - 2996 (source: NCBI BLink).
At4g39830	Cupredoxin superfamily protein
At4g18197	ATPUP7, PEX17, PUP7, purine permease 7
At1g01560	ATMPK11, MPK11, MAP kinase 11
At2g20142	Toll-Interleukin-Resistance (TIR) domain family protein
At1g14040	EXS (ERD1/XPR1/SYG1) family protein
At3g11340	UDP-Glycosyltransferase superfamily protein
At5g64900	ATPEP1, PEP1, PROPEP1, precursor of peptide 1
At5g06730	Peroxidase superfamily protein
At3g60140	BGLU30, DIN2, SRG2, Glycosyl hydrolase superfamily protein
At1g13540	Protein of unknown function (DUF1262)
At2g23770	protein kinase family protein / peptidoglycan-binding LysM domain-containing protein
At1g80380	P-loop containing nucleoside triphosphate hydrolases superfamily protein
At5g18670	BAM9, BMY3, beta-amylase 3
At3g16530	Legume lectin family protein
At2g01340	At17.1, Encodes a protein whose expression is responsive to nematode infection.
At1g02230	ANAC004, NAC004, NAC domain containing protein 4
At2g04040	ATDTX1, TX1, MATE efflux family protein
At4g26260	MIOX4, myo-inositol oxygenase 4
At3g14225	GLIP4, GDSL-motif lipase 4
At1g30757	unknown protein; FUNCTIONS IN: molecular_function unknown; INVOLVED IN: biological_process unknown; LOCATED IN: endomembrane system; Has 2 Blast hits to 2 proteins in 1 species: Archae - 0; Bacteria - 0; Metazoa - 0; Fungi - 0; Plants - 2; Viruses - 0; Other Eukaryotes - 0 (source: NCBI BLink).
At4g21870	HSP20-like chaperones superfamily protein
At4g26380	Cysteine/Histidine-rich C1 domain family protein
At3g48850	PHT3;2, phosphate transporter 3;2
At3g55470	Calcium-dependent lipid-binding (CaLB domain) family protein
At1g51890	Leucine-rich repeat protein kinase family protein
At1g20510	OPCL1, OPC-8:0 CoA ligase1
At2g47190	ATMYB2, MYB2, myb domain protein 2
At1g53430	Leucine-rich repeat transmembrane protein kinase
At5g03490	UDP-Glycosyltransferase superfamily protein
At1g25275	unknown protein; FUNCTIONS IN: molecular_function unknown; INVOLVED IN: response to karrikin; LOCATED IN: endomembrane system; EXPRESSED IN: 23 plant structures; EXPRESSED DURING: 13 growth stages; Has 18 Blast hits to 18 proteins in 4 species: Archae - 0; Bacteria - 0; Metazoa - 0; Fungi - 0; Plants - 18; Viruses - 0; Other Eukaryotes - 0 (source: NCBI BLink).
At2g39200	ATMLO12, MLO12, Seven transmembrane MLO family protein
At3g53720	ATCHX20, CHX20, cation/H+ exchanger 20
At5g43450	2-oxoglutarate (2OG) and Fe(II)-dependent oxygenase superfamily protein
At1g28190	unknown protein; BEST Arabidopsis thaliana protein match is: unknown protein (TAIR:AT5G12340.1); Has 166 Blast hits to 162 proteins in 36 species: Archae - 0; Bacteria - 2; Metazoa - 15; Fungi - 5; Plants - 124; Viruses - 0; Other Eukaryotes - 20 (source: NCBI BLink).
At3g07350	Protein of unknown function (DUF506)
At1g64160	Disease resistance-responsive (dirigent-like protein) family protein
At2g22880	VQ motif-containing protein
At2g01180	ATLPP1, ATPAP1, LPP1, PAP1, phosphatidic acid phosphatase 1
At1g55850	ATCSLE1, CSLE1, cellulose synthase like E1
At3g10930	unknown protein; FUNCTIONS IN: molecular_function unknown; INVOLVED IN: biological_process unknown; LOCATED IN: mitochondrion; EXPRESSED IN: 18 plant structures; EXPRESSED DURING: 9 growth stages; Has 1 Blast hits to 1 proteins in 1 species: Archae - 0; Bacteria - 0; Metazoa - 0; Fungi - 0; Plants - 1; Viruses - 0; Other Eukaryotes - 0 (source: NCBI BLink).
At5g39610	ANAC092, ATNAC2, ATNAC6, NAC2, NAC6, ORE1, NAC domain containing protein 6
At3g20395	RING/U-box superfamily protein
At1g33880	Avirulence induced gene (AIG1) family protein
At4g36880	CP1, cysteine proteinase1
At5g40000	P-loop containing nucleoside triphosphate hydrolases superfamily protein
At2g18690	unknown protein; FUNCTIONS IN: molecular_function unknown; INVOLVED IN: biological_process unknown; LOCATED IN: membrane; EXPRESSED IN: 17 plant structures; EXPRESSED DURING: 9 growth stages; CONTAINS InterPro DOMAIN/s: Protein of unknown function DUF975 (InterPro:IPR010380); BEST Arabidopsis thaliana protein match is: unknown protein (TAIR:AT2G18680.1); Has 213 Blast hits to 211 proteins in 20 s…
At5g59570	Homeodomain-like superfamily protein
At5g59080	unknown protein; FUNCTIONS IN: molecular_function unknown; INVOLVED IN: response to oxidative stress; LOCATED IN: chloroplast; EXPRESSED IN: 18 plant structures; EXPRESSED DURING: 9 growth stages; BEST Arabidopsis thaliana protein match is: unknown protein (TAIR:AT3G46880.1); Has 1807 Blast hits to 1807 proteins in 277 species: Archae - 0; Bacteria - 0; Metazoa - 736; Fungi - 347; Plants - 385; V…
At3g07600	Heavy metal transport/detoxification superfamily protein
At1g66600	ABO3, ATWRKY63, WRKY63, ABA overly sensitive mutant 3
At4g18205	Nucleotide-sugar transporter family protein
At4g30430	TET9, tetraspanin9
At4g23030	MATE efflux family protein
At4g01250	AtWRKY22, WRKY22, WRKY family transcription factor
At5g62150	peptidoglycan-binding LysM domain-containing protein
At1g61420	S-locus lectin protein kinase family protein
At5g12880	proline-rich family protein
At5g18170	GDH1, glutamate dehydrogenase 1
At4g15760	MO1, monooxygenase 1
At2g28710	C2H2-type zinc finger family protein
At3g45300	ATIVD, IVD, IVDH, isovaleryl-CoA-dehydrogenase
At1g61360	S-locus lectin protein kinase family protein
At5g41750	Disease resistance protein (TIR-NBS-LRR class) family
At3g26210	CYP71B23, cytochrome P450, family 71, subfamily B, polypeptide 23
At4g20860	FAD-binding Berberine family protein
At1g67920	unknown protein; BEST Arabidopsis thaliana protein match is: unknown protein (TAIR:AT1G24600.1); Has 22 Blast hits to 22 proteins in 5 species: Archae - 0; Bacteria - 0; Metazoa - 0; Fungi - 0; Plants - 22; Viruses - 0; Other Eukaryotes - 0 (source: NCBI BLink).
At4g33980	BEST Arabidopsis thaliana protein match is: cold regulated gene 27 (TAIR:AT5G42900.2); Has 30201 Blast hits to 17322 proteins in 780 species: Archae - 12; Bacteria - 1396; Metazoa - 17338; Fungi - 3422; Plants - 5037; Viruses - 0; Other Eukaryotes - 2996 (source: NCBI BLink).
At1g22885	unknown protein; FUNCTIONS IN: molecular_function unknown; INVOLVED IN: biological_process unknown; LOCATED IN: endomembrane system; EXPRESSED IN: 22 plant structures; EXPRESSED DURING: 13 growth stages; Has 15 Blast hits to 15 proteins in 2 species: Archae - 0; Bacteria - 0; Metazoa - 0; Fungi - 0; Plants - 15; Viruses - 0; Other Eukaryotes - 0 (source: NCBI BLink).
At2g28630	KCS12, 3-ketoacyl-CoA synthase 12
At1g56240	AtPP2-B13, PP2-B13, phloem protein 2-B13
At4g13095	LCR37, low-molecular-weight cysteine-rich 37
At2g43590	Chitinase family protein
At4g25070	unknown protein; EXPRESSED IN: cultured cell; BEST Arabidopsis thaliana protein match is: unknown protein (TAIR:AT3G48860.2); Has 14837 Blast hits to 10961 proteins in 1163 species: Archae - 189; Bacteria - 1924; Metazoa - 7665; Fungi - 1127; Plants - 653; Viruses - 80; Other Eukaryotes - 3199 (source: NCBI BLink).
At1g56060	unknown protein; BEST Arabidopsis thaliana protein match is: unknown protein (TAIR:AT2G32210.1); Has 180 Blast hits to 180 proteins in 22 species: Archae - 0; Bacteria - 0; Metazoa - 0; Fungi - 10; Plants - 170; Viruses - 0; Other Eukaryotes - 0 (source: NCBI BLink).
At5g44070	ARA8, ATPCS1, CAD1, PCS1, phytochelatin synthase 1 (PCS1)
At3g50460	HR2, homolog of RPW8 2
At1g05680	UGT74E2, Uridine diphosphate glycosyltransferase 74E2
At1g65845	unknown protein; FUNCTIONS IN: molecular_function unknown; INVOLVED IN: biological_process unknown; LOCATED IN: endomembrane system; Has 9 Blast hits to 9 proteins in 2 species: Archae - 0; Bacteria - 0; Metazoa - 0; Fungi - 0; Plants - 9; Viruses - 0; Other Eukaryotes - 0 (source: NCBI BLink).
At1g27730	STZ, ZAT10, salt tolerance zinc finger
At1g72540	Protein kinase superfamily protein
At1g67470	Protein kinase superfamily protein
At2g38600	HAD superfamily, subfamily IIIB acid phosphatase
At5g22910	ATCHX9, CHX9, cation/H+ exchanger 9
At5g43170	AZF3, ZF3, zinc-finger protein 3
At1g23560	Domain of unknown function (DUF220)
At5g66020	ATSAC1B, ATSAC6, IBS2, SACIB, Phosphoinositide phosphatase family protein
At5g46520	Disease resistance protein (TIR-NBS-LRR class) family
At3g49530	ANAC062, NAC062, NTL6, NAC domain containing protein 62
At1g15530	Concanavalin A-like lectin protein kinase family protein
At2g02930	ATGSTF3, GST16, GSTF3, glutathione S-transferase F3
At2g32030	Acyl-CoA N-acyltransferases (NAT) superfamily protein
At3g52450	PUB22, plant U-box 22
At3g18930	RING/U-box superfamily protein
At5g50200	ATNRT3.1, NRT3.1, WR3, nitrate transmembrane transporters
At5g42380	CML37, CML39, calmodulin like 37
At4g17090	BAM3, BMY8, CT-BMY, chloroplast beta-amylase
At2g17740	Cysteine/Histidine-rich C1 domain family protein
At5g58680	ARM repeat superfamily protein
At5g54720	Ankyrin repeat family protein
At4g08380	Proline-rich extensin-like family protein
At1g05450	Bifunctional inhibitor/lipid-transfer protein/seed storage 2S albumin superfamily protein
At3g15630	unknown protein; FUNCTIONS IN: molecular_function unknown; INVOLVED IN: biological_process unknown; LOCATED IN: chloroplast; EXPRESSED IN: 24 plant structures; EXPRESSED DURING: 15 growth stages; BEST Arabidopsis thaliana protein match is: unknown protein (TAIR:AT1G52720.1); Has 61 Blast hits to 61 proteins in 13 species: Archae - 0; Bacteria - 0; Metazoa - 0; Fungi - 0; Plants - 61; Viruses - 0;…
At1g14642	unknown protein; FUNCTIONS IN: molecular_function unknown; INVOLVED IN: biological_process unknown; LOCATED IN: cellular_component unknown; Has 0 Blast hits to 0 proteins in 0 species (source: NCBI BLink).
At1g59865	unknown protein; Has 35333 Blast hits to 34131 proteins in 2444 species: Archae - 798; Bacteria - 22429; Metazoa - 974; Fungi - 991; Plants - 531; Viruses - 0; Other Eukaryotes - 9610 (source: NCBI BLink).
At3g54040	PAR1 protein
At5g52710	Copper transport protein family
At3g50930	BCS1, cytochrome BC1 synthesis
At5g25250	SPFH/Band 7/PHB domain-containing membrane-associated protein family
At1g14550	Peroxidase superfamily protein
At1g11050	Protein kinase superfamily protein
At1g09080	BIP3, Heat shock protein 70 (Hsp 70) family protein
At1g23730	ATBCA3, BCA3, beta carbonic anhydrase 3
At1g72930	TIR, toll/interleukin-1 receptor-like
At2g23320	WRKY15, WRKY DNA-binding protein 15
At5g38200	Class I glutamine amidotransferase-like superfamily protein
At4g22030	F-box family protein with a domain of unknown function (DUF295)
At1g22810	Integrase-type DNA-binding superfamily protein
At1g16390	3-Oct, ATOCT3, organic cation/carnitine transporter 3
At4g40080	ENTH/ANTH/VHS superfamily protein
At1g27770	ACA1, PEA1, autoinhibited Ca2+-ATPase 1
At2g28570	unknown protein; Has 13 Blast hits to 13 proteins in 6 species: Archae - 0; Bacteria - 0; Metazoa - 0; Fungi - 0; Plants - 13; Viruses - 0; Other Eukaryotes - 0 (source: NCBI BLink).
At3g19615	unknown protein; FUNCTIONS IN: molecular_function unknown; INVOLVED IN: biological_process unknown; LOCATED IN: cellular_component unknown; Has 10 Blast hits to 10 proteins in 5 species: Archae - 0; Bacteria - 0; Metazoa - 0; Fungi - 0; Plants - 10; Viruses - 0; Other Eukaryotes - 0 (source: NCBI BLink).
At5g39080	HXXXD-type acyl-transferase family protein
At4g36030	ARO3, armadillo repeat only 3
At3g62150	PGP21, P-glycoprotein 21
At1g66500	Pre-mRNA cleavage complex II
At2g25460	CONTAINS InterPro DOMAIN/s: C2 calcium-dependent membrane targeting (InterPro:IPR000008); BEST Arabidopsis thaliana protein match is: unknown protein (TAIR:AT5G04860.1); Has 108 Blast hits to 69 proteins in 11 species: Archae - 0; Bacteria - 0; Metazoa - 0; Fungi - 0; Plants - 108; Viruses - 0; Other Eukaryotes - 0 (source: NCBI BLink).
At4g21920	unknown protein; FUNCTIONS IN: molecular_function unknown; INVOLVED IN: N-terminal protein myristoylation; LOCATED IN: cellular_component unknown; BEST Arabidopsis thaliana protein match is: unknown protein (TAIR:AT3G20340.1); Has 40 Blast hits to 40 proteins in 10 species: Archae - 0; Bacteria - 0; Metazoa - 0; Fungi - 0; Plants - 40; Viruses - 0; Other Eukaryotes - 0 (source: NCBI BLink).
At3g11820	AT-SYR1, ATSYP121, ATSYR1, PEN1, SYP121, SYR1, syntaxin of plants 121
At4g11370	RHA1A, RING-H2 finger A1A
At3g48450	RPM1-interacting protein 4 (RIN4) family protein
At5g27760	Hypoxia-responsive family protein
At2g40020	Nucleolar histone methyltransferase-related protein
At5g22570	ATWRKY38, WRKY38, WRKY DNA-binding protein 38
At2g32140	transmembrane receptors
At4g19530	disease resistance protein (TIR-NBS-LRR class) family
At3g15518	unknown protein; FUNCTIONS IN: molecular_function unknown; INVOLVED IN: biological_process unknown; LOCATED IN: cellular_component unknown; Has 30201 Blast hits to 17322 proteins in 780 species: Archae - 12; Bacteria - 1396; Metazoa - 17338; Fungi - 3422; Plants - 5037; Viruses - 0; Other Eukaryotes - 2996 (source: NCBI BLink).
At3g14990	Class I glutamine amidotransferase-like superfamily protein
At4g38540	FAD/NAD(P)-binding oxidoreductase family protein
At2g20960	pEARLI4, Arabidopsis phospholipase-like protein (PEARLI 4) family
At2g18210	unknown protein; BEST Arabidopsis thaliana protein match is: unknown protein (TAIR:AT4G36500.1); Has 50 Blast hits to 50 proteins in 7 species: Archae - 0; Bacteria - 0; Metazoa - 0; Fungi - 0; Plants - 50; Viruses - 0; Other Eukaryotes - 0 (source: NCBI BLink).
At1g58561	transposable element gene
At1g17147	VQ motif-containing protein
At2g44790	UCC2, uclacyanin 2
At1g66910	Protein kinase superfamily protein
At5g38930	RmlC-like cupins superfamily protein
At2g02580	CYP71B9, cytochrome P450, family 71, subfamily B, polypeptide 9
At5g13330	Rap2.6L, related to AP2 6l
At3g47340	ASN1, AT-ASN1, DIN6, glutamine-dependent asparagine synthase 1
At2g44578	RING/U-box superfamily protein
At4g11655	Uncharacterised protein family (UPF0497)
At1g26410	FAD-binding Berberine family protein
At5g64660	ATCMPG2, CMPG2, CYS, MET, PRO, and GLY protein 2
At1g12200	Flavin-binding monooxygenase family protein
At5g22540	Plant protein of unknown function (DUF247)
At3g26910	hydroxyproline-rich glycoprotein family protein
At5g14930	SAG101, senescence-associated gene 101
At1g10070	ATBCAT-2, BCAT-2, branched-chain amino acid transaminase 2
At2g33130	RALF18, RALFL18, ralf-like 18
At1g62300	ATWRKY6, WRKY6, WRKY family transcription factor
At3g29000	Calcium-binding EF-hand family protein
At1g03980	ATPCS2, PCS2, phytochelatin synthase 2
At5g01380	Homeodomain-like superfamily protein
At5g21940	unknown protein; BEST Arabidopsis thaliana protein match is: unknown protein (TAIR:AT3G43850.1); Has 30201 Blast hits to 17322 proteins in 780 species: Archae - 12; Bacteria - 1396; Metazoa - 17338; Fungi - 3422; Plants - 5037; Viruses - 0; Other Eukaryotes - 2996 (source: NCBI BLink).
At3g22910	ATPase E1-E2 type family protein / haloacid dehalogenase-like hydrolase family protein
At1g63590	Receptor-like protein kinase-related family protein
At1g55450	S-adenosyl-L-methionine-dependent methyltransferases superfamily protein
At5g48530	unknown protein; FUNCTIONS IN: molecular_function unknown; INVOLVED IN: biological_process unknown; LOCATED IN: mitochondrion; BEST Arabidopsis thaliana protein match is: unknown protein (TAIR:AT3G07440.1); Has 32 Blast hits to 32 proteins in 11 species: Archae - 0; Bacteria - 0; Metazoa - 0; Fungi - 0; Plants - 32; Viruses - 0; Other Eukaryotes - 0 (source: NCBI BLink).
At2g40330	PYL6, RCAR9, PYR1-like 6
At4g21410	CRK29, cysteine-rich RLK (RECEPTOR-like protein kinase) 29
At4g23610	Late embryogenesis abundant (LEA) hydroxyproline-rich glycoprotein family
At1g55510	BCDH BETA1, branched-chain alpha-keto acid decarboxylase E1 beta subunit
At1g66160	ATCMPG1, CMPG1, CYS, MET, PRO, and GLY protein 1
At1g25220	ASB1, TRP4, WEI7, anthranilate synthase beta subunit 1
At2g43620	Chitinase family protein
At1g07000	ATEXO70B2, EXO70B2, exocyst subunit exo70 family protein B2
At1g53990	GLIP3, GDSL-motif lipase 3
At5g01540	LECRKA4.1, lectin receptor kinase a4.1
At3g01290	SPFH/Band 7/PHB domain-containing membrane-associated protein family
At3g45640	ATMAPK3, ATMPK3, MPK3, mitogen-activated protein kinase 3
At3g57460	catalytics;metal ion binding
At4g10830	transposable element gene
At5g59260	Concanavalin A-like lectin protein kinase family protein
At3g23150	ETR2, Signal transduction histidine kinase, hybrid-type, ethylene sensor
At5g24230	Lipase class 3-related protein
At1g70581	other RNA
At4g33050	EDA39, calmodulin-binding family protein
At1g51800	Leucine-rich repeat protein kinase family protein
At5g25970	Core-2/I-branching beta-1,6-N-acetylglucosaminyltransferase family protein
At2g44380	Cysteine/Histidine-rich C1 domain family protein
At3g62410	CP12, CP12-2, CP12 domain-containing protein 2
At4g31960	unknown protein; Has 4 Blast hits to 4 proteins in 1 species: Archae - 0; Bacteria - 0; Metazoa - 0; Fungi - 0; Plants - 4; Viruses - 0; Other Eukaryotes - 0 (source: NCBI BLink).
At1g30755	Protein of unknown function (DUF668)
At3g60120	BGLU27, beta glucosidase 27
At2g24130	Leucine-rich receptor-like protein kinase family protein
At5g59820	RHL41, ZAT12, C2H2-type zinc finger family protein
At1g10480	ZFP5, zinc finger protein 5
At2g46400	ATWRKY46, WRKY46, WRKY DNA-binding protein 46
At5g13080	ATWRKY75, WRKY75, WRKY DNA-binding protein 75
At1g72450	JAZ6, TIFY11B, jasmonate-zim-domain protein 6
At1g17170	ATGSTU24, GST, GSTU24, glutathione S-transferase TAU 24
At2g43920	ATHOL2, HOL2, S-adenosyl-L-methionine-dependent methyltransferases superfamily protein
At2g47060	Protein kinase superfamily protein
At2g43000	anac042, NAC042, NAC domain containing protein 42
At2g28270	Cysteine/Histidine-rich C1 domain family protein
At1g53620	unknown protein; FUNCTIONS IN: molecular_function unknown; INVOLVED IN: biological_process unknown; LOCATED IN: endomembrane system; BEST Arabidopsis thaliana protein match is: unknown protein (TAIR:AT1G53610.1); Has 5795 Blast hits to 2209 proteins in 338 species: Archae - 0; Bacteria - 1555; Metazoa - 2403; Fungi - 181; Plants - 1035; Viruses - 76; Other Eukaryotes - 545 (source: NCBI BLink).
At5g56960	basic helix-loop-helix (bHLH) DNA-binding family protein
At1g29670	GDSL-like Lipase/Acylhydrolase superfamily protein
At5g11210	ATGLR2.5, GLR2.5, glutamate receptor 2.5
At1g67000	Protein kinase superfamily protein
At1g67070	DIN9, PMI2, Mannose-6-phosphate isomerase, type I
At4g31550	ATWRKY11, WRKY11, WRKY DNA-binding protein 11
At5g05440	PYL5, RCAR8, Polyketide cyclase/dehydrase and lipid transport superfamily protein
At1g55920	ATSERAT2;1, SAT1, SAT5, SERAT2;1, serine acetyltransferase 2;1
At1g53633	unknown protein; FUNCTIONS IN: molecular_function unknown; INVOLVED IN: biological_process unknown; LOCATED IN: cellular_component unknown; Has 5 Blast hits to 5 proteins in 2 species: Archae - 0; Bacteria - 0; Metazoa - 2; Fungi - 0; Plants - 3; Viruses - 0; Other Eukaryotes - 0 (source: NCBI BLink).
At5g56550	ATOXS3, OXS3, oxidative stress 3
At3g47250	Plant protein of unknown function (DUF247)
At1g13530	Protein of unknown function (DUF1262)
At2g26380	Leucine-rich repeat (LRR) family protein
At5g04310	Pectin lyase-like superfamily protein
At1g69890	Protein of unknown function (DUF569)
At3g21520	AtDMP1, DMP1, DUF679 domain membrane protein 1
At5g45090	AtPP2-A7, PP2-A7, phloem protein 2-A7
At1g80840	ATWRKY40, WRKY40, WRKY DNA-binding protein 40
At1g33600	Leucine-rich repeat (LRR) family protein
At1g56250	AtPP2-B14, PP2-B14, phloem protein 2-B14
At4g19980	unknown protein; FUNCTIONS IN: molecular_function unknown; INVOLVED IN: biological_process unknown; LOCATED IN: chloroplast; EXPRESSED IN: root, pedicel; EXPRESSED DURING: 4 anthesis; Has 30201 Blast hits to 17322 proteins in 780 species: Archae - 12; Bacteria - 1396; Metazoa - 17338; Fungi - 3422; Plants - 5037; Viruses - 0; Other Eukaryotes - 2996 (source: NCBI BLink).
At2g26530	AR781, Protein of unknown function (DUF1645)
At5g57560	TCH4, XTH22, Xyloglucan endotransglucosylase/hydrolase family protein
At5g65300	unknown protein; Has 30201 Blast hits to 17322 proteins in 780 species: Archae - 12; Bacteria - 1396; Metazoa - 17338; Fungi - 3422; Plants - 5037; Viruses - 0; Other Eukaryotes - 2996 (source: NCBI BLink).
At2g16380	Sec14p-like phosphatidylinositol transfer family protein
At2g15880	Leucine-rich repeat (LRR) family protein
At2g37810	Cysteine/Histidine-rich C1 domain family protein
At2g03250	EXS (ERD1/XPR1/SYG1) family protein
At3g01175	Protein of unknown function (DUF1666)
At4g36410	UBC17, ubiquitin-conjugating enzyme 17
At1g61340	F-box family protein
At5g17350	unknown protein; FUNCTIONS IN: molecular_function unknown; INVOLVED IN: N-terminal protein myristoylation; LOCATED IN: cellular_component unknown; EXPRESSED IN: 15 plant structures; EXPRESSED DURING: 8 growth stages; BEST Arabidopsis thaliana protein match is: unknown protein (TAIR:AT3G03280.1); Has 1807 Blast hits to 1807 proteins in 277 species: Archae - 0; Bacteria - 0; Metazoa - 736; Fungi - …
At5g60760	P-loop containing nucleoside triphosphate hydrolases superfamily protein
At2g43570	CHI, chitinase, putative
At1g26730	EXS (ERD1/XPR1/SYG1) family protein
At2g30250	ATWRKY25, WRKY25, WRKY DNA-binding protein 25
At3g04420	anac048, NAC048, NAC domain containing protein 48
At1g70170	MMP, matrix metalloproteinase
At1g22280	PAPP2C, phytochrome-associated protein phosphatase type 2C
At5g35525	PLAC8 family protein
At1g28370	ATERF11, ERF11, ERF domain protein 11
At4g15550	IAGLU, indole-3-acetate beta-D-glucosyltransferase
At5g64750	ABR1, Integrase-type DNA-binding superfamily protein
At1g62840	Protein of unknown function (DUF1442)
At3g48390	MA3 domain-containing protein
At1g03740	Protein kinase superfamily protein
At1g05880	ARI12, ATARI12, RING/U-box superfamily protein
At4g20730	transposable element gene
At4g04540	CRK39, cysteine-rich RLK (RECEPTOR-like protein kinase) 39
At4g04960	Concanavalin A-like lectin protein kinase family protein
At5g26690	Heavy metal transport/detoxification superfamily protein
At5g37450	Leucine-rich repeat protein kinase family protein
At1g33590	Leucine-rich repeat (LRR) family protein
At1g28040	RING/U-box superfamily protein
At4g37900	Protein of unknown function (duplicated DUF1399)
At4g25390	Protein kinase superfamily protein
At4g27970	SLAH2, SLAC1 homologue 2
At4g37710	VQ motif-containing protein
At2g01300	unknown protein; BEST Arabidopsis thaliana protein match is: unknown protein (TAIR:AT1G15010.1); Has 73 Blast hits to 73 proteins in 12 species: Archae - 0; Bacteria - 0; Metazoa - 0; Fungi - 0; Plants - 73; Viruses - 0; Other Eukaryotes - 0 (source: NCBI BLink).
At3g25600	Calcium-binding EF-hand family protein
At4g30280	ATXTH18, XTH18, xyloglucan endotransglucosylase/hydrolase 18
At4g18170	ATWRKY28, WRKY28, WRKY DNA-binding protein 28
At5g38990	Malectin/receptor-like protein kinase family protein
At1g69150	Cysteine/Histidine-rich C1 domain family protein
At1g16230	Target SNARE coiled-coil domain protein
At1g32960	ATSBT3.3, SBT3.3, Subtilase family protein
At1g68450	VQ motif-containing protein
At4g28703	RmlC-like cupins superfamily protein
At1g17420	LOX3, lipoxygenase 3
At3g19010	2-oxoglutarate (2OG) and Fe(II)-dependent oxygenase superfamily protein
At5g03390	Protein of unknown function (DUF295)
At1g05135	pseudogene of unknown protein
At4g27280	Calcium-binding EF-hand family protein
At5g09800	ARM repeat superfamily protein
At2g46600	Calcium-binding EF-hand family protein
At2g24600	Ankyrin repeat family protein
At5g28646	WVD2, TPX2 (targeting protein for Xklp2) protein family
At5g05730	AMT1, ASA1, JDL1, TRP5, WEI2, anthranilate synthase alpha subunit 1
At2g22500	ATPUMP5, DIC1, UCP5, uncoupling protein 5
At2g28400	Protein of unknown function, DUF584
At4g14630	GLP9, germin-like protein 9
At1g02620	Ras-related small GTP-binding family protein
At4g35480	RHA3B, RING-H2 finger A3B
At3g14620	CYP72A8, cytochrome P450, family 72, subfamily A, polypeptide 8
At4g11070	AtWRKY41, WRKY41, WRKY family transcription factor
At3g24400	pseudogene, protein kinase family, contains Pfam PF00069: Protein kinase domain; blastp match of 72% identity and 1.7e-148 P-value to GP|13397640|emb|CAC34703.1||AX088876 unnamed protein product {Brassica napus}
At2g21900	ATWRKY59, WRKY59, WRKY DNA-binding protein 59
At1g74650	ATMYB31, ATY13, MYB31, myb domain protein 31
At2g28960	Leucine-rich repeat protein kinase family protein
At5g40170	AtRLP54, RLP54, receptor like protein 54
At1g05575	unknown protein; FUNCTIONS IN: molecular_function unknown; INVOLVED IN: anaerobic respiration; LOCATED IN: endomembrane system; EXPRESSED IN: 17 plant structures; EXPRESSED DURING: 9 growth stages; BEST Arabidopsis thaliana protein match is: unknown protein (TAIR:AT2G31945.1); Has 63 Blast hits to 63 proteins in 10 species: Archae - 0; Bacteria - 0; Metazoa - 0; Fungi - 0; Plants - 63; Viruses - …
At3g22961	Paired amphipathic helix (PAH2) superfamily protein
At5g43650	BHLH92, basic helix-loop-helix (bHLH) DNA-binding superfamily protein
At1g33790	jacalin lectin family protein
At3g59060	PIF5, PIL6, phytochrome interacting factor 3-like 6
At2g39518	Uncharacterised protein family (UPF0497)
At2g46430	ATCNGC3, CNGC3, CNGC3.C, cyclic nucleotide gated channel 3
At3g61390	RING/U-box superfamily protein
At1g13490	Protein of unknown function (DUF1262)
At1g68690	Protein kinase superfamily protein
At2g23270	unknown protein; FUNCTIONS IN: molecular_function unknown; INVOLVED IN: biological_process unknown; LOCATED IN: endomembrane system; EXPRESSED IN: stem, sperm cell, root, stamen; EXPRESSED DURING: 4 anthesis; BEST Arabidopsis thaliana protein match is: unknown protein (TAIR:AT4G37290.1); Has 36 Blast hits to 35 proteins in 6 species: Archae - 0; Bacteria - 0; Metazoa - 0; Fungi - 0; Plants - 36; …
At5g65980	Auxin efflux carrier family protein
At5g22300	AtNIT4, NIT4, nitrilase 4
At4g13310	CYP71A20, cytochrome P450, family 71, subfamily A, polypeptide 20
At5g54810	ATTSB1, TRP2, TRPB, TSB1, tryptophan synthase beta-subunit 1
At4g25310	2-oxoglutarate (2OG) and Fe(II)-dependent oxygenase superfamily protein
At1g33910	P-loop containing nucleoside triphosphate hydrolases superfamily protein
At1g51420	ATSPP1, SPP1, sucrose-phosphatase 1
At1g53080	Legume lectin family protein
At2g18970	unknown protein; Has 3 Blast hits to 3 proteins in 1 species: Archae - 0; Bacteria - 0; Metazoa - 0; Fungi - 0; Plants - 3; Viruses - 0; Other Eukaryotes - 0 (source: NCBI BLink).
At2g47560	RING/U-box superfamily protein
At5g05600	2-oxoglutarate (2OG) and Fe(II)-dependent oxygenase superfamily protein
At5g07610	F-box family protein
At3g16150	N-terminal nucleophile aminohydrolases (Ntn hydrolases) superfamily protein
At1g13245	DVL4, RTFL17, ROTUNDIFOLIA like 17
At1g78830	Curculin-like (mannose-binding) lectin family protein
At2g31730	basic helix-loop-helix (bHLH) DNA-binding superfamily protein
At1g02920	ATGST11, ATGSTF7, ATGSTF8, GST11, GSTF7, glutathione S-transferase 7
At1g16670	Protein kinase superfamily protein
At5g44820	Nucleotide-diphospho-sugar transferase family protein
At3g53160	UGT73C7, UDP-glucosyl transferase 73C7
At5g49700	Predicted AT-hook DNA-binding family protein
At5g63850	AAP4, amino acid permease 4
At2g37780	Cysteine/Histidine-rich C1 domain family protein
At5g25260	SPFH/Band 7/PHB domain-containing membrane-associated protein family
At1g21120	O-methyltransferase family protein
At1g22890	unknown protein; FUNCTIONS IN: molecular_function unknown; INVOLVED IN: biological_process unknown; LOCATED IN: endomembrane system; EXPRESSED IN: 19 plant structures; EXPRESSED DURING: 11 growth stages; Has 17 Blast hits to 17 proteins in 2 species: Archae - 0; Bacteria - 0; Metazoa - 0; Fungi - 0; Plants - 17; Viruses - 0; Other Eukaryotes - 0 (source: NCBI BLink).
At5g58430	ATEXO70B1, EXO70B1, exocyst subunit exo70 family protein B1
At5g25450	Cytochrome bd ubiquinol oxidase, 14kDa subunit
At2g41380	S-adenosyl-L-methionine-dependent methyltransferases superfamily protein
At4g19720	Glycosyl hydrolase family protein with chitinase insertion domain
At2g20670	Protein of unknown function (DUF506)
At4g04700	CPK27, calcium-dependent protein kinase 27
At5g52670	Copper transport protein family
At2g36770	UDP-Glycosyltransferase superfamily protein
At2g28850	CYP710A3, cytochrome P450, family 710, subfamily A, polypeptide 3
At4g22710	CYP706A2, cytochrome P450, family 706, subfamily A, polypeptide 2
At3g60290	2-oxoglutarate (2OG) and Fe(II)-dependent oxygenase superfamily protein
At1g18390	Protein kinase superfamily protein
At1g30700	FAD-binding Berberine family protein
At2g38210	PDX1L4, putative PDX1-like protein 4
At1g66173	other RNA
At4g19750	Glycosyl hydrolase family protein with chitinase insertion domain
At5g67310	CYP81G1, cytochrome P450, family 81, subfamily G, polypeptide 1
At1g72910	Toll-Interleukin-Resistance (TIR) domain-containing protein
At1g65484	unknown protein; FUNCTIONS IN: molecular_function unknown; INVOLVED IN: biological_process unknown; LOCATED IN: endomembrane system; Has 30201 Blast hits to 17322 proteins in 780 species: Archae - 12; Bacteria - 1396; Metazoa - 17338; Fungi - 3422; Plants - 5037; Viruses - 0; Other Eukaryotes - 2996 (source: NCBI BLink).
At5g08790	anac081, ATAF2, NAC (No Apical Meristem) domain transcriptional regulator superfamily protein
At4g19520	disease resistance protein (TIR-NBS-LRR class) family
At1g23390	Kelch repeat-containing F-box family protein
At1g23840	unknown protein; LOCATED IN: endomembrane system; EXPRESSED IN: 18 plant structures; EXPRESSED DURING: 12 growth stages; BEST Arabidopsis thaliana protein match is: unknown protein (TAIR:AT1G23850.1); Has 53 Blast hits to 48 proteins in 5 species: Archae - 0; Bacteria - 0; Metazoa - 0; Fungi - 0; Plants - 53; Viruses - 0; Other Eukaryotes - 0 (source: NCBI BLink).
At1g67270	Zinc-finger domain of monoamine-oxidase A repressor R1 protein
At3g14260	Protein of unknown function (DUF567)
At5g08350	GRAM domain-containing protein / ABA-responsive protein-related
At3g07040	RPM1, RPS3, NB-ARC domain-containing disease resistance protein
At1g72900	Toll-Interleukin-Resistance (TIR) domain-containing protein
At2g04515	unknown protein; FUNCTIONS IN: molecular_function unknown; INVOLVED IN: biological_process unknown; LOCATED IN: endomembrane system; BEST Arabidopsis thaliana protein match is: unknown protein (TAIR:AT2G04495.1); Has 30201 Blast hits to 17322 proteins in 780 species: Archae - 12; Bacteria - 1396; Metazoa - 17338; Fungi - 3422; Plants - 5037; Viruses - 0; Other Eukaryotes - 2996 (source: NCBI BLin…
At5g01560	LECRKA4.3, lectin receptor kinase a4.3
At3g11080	AtRLP35, RLP35, receptor like protein 35
At1g02430	ARFD1B, ATARFD1B, ADP-ribosylation factor D1B
At4g40020	Myosin heavy chain-related protein
At1g56242	other RNA
At1g65390	ATPP2-A5, PP2-A5, phloem protein 2 A5
At5g58540	Protein kinase superfamily protein
At2g20950	Arabidopsis phospholipase-like protein (PEARLI 4) family
At2g29460	ATGSTU4, GST22, GSTU4, glutathione S-transferase tau 4
At3g08720	ATPK19, ATPK2, ATS6K2, S6K2, serine/threonine protein kinase 2
At1g65481	unknown protein; FUNCTIONS IN: molecular_function unknown; INVOLVED IN: biological_process unknown; LOCATED IN: endomembrane system.
At1g67520	lectin protein kinase family protein
At3g50160	Plant protein of unknown function (DUF247)
At5g26340	ATSTP13, MSS1, STP13, Major facilitator superfamily protein
At1g69490	ANAC029, ATNAP, NAP, NAC-like, activated by AP3/PI
At1g26240	Proline-rich extensin-like family protein
At3g42180	Exostosin family protein
At5g60270	Concanavalin A-like lectin protein kinase family protein
At3g50480	HR4, homolog of RPW8 4
At4g14040	EDA38, SBP2, selenium-binding protein 2
At1g73500	ATMKK9, MKK9, MAP kinase kinase 9
At1g79245	pseudogene of unknown protein
At1g63750	Disease resistance protein (TIR-NBS-LRR class) family
At3g11840	PUB24, plant U-box 24
At4g02280	ATSUS3, SUS3, sucrose synthase 3
At3g26500	PIRL2, plant intracellular ras group-related LRR 2
At3g62950	Thioredoxin superfamily protein
At4g24160	alpha/beta-Hydrolases superfamily protein
At3g01970	ATWRKY45, WRKY45, WRKY DNA-binding protein 45
At1g09940	HEMA2, Glutamyl-tRNA reductase family protein
At4g36820	Protein of unknown function (DUF607)
At1g11330	S-locus lectin protein kinase family protein
At1g02360	Chitinase family protein
At3g59080	Eukaryotic aspartyl protease family protein
At2g36800	DOGT1, UGT73C5, don-glucosyltransferase 1
At2g43220	Cysteine/Histidine-rich C1 domain family protein
At5g39100	GLP6, germin-like protein 6
At3g21080	ABC transporter-related
At1g76650	CML38, calmodulin-like 38
At5g43580	Serine protease inhibitor, potato inhibitor I-type family protein
At1g13520	Protein of unknown function (DUF1262)
At4g12720	AtNUDT7, ATNUDX7, GFG1, NUDT7, MutT/nudix family protein
At5g56840	myb-like transcription factor family protein
At1g27020	unknown protein; BEST Arabidopsis thaliana protein match is: unknown protein (TAIR:AT1G27030.1); Has 514 Blast hits to 514 proteins in 175 species: Archae - 0; Bacteria - 311; Metazoa - 0; Fungi - 0; Plants - 65; Viruses - 0; Other Eukaryotes - 138 (source: NCBI BLink).
At5g12340	unknown protein; BEST Arabidopsis thaliana protein match is: unknown protein (TAIR:AT1G28190.1); Has 30201 Blast hits to 17322 proteins in 780 species: Archae - 12; Bacteria - 1396; Metazoa - 17338; Fungi - 3422; Plants - 5037; Viruses - 0; Other Eukaryotes - 2996 (source: NCBI BLink).
At1g02640	ATBXL2, BXL2, beta-xylosidase 2
At3g15340	PPI2, proton pump interactor 2
At2g24850	TAT, TAT3, tyrosine aminotransferase 3
At5g52720	Copper transport protein family
At1g08630	THA1, threonine aldolase 1
At3g55150	ATEXO70H1, EXO70H1, exocyst subunit exo70 family protein H1
At1g66880	Protein kinase superfamily protein
At4g36500	unknown protein; FUNCTIONS IN: molecular_function unknown; INVOLVED IN: biological_process unknown; LOCATED IN: mitochondrion; EXPRESSED IN: 22 plant structures; EXPRESSED DURING: 13 growth stages; BEST Arabidopsis thaliana protein match is: unknown protein (TAIR:AT2G18210.1); Has 50 Blast hits to 50 proteins in 7 species: Archae - 0; Bacteria - 0; Metazoa - 0; Fungi - 0; Plants - 50; Viruses - 0…
At2g41730	unknown protein; BEST Arabidopsis thaliana protein match is: unknown protein (TAIR:AT5G24640.1); Has 25 Blast hits to 25 proteins in 5 species: Archae - 0; Bacteria - 0; Metazoa - 0; Fungi - 0; Plants - 25; Viruses - 0; Other Eukaryotes - 0 (source: NCBI BLink).
At3g56710	SIB1, sigma factor binding protein 1
At3g14770	Nodulin MtN3 family protein
At4g39580	Galactose oxidase/kelch repeat superfamily protein
At4g39230	NmrA-like negative transcriptional regulator family protein
At4g15975	RING/U-box superfamily protein
At5g15870	glycosyl hydrolase family 81 protein
At5g01550	LECRKA4.2, lectin receptor kinase a4.1
At5g39670	Calcium-binding EF-hand family protein
At2g34180	ATWL2, CIPK13, SnRK3.7, WL2, CBL-interacting protein kinase 13
At3g13432	unknown protein; FUNCTIONS IN: molecular_function unknown; INVOLVED IN: biological_process unknown; LOCATED IN: endomembrane system; Has 3 Blast hits to 3 proteins in 2 species: Archae - 0; Bacteria - 0; Metazoa - 0; Fungi - 0; Plants - 3; Viruses - 0; Other Eukaryotes - 0 (source: NCBI BLink).
At3g09940	ATMDAR3, MDAR2, MDAR3, MDHAR, monodehydroascorbate reductase
At2g29110	ATGLR2.8, GLR2.8, GLR2.8, glutamate receptor 2.8
At3g56200	Transmembrane amino acid transporter family protein
At3g15770	unknown protein; BEST Arabidopsis thaliana protein match is: unknown protein (TAIR:AT5G25360.2); Has 143 Blast hits to 143 proteins in 25 species: Archae - 0; Bacteria - 0; Metazoa - 0; Fungi - 0; Plants - 136; Viruses - 0; Other Eukaryotes - 7 (source: NCBI BLink).
At5g46330	FLS2, Leucine-rich receptor-like protein kinase family protein
At3g49580	LSU1, response to low sulfur 1
At2g44070	NagB/RpiA/CoA transferase-like superfamily protein
At4g30210	AR2, ATR2, P450 reductase 2
At2g46750	D-arabinono-1,4-lactone oxidase family protein
At4g23570	SGT1A, phosphatase-related
At4g23810	ATWRKY53, WRKY53, WRKY family transcription factor
At5g54170	Polyketide cyclase/dehydrase and lipid transport superfamily protein
At5g05420	FKBP-like peptidyl-prolyl cis-trans isomerase family protein
At5g48175	FUNCTIONS IN: molecular_function unknown; INVOLVED IN: biological_process unknown; LOCATED IN: endomembrane system; EXPRESSED IN: hypocotyl, male gametophyte, root; BEST Arabidopsis thaliana protein match is: Glycosyl hydrolase superfamily protein (TAIR:AT3G09260.1); Has 30201 Blast hits to 17322 proteins in 780 species: Archae - 12; Bacteria - 1396; Metazoa - 17338; Fungi - 3422; Plants - 5037; …
At1g54950	unknown protein; FUNCTIONS IN: molecular_function unknown; INVOLVED IN: biological_process unknown; LOCATED IN: endomembrane system; BEST Arabidopsis thaliana protein match is: unknown protein (TAIR:AT1G07690.1); Has 7 Blast hits to 7 proteins in 2 species: Archae - 0; Bacteria - 0; Metazoa - 0; Fungi - 0; Plants - 7; Viruses - 0; Other Eukaryotes - 0 (source: NCBI BLink).
At4g16260	Glycosyl hydrolase superfamily protein
At4g24570	DIC2, dicarboxylate carrier 2
At2g18700	ATTPS11, ATTPSB, TPS11, TPS11, trehalose phosphatase/synthase 11
At3g28850	Glutaredoxin family protein
At5g14470	GHMP kinase family protein
At5g38900	Thioredoxin superfamily protein
At1g35710	Protein kinase family protein with leucine-rich repeat domain
At1g53640	unknown protein; FUNCTIONS IN: molecular_function unknown; INVOLVED IN: biological_process unknown; LOCATED IN: endomembrane system; EXPRESSED IN: 20 plant structures; EXPRESSED DURING: 11 growth stages; Has 1186 Blast hits to 678 proteins in 89 species: Archae - 0; Bacteria - 50; Metazoa - 731; Fungi - 92; Plants - 226; Viruses - 4; Other Eukaryotes - 83 (source: NCBI BLink).
At1g60750	NAD(P)-linked oxidoreductase superfamily protein
At4g37030	unknown protein; FUNCTIONS IN: molecular_function unknown; INVOLVED IN: biological_process unknown; LOCATED IN: endomembrane system; BEST Arabidopsis thaliana protein match is: unknown protein (TAIR:AT4G12680.1); Has 101 Blast hits to 99 proteins in 12 species: Archae - 0; Bacteria - 0; Metazoa - 0; Fungi - 0; Plants - 101; Viruses - 0; Other Eukaryotes - 0 (source: NCBI BLink).
At1g80920	J8, Chaperone DnaJ-domain superfamily protein
At3g11773	Thioredoxin superfamily protein
At3g52748	other RNA
At2g44390	Cysteine/Histidine-rich C1 domain family protein
At3g53590	Leucine-rich repeat protein kinase family protein
At1g15415	The protein encoded by this gene was identified as a part of pollen proteome by mass spec analysis. It has weak homology to LEA (late embryo abundant) proteins. Encodes protein phosphatase 2A (PP2A) B'gamma subunit. Targeted to nucleus and cytosol.
At3g25730	EDF3, ethylene response DNA binding factor 3
At5g46295	unknown protein; BEST Arabidopsis thaliana protein match is: unknown protein (TAIR:AT1G06475.1); Has 30201 Blast hits to 17322 proteins in 780 species: Archae - 12; Bacteria - 1396; Metazoa - 17338; Fungi - 3422; Plants - 5037; Viruses - 0; Other Eukaryotes - 2996 (source: NCBI BLink).
At3g52870	IQ calmodulin-binding motif family protein
At1g04310	ERS2, ethylene response sensor 2
At1g53610	unknown protein; FUNCTIONS IN: molecular_function unknown; INVOLVED IN: biological_process unknown; LOCATED IN: endomembrane system; BEST Arabidopsis thaliana protein match is: unknown protein (TAIR:AT1G53620.1); Has 14 Blast hits to 14 proteins in 2 species: Archae - 0; Bacteria - 0; Metazoa - 0; Fungi - 0; Plants - 14; Viruses - 0; Other Eukaryotes - 0 (source: NCBI BLink).
At2g43140	basic helix-loop-helix (bHLH) DNA-binding superfamily protein
At5g54490	PBP1, pinoid-binding protein 1
At1g17290	AlaAT1, alanine aminotransferas
At4g10520	Subtilase family protein
At1g54100	ALDH7B4, aldehyde dehydrogenase 7B4
At5g43520	Cysteine/Histidine-rich C1 domain family protein
At4g22530	S-adenosyl-L-methionine-dependent methyltransferases superfamily protein
At1g80450	VQ motif-containing protein
At4g33880	RSL2, ROOT HAIR DEFECTIVE 6-LIKE 2
At4g09130	RING/U-box superfamily protein
At3g30775	AT-POX, ATPDH, ATPOX, ERD5, PRO1, PRODH, Methylenetetrahydrofolate reductase family protein
At1g23830	unknown protein; FUNCTIONS IN: molecular_function unknown; INVOLVED IN: biological_process unknown; LOCATED IN: endomembrane system; EXPRESSED IN: 12 plant structures; EXPRESSED DURING: 9 growth stages; BEST Arabidopsis thaliana protein match is: unknown protein (TAIR:AT1G23840.1); Has 57 Blast hits to 52 proteins in 7 species: Archae - 0; Bacteria - 0; Metazoa - 0; Fungi - 0; Plants - 57; Viruse…
At4g00210	LBD31, LOB domain-containing protein 31
At1g51920	unknown protein; FUNCTIONS IN: molecular_function unknown; INVOLVED IN: biological_process unknown; LOCATED IN: endomembrane system; EXPRESSED IN: stem, stamen; EXPRESSED DURING: 4 anthesis; Has 22 Blast hits to 22 proteins in 5 species: Archae - 0; Bacteria - 0; Metazoa - 0; Fungi - 0; Plants - 22; Viruses - 0; Other Eukaryotes - 0 (source: NCBI BLink).
At3g48360	ATBT2, BT2, BTB and TAZ domain protein 2
At4g11290	Peroxidase superfamily protein
At5g07080	HXXXD-type acyl-transferase family protein
At3g45330	Concanavalin A-like lectin protein kinase family protein
At2g26975	Ctr copper transporter family
At3g02240	RGF7, Encodes a root meristem growth factor (RGF). Belongs to a family of functionally redundant homologous peptides that are secreted, tyrosine-sulfated, and expressed mainly in the stem cell area and the innermost layer of central columella cells. RGFs are required for maintenance of the root stem cell niche and transit amplifying cell proliferation. Members of this family include: At5g60810 (R…
At1g03495	HXXXD-type acyl-transferase family protein
At4g11230	Riboflavin synthase-like superfamily protein
At5g61600	ERF104, ethylene response factor 104
At3g52400	ATSYP122, SYP122, syntaxin of plants 122
At5g53980	ATHB52, HB52, homeobox protein 52
At1g17600	Disease resistance protein (TIR-NBS-LRR class) family
At4g36040	Chaperone DnaJ-domain superfamily protein
At4g01750	RGXT2, rhamnogalacturonan xylosyltransferase 2
At1g61550	S-locus lectin protein kinase family protein
At1g07160	Protein phosphatase 2C family protein
At3g06850	BCE2, DIN3, LTA1, 2-oxoacid dehydrogenases acyltransferase family protein
At5g40590	Cysteine/Histidine-rich C1 domain family protein
At1g51850	Leucine-rich repeat protein kinase family protein
At2g38470	ATWRKY33, WRKY33, WRKY DNA-binding protein 33
At1g76410	ATL8, RING/U-box superfamily protein
At2g29480	ATGSTU2, GST20, GSTU2, glutathione S-transferase tau 2
At1g71880	ATSUC1, SUC1, sucrose-proton symporter 1
At4g35770	ATSEN1, DIN1, SEN1, SEN1, Rhodanese/Cell cycle control phosphatase superfamily protein
At2g35980	ATNHL10, NHL10, YLS9, Late embryogenesis abundant (LEA) hydroxyproline-rich glycoprotein family
At5g26170	ATWRKY50, WRKY50, WRKY DNA-binding protein 50
At4g22690	CYP706A1, cytochrome P450, family 706, subfamily A, polypeptide 1
At4g24340	Phosphorylase superfamily protein
At1g51820	Leucine-rich repeat protein kinase family protein
At2g39530	Uncharacterised protein family (UPF0497)
At3g19930	ATSTP4, STP4, sugar transporter 4
At1g57990	ATPUP18, PUP18, purine permease 18
At2g23910	NAD(P)-binding Rossmann-fold superfamily protein
At4g02200	Drought-responsive family protein
At4g03460	Ankyrin repeat family protein
At1g13110	CYP71B7, cytochrome P450, family 71 subfamily B, polypeptide 7
At1g63245	CLE14, CLAVATA3/ESR-RELATED 14
At3g12910	NAC (No Apical Meristem) domain transcriptional regulator superfamily protein
At2g05530	Glycine-rich protein family
At4g04570	CRK40, cysteine-rich RLK (RECEPTOR-like protein kinase) 40
At1g33612	Leucine-rich repeat (LRR) family protein
At3g16720	ATL2, TL2, TOXICOS EN LEVADURA 2
At1g15330	Cystathionine beta-synthase (CBS) protein
At4g22470	protease inhibitor/seed storage/lipid transfer protein (LTP) family protein
At1g29290	unknown protein; FUNCTIONS IN: molecular_function unknown; INVOLVED IN: biological_process unknown; LOCATED IN: endomembrane system; Has 18 Blast hits to 18 proteins in 5 species: Archae - 0; Bacteria - 0; Metazoa - 0; Fungi - 0; Plants - 18; Viruses - 0; Other Eukaryotes - 0 (source: NCBI BLink).
At1g25390	Protein kinase superfamily protein
At1g69840	SPFH/Band 7/PHB domain-containing membrane-associated protein family
At5g47230	ATERF-5, ATERF5, ERF5, ethylene responsive element binding factor 5
At1g63550	Receptor-like protein kinase-related family protein
At4g20070	AAH, ATAAH, allantoate amidohydrolase
At5g65600	Concanavalin A-like lectin protein kinase family protein
At5g16370	AAE5, acyl activating enzyme 5
At5g51190	Integrase-type DNA-binding superfamily protein
At2g15220	Plant basic secretory protein (BSP) family protein
At2g26695	Ran BP2/NZF zinc finger-like superfamily protein
At2g41880	AGK1, GK-1, guanylate kinase 1
At4g11360	RHA1B, RING-H2 finger A1B
At5g57910	unknown protein; BEST Arabidopsis thaliana protein match is: unknown protein (TAIR:AT4G30630.1); Has 30201 Blast hits to 17322 proteins in 780 species: Archae - 12; Bacteria - 1396; Metazoa - 17338; Fungi - 3422; Plants - 5037; Viruses - 0; Other Eukaryotes - 2996 (source: NCBI BLink).
At5g44585	unknown protein; FUNCTIONS IN: molecular_function unknown; INVOLVED IN: biological_process unknown; LOCATED IN: endomembrane system; Has 30201 Blast hits to 17322 proteins in 780 species: Archae - 12; Bacteria - 1396; Metazoa - 17338; Fungi - 3422; Plants - 5037; Viruses - 0; Other Eukaryotes - 2996 (source: NCBI BLink).
At4g11480	CRK32, cysteine-rich RLK (RECEPTOR-like protein kinase) 32
At2g05940	Protein kinase superfamily protein
At3g02840	ARM repeat superfamily protein
At4g06746	DEAR5, RAP2.9, related to AP2 9
At1g19020	unknown protein; BEST Arabidopsis thaliana protein match is: unknown protein (TAIR:AT3G48180.1); Has 88 Blast hits to 88 proteins in 15 species: Archae - 0; Bacteria - 0; Metazoa - 0; Fungi - 0; Plants - 88; Viruses - 0; Other Eukaryotes - 0 (source: NCBI BLink).
At3g55090	ABC-2 type transporter family protein
At3g26220	CYP71B3, cytochrome P450, family 71, subfamily B, polypeptide 3
At5g54710	Ankyrin repeat family protein
At5g12170	CLT3, CRT (chloroquine-resistance transporter)-like transporter 3
At1g14200	RING/U-box superfamily protein
At5g48430	Eukaryotic aspartyl protease family protein
At3g12502	other RNA
At1g52200	PLAC8 family protein
At2g15390	atfut4, FUT4, fucosyltransferase 4
At2g40140	ATSZF2, CZF1, SZF2, ZFAR1, zinc finger (CCCH-type) family protein
At2g39210	Major facilitator superfamily protein
At5g11140	Arabidopsis phospholipase-like protein (PEARLI 4) family
At1g47890	AtRLP7, RLP7, receptor like protein 7
At2g31880	EVR, SOBIR1, Leucine-rich repeat protein kinase family protein
At4g23130	CRK5, RLK6, cysteine-rich RLK (RECEPTOR-like protein kinase) 5
At3g09830	Protein kinase superfamily protein
At4g18340	Glycosyl hydrolase superfamily protein
At1g72920	Toll-Interleukin-Resistance (TIR) domain family protein
At5g39020	Malectin/receptor-like protein kinase family protein
At1g72520	PLAT/LH2 domain-containing lipoxygenase family protein
At4g10720	Ankyrin repeat family protein
At3g44300	AtNIT2, NIT2, nitrilase 2
At5g64110	Peroxidase superfamily protein
At3g04210	Disease resistance protein (TIR-NBS class)
At3g15356	Legume lectin family protein
At3g51350	Eukaryotic aspartyl protease family protein
At4g23215	pseudogene of cysteine-rich receptor-like protein kinase family protein
At5g66790	Protein kinase superfamily protein
At2g29420	ATGSTU7, GST25, GSTU7, glutathione S-transferase tau 7
At3g21781	other RNA
At1g51915	cryptdin protein-related
At2g44490	BGLU26, PEN2, Glycosyl hydrolase superfamily protein
At2g15480	UGT73B5, UDP-glucosyl transferase 73B5
At2g26560	PLA IIA, PLA2A, PLP2, PLP2, phospholipase A 2A
At4g15236	ABC-2 and Plant PDR ABC-type transporter family protein
At1g63090	AtPP2-A11, PP2-A11, phloem protein 2-A11
At2g40095	Alpha/beta hydrolase related protein
At3g46690	UDP-Glycosyltransferase superfamily protein
At1g58420	Uncharacterised conserved protein UCP031279
At1g11540	Sulfite exporter TauE/SafE family protein
At3g52430	ATPAD4, PAD4, alpha/beta-Hydrolases superfamily protein
At1g36640	unknown protein; FUNCTIONS IN: molecular_function unknown; INVOLVED IN: biological_process unknown; LOCATED IN: endomembrane system; EXPRESSED IN: sperm cell, root; BEST Arabidopsis thaliana protein match is: unknown protein (TAIR:AT1G36622.1); Has 14 Blast hits to 14 proteins in 2 species: Archae - 0; Bacteria - 0; Metazoa - 0; Fungi - 0; Plants - 14; Viruses - 0; Other Eukaryotes - 0 (source: N…
At4g22980	FUNCTIONS IN: molecular_function unknown; INVOLVED IN: biological_process unknown; LOCATED IN: chloroplast; EXPRESSED IN: 13 plant structures; EXPRESSED DURING: 9 growth stages; BEST Arabidopsis thaliana protein match is: Pyridoxal phosphate (PLP)-dependent transferases superfamily protein (TAIR:AT5G51920.1); Has 520 Blast hits to 468 proteins in 130 species: Archae - 5; Bacteria - 23; Metazoa - …
At3g02800	Tyrosine phosphatase family protein
At5g49770	Leucine-rich repeat protein kinase family protein
At4g20830	FAD-binding Berberine family protein
At5g37490	ARM repeat superfamily protein
At1g07690	FUNCTIONS IN: molecular_function unknown; INVOLVED IN: biological_process unknown; LOCATED IN: endomembrane system; EXPRESSED IN: root; CONTAINS InterPro DOMAIN/s: Orthoreovirus membrane fusion p10 (InterPro:IPR009854); BEST Arabidopsis thaliana protein match is: unknown protein (TAIR:AT1G54950.1); Has 11 Blast hits to 11 proteins in 4 species: Archae - 0; Bacteria - 2; Metazoa - 0; Fungi - 0; Pl…
At5g28610	BEST Arabidopsis thaliana protein match is: glycine-rich protein (TAIR:AT5G28630.1); Has 1536 Blast hits to 1202 proteins in 136 species: Archae - 0; Bacteria - 8; Metazoa - 888; Fungi - 120; Plants - 71; Viruses - 39; Other Eukaryotes - 410 (source: NCBI BLink).
At3g02140	AFP4, TMAC2, AFP2 (ABI five-binding protein 2) family protein
At3g18560	unknown protein; BEST Arabidopsis thaliana protein match is: unknown protein (TAIR:AT1G49000.1); Has 95 Blast hits to 95 proteins in 13 species: Archae - 0; Bacteria - 0; Metazoa - 0; Fungi - 0; Plants - 95; Viruses - 0; Other Eukaryotes - 0 (source: NCBI BLink).
At1g05700	Leucine-rich repeat transmembrane protein kinase protein
At1g78410	VQ motif-containing protein
At3g30764	transposable element gene
At4g35070	SBP (S-ribonuclease binding protein) family protein
At3g53200	AtMYB27, MYB27, myb domain protein 27
At4g15233	ABC-2 and Plant PDR ABC-type transporter family protein
At2g19810	CCCH-type zinc finger family protein
At5g24550	BGLU32, beta glucosidase 32
At3g47800	Galactose mutarotase-like superfamily protein
At1g60730	NAD(P)-linked oxidoreductase superfamily protein
At5g46350	ATWRKY8, WRKY8, WRKY DNA-binding protein 8
At1g11310	ATMLO2, MLO2, PMR2, Seven transmembrane MLO family protein
At4g28460	unknown protein; FUNCTIONS IN: molecular_function unknown; INVOLVED IN: biological_process unknown; LOCATED IN: endomembrane system; EXPRESSED IN: 10 plant structures; EXPRESSED DURING: LP.04 four leaves visible, 4 anthesis, petal differentiation and expansion stage; Has 8 Blast hits to 8 proteins in 3 species: Archae - 0; Bacteria - 0; Metazoa - 0; Fungi - 0; Plants - 8; Viruses - 0; Other Eukar…
At5g65690	PCK2, PEPCK, phosphoenolpyruvate carboxykinase 2
At1g15040	Class I glutamine amidotransferase-like superfamily protein
At1g13480	Protein of unknown function (DUF1262)
At5g16170	Core-2/I-branching beta-1,6-N-acetylglucosaminyltransferase family protein
At3g61190	BAP1, BON association protein 1
At5g17960	Cysteine/Histidine-rich C1 domain family protein
At2g26190	calmodulin-binding family protein
At1g02850	BGLU11, beta glucosidase 11
At1g59620	CW9, Disease resistance protein (CC-NBS-LRR class) family
At1g62200	Major facilitator superfamily protein
At1g26380	FAD-binding Berberine family protein
At1g70290	ATTPS8, ATTPSC, TPS8, trehalose-6-phosphatase synthase S8
At4g19370	Protein of unknown function (DUF1218)
At5g40780	LHT1, lysine histidine transporter 1
At3g20380	TRAF-like family protein
At5g53130	ATCNGC1, CNGC1, cyclic nucleotide gated channel 1
At3g28580	P-loop containing nucleoside triphosphate hydrolases superfamily protein
At4g21380	ARK3, RK3, receptor kinase 3
At4g23170	CRK9, EP1, receptor-like protein kinase-related family protein
At1g33030	O-methyltransferase family protein
At1g03090	MCCA, methylcrotonyl-CoA carboxylase alpha chain, mitochondrial / 3-methylcrotonyl-CoA carboxylase 1 (MCCA)
At5g39480	F-box family protein
At4g11890	Protein kinase superfamily protein
At2g38870	Serine protease inhibitor, potato inhibitor I-type family protein
At3g54520	unknown protein; BEST Arabidopsis thaliana protein match is: unknown protein (TAIR:AT3G54530.1); Has 72 Blast hits to 70 proteins in 20 species: Archae - 0; Bacteria - 5; Metazoa - 8; Fungi - 2; Plants - 18; Viruses - 0; Other Eukaryotes - 39 (source: NCBI BLink).
At5g38540	Mannose-binding lectin superfamily protein
At2g45360	Protein of unknown function (DUF1442)
At4g10500	2-oxoglutarate (2OG) and Fe(II)-dependent oxygenase superfamily protein
At1g19530	unknown protein; FUNCTIONS IN: molecular_function unknown; INVOLVED IN: N-terminal protein myristoylation, anaerobic respiration; LOCATED IN: cellular_component unknown; EXPRESSED IN: leaf apex, inflorescence meristem, hypocotyl, root, flower; EXPRESSED DURING: petal differentiation and expansion stage; Has 47 Blast hits to 47 proteins in 13 species: Archae - 0; Bacteria - 0; Metazoa - 0; Fungi -…
At3g15440	BEST Arabidopsis thaliana protein match is: RING/U-box superfamily protein (TAIR:AT3G15740.1); Has 12 Blast hits to 12 proteins in 2 species: Archae - 0; Bacteria - 0; Metazoa - 0; Fungi - 0; Plants - 12; Viruses - 0; Other Eukaryotes - 0 (source: NCBI BLink).
At5g05300	unknown protein; FUNCTIONS IN: molecular_function unknown; INVOLVED IN: biological_process unknown; LOCATED IN: endomembrane system; EXPRESSED IN: 10 plant structures; EXPRESSED DURING: 8 growth stages; Has 1807 Blast hits to 1807 proteins in 277 species: Archae - 0; Bacteria - 0; Metazoa - 736; Fungi - 347; Plants - 385; Viruses - 0; Other Eukaryotes - 339 (source: NCBI BLink).
At5g02290	NAK, Protein kinase superfamily protein
At2g17040	anac036, NAC036, NAC domain containing protein 36
At1g70520	CRK2, cysteine-rich RLK (RECEPTOR-like protein kinase) 2
At3g56400	ATWRKY70, WRKY70, WRKY DNA-binding protein 70
At1g02860	BAH1, NLA, SPX (SYG1/Pho81/XPR1) domain-containing protein
At5g57510	unknown protein; Has 27 Blast hits to 27 proteins in 9 species: Archae - 0; Bacteria - 0; Metazoa - 0; Fungi - 0; Plants - 27; Viruses - 0; Other Eukaryotes - 0 (source: NCBI BLink).
At1g37130	ATNR2, B29, CHL3, NIA2, NIA2-1, NR, NR2, nitrate reductase 2
At2g30140	UDP-Glycosyltransferase superfamily protein
At1g15520	ABCG40, ATABCG40, ATPDR12, PDR12, pleiotropic drug resistance 12
At4g23190	AT-RLK3, CRK11, cysteine-rich RLK (RECEPTOR-like protein kinase) 11
At1g17345	SAUR-like auxin-responsive protein family
At2g02990	ATRNS1, RNS1, ribonuclease 1
At4g02520	ATGSTF2, ATPM24, ATPM24.1, GST2, GSTF2, glutathione S-transferase PHI 2
At1g51620	Protein kinase superfamily protein
At1g44020	Cysteine/Histidine-rich C1 domain family protein
At2g20562	unknown protein; LOCATED IN: endomembrane system; BEST Arabidopsis thaliana protein match is: unknown protein (TAIR:AT2G31090.1); Has 70 Blast hits to 70 proteins in 13 species: Archae - 0; Bacteria - 0; Metazoa - 0; Fungi - 0; Plants - 70; Viruses - 0; Other Eukaryotes - 0 (source: NCBI BLink).
At4g17615	ATCBL1, CBL1, SCABP5, calcineurin B-like protein 1
At1g47603	ATPUP19, PUP19, purine permease 19
At3g15500	ANAC055, ATNAC3, NAC055, NAC3, NAC domain containing protein 3
At2g29720	CTF2B, FAD/NAD(P)-binding oxidoreductase family protein
At3g18690	MKS1, MAP kinase substrate 1
At4g30270	MERI-5, MERI5B, SEN4, XTH24, xyloglucan endotransglucosylase/hydrolase 24
At5g22555	unknown protein; Has 30201 Blast hits to 17322 proteins in 780 species: Archae - 12; Bacteria - 1396; Metazoa - 17338; Fungi - 3422; Plants - 5037; Viruses - 0; Other Eukaryotes - 2996 (source: NCBI BLink).
At2g41430	CID1, ERD15, LSR1, dehydration-induced protein (ERD15)
At5g39130	RmlC-like cupins superfamily protein
At1g72360	HRE1, Integrase-type DNA-binding superfamily protein
At3g45638	other RNA
At1g66970	SVL2, SHV3-like 2
At1g51913	LOCATED IN: endomembrane system; BEST Arabidopsis thaliana protein match is: cryptdin protein-related (TAIR:AT1G51915.1); Has 22 Blast hits to 22 proteins in 3 species: Archae - 0; Bacteria - 0; Metazoa - 0; Fungi - 0; Plants - 22; Viruses - 0; Other Eukaryotes - 0 (source: NCBI BLink).
At2g32020	Acyl-CoA N-acyltransferases (NAT) superfamily protein
At3g52520	unknown protein; BEST Arabidopsis thaliana protein match is: unknown protein (TAIR:AT5G06280.3); Has 24 Blast hits to 24 proteins in 7 species: Archae - 0; Bacteria - 0; Metazoa - 0; Fungi - 0; Plants - 24; Viruses - 0; Other Eukaryotes - 0 (source: NCBI BLink).
At1g71400	AtRLP12, RLP12, receptor like protein 12
At3g43430	RING/U-box superfamily protein
At1g01340	ACBK1, ATCNGC10, CNGC10, cyclic nucleotide gated channel 10
At3g15760	unknown protein; FUNCTIONS IN: molecular_function unknown; INVOLVED IN: biological_process unknown; LOCATED IN: endomembrane system; EXPRESSED IN: 22 plant structures; EXPRESSED DURING: 10 growth stages; BEST Arabidopsis thaliana protein match is: unknown protein (TAIR:AT1G52565.1); Has 42 Blast hits to 42 proteins in 10 species: Archae - 0; Bacteria - 0; Metazoa - 0; Fungi - 0; Plants - 42; Viru…
At1g44010	unknown protein; BEST Arabidopsis thaliana protein match is: unknown protein (TAIR:AT1G15640.1); Has 211 Blast hits to 210 proteins in 16 species: Archae - 0; Bacteria - 0; Metazoa - 0; Fungi - 0; Plants - 211; Viruses - 0; Other Eukaryotes - 0 (source: NCBI BLink).
At4g18195	ATPUP8, PUP8, purine permease 8
At2g38230	ATPDX1.1, PDX1.1, pyridoxine biosynthesis 1.1
At4g13090	XTH2, xyloglucan endotransglucosylase/hydrolase 2
At3g46260	protein kinase-related
At4g33020	ATZIP9, ZIP9, ZIP metal ion transporter family
At5g45340	CYP707A3, cytochrome P450, family 707, subfamily A, polypeptide 3
At2g39350	ABC-2 type transporter family protein
At5g04760	Duplicated homeodomain-like superfamily protein
At5g46050	ATPTR3, PTR3, peptide transporter 3
At3g18250	Putative membrane lipoprotein
At3g49110	ATPCA, ATPRX33, PRX33, PRXCA, peroxidase CA
At1g49000	unknown protein; FUNCTIONS IN: molecular_function unknown; INVOLVED IN: biological_process unknown; LOCATED IN: chloroplast; EXPRESSED IN: stem; BEST Arabidopsis thaliana protein match is: unknown protein (TAIR:AT3G18560.1); Has 105 Blast hits to 105 proteins in 13 species: Archae - 0; Bacteria - 0; Metazoa - 0; Fungi - 0; Plants - 105; Viruses - 0; Other Eukaryotes - 0 (source: NCBI BLink).
At4g21390	B120, S-locus lectin protein kinase family protein
At4g26200	ACS7, ATACS7, 1-amino-cyclopropane-1-carboxylate synthase 7
At2g44080	ARL, ARGOS-like
At4g14450	unknown protein; LOCATED IN: chloroplast; BEST Arabidopsis thaliana protein match is: unknown protein (TAIR:AT3G23170.1); Has 74 Blast hits to 74 proteins in 6 species: Archae - 0; Bacteria - 0; Metazoa - 0; Fungi - 0; Plants - 74; Viruses - 0; Other Eukaryotes - 0 (source: NCBI BLink).
At3g29240	Protein of unknown function (DUF179)
At5g44575	unknown protein; FUNCTIONS IN: molecular_function unknown; INVOLVED IN: biological_process unknown; LOCATED IN: endomembrane system; Has 7 Blast hits to 7 proteins in 2 species: Archae - 0; Bacteria - 0; Metazoa - 0; Fungi - 0; Plants - 7; Viruses - 0; Other Eukaryotes - 0 (source: NCBI BLink).
At2g26820	ATPP2-A3, PP2-A3, phloem protein 2-A3
At5g63130	Octicosapeptide/Phox/Bem1p family protein
At3g13610	2-oxoglutarate (2OG) and Fe(II)-dependent oxygenase superfamily protein
At1g72940	Toll-Interleukin-Resistance (TIR) domain-containing protein
At2g27660	Cysteine/Histidine-rich C1 domain family protein
At2g38860	YLS5, Class I glutamine amidotransferase-like superfamily protein
At2g41010	ATCAMBP25, CAMBP25, calmodulin (CAM)-binding protein of 25 kDa
At2g48010	RKF3, receptor-like kinase in in flowers 3
At4g37520	Peroxidase superfamily protein
At5g20230	ATBCB, BCB, BCB, SAG14, blue-copper-binding protein
At5g47560	ATSDAT, ATTDT, TDT, tonoplast dicarboxylate transporter
At1g08930	ERD6, Major facilitator superfamily protein
At4g24230	ACBP3, acyl-CoA-binding domain 3
At3g23880	F-box and associated interaction domains-containing protein
At3g01830	Calcium-binding EF-hand family protein
At2g43400	ETFQO, electron-transfer flavoprotein:ubiquinone oxidoreductase
At1g65500	unknown protein; FUNCTIONS IN: molecular_function unknown; INVOLVED IN: biological_process unknown; LOCATED IN: endomembrane system; EXPRESSED IN: 14 plant structures; EXPRESSED DURING: 9 growth stages; BEST Arabidopsis thaliana protein match is: unknown protein (TAIR:AT1G65486.1); Has 23 Blast hits to 23 proteins in 2 species: Archae - 0; Bacteria - 0; Metazoa - 0; Fungi - 0; Plants - 23; Viruse…
At3g54420	ATCHITIV, ATEP3, CHIV, EP3, homolog of carrot EP3-3 chitinase
At1g74360	Leucine-rich repeat protein kinase family protein
At1g77890	DNA-directed RNA polymerase II protein
At5g37840	BEST Arabidopsis thaliana protein match is: plastid movement impaired 2 (TAIR:AT1G66480.1); Has 1807 Blast hits to 1807 proteins in 277 species: Archae - 0; Bacteria - 0; Metazoa - 736; Fungi - 347; Plants - 385; Viruses - 0; Other Eukaryotes - 339 (source: NCBI BLink).
At1g14870	PCR2, PLANT CADMIUM RESISTANCE 2
At2g40340	AtERF48, DREB2C, Integrase-type DNA-binding superfamily protein
At4g17030	AT-EXPR, ATEXLB1, ATEXPR1, ATHEXP BETA 3.1, EXLB1, EXPR, expansin-like B1
At3g20360	TRAF-like family protein
At5g64870	SPFH/Band 7/PHB domain-containing membrane-associated protein family
At3g13450	DIN4, Transketolase family protein
At3g20660	4-Oct, AtOCT4, organic cation/carnitine transporter4
At5g24090	ATCHIA, CHIA, chitinase A
At1g16160	WAKL5, wall associated kinase-like 5
At1g78850	D-mannose binding lectin protein with Apple-like carbohydrate-binding domain
At1g21110	O-methyltransferase family protein
At4g28085	unknown protein; Has 30201 Blast hits to 17322 proteins in 780 species: Archae - 12; Bacteria - 1396; Metazoa - 17338; Fungi - 3422; Plants - 5037; Viruses - 0; Other Eukaryotes - 2996 (source: NCBI BLink).
At5g18470	Curculin-like (mannose-binding) lectin family protein
At5g16330	NC domain-containing protein-related
At1g50740	Transmembrane proteins 14C
At4g18250	receptor serine/threonine kinase, putative
At1g16225	Target SNARE coiled-coil domain protein
At1g53625	unknown protein; Has 29996 Blast hits to 6987 proteins in 655 species: Archae - 23; Bacteria - 6686; Metazoa - 10521; Fungi - 1178; Plants - 7439; Viruses - 681; Other Eukaryotes - 3468 (source: NCBI BLink).
At5g48540	receptor-like protein kinase-related family protein
At2g33580	Protein kinase superfamily protein
At2g19800	MIOX2, myo-inositol oxygenase 2
At1g16110	WAKL6, wall associated kinase-like 6
At2g16900	Arabidopsis phospholipase-like protein (PEARLI 4) family
At2g25735	unknown protein; Has 31 Blast hits to 31 proteins in 9 species: Archae - 0; Bacteria - 0; Metazoa - 0; Fungi - 0; Plants - 31; Viruses - 0; Other Eukaryotes - 0 (source: NCBI BLink).
At2g40750	ATWRKY54, WRKY54, WRKY DNA-binding protein 54
At5g06320	NHL3, NDR1/HIN1-like 3
At3g01080	ATWRKY58, WRKY58, WRKY DNA-binding protein 58
At4g24380	INVOLVED IN: 10-formyltetrahydrofolate biosynthetic process, folic acid and derivative biosynthetic process; EXPRESSED IN: 24 plant structures; EXPRESSED DURING: 15 growth stages; CONTAINS InterPro DOMAIN/s: Serine hydrolase (InterPro:IPR005645); BEST Arabidopsis thaliana protein match is: alpha/beta-Hydrolases superfamily protein (TAIR:AT5G65400.1); Has 30201 Blast hits to 17322 proteins in 780 …
At3g03020	unknown protein; FUNCTIONS IN: molecular_function unknown; INVOLVED IN: biological_process unknown; LOCATED IN: chloroplast; EXPRESSED IN: 21 plant structures; EXPRESSED DURING: 13 growth stages; Has 5 Blast hits to 5 proteins in 1 species: Archae - 0; Bacteria - 0; Metazoa - 0; Fungi - 0; Plants - 5; Viruses - 0; Other Eukaryotes - 0 (source: NCBI BLink).
At4g17490	ATERF6, ERF-6-6, ERF6, ethylene responsive element binding factor 6
At5g57220	CYP81F2, cytochrome P450, family 81, subfamily F, polypeptide 2
At5g66780	unknown protein; Has 1807 Blast hits to 1807 proteins in 277 species: Archae - 0; Bacteria - 0; Metazoa - 736; Fungi - 347; Plants - 385; Viruses - 0; Other Eukaryotes - 339 (source: NCBI BLink).
At1g70920	ATHB18, HB18, homeobox-leucine zipper protein 18
At5g67340	ARM repeat superfamily protein
At2g44480	BGLU17, beta glucosidase 17
At1g16150	WAKL4, wall associated kinase-like 4
At4g21400	CRK28, cysteine-rich RLK (RECEPTOR-like protein kinase) 28
At4g11170	Disease resistance protein (TIR-NBS-LRR class) family
At4g37220	Cold acclimation protein WCOR413 family
At5g22560	Plant protein of unknown function (DUF247)
At2g31945	unknown protein; FUNCTIONS IN: molecular_function unknown; INVOLVED IN: biological_process unknown; LOCATED IN: endomembrane system; EXPRESSED IN: 8 plant structures; EXPRESSED DURING: 4 anthesis, petal differentiation and expansion stage; BEST Arabidopsis thaliana protein match is: unknown protein (TAIR:AT1G05575.1); Has 61 Blast hits to 61 proteins in 10 species: Archae - 0; Bacteria - 0; Metaz…
At4g21903	MATE efflux family protein
At4g13395	DVL10, RTFL12, ROTUNDIFOLIA like 12
At2g41100	ATCAL4, TCH3, Calcium-binding EF hand family protein
At2g35730	Heavy metal transport/detoxification superfamily protein
At5g40180	BEST Arabidopsis thaliana protein match is: TRICHOME BIREFRINGENCE-LIKE 22 (TAIR:AT3G28150.1); Has 117 Blast hits to 117 proteins in 14 species: Archae - 0; Bacteria - 0; Metazoa - 0; Fungi - 0; Plants - 117; Viruses - 0; Other Eukaryotes - 0 (source: NCBI BLink).
At1g11572	Plant thionin family protein
At2g31810	ACT domain-containing small subunit of acetolactate synthase protein
At3g47090	Leucine-rich repeat protein kinase family protein
At1g59870	ABCG36, ATABCG36, ATPDR8, PDR8, PEN3, ABC-2 and Plant PDR ABC-type transporter family protein
At4g08780	Peroxidase superfamily protein
At3g63380	ATPase E1-E2 type family protein / haloacid dehalogenase-like hydrolase family protein
At1g11185	other RNA
At1g14260	RING/FYVE/PHD zinc finger superfamily protein
At1g33900	P-loop containing nucleoside triphosphate hydrolases superfamily protein
At2g31865	PARG2, poly(ADP-ribose) glycohydrolase 2
At1g67970	AT-HSFA8, HSFA8, heat shock transcription factor A8
At1g79680	ATWAKL10, WAKL10, WALL ASSOCIATED KINASE (WAK)-LIKE 10
At1g70700	JAZ9, TIFY7, TIFY domain/Divergent CCT motif family protein
At5g55090	MAPKKK15, mitogen-activated protein kinase kinase kinase 15
At5g52350	ATEXO70A3, EXO70A3, exocyst subunit exo70 family protein A3
At2g44370	Cysteine/Histidine-rich C1 domain family protein
At2g40000	ATHSPRO2, HSPRO2, ortholog of sugar beet HS1 PRO-1 2
At5g24490	30S ribosomal protein, putative
At1g14540	Peroxidase superfamily protein
At3g10720	Plant invertase/pectin methylesterase inhibitor superfamily
At1g64610	Transducin/WD40 repeat-like superfamily protein
At2g22860	ATPSK2, PSK2, phytosulfokine 2 precursor
At5g39580	Peroxidase superfamily protein
At2g41230	unknown protein; Has 75 Blast hits to 75 proteins in 8 species: Archae - 0; Bacteria - 0; Metazoa - 0; Fungi - 0; Plants - 75; Viruses - 0; Other Eukaryotes - 0 (source: NCBI BLink).
At3g46330	MEE39, Leucine-rich repeat protein kinase family protein
At5g45080	AtPP2-A6, PP2-A6, phloem protein 2-A6
At3g12920	SBP (S-ribonuclease binding protein) family protein
At4g17230	SCL13, SCARECROW-like 13
At4g15530	PPDK, pyruvate orthophosphate dikinase
At1g18570	AtMYB51, BW51A, BW51B, HIG1, MYB51, myb domain protein 51
At2g31345	unknown protein; FUNCTIONS IN: molecular_function unknown; INVOLVED IN: biological_process unknown; LOCATED IN: endomembrane system; BEST Arabidopsis thaliana protein match is: unknown protein (TAIR:AT1G06135.1); Has 35333 Blast hits to 34131 proteins in 2444 species: Archae - 798; Bacteria - 22429; Metazoa - 974; Fungi - 991; Plants - 531; Viruses - 0; Other Eukaryotes - 9610 (source: NCBI BLink…
At3g59700	ATHLECRK, HLECRK, LECRK1, lectin-receptor kinase
At2g23810	TET8, tetraspanin8
At5g19230	Glycoprotein membrane precursor GPI-anchored
At3g45970	ATEXLA1, ATEXPL1, ATHEXP BETA 2.1, EXLA1, EXPL1, expansin-like A1
At1g33870	P-loop containing nucleoside triphosphate hydrolases superfamily protein
At1g21100	O-methyltransferase family protein
At5g49790	transposable element gene
At2g37430	C2H2 and C2HC zinc fingers superfamily protein
At5g25180	CYP71B14, cytochrome P450, family 71, subfamily B, polypeptide 14
At1g23710	Protein of unknown function (DUF1645)
At2g47950	unknown protein; FUNCTIONS IN: molecular_function unknown; INVOLVED IN: biological_process unknown; LOCATED IN: endomembrane system; EXPRESSED IN: root, flower; EXPRESSED DURING: petal differentiation and expansion stage; BEST Arabidopsis thaliana protein match is: unknown protein (TAIR:AT3G62990.1); Has 22 Blast hits to 22 proteins in 5 species: Archae - 0; Bacteria - 0; Metazoa - 0; Fungi - 0; …
At2g28680	RmlC-like cupins superfamily protein
At4g28420	Tyrosine transaminase family protein
At4g14370	Disease resistance protein (TIR-NBS-LRR class) family
At4g11393	Defensin-like (DEFL) family protein
At2g38310	PYL4, RCAR10, PYR1-like 4
At4g15260	UDP-Glycosyltransferase superfamily protein
At1g13260	EDF4, RAV1, related to ABI3/VP1 1
At1g79160	unknown protein; BEST Arabidopsis thaliana protein match is: unknown protein (TAIR:AT1G16500.1); Has 104 Blast hits to 102 proteins in 13 species: Archae - 0; Bacteria - 0; Metazoa - 0; Fungi - 0; Plants - 104; Viruses - 0; Other Eukaryotes - 0 (source: NCBI BLink).
At3g46280	protein kinase-related
At2g15830	unknown protein; FUNCTIONS IN: molecular_function unknown; INVOLVED IN: biological_process unknown; LOCATED IN: endomembrane system; EXPRESSED IN: 16 plant structures; EXPRESSED DURING: 10 growth stages; BEST Arabidopsis thaliana protein match is: unknown protein (TAIR:AT4G33960.1); Has 18 Blast hits to 18 proteins in 4 species: Archae - 0; Bacteria - 0; Metazoa - 0; Fungi - 0; Plants - 18; Virus…
At5g39000	Malectin/receptor-like protein kinase family protein
At3g44840	S-adenosyl-L-methionine-dependent methyltransferases superfamily protein
At5g36925	unknown protein; BEST Arabidopsis thaliana protein match is: unknown protein (TAIR:AT5G36920.1); Has 9 Blast hits to 9 proteins in 2 species: Archae - 0; Bacteria - 0; Metazoa - 0; Fungi - 0; Plants - 9; Viruses - 0; Other Eukaryotes - 0 (source: NCBI BLink).
At4g03510	ATRMA1, RMA1, RING membrane-anchor 1
At4g31950	CYP82C3, cytochrome P450, family 82, subfamily C, polypeptide 3
At4g28350	Concanavalin A-like lectin protein kinase family protein
At1g27720	TAF4, TAF4B, TBP-associated factor 4B
At1g67810	SUFE2, sulfur E2
At3g51920	ATCML9, CAM9, CML9, calmodulin 9
At1g51700	ADOF1, DOF1, DOF zinc finger protein 1
At5g41300	Receptor-like protein kinase-related family protein
At3g17700	ATCNGC20, CNBT1, CNGC20, cyclic nucleotide-binding transporter 1
At1g02520	PGP11, P-glycoprotein 11
At4g38340	Plant regulator RWP-RK family protein
At2g37800	Cysteine/Histidine-rich C1 domain family protein
At3g46680	UDP-Glycosyltransferase superfamily protein
At3g06962	other RNA
At5g64250	Aldolase-type TIM barrel family protein
At1g13210	ACA.l, autoinhibited Ca2+/ATPase II
At5g59550	zinc finger (C3HC4-type RING finger) family protein
At1g29860	ATWRKY71, WRKY71, WRKY DNA-binding protein 71
At2g34000	RING/U-box superfamily protein
At1g71140	MATE efflux family protein
At4g22640	Bifunctional inhibitor/lipid-transfer protein/seed storage 2S albumin superfamily protein
At2g27080	Late embryogenesis abundant (LEA) hydroxyproline-rich glycoprotein family
At5g03380	Heavy metal transport/detoxification superfamily protein
At3g56880	VQ motif-containing protein
At5g10520	RBK1, ROP binding protein kinases 1
At1g10990	unknown protein; Has 4 Blast hits to 4 proteins in 1 species: Archae - 0; Bacteria - 0; Metazoa - 0; Fungi - 0; Plants - 4; Viruses - 0; Other Eukaryotes - 0 (source: NCBI BLink).
At3g21150	BBX32, B-box 32
At4g34380	Transducin/WD40 repeat-like superfamily protein
At1g07135	glycine-rich protein
At1g10340	Ankyrin repeat family protein
At5g47850	CCR4, CRINKLY4 related 4
At1g73830	BEE3, BR enhanced expression 3
At5g66210	CPK28, calcium-dependent protein kinase 28
At4g02380	AtLEA5, SAG21, senescence-associated gene 21
At3g25250	AGC2, AGC2-1, AtOXI1, OXI1, AGC (cAMP-dependent, cGMP-dependent and protein kinase C) kinase family protein
At1g32970	Subtilisin-like serine endopeptidase family protein
At5g27420	ATL31, CNI1, carbon/nitrogen insensitive 1
At1g69920	ATGSTU12, GSTU12, glutathione S-transferase TAU 12
At2g29100	ATGLR2.9, GLR2.9, GLR2.9, glutamate receptor 2.9
At5g44990	Glutathione S-transferase family protein
At1g50040	Protein of unknown function (DUF1005)
At5g07580	Integrase-type DNA-binding superfamily protein
At1g35210	unknown protein; FUNCTIONS IN: molecular_function unknown; INVOLVED IN: biological_process unknown; LOCATED IN: chloroplast; EXPRESSED IN: 14 plant structures; EXPRESSED DURING: 9 growth stages; CONTAINS InterPro DOMAIN/s: Protein of unknown function DUF740 (InterPro:IPR008004); BEST Arabidopsis thaliana protein match is: unknown protein (TAIR:AT1G22470.1); Has 83 Blast hits to 83 proteins in 12 …
At5g60900	RLK1, receptor-like protein kinase 1
At4g29780	unknown protein; BEST Arabidopsis thaliana protein match is: unknown protein (TAIR:AT5G12010.1); Has 945 Blast hits to 944 proteins in 87 species: Archae - 0; Bacteria - 0; Metazoa - 519; Fungi - 43; Plants - 365; Viruses - 0; Other Eukaryotes - 18 (source: NCBI BLink).
At4g02330	ATPMEPCRB, Plant invertase/pectin methylesterase inhibitor superfamily
At5g50790	Nodulin MtN3 family protein
At1g13550	Protein of unknown function (DUF1262)
At3g48520	CYP94B3, cytochrome P450, family 94, subfamily B, polypeptide 3
At4g38470	ACT-like protein tyrosine kinase family protein
At5g67080	MAPKKK19, mitogen-activated protein kinase kinase kinase 19
At4g10530	Subtilase family protein
At3g44630	Disease resistance protein (TIR-NBS-LRR class) family
At1g02450	NIMIN-1, NIMIN1, NIM1-interacting 1
At1g65486	unknown protein; FUNCTIONS IN: molecular_function unknown; INVOLVED IN: biological_process unknown; LOCATED IN: endomembrane system; BEST Arabidopsis thaliana protein match is: unknown protein (TAIR:AT1G65490.1); Has 30201 Blast hits to 17322 proteins in 780 species: Archae - 12; Bacteria - 1396; Metazoa - 17338; Fungi - 3422; Plants - 5037; Viruses - 0; Other Eukaryotes - 2996 (source: NCBI BLin…
At5g52680	Copper transport protein family
At1g05300	ZIP5, zinc transporter 5 precursor
At5g10410	ENTH/ANTH/VHS superfamily protein
At3g23010	AtRLP36, RLP36, receptor like protein 36
At5g38940	RmlC-like cupins superfamily protein
At5g15130	ATWRKY72, WRKY72, WRKY DNA-binding protein 72
At5g24600	Protein of unknown function, DUF599
At4g18950	Integrin-linked protein kinase family
At3g44260	Polynucleotidyl transferase, ribonuclease H-like superfamily protein
At2g46495	RING/U-box superfamily protein
At3g11402	Cysteine/Histidine-rich C1 domain family protein
At5g19890	Peroxidase superfamily protein
At5g47220	ATERF-2, ATERF2, ERF2, ethylene responsive element binding factor 2
At5g59270	Concanavalin A-like lectin protein kinase family protein
At5g59680	Leucine-rich repeat protein kinase family protein
At3g50190	Plant protein of unknown function (DUF247)
At1g67148	unknown protein; Has 1 Blast hits to 1 proteins in 1 species: Archae - 0; Bacteria - 0; Metazoa - 0; Fungi - 0; Plants - 1; Viruses - 0; Other Eukaryotes - 0 (source: NCBI BLink).
At5g01100	O-fucosyltransferase family protein
At3g47380	Plant invertase/pectin methylesterase inhibitor superfamily protein
At2g04795	unknown protein; BEST Arabidopsis thaliana protein match is: unknown protein (TAIR:AT5G35732.1); Has 18 Blast hits to 18 proteins in 6 species: Archae - 0; Bacteria - 0; Metazoa - 0; Fungi - 0; Plants - 18; Viruses - 0; Other Eukaryotes - 0 (source: NCBI BLink).
At2g17880	Chaperone DnaJ-domain superfamily protein
At1g05010	ACO4, EAT1, EFE, ethylene-forming enzyme
At3g29400	ATEXO70E1, EXO70E1, exocyst subunit exo70 family protein E1
At1g66700	PXMT1, S-adenosyl-L-methionine-dependent methyltransferases superfamily protein
At5g39150	RmlC-like cupins superfamily protein
At2g45760	BAL, BAP2, BON association protein 2
At4g23260	CRK18, cysteine-rich RLK (RECEPTOR-like protein kinase) 18
At4g14680	APS3, Pseudouridine synthase/archaeosine transglycosylase-like family protein
At3g49790	Carbohydrate-binding protein
At3g50060	MYB77, myb domain protein 77
At1g51790	Leucine-rich repeat protein kinase family protein
At5g14780	FDH, formate dehydrogenase
At5g22520	unknown protein; BEST Arabidopsis thaliana protein match is: unknown protein (TAIR:AT5G22530.1); Has 14 Blast hits to 14 proteins in 2 species: Archae - 0; Bacteria - 0; Metazoa - 0; Fungi - 0; Plants - 14; Viruses - 0; Other Eukaryotes - 0 (source: NCBI BLink).
At5g05530	RING/U-box superfamily protein
At5g06740	Concanavalin A-like lectin protein kinase family protein
At5g44870	Disease resistance protein (TIR-NBS-LRR class) family
At5g14730	unknown protein; CONTAINS InterPro DOMAIN/s: Protein of unknown function DUF1645 (InterPro:IPR012442); BEST Arabidopsis thaliana protein match is: unknown protein (TAIR:AT3G01513.1); Has 85 Blast hits to 83 proteins in 14 species: Archae - 0; Bacteria - 9; Metazoa - 0; Fungi - 0; Plants - 76; Viruses - 0; Other Eukaryotes - 0 (source: NCBI BLink).
At5g22545	unknown protein; BEST Arabidopsis thaliana protein match is: unknown protein (TAIR:AT5G22530.1); Has 30201 Blast hits to 17322 proteins in 780 species: Archae - 12; Bacteria - 1396; Metazoa - 17338; Fungi - 3422; Plants - 5037; Viruses - 0; Other Eukaryotes - 2996 (source: NCBI BLink).
At5g25920	BEST Arabidopsis thaliana protein match is: Eukaryotic aspartyl protease family protein (TAIR:AT3G29750.1); Has 1807 Blast hits to 1807 proteins in 277 species: Archae - 0; Bacteria - 0; Metazoa - 736; Fungi - 347; Plants - 385; Viruses - 0; Other Eukaryotes - 339 (source: NCBI BLink).
At5g44590	S-adenosyl-L-methionine-dependent methyltransferases superfamily protein
At4g11470	CRK31, cysteine-rich RLK (RECEPTOR-like protein kinase) 31
At2g33710	Integrase-type DNA-binding superfamily protein
At3g13950	unknown protein; BEST Arabidopsis thaliana protein match is: unknown protein (TAIR:AT4G13266.1); Has 339 Blast hits to 265 proteins in 12 species: Archae - 0; Bacteria - 0; Metazoa - 0; Fungi - 0; Plants - 339; Viruses - 0; Other Eukaryotes - 0 (source: NCBI BLink).
At1g25400	unknown protein; BEST Arabidopsis thaliana protein match is: unknown protein (TAIR:AT1G68440.1); Has 21 Blast hits to 21 proteins in 6 species: Archae - 0; Bacteria - 0; Metazoa - 0; Fungi - 0; Plants - 21; Viruses - 0; Other Eukaryotes - 0 (source: NCBI BLink).
At3g50140	Plant protein of unknown function (DUF247)
At3g53280	CYP71B5, cytochrome p450 71b5
At1g64065	Late embryogenesis abundant (LEA) hydroxyproline-rich glycoprotein family
At2g41640	Glycosyltransferase family 61 protein
At1g15670	Galactose oxidase/kelch repeat superfamily protein
At3g57740	Protein kinase superfamily protein
At3g46190	TRAF-like family protein
At1g13100	CYP71B29, cytochrome P450, family 71, subfamily B, polypeptide 29
At1g58410	Disease resistance protein (CC-NBS-LRR class) family
At1g06225	CLE3, CLAVATA3/ESR-RELATED 3
At5g22920	CHY-type/CTCHY-type/RING-type Zinc finger protein
At2g35710	Nucleotide-diphospho-sugar transferases superfamily protein
At3g09405	Pectinacetylesterase family protein
At1g75000	GNS1/SUR4 membrane protein family
At4g30064	LCR61, low-molecular-weight cysteine-rich 61
At1g26420	FAD-binding Berberine family protein
At2g22990	SCPL8, SNG1, sinapoylglucose 1
At3g08970	ATERDJ3A, TMS1, DNAJ heat shock N-terminal domain-containing protein
At1g14640	SWAP (Suppressor-of-White-APricot)/surp domain-containing protein
At4g39660	AGT2, alanine:glyoxylate aminotransferase 2
At4g16600	Nucleotide-diphospho-sugar transferases superfamily protein
At4g14365	XBAT34, XB3 ortholog 4 in Arabidopsis thaliana
At1g30720	FAD-binding Berberine family protein
At3g54625	other RNA
At4g23550	ATWRKY29, WRKY29, WRKY family transcription factor
At1g15125	S-adenosyl-L-methionine-dependent methyltransferases superfamily protein
At4g32480	Protein of unknown function (DUF506)
At5g06490	RING/U-box superfamily protein
At5g39530	Protein of unknown function (DUF1997)
At1g03580	pseudogene, meprin and TRAF homology (MATH) domain protein -related, weak similarity to ubiquitin-specific protease 12 (Arabidopsis thaliana) GI:11993471; contains weak hit to Pfam PF00917: MATH domain
At1g73805	Calmodulin binding protein-like
At1g53440	Leucine-rich repeat transmembrane protein kinase
At5g47910	ATRBOHD, RBOHD, respiratory burst oxidase homologue D
At3g08760	ATSIK, Protein kinase superfamily protein
At3g45960	ATEXLA3, ATEXPL3, ATHEXP BETA 2.3, EXLA3, EXPL3, expansin-like A3
At2g23680	Cold acclimation protein WCOR413 family
At4g15120	VQ motif-containing protein
At3g50470	HR3, MLA10, homolog of RPW8 3
At5g19240	Glycoprotein membrane precursor GPI-anchored
At4g21840	ATMSRB8, MSRB8, methionine sulfoxide reductase B8
At1g72060	serine-type endopeptidase inhibitors
At1g21520	unknown protein; Has 9 Blast hits to 9 proteins in 2 species: Archae - 0; Bacteria - 0; Metazoa - 0; Fungi - 0; Plants - 9; Viruses - 0; Other Eukaryotes - 0 (source: NCBI BLink).
At2g31230	ATERF15, ERF15, ethylene-responsive element binding factor 15
At5g41080	PLC-like phosphodiesterases superfamily protein

## Sheet: Core set up GOs
Supplemental Dataset 3: Shared DEGs between WCS417, flg22417, flg22Pa and chitin datasets shown in Figure 2B (Shared DEGs between WCS417, flg22417, flg22Pa and chitin treatments)
See SHEET1 for core set of up-regulated genes , SHEET2 for GO terms related with core set of up-regulated genes, SHEET3 for core set of down-regulated genes, SHEET4 for GO terms related with core set of down-regulated genes
GO Term	Description	P-value
GO:0006950	response to stress	4.58e-80
GO:0050896	response to stimulus	2.44e-77
GO:0006952	defense response	1.42e-74
GO:0010200	response to chitin	4.64e-53
GO:0010243	response to organonitrogen compound	1.54e-51
GO:1901700	response to oxygen-containing compound	1.98e-46
GO:0042221	response to chemical	4.13e-43
GO:1901698	response to nitrogen compound	6.91e-42
GO:0051707	response to other organism	1.4e-40
GO:0043207	response to external biotic stimulus	1.4e-40
GO:0009607	response to biotic stimulus	1.59e-40
GO:0009605	response to external stimulus	8.79e-40
GO:0010033	response to organic substance	1.8e-35
GO:0098542	defense response to other organism	6.38e-32
GO:0009719	response to endogenous stimulus	7.65e-31
GO:0051704	multi-organism process	1.44e-28
GO:0009617	response to bacterium	1.91e-27
GO:0001101	response to acid chemical	1.23e-24
GO:0051716	cellular response to stimulus	2.98e-22
GO:0002376	immune system process	5.87e-22
GO:0009620	response to fungus	2.26e-21
GO:0042742	defense response to bacterium	9.42e-20
GO:0045087	innate immune response	7.42e-19
GO:0036294	cellular response to decreased oxygen levels	1.46e-18
GO:0071453	cellular response to oxygen levels	1.46e-18
GO:0006955	immune response	3.56e-18
GO:0070887	cellular response to chemical stimulus	4.98e-18
GO:0071456	cellular response to hypoxia	7.73e-18
GO:0050832	defense response to fungus	1.1e-16
GO:0009628	response to abiotic stimulus	2.02e-16
GO:0009611	response to wounding	4.7e-16
GO:0006979	response to oxidative stress	1.64e-15
GO:0036293	response to decreased oxygen levels	5.3e-15
GO:0001666	response to hypoxia	6.17e-15
GO:0070482	response to oxygen levels	7.83e-15
GO:0006468	protein phosphorylation	1.19e-12
GO:0009725	response to hormone	5.34e-12
GO:0009751	response to salicylic acid	6.58e-12
GO:0007154	cell communication	1.06e-11
GO:0033554	cellular response to stress	2.19e-11
GO:0009723	response to ethylene	2.21e-11
GO:0031347	regulation of defense response	5.14e-11
GO:0071495	cellular response to endogenous stimulus	1.17e-10
GO:0007165	signal transduction	5.25e-10
GO:0032870	cellular response to hormone stimulus	7.69e-10
GO:0016310	phosphorylation	8.74e-10
GO:0080134	regulation of response to stress	1.08e-09
GO:0014070	response to organic cyclic compound	1.55e-09
GO:0010035	response to inorganic substance	2.77e-09
GO:0044700	single organism signaling	3.16e-09
GO:0023052	signaling	3.33e-09
GO:0048583	regulation of response to stimulus	1.09e-08
GO:0016265	death	1.6e-08
GO:0008219	cell death	1.6e-08
GO:0012501	programmed cell death	3.79e-08
GO:0071369	cellular response to ethylene stimulus	4.83e-08
GO:0009814	defense response	5.19e-08
GO:0071310	cellular response to organic substance	6.5e-08
GO:0009404	toxin metabolic process	8.74e-08
GO:0071229	cellular response to acid chemical	2e-07
GO:0019748	secondary metabolic process	2.05e-07
GO:0042430	indole-containing compound metabolic process	2.83e-07
GO:0044763	single-organism cellular process	4.64e-07
GO:0009755	hormone-mediated signaling pathway	1.1e-06
GO:0009753	response to jasmonic acid	1.23e-06
GO:0009626	plant-type hypersensitive response	1.89e-06
GO:1901701	cellular response to oxygen-containing compound	1.95e-06
GO:0034050	host programmed cell death induced by symbiont	2.46e-06
GO:0009646	response to absence of light	2.55e-06
GO:0065007	biological regulation	5.97e-06
GO:0009873	ethylene-activated signaling pathway	6.69e-06
GO:0002682	regulation of immune system process	6.95e-06
GO:0033993	response to lipid	8.45e-06
GO:0097305	response to alcohol	1.06e-05
GO:1901565	organonitrogen compound catabolic process	1.58e-05
GO:0009737	response to abscisic acid	1.6e-05
GO:0000302	response to reactive oxygen species	1.71e-05
GO:0006970	response to osmotic stress	4.98e-05
GO:0050794	regulation of cellular process	5.42e-05
GO:0009651	response to salt stress	7.44e-05
GO:0050789	regulation of biological process	0.00011
GO:0010337	regulation of salicylic acid metabolic process	0.000156
GO:0000160	phosphorelay signal transduction system	0.000158
GO:0007568	aging	0.000316
GO:0042343	indole glucosinolate metabolic process	0.00036
GO:0050776	regulation of immune response	0.000366
GO:0006796	phosphate-containing compound metabolic process	0.000506
GO:0006464	cellular protein modification process	0.000616
GO:0036211	protein modification process	0.000616
GO:0006032	chitin catabolic process	0.00069
GO:1901072	glucosamine-containing compound catabolic process	0.00069
GO:0006030	chitin metabolic process	0.00069
GO:0046348	amino sugar catabolic process	0.00069
GO:0006026	aminoglycan catabolic process	0.00069
GO:0042435	indole-containing compound biosynthetic process	0.000727
GO:0045088	regulation of innate immune response	0.000872
GO:0009407	toxin catabolic process	0.000939
GO:0090487	secondary metabolite catabolic process	0.000939
GO:0031349	positive regulation of defense response	0.0013
GO:0006793	phosphorus metabolic process	0.00133
GO:0048584	positive regulation of response to stimulus	0.00134
GO:0009415	response to water	0.0014
GO:0044699	single-organism process	0.00162
GO:1901071	glucosamine-containing compound metabolic process	0.00184
GO:0002252	immune effector process	0.00196
GO:0042542	response to hydrogen peroxide	0.00196
GO:0009414	response to water deprivation	0.00224
GO:0044712	single-organism catabolic process	0.00401
GO:0009817	defense response to fungus	0.00523
GO:0043617	cellular response to sucrose starvation	0.00739
GO:0071215	cellular response to abscisic acid stimulus	0.00793
GO:0009642	response to light intensity	0.00873
GO:0010120	camalexin biosynthetic process	0.00969
GO:0052317	camalexin metabolic process	0.00969
GO:0006749	glutathione metabolic process	0.0104
GO:0010150	leaf senescence	0.0105
GO:0006022	aminoglycan metabolic process	0.0131
GO:0006790	sulfur compound metabolic process	0.0132
GO:0080167	response to karrikin	0.0174
GO:0010260	organ senescence	0.0209
GO:0035556	intracellular signal transduction	0.0231
GO:0010193	response to ozone	0.0252
GO:0052542	defense response by callose deposition	0.0262
GO:0052314	phytoalexin metabolic process	0.0293
GO:0046217	indole phytoalexin metabolic process	0.0293
GO:0052315	phytoalexin biosynthetic process	0.0293
GO:0009403	toxin biosynthetic process	0.0293
GO:0009700	indole phytoalexin biosynthetic process	0.0293
GO:1901136	carbohydrate derivative catabolic process	0.0429
GO:0071395	cellular response to jasmonic acid stimulus	0.044

## Sheet: Core set genes down
Supplemental Dataset 3: Shared DEGs between WCS417, flg22417, flg22Pa and chitin datasets shown in Figure 2B (Shared DEGs between WCS417, flg22417, flg22Pa and chitin treatments)
See SHEET1 for core set of up-regulated genes , SHEET2 for GO terms related with core set of up-regulated genes, SHEET3 for core set of down-regulated genes, SHEET4 for GO terms related with core set of down-regulated genes
AGI_code	Description
At3g20940	CYP705A30, cytochrome P450, family 705, subfamily A, polypeptide 30
At1g16410	BUS1, CYP79F1, SPS1, cytochrome p450 79f1
At1g14520	MIOX1, myo-inositol oxygenase 1
At5g48000	CYP708 A2, CYP708A2, THAH, THAH1, cytochrome P450, family 708, subfamily A, polypeptide 2
At5g17450	Heavy metal transport/detoxification superfamily protein
At1g46480	WOX4, WUSCHEL related homeobox 4
At4g04745	unknown protein; BEST Arabidopsis thaliana protein match is: unknown protein (TAIR:AT4G21902.1); Has 32 Blast hits to 32 proteins in 9 species: Archae - 0; Bacteria - 0; Metazoa - 0; Fungi - 0; Plants - 32; Viruses - 0; Other Eukaryotes - 0 (source: NCBI BLink).
At3g52720	ACA1, ATACA1, CAH1, alpha carbonic anhydrase 1
At5g46115	unknown protein; Has 30201 Blast hits to 17322 proteins in 780 species: Archae - 12; Bacteria - 1396; Metazoa - 17338; Fungi - 3422; Plants - 5037; Viruses - 0; Other Eukaryotes - 2996 (source: NCBI BLink).
At5g15410	ATCNGC2, CNGC2, DND1, Cyclic nucleotide-regulated ion channel family protein
At1g01420	UGT72B3, UDP-glucosyl transferase 72B3
At2g38760	ANN3, ANNAT3, annexin 3
At5g60490	FLA12, FASCICLIN-like arabinogalactan-protein 12
At4g22200	AKT2, AKT2/3, AKT3, KT2/3, potassium transport 2/3
At1g64390	AtGH9C2, GH9C2, glycosyl hydrolase 9C2
At3g20087	CYP705A17P, a cytochrome P450 pseudogene
At1g01700	ATROPGEF2, ROPGEF2, RHO guanyl-nucleotide exchange factor 2
At5g18220	O-Glycosyl hydrolases family 17 protein
At3g47710	BHLH161, BNQ3, BANQUO 3
At1g77200	Integrase-type DNA-binding superfamily protein
At5g58780	Undecaprenyl pyrophosphate synthetase family protein
At4g03292	Polynucleotidyl transferase, ribonuclease H-like superfamily protein
At2g26690	Major facilitator superfamily protein
At5g16530	PIN5, Auxin efflux carrier family protein
At4g23493	unknown protein; Has 30201 Blast hits to 17322 proteins in 780 species: Archae - 12; Bacteria - 1396; Metazoa - 17338; Fungi - 3422; Plants - 5037; Viruses - 0; Other Eukaryotes - 2996 (source: NCBI BLink).
At1g30515	unknown protein; FUNCTIONS IN: molecular_function unknown; INVOLVED IN: biological_process unknown; LOCATED IN: endomembrane system; EXPRESSED IN: 16 plant structures; EXPRESSED DURING: 6 growth stages; BEST Arabidopsis thaliana protein match is: unknown protein (TAIR:AT4G21740.1); Has 20 Blast hits to 20 proteins in 4 species: Archae - 0; Bacteria - 0; Metazoa - 0; Fungi - 0; Plants - 20; Viruse…
At5g51520	Plant invertase/pectin methylesterase inhibitor superfamily protein
At4g38770	ATPRP4, PRP4, proline-rich protein 4
At3g19430	late embryogenesis abundant protein-related / LEA protein-related
At1g64380	Integrase-type DNA-binding superfamily protein
At5g65800	ACS5, ATACS5, CIN5, ETO2, ACC synthase 5
At4g37750	ANT, CKC, CKC1, DRG, Integrase-type DNA-binding superfamily protein
At3g19370	Plant protein of unknown function (DUF869)
At4g39410	ATWRKY13, WRKY13, WRKY DNA-binding protein 13
At2g43890	Pectin lyase-like superfamily protein
At3g54820	PIP2;5, PIP2D, plasma membrane intrinsic protein 2;5
At3g51220	Plant protein of unknown function (DUF827)
At4g36570	ATRL3, RL3, RAD-like 3
At3g45710	Major facilitator superfamily protein
At3g54390	sequence-specific DNA binding transcription factors
At5g66815	unknown protein; FUNCTIONS IN: molecular_function unknown; INVOLVED IN: biological_process unknown; LOCATED IN: endomembrane system; EXPRESSED IN: root; Has 30201 Blast hits to 17322 proteins in 780 species: Archae - 12; Bacteria - 1396; Metazoa - 17338; Fungi - 3422; Plants - 5037; Viruses - 0; Other Eukaryotes - 2996 (source: NCBI BLink).
At4g22730	Leucine-rich repeat protein kinase family protein
At1g76800	Vacuolar iron transporter (VIT) family protein
At4g30650	Low temperature and salt responsive protein family
At2g33620	AT hook motif DNA-binding family protein
At1g05530	UGT2, UGT75B2, UDP-glucosyl transferase 75B2
At4g36360	BGAL3, beta-galactosidase 3
At4g33120	S-adenosyl-L-methionine-dependent methyltransferases superfamily protein
At4g00430	PIP1;4, PIP1E, TMP-C, plasma membrane intrinsic protein 1;4
At5g42146	unknown protein; Has 98 Blast hits to 98 proteins in 12 species: Archae - 0; Bacteria - 0; Metazoa - 0; Fungi - 0; Plants - 98; Viruses - 0; Other Eukaryotes - 0 (source: NCBI BLink).
At5g26290	TRAF-like family protein
At4g25250	Plant invertase/pectin methylesterase inhibitor superfamily protein
At5g52790	CBS domain-containing protein with a domain of unknown function (DUF21)
At1g26540	Agenet domain-containing protein
At5g02890	HXXXD-type acyl-transferase family protein
At5g17700	MATE efflux family protein
At2g46480	GAUT2, LGT2, galacturonosyltransferase 2
At1g77520	O-methyltransferase family protein
At5g21482	ATCKX5, CKX7, cytokinin oxidase 7
At3g14810	MSL5, mechanosensitive channel of small conductance-like 5
At2g22920	SCPL12, serine carboxypeptidase-like 12
At5g42590	CYP71A16, cytochrome P450, family 71, subfamily A, polypeptide 16
At2g27535	ribosomal protein L10A family protein
At1g49370	pseudogene, similar to OSJNBa0072F16.8, blastp match of 42% identity and 6.6e-73 P-value to GP|21739229|emb|CAD40984.1||AL606460 OSJNBa0072F16.8 {Oryza sativa (japonica cultivar-group)}
At3g57010	Calcium-dependent phosphotriesterase superfamily protein
At5g38000	Zinc-binding dehydrogenase family protein
At2g38170	ATCAX1, CAX1, RCI4, cation exchanger 1
At2g17590	Cysteine/Histidine-rich C1 domain family protein
At5g04390	C2H2-type zinc finger family protein
At4g37800	XTH7, xyloglucan endotransglucosylase/hydrolase 7
At3g54830	Transmembrane amino acid transporter family protein
At2g17300	unknown protein; FUNCTIONS IN: molecular_function unknown; INVOLVED IN: biological_process unknown; LOCATED IN: chloroplast; EXPRESSED IN: 20 plant structures; EXPRESSED DURING: 13 growth stages; BEST Arabidopsis thaliana protein match is: unknown protein (TAIR:AT4G35320.1); Has 42 Blast hits to 42 proteins in 10 species: Archae - 0; Bacteria - 0; Metazoa - 0; Fungi - 0; Plants - 42; Viruses - 0;…
At5g37990	S-adenosyl-L-methionine-dependent methyltransferases superfamily protein
At3g20140	CYP705A23, cytochrome P450, family 705, subfamily A, polypeptide 23
At2g35859	Potential natural antisense gene, locus overlaps with AT2G35860
At4g00670	Remorin family protein
At5g42500	Disease resistance-responsive (dirigent-like protein) family protein
At1g70370	PG2, polygalacturonase 2
At5g01790	unknown protein; FUNCTIONS IN: molecular_function unknown; INVOLVED IN: biological_process unknown; LOCATED IN: chloroplast; EXPRESSED IN: 19 plant structures; EXPRESSED DURING: 13 growth stages; Has 121 Blast hits to 121 proteins in 12 species: Archae - 0; Bacteria - 0; Metazoa - 0; Fungi - 0; Plants - 121; Viruses - 0; Other Eukaryotes - 0 (source: NCBI BLink).
At4g34900	ATXDH2, XDH2, xanthine dehydrogenase 2
At3g29780	RALFL27, ralf-like 27
At3g28100	nodulin MtN21 /EamA-like transporter family protein
At3g04010	O-Glycosyl hydrolases family 17 protein
At4g02290	AtGH9B13, GH9B13, glycosyl hydrolase 9B13
At4g17760	damaged DNA binding;exodeoxyribonuclease IIIs
At3g21620	ERD (early-responsive to dehydration stress) family protein
At5g38030	MATE efflux family protein
At4g31650	Transcriptional factor B3 family protein
At3g32040	Terpenoid synthases superfamily protein
At5g38020	S-adenosyl-L-methionine-dependent methyltransferases superfamily protein
At5g60890	ATMYB34, ATR1, MYB34, myb domain protein 34
At5g48010	THAS, THAS1, thalianol synthase 1
At2g46970	PIL1, phytochrome interacting factor 3-like 1
At2g28950	ATEXP6, ATEXPA6, ATHEXP ALPHA 1.8, EXPA6, expansin A6
At1g05650	Pectin lyase-like superfamily protein
At5g01170	Protein of unknown function (DUF740)
At5g23840	MD-2-related lipid recognition domain-containing protein
At4g25480	ATCBF3, CBF3, DREB1A, dehydration response element B1A
At3g57500	unknown protein; BEST Arabidopsis thaliana protein match is: unknown protein (TAIR:AT2G26520.1); Has 51 Blast hits to 51 proteins in 11 species: Archae - 0; Bacteria - 1; Metazoa - 0; Fungi - 0; Plants - 50; Viruses - 0; Other Eukaryotes - 0 (source: NCBI BLink).
At1g01900	ATSBT1.1, SBTI1.1, subtilase family protein
At2g18328	ATRL4, RL4, RAD-like 4
At3g46880	unknown protein; FUNCTIONS IN: molecular_function unknown; INVOLVED IN: biological_process unknown; LOCATED IN: chloroplast; EXPRESSED IN: 14 plant structures; EXPRESSED DURING: 9 growth stages; BEST Arabidopsis thaliana protein match is: unknown protein (TAIR:AT5G59080.1); Has 51 Blast hits to 51 proteins in 8 species: Archae - 0; Bacteria - 0; Metazoa - 0; Fungi - 0; Plants - 51; Viruses - 0; O…
At1g77870	MUB5, membrane-anchored ubiquitin-fold protein 5 precursor
At5g25020	Protein of unknown function (DUF1336)
At1g18250	ATLP-1, Pathogenesis-related thaumatin superfamily protein
At1g58170	Disease resistance-responsive (dirigent-like protein) family protein
At1g76790	O-methyltransferase family protein
At1g51440	alpha/beta-Hydrolases superfamily protein
At4g10370	Cysteine/Histidine-rich C1 domain family protein
At1g68360	C2H2 and C2HC zinc fingers superfamily protein
At3g59710	NAD(P)-binding Rossmann-fold superfamily protein
At2g38460	ATIREG1, FPN1, IREG1, iron regulated 1
At1g33670	Leucine-rich repeat (LRR) family protein
At1g08440	Aluminium activated malate transporter family protein
At1g70890	MLP43, MLP-like protein 43
At5g65340	Protein of unknown function, DUF617
At1g35910	Haloacid dehalogenase-like hydrolase (HAD) superfamily protein
At1g70860	Polyketide cyclase/dehydrase and lipid transport superfamily protein
At3g57540	Remorin family protein
At1g11700	Protein of unknown function, DUF584
At1g67195	MIR414, MIR414 (MICRORNA 414)
At3g08500	AtMYB83, MYB83, myb domain protein 83
At1g58037	Cysteine/Histidine-rich C1 domain family protein
At2g38920	SPX (SYG1/Pho81/XPR1) domain-containing protein / zinc finger (C3HC4-type RING finger) protein-related
At1g25422	unknown protein; FUNCTIONS IN: molecular_function unknown; INVOLVED IN: biological_process unknown; LOCATED IN: cellular_component unknown; BEST Arabidopsis thaliana protein match is: unknown protein (TAIR:AT1G68500.1); Has 16 Blast hits to 16 proteins in 6 species: Archae - 0; Bacteria - 0; Metazoa - 0; Fungi - 0; Plants - 16; Viruses - 0; Other Eukaryotes - 0 (source: NCBI BLink).
At4g37850	basic helix-loop-helix (bHLH) DNA-binding superfamily protein
At4g22610	Bifunctional inhibitor/lipid-transfer protein/seed storage 2S albumin superfamily protein
At3g02885	GASA5, GAST1 protein homolog 5
At2g23840	HNH endonuclease
At5g60650	unknown protein; FUNCTIONS IN: molecular_function unknown; INVOLVED IN: biological_process unknown; LOCATED IN: endomembrane system; BEST Arabidopsis thaliana protein match is: unknown protein (TAIR:AT2G28410.1); Has 1807 Blast hits to 1807 proteins in 277 species: Archae - 0; Bacteria - 0; Metazoa - 736; Fungi - 347; Plants - 385; Viruses - 0; Other Eukaryotes - 339 (source: NCBI BLink).
At1g01190	CYP78A8, cytochrome P450, family 78, subfamily A, polypeptide 8
At5g48740	Leucine-rich repeat protein kinase family protein
At5g54790	unknown protein; BEST Arabidopsis thaliana protein match is: unknown protein (TAIR:AT1G50930.1); Has 53 Blast hits to 53 proteins in 10 species: Archae - 0; Bacteria - 0; Metazoa - 0; Fungi - 0; Plants - 53; Viruses - 0; Other Eukaryotes - 0 (source: NCBI BLink).
At4g12270	Copper amine oxidase family protein
At5g52310	COR78, LTI140, LTI78, RD29A, low-temperature-responsive protein 78 (LTI78) / desiccation-responsive protein 29A (RD29A)
At1g28130	GH3.17, Auxin-responsive GH3 family protein
At1g55265	Protein of unknown function, DUF538
At2g20724	pseudogene of unknown protein
At4g39000	AtGH9B17, GH9B17, glycosyl hydrolase 9B17
At2g34490	CYP710A2, cytochrome P450, family 710, subfamily A, polypeptide 2
At5g61290	Flavin-binding monooxygenase family protein
At1g52290	Protein kinase superfamily protein
At1g63600	Receptor-like protein kinase-related family protein
At2g21400	SRS3, SHI-related sequence3
At4g23070	ATRBL7, RBL7, RHOMBOID-like protein 7
At3g15250	unknown protein; BEST Arabidopsis thaliana protein match is: unknown protein (TAIR:AT1G53163.1); Has 409 Blast hits to 218 proteins in 63 species: Archae - 0; Bacteria - 22; Metazoa - 178; Fungi - 77; Plants - 38; Viruses - 1; Other Eukaryotes - 93 (source: NCBI BLink).
At3g13840	GRAS family transcription factor
At2g31380	STH, salt tolerance homologue
At2g03370	Glycosyltransferase family 61 protein
At5g55250	IAMT1, IAA carboxylmethyltransferase 1
At1g68795	CLE12, CLAVATA3/ESR-RELATED 12
At1g73630	EF hand calcium-binding protein family
At5g11110	ATSPS2F, KNS2, SPS1, SPS2F, sucrose phosphate synthase 2F
At5g47950	HXXXD-type acyl-transferase family protein
At2g28140	Protein of unknown function (DUF1635)
At2g03090	ATEXP15, ATEXPA15, ATHEXP ALPHA 1.3, EXP15, EXPA15, expansin A15
At1g61930	Protein of unknown function, DUF584
At2g28410	unknown protein; Has 18 Blast hits to 18 proteins in 5 species: Archae - 0; Bacteria - 0; Metazoa - 0; Fungi - 0; Plants - 18; Viruses - 0; Other Eukaryotes - 0 (source: NCBI BLink).
At3g61250	AtMYB17, MYB17, myb domain protein 17
At3g01900	CYP94B2, cytochrome P450, family 94, subfamily B, polypeptide 2
At3g60280	UCC3, uclacyanin 3
At2g25680	MOT1, molybdate transporter 1
At5g03680	PTL, Duplicated homeodomain-like superfamily protein
At2g27550	ATC, centroradialis
At1g18075	MIR159, MIR159B, MIR159/MIR159B; miRNA
At2g20750	ATEXPB1, ATHEXP BETA 1.5, EXPB1, expansin B1
At5g24660	LSU2, response to low sulfur 2
At1g57590	Pectinacetylesterase family protein
At3g03910	GDH3, glutamate dehydrogenase 3
At3g59850	Pectin lyase-like superfamily protein
At1g71690	Protein of unknown function (DUF579)
At2g23630	sks16, SKU5 similar 16
At5g26670	Pectinacetylesterase family protein
At5g37980	Zinc-binding dehydrogenase family protein
At3g21560	UGT84A2, UDP-Glycosyltransferase superfamily protein
At4g03070	AOP, AOP1, AOP1.1, 2-oxoglutarate (2OG) and Fe(II)-dependent oxygenase superfamily protein
At2g19900	ATNADP-ME1, NADP-ME1, NADP-malic enzyme 1
At1g26920	unknown protein; BEST Arabidopsis thaliana protein match is: unknown protein (TAIR:AT1G69760.1); Has 47 Blast hits to 47 proteins in 13 species: Archae - 0; Bacteria - 0; Metazoa - 0; Fungi - 7; Plants - 34; Viruses - 0; Other Eukaryotes - 6 (source: NCBI BLink).
At5g57540	AtXTH13, XTH13, xyloglucan endotransglucosylase/hydrolase 13
At1g53130	GRI, Stigma-specific Stig1 family protein
At1g05660	Pectin lyase-like superfamily protein
At1g75620	glyoxal oxidase-related protein
At2g43870	Pectin lyase-like superfamily protein
At2g22190	Haloacid dehalogenase-like hydrolase (HAD) superfamily protein
At5g62330	BEST Arabidopsis thaliana protein match is: Plant invertase/pectin methylesterase inhibitor superfamily protein (TAIR:AT5G62340.1); Has 9 Blast hits to 9 proteins in 2 species: Archae - 0; Bacteria - 0; Metazoa - 0; Fungi - 0; Plants - 9; Viruses - 0; Other Eukaryotes - 0 (source: NCBI BLink).
At5g45820	CIPK20, PKS18, SnRK3.6, CBL-interacting protein kinase 20
At1g62560	FMO GS-OX3, flavin-monooxygenase glucosinolate S-oxygenase 3
At5g19040	ATIPT5, IPT5, isopentenyltransferase 5
At1g05280	Protein of unknown function (DUF604)
At4g17340	DELTA-TIP2, TIP2;2, tonoplast intrinsic protein 2;2
At4g04750	Major facilitator superfamily protein
At3g28130	nodulin MtN21 /EamA-like transporter family protein
At2g34850	MEE25, NAD(P)-binding Rossmann-fold superfamily protein
At2g36570	Leucine-rich repeat protein kinase family protein
At4g37810	unknown protein; FUNCTIONS IN: molecular_function unknown; INVOLVED IN: biological_process unknown; LOCATED IN: endomembrane system; BEST Arabidopsis thaliana protein match is: unknown protein (TAIR:AT5G10310.1); Has 149 Blast hits to 149 proteins in 15 species: Archae - 0; Bacteria - 0; Metazoa - 0; Fungi - 0; Plants - 149; Viruses - 0; Other Eukaryotes - 0 (source: NCBI BLink).
At2g39700	ATEXP4, ATEXPA4, ATHEXP ALPHA 1.6, EXPA4, expansin A4
At5g38100	S-adenosyl-L-methionine-dependent methyltransferases superfamily protein
At5g06510	NF-YA10, nuclear factor Y, subunit A10
At4g09500	UDP-Glycosyltransferase superfamily protein
At4g34510	KCS17, 3-ketoacyl-CoA synthase 17
At5g10130	Pollen Ole e 1 allergen and extensin family protein
At4g34760	SAUR-like auxin-responsive protein family
At5g26790	unknown protein; BEST Arabidopsis thaliana protein match is: unknown protein (TAIR:AT1G06475.1); Has 30201 Blast hits to 17322 proteins in 780 species: Archae - 12; Bacteria - 1396; Metazoa - 17338; Fungi - 3422; Plants - 5037; Viruses - 0; Other Eukaryotes - 2996 (source: NCBI BLink).
At3g23290	LSH4, Protein of unknown function (DUF640)
At3g23360	Protein phosphatase 2C family protein
At1g68710	ATPase E1-E2 type family protein / haloacid dehalogenase-like hydrolase family protein
At3g26570	ORF02, PHT2;1, phosphate transporter 2;1
At1g79130	SAUR-like auxin-responsive protein family
At5g05270	Chalcone-flavanone isomerase family protein
At5g57685	ATGDU3, GDU3, LSB1, glutamine dumper 3
At4g00165	Bifunctional inhibitor/lipid-transfer protein/seed storage 2S albumin superfamily protein
At3g29250	NAD(P)-binding Rossmann-fold superfamily protein
At5g53830	VQ motif-containing protein
At3g57780	BEST Arabidopsis thaliana protein match is: nucleolar protein gar2-related (TAIR:AT2G42320.2); Has 3163 Blast hits to 2460 proteins in 357 species: Archae - 16; Bacteria - 291; Metazoa - 841; Fungi - 335; Plants - 248; Viruses - 72; Other Eukaryotes - 1360 (source: NCBI BLink).
At5g38700	unknown protein; FUNCTIONS IN: molecular_function unknown; INVOLVED IN: biological_process unknown; LOCATED IN: mitochondrion; EXPRESSED IN: 10 plant structures; EXPRESSED DURING: LP.04 four leaves visible, LP.10 ten leaves visible, petal differentiation and expansion stage, LP.08 eight leaves visible, LP.12 twelve leaves visible; BEST Arabidopsis thaliana protein match is: unknown protein (TAIR:…
At5g38010	UDP-Glycosyltransferase superfamily protein
At4g28250	ATEXPB3, ATHEXP BETA 1.6, EXPB3, expansin B3
At3g25700	Eukaryotic aspartyl protease family protein
At5g01330	PDC3, pyruvate decarboxylase-3
At3g58990	IPMI1, isopropylmalate isomerase 1
At3g60700	Protein of unknown function (DUF1163)
At1g62940	ACOS5, acyl-CoA synthetase 5
At1g10530	unknown protein; FUNCTIONS IN: molecular_function unknown; INVOLVED IN: N-terminal protein myristoylation; BEST Arabidopsis thaliana protein match is: unknown protein (TAIR:AT1G60010.1); Has 143 Blast hits to 143 proteins in 14 species: Archae - 0; Bacteria - 0; Metazoa - 0; Fungi - 0; Plants - 143; Viruses - 0; Other Eukaryotes - 0 (source: NCBI BLink).
At4g34750	SAUR-like auxin-responsive protein family
At3g27884	other RNA
At3g32030	Terpenoid cyclases/Protein prenyltransferases superfamily protein
At1g48070	Thioredoxin superfamily protein
At2g37460	nodulin MtN21 /EamA-like transporter family protein
At1g50720	Stigma-specific Stig1 family protein
At5g45650	subtilase family protein
At1g78206	MIR775A, MIR775a; miRNA
At3g61920	unknown protein; FUNCTIONS IN: molecular_function unknown; INVOLVED IN: N-terminal protein myristoylation; LOCATED IN: cellular_component unknown; EXPRESSED IN: shoot, hypocotyl, root, egg cell; BEST Arabidopsis thaliana protein match is: unknown protein (TAIR:AT1G64700.1); Has 77 Blast hits to 77 proteins in 8 species: Archae - 0; Bacteria - 0; Metazoa - 0; Fungi - 0; Plants - 77; Viruses - 0; O…
At4g36830	HOS3-1, GNS1/SUR4 membrane protein family
At3g54600	Class I glutamine amidotransferase-like superfamily protein
At4g35720	Arabidopsis protein of unknown function (DUF241)
At1g20990	Cysteine/Histidine-rich C1 domain family protein
At1g77110	PIN6, Auxin efflux carrier family protein
At3g14370	WAG2, Protein kinase superfamily protein
At5g59760	Protein of unknown function (DUF1635)
At2g32990	AtGH9B8, GH9B8, glycosyl hydrolase 9B8
At1g78370	ATGSTU20, GSTU20, glutathione S-transferase TAU 20
At3g25655	IDL1, inflorescence deficient in abscission (IDA)-like 1
At1g61840	Cysteine/Histidine-rich C1 domain family protein
At1g21810	Plant protein of unknown function (DUF869)
At5g66460	Glycosyl hydrolase superfamily protein
At1g61580	ARP2, RPL3B, R-protein L3 B
At1g76210	Arabidopsis protein of unknown function (DUF241)
At2g01610	Plant invertase/pectin methylesterase inhibitor superfamily protein
At3g03190	ATGSTF11, ATGSTF6, GSTF11, glutathione S-transferase F11
At3g20160	Terpenoid synthases superfamily protein
At1g23110	unknown protein; FUNCTIONS IN: molecular_function unknown; LOCATED IN: chloroplast; BEST Arabidopsis thaliana protein match is: unknown protein (TAIR:AT1G70900.1); Has 59 Blast hits to 59 proteins in 15 species: Archae - 0; Bacteria - 0; Metazoa - 0; Fungi - 0; Plants - 59; Viruses - 0; Other Eukaryotes - 0 (source: NCBI BLink).
At5g57050	ABI2, AtABI2, Protein phosphatase 2C family protein
At4g35320	unknown protein; BEST Arabidopsis thaliana protein match is: unknown protein (TAIR:AT2G17300.1); Has 30201 Blast hits to 17322 proteins in 780 species: Archae - 12; Bacteria - 1396; Metazoa - 17338; Fungi - 3422; Plants - 5037; Viruses - 0; Other Eukaryotes - 2996 (source: NCBI BLink).
At1g71015	unknown protein; BEST Arabidopsis thaliana protein match is: unknown protein (TAIR:AT2G01340.1); Has 85 Blast hits to 85 proteins in 12 species: Archae - 0; Bacteria - 0; Metazoa - 0; Fungi - 0; Plants - 85; Viruses - 0; Other Eukaryotes - 0 (source: NCBI BLink).
At4g39320	microtubule-associated protein-related
At4g32980	ATH1, homeobox gene 1
At5g36140	CYP716A2, cytochrome P450, family 716, subfamily A, polypeptide 2
At2g40480	Plant protein of unknown function (DUF827)
At1g53830	ATPME2, PME2, pectin methylesterase 2
At5g03190	CPUORF47, conserved peptide upstream open reading frame 47
At2g31920	Plant protein of unknown function (DUF936)
At3g25130	unknown protein; FUNCTIONS IN: molecular_function unknown; INVOLVED IN: biological_process unknown; LOCATED IN: plasma membrane; EXPRESSED IN: 17 plant structures; EXPRESSED DURING: 9 growth stages; Has 3885 Blast hits to 2658 proteins in 280 species: Archae - 12; Bacteria - 208; Metazoa - 970; Fungi - 222; Plants - 148; Viruses - 11; Other Eukaryotes - 2314 (source: NCBI BLink).
At3g55120	A11, CFI, TT5, Chalcone-flavanone isomerase family protein
At4g33790	CER4, FAR3, G7, Jojoba acyl CoA reductase-related male sterility protein
At5g42580	CYP705A12, cytochrome P450, family 705, subfamily A, polypeptide 12
At4g30290	ATXTH19, XTH19, xyloglucan endotransglucosylase/hydrolase 19
At4g01060	CPL3, ETC3, CAPRICE-like MYB3
At3g20850	proline-rich family protein
At1g03820	unknown protein; FUNCTIONS IN: molecular_function unknown; INVOLVED IN: biological_process unknown; LOCATED IN: endomembrane system; EXPRESSED IN: 21 plant structures; EXPRESSED DURING: 13 growth stages; Has 1345 Blast hits to 1122 proteins in 102 species: Archae - 2; Bacteria - 28; Metazoa - 28; Fungi - 30; Plants - 109; Viruses - 0; Other Eukaryotes - 1148 (source: NCBI BLink).
At5g02330	Cysteine/Histidine-rich C1 domain family protein
At1g13430	ATST4C, ST4C, sulfotransferase 4C
At1g53708	RTFL9, ROTUNDIFOLIA like 9
At2g19780	Leucine-rich repeat (LRR) family protein
At4g37160	sks15, SKU5 similar 15
At4g12360	Bifunctional inhibitor/lipid-transfer protein/seed storage 2S albumin superfamily protein
At3g06460	GNS1/SUR4 membrane protein family
At3g49190	O-acyltransferase (WSD1-like) family protein
At2g24010	scpl23, serine carboxypeptidase-like 23
At2g38750	ANNAT4, annexin 4
At3g44990	ATXTR8, XTH31, XTR8, xyloglucan endo-transglycosylase-related 8
At4g00880	SAUR-like auxin-responsive protein family
At4g21780	unknown protein; Has 30201 Blast hits to 17322 proteins in 780 species: Archae - 12; Bacteria - 1396; Metazoa - 17338; Fungi - 3422; Plants - 5037; Viruses - 0; Other Eukaryotes - 2996 (source: NCBI BLink).
At3g29630	UDP-Glycosyltransferase superfamily protein
At5g26080	proline-rich family protein
At2g29650	ANTR1, PHT4;1, phosphate transporter 4;1
At1g45035	transposable element gene
At2g43290	MSS3, Calcium-binding EF-hand family protein
At3g56275	pseudogene of unknown protein
At1g65860	FMO GS-OX1, flavin-monooxygenase glucosinolate S-oxygenase 1
At3g15460	Ribosomal RNA processing Brix domain protein
At5g13930	ATCHS, CHS, TT4, Chalcone and stilbene synthase family protein
At5g03840	TFL-1, TFL1, PEBP (phosphatidylethanolamine-binding protein) family protein
At1g09540	ATMYB61, MYB61, myb domain protein 61
At5g62420	NAD(P)-linked oxidoreductase superfamily protein
At5g03760	ATCSLA09, ATCSLA9, CSLA09, CSLA9, RAT4, Nucleotide-diphospho-sugar transferases superfamily protein
At3g61870	unknown protein; FUNCTIONS IN: molecular_function unknown; INVOLVED IN: biological_process unknown; LOCATED IN: chloroplast, chloroplast inner membrane, chloroplast envelope; EXPRESSED IN: 23 plant structures; EXPRESSED DURING: 14 growth stages; Has 200 Blast hits to 200 proteins in 73 species: Archae - 0; Bacteria - 112; Metazoa - 0; Fungi - 0; Plants - 53; Viruses - 0; Other Eukaryotes - 35 (so…
At5g37800	ATRSL1, RSL1, RHD SIX-LIKE 1
At1g11460	nodulin MtN21 /EamA-like transporter family protein
At2g47920	Kinase interacting (KIP1-like) family protein
At5g11790	NDL2, N-MYC downregulated-like 2
At3g06890	unknown protein; Has 91 Blast hits to 91 proteins in 12 species: Archae - 0; Bacteria - 0; Metazoa - 0; Fungi - 0; Plants - 91; Viruses - 0; Other Eukaryotes - 0 (source: NCBI BLink).
At3g27400	Pectin lyase-like superfamily protein
At1g16400	CYP79F2, cytochrome P450, family 79, subfamily F, polypeptide 2
At4g37235	Uncharacterised protein family (UPF0497)
At3g02830	ZFN1, zinc finger protein 1
At2g39220	PLA IIB, PLP6, PATATIN-like protein 6
At4g34650	SQS2, squalene synthase 2
At1g10640	Pectin lyase-like superfamily protein
At1g14630	unknown protein; BEST Arabidopsis thaliana protein match is: unknown protein (TAIR:AT2G01990.1); Has 125 Blast hits to 123 proteins in 14 species: Archae - 0; Bacteria - 0; Metazoa - 0; Fungi - 0; Plants - 125; Viruses - 0; Other Eukaryotes - 0 (source: NCBI BLink).
At1g19715	Mannose-binding lectin superfamily protein
At5g11570	Major facilitator superfamily protein
At5g67430	Acyl-CoA N-acyltransferases (NAT) superfamily protein
At5g60770	ATNRT2.4, NRT2.4, nitrate transporter 2.4
At5g41380	CCT motif family protein
At1g78440	ATGA2OX1, GA2OX1, Arabidopsis thaliana gibberellin 2-oxidase 1
At5g53820	Late embryogenesis abundant protein (LEA) family protein
At2g01520	MLP328, MLP-like protein 328
At5g47990	CYP705A5, THAD, THAD1, cytochrome P450, family 705, subfamily A, polypeptide 5
At5g62340	Plant invertase/pectin methylesterase inhibitor superfamily protein
At5g24655	LSU4, response to low sulfur 4
At4g25010	Nodulin MtN3 family protein
At4g05100	AtMYB74, MYB74, myb domain protein 74
At2g33790	AGP30, ATAGP30, arabinogalactan protein 30
At4g20240	CYP71A27, cytochrome P450, family 71, subfamily A, polypeptide 27
At4g13210	Pectin lyase-like superfamily protein
At1g15760	Sterile alpha motif (SAM) domain-containing protein
At3g59340	Eukaryotic protein of unknown function (DUF914)
At3g29252	pseudogene of short-chain dehydrogenase/reductase (SDR) family
At1g76952	IDL5, inflorescence deficient in abscission (IDA)-like 5
At1g70720	Plant invertase/pectin methylesterase inhibitor superfamily protein
At4g24780	Pectin lyase-like superfamily protein
At2g37580	RING/U-box superfamily protein
At2g17330	CYP51A1, CYP51G2, putative obtusifoliol 14-alpha demethylase. Expressed pseudogene.
At3g02020	AK3, aspartate kinase 3
At1g65310	ATXTH17, XTH17, xyloglucan endotransglucosylase/hydrolase 17
At5g51470	Auxin-responsive GH3 family protein
At4g08570	Heavy metal transport/detoxification superfamily protein
At3g21680	unknown protein; FUNCTIONS IN: molecular_function unknown; INVOLVED IN: N-terminal protein myristoylation; LOCATED IN: cellular_component unknown; EXPRESSED IN: root, flower, stamen; EXPRESSED DURING: 4 anthesis, petal differentiation and expansion stage; Has 34 Blast hits to 34 proteins in 7 species: Archae - 0; Bacteria - 0; Metazoa - 0; Fungi - 0; Plants - 34; Viruses - 0; Other Eukaryotes - 0…
At5g58784	Undecaprenyl pyrophosphate synthetase family protein
At2g05765	snoRNA
At4g14060	Polyketide cyclase/dehydrase and lipid transport superfamily protein
At1g71380	ATCEL3, ATGH9B3, CEL3, cellulase 3
At2g41312	other RNA
At2g14920	ATST4A, ST4A, sulfotransferase 4A
At1g25450	CER60, KCS5, 3-ketoacyl-CoA synthase 5
At1g16530	ASL9, LBD3, ASYMMETRIC LEAVES 2-like 9
At4g37700	unknown protein; Has 64 Blast hits to 64 proteins in 11 species: Archae - 0; Bacteria - 0; Metazoa - 0; Fungi - 0; Plants - 64; Viruses - 0; Other Eukaryotes - 0 (source: NCBI BLink).
At1g48670	auxin-responsive GH3 family protein
At5g61570	Protein kinase superfamily protein
At1g49450	Transducin/WD40 repeat-like superfamily protein
At2g40130	Double Clp-N motif-containing P-loop nucleoside triphosphate hydrolases superfamily protein
At3g45680	Major facilitator superfamily protein
At5g20410	ATMGD2, MGD2, monogalactosyldiacylglycerol synthase 2
At4g10350	ANAC070, BRN2, NAC070, NAC domain containing protein 70
At3g56080	S-adenosyl-L-methionine-dependent methyltransferases superfamily protein
At5g08640	ATFLS1, FLS, FLS1, flavonol synthase 1
At1g73780	Bifunctional inhibitor/lipid-transfer protein/seed storage 2S albumin superfamily protein
At3g50120	Plant protein of unknown function (DUF247)
At5g60520	Late embryogenesis abundant (LEA) protein-related
At3g57157	other RNA
At1g68725	AGP19, ATAGP19, arabinogalactan protein 19
At3g62930	Thioredoxin superfamily protein
At2g19410	U-box domain-containing protein kinase family protein
At4g23496	SP1L5, SPIRAL1-like5
At1g51260	LPAT3, lysophosphatidyl acyltransferase 3
At1g68200	Zinc finger C-x8-C-x5-C-x3-H type family protein
At4g35160	O-methyltransferase family protein
At5g02000	unknown protein; Has 5 Blast hits to 5 proteins in 2 species: Archae - 0; Bacteria - 0; Metazoa - 0; Fungi - 0; Plants - 5; Viruses - 0; Other Eukaryotes - 0 (source: NCBI BLink).
At4g34419	unknown protein; BEST Arabidopsis thaliana protein match is: unknown protein (TAIR:AT3G19200.1).
At1g49470	Family of unknown function (DUF716)
At2g47010	unknown protein; FUNCTIONS IN: molecular_function unknown; INVOLVED IN: biological_process unknown; LOCATED IN: endomembrane system; EXPRESSED IN: 17 plant structures; EXPRESSED DURING: 10 growth stages; BEST Arabidopsis thaliana protein match is: unknown protein (TAIR:AT1G17030.1); Has 72 Blast hits to 72 proteins in 13 species: Archae - 0; Bacteria - 0; Metazoa - 0; Fungi - 0; Plants - 71; Viru…
At5g22930	Protein of unknown function (DUF1635)
At4g12520	Bifunctional inhibitor/lipid-transfer protein/seed storage 2S albumin superfamily protein
At5g15970	COR6.6, KIN2, stress-responsive protein (KIN2) / stress-induced protein (KIN2) / cold-responsive protein (COR6.6) / cold-regulated protein (COR6.6)
At5g07030	Eukaryotic aspartyl protease family protein
At1g66800	NAD(P)-binding Rossmann-fold superfamily protein
At3g49760	AtbZIP5, bZIP5, basic leucine-zipper 5
At2g02000	GAD3, glutamate decarboxylase 3
At1g62870	unknown protein; BEST Arabidopsis thaliana protein match is: unknown protein (TAIR:AT1G12380.1); Has 351 Blast hits to 343 proteins in 42 species: Archae - 2; Bacteria - 0; Metazoa - 27; Fungi - 5; Plants - 299; Viruses - 0; Other Eukaryotes - 18 (source: NCBI BLink).
At2g30540	Thioredoxin superfamily protein
At4g02630	Protein kinase superfamily protein
At1g34330	pseudogene, putative peroxidase, similar to anionic peroxidase GI:559235 from (Petroselinum crispum); blastp match of 35% identity and 2.3e-53 P-value to GP|21426121|gb|AAM52318.1|AC105363_7|AC105363 Putative peroxidase {Oryza sativa (japonica cultivar-group)}
At4g02850	phenazine biosynthesis PhzC/PhzF family protein
At1g48100	Pectin lyase-like superfamily protein
At4g31910	HXXXD-type acyl-transferase family protein
At1g20823	RING/U-box superfamily protein
At2g43880	Pectin lyase-like superfamily protein
At5g57530	AtXTH12, XTH12, xyloglucan endotransglucosylase/hydrolase 12
At5g56320	ATEXP14, ATEXPA14, ATHEXP ALPHA 1.5, EXP14, EXPA14, expansin A14
At2g24762	AtGDU4, GDU4, glutamine dumper 4
At3g15370	ATEXP12, ATEXPA12, ATHEXP ALPHA 1.24, EXP12, EXPA12, expansin 12
At1g16070	AtTLP8, TLP8, tubby like protein 8
At3g14440	ATNCED3, NCED3, SIS7, STO1, nine-cis-epoxycarotenoid dioxygenase 3
At5g62100	ATBAG2, BAG2, BCL-2-associated athanogene 2
At4g37690	Galactosyl transferase GMA12/MNN10 family protein
At2g22930	UDP-Glycosyltransferase superfamily protein
At1g76620	Protein of unknown function, DUF547
At3g10080	RmlC-like cupins superfamily protein
At2g39240	RNA polymerase I specific transcription initiation factor RRN3 protein
At5g26070	hydroxyproline-rich glycoprotein family protein
At1g15460	ATBOR4, BOR4, HCO3- transporter family
At3g56620	nodulin MtN21 /EamA-like transporter family protein
At5g66690	UGT72E2, UDP-Glycosyltransferase superfamily protein
At5g61430	ANAC100, ATNAC5, NAC100, NAC domain containing protein 100
At5g50800	Nodulin MtN3 family protein
At2g04090	MATE efflux family protein
At3g61820	Eukaryotic aspartyl protease family protein
At4g12170	Thioredoxin superfamily protein
At5g64080	Bifunctional inhibitor/lipid-transfer protein/seed storage 2S albumin superfamily protein
At1g64590	NAD(P)-binding Rossmann-fold superfamily protein
At3g25290	Auxin-responsive family protein
At4g03060	AOP2, AOP2 (ALKENYL HYDROXALKYL PRODUCING 2); oxidoreductase, acting on paired donors, with incorporation or reduction of molecular oxygen, 2-oxoglutarate as one donor, and incorporation of one atom each of oxygen into both donors
At3g45080	P-loop containing nucleoside triphosphate hydrolases superfamily protein
At5g43890	SUPER1, YUC5, Flavin-binding monooxygenase family protein
At5g02170	Transmembrane amino acid transporter family protein
At1g33100	MATE efflux family protein
At3g25670	Leucine-rich repeat (LRR) family protein
At4g23720	Protein of unknown function (DUF1191)
At5g25090	AtENODL13, ENODL13, early nodulin-like protein 13
At2g48080	oxidoreductase, 2OG-Fe(II) oxygenase family protein
At5g49525	unknown protein; Has 23 Blast hits to 23 proteins in 7 species: Archae - 0; Bacteria - 0; Metazoa - 0; Fungi - 0; Plants - 23; Viruses - 0; Other Eukaryotes - 0 (source: NCBI BLink).
At5g51330	DYAD, SWI1, SWITCH1
At4g18630	Protein of unknown function (DUF688)
At4g13000	AGC (cAMP-dependent, cGMP-dependent and protein kinase C) kinase family protein
At1g66030	CYP96A14P, cytochrome P450, family 96, subfamily A, polypeptide 14 pseudogene
At1g18870	ATICS2, ICS2, isochorismate synthase 2
At5g41460	Protein of unknown function (DUF604)
At4g12510	Bifunctional inhibitor/lipid-transfer protein/seed storage 2S albumin superfamily protein
At3g28380	PGP17, P-glycoprotein 17
At3g62740	BGLU7, beta glucosidase 7
At5g11590	TINY2, Integrase-type DNA-binding superfamily protein
At3g55180	alpha/beta-Hydrolases superfamily protein
At2g40460	Major facilitator superfamily protein
At4g36240	GATA7, GATA transcription factor 7
At2g30220	GDSL-like Lipase/Acylhydrolase family protein
At4g36220	CYP84A1, FAH1, ferulic acid 5-hydroxylase 1
At3g02620	Plant stearoyl-acyl-carrier-protein desaturase family protein

## Sheet: Core set down GOs
Supplemental Dataset 3: Shared DEGs between WCS417, flg22417, flg22Pa and chitin datasets shown in Figure 2B (Shared DEGs between WCS417, flg22417, flg22Pa and chitin treatments)
See SHEET1 for core set of up-regulated genes , SHEET2 for GO terms related with core set of up-regulated genes, SHEET3 for core set of down-regulated genes, SHEET4 for GO terms related with core set of down-regulated genes
GO Term	Description	P-value
GO:0019748	secondary metabolic process	5.94e-05
GO:0006949	syncytium formation	7.06e-05
GO:0009828	plant-type cell wall loosening	0.0008
GO:0044550	secondary metabolite biosynthetic process	0.000841
GO:0071554	cell wall organization or biogenesis	0.0021
GO:0080003	thalianol metabolic process	0.00383
GO:0019758	glycosinolate biosynthetic process	0.00528
GO:0019761	glucosinolate biosynthetic process	0.00528
GO:0016144	S-glycoside biosynthetic process	0.00528
GO:0009827	plant-type cell wall modification	0.00928
GO:0010683	tricyclic triterpenoid metabolic process	0.0152
