# Supplementary material for: Root transcriptional dynamics induced by beneficial rhizobacteria and microbial immune elicitors reveal signatures of adaptation to mutualists
Source: Plant J. 2017 Nov 15;93(1):166–80. doi: 10.1111/tpj.13741 (PMC5765484; doi:10.1111/tpj.13741)
Supplement: Supplementary file 6 — Dataset S4. Upregulated and downregulated DEGs only in response to flg22417 selected from the comparison with WCS417 (Figure 5) and the GO processes they are involved in. [file TPJ-93-166-s006.xlsx]

## Sheet: flg22-417 up specific DEGs
Supplemental Dataset 4: Up-regulated and down-regulated DEGs only in response to flg22417 selected from the comparison with WCS417 (Figure 5) and the GO processes they are involved in.
See SHEET1 for the up-regulated DEGs , SHEET2 for GO terms related with up-regulated genes , SHEET3 for the down-regulated DEGs, SHEET4 for GO terms related with down-regulated genes.
AGI_code	Description
At5g57123	unknown protein; BEST Arabidopsis thaliana protein match is: unknown protein (TAIR:AT4G29905.1); Has 30201 Blast hits to 17322 proteins in 780 species: Archae - 12; Bacteria - 1396; Metazoa - 17338; Fungi - 3422; Plants - 5037; Viruses - 0; Other Eukaryotes - 2996 (source: NCBI BLink).
At1g07430	HAI2, highly ABA-induced PP2C gene 2
At3g07700	Protein kinase superfamily protein
At1g02810	Plant invertase/pectin methylesterase inhibitor superfamily
At2g33750	ATPUP2, PUP2, purine permease 2
At2g24280	alpha/beta-Hydrolases superfamily protein
At1g66780	MATE efflux family protein
At3g59530	LAP3, Calcium-dependent phosphotriesterase superfamily protein
At2g35410	RNA-binding (RRM/RBD/RNP motifs) family protein
At1g35230	AGP5, arabinogalactan protein 5
At1g01140	CIPK9, PKS6, SnRK3.12, CBL-interacting protein kinase 9
At3g30768	unknown protein; FUNCTIONS IN: molecular_function unknown; INVOLVED IN: biological_process unknown; LOCATED IN: endomembrane system; Has 30201 Blast hits to 17322 proteins in 780 species: Archae - 12; Bacteria - 1396; Metazoa - 17338; Fungi - 3422; Plants - 5037; Viruses - 0; Other Eukaryotes - 2996 (source: NCBI BLink).
At2g07042	other RNA
At4g25707	unknown protein; Has 30201 Blast hits to 17322 proteins in 780 species: Archae - 12; Bacteria - 1396; Metazoa - 17338; Fungi - 3422; Plants - 5037; Viruses - 0; Other Eukaryotes - 2996 (source: NCBI BLink).
At5g11070	unknown protein; Has 1807 Blast hits to 1807 proteins in 277 species: Archae - 0; Bacteria - 0; Metazoa - 736; Fungi - 347; Plants - 385; Viruses - 0; Other Eukaryotes - 339 (source: NCBI BLink).
At2g24160	pseudogene, leucine rich repeat protein family, contains leucine rich-repeat domains Pfam:PF00560, INTERPRO:IPR001611; contains some similarity to Cf-4 (Lycopersicon hirsutum) gi|2808683|emb|CAA05268; blastp match of 37% identity and 8.4e-98 P-value to GP|2808683|emb|CAA05268.1||AJ002235 Cf-4 {Lycopersicon hirsutum}
At4g12120	ATSEC1B, SEC1B, Sec1/munc18-like (SM) proteins superfamily
At4g19510	Disease resistance protein (TIR-NBS-LRR class)
At1g80300	ATNTT1, NTT1, nucleotide transporter 1
At3g26980	MUB4, membrane-anchored ubiquitin-fold protein 4 precursor
At2g31980	AtCYS2, CYS2, PHYTOCYSTATIN 2
At1g22930	T-complex protein 11
At3g55560	AGF2, AHL15, AT-hook protein of GA feedback 2
At4g39570	Galactose oxidase/kelch repeat superfamily protein
At2g18193	P-loop containing nucleoside triphosphate hydrolases superfamily protein
At2g42280	basic helix-loop-helix (bHLH) DNA-binding superfamily protein
At2g14440	Leucine-rich repeat protein kinase family protein
At3g27660	OLE3, OLEO4, oleosin 4
At1g22900	Disease resistance-responsive (dirigent-like protein) family protein
At2g15040	AtRLP18, RLP18, pseudogene, disease resistance protein-related, low similarity to disease resistance protein Cf-2.1 (Lycopersicon pimpinellifolium) GI:1184075; contains Pfam profile PF00560: Leucine Rich Repeat; blastp match of 38% identity and 4.4e-96 P-value to GP|1184075|gb|AAC15779.1||U42444 Cf-2.1 {Lycopersicon pimpinellifolium}
At4g16960	Disease resistance protein (TIR-NBS-LRR class) family
At3g52840	BGAL2, beta-galactosidase 2
At3g53530	Chloroplast-targeted copper chaperone protein
At1g05060	unknown protein; Has 34 Blast hits to 34 proteins in 13 species: Archae - 0; Bacteria - 0; Metazoa - 0; Fungi - 0; Plants - 34; Viruses - 0; Other Eukaryotes - 0 (source: NCBI BLink).
At1g13195	RING/U-box superfamily protein
At5g49760	Leucine-rich repeat protein kinase family protein
At5g44005	unknown protein; FUNCTIONS IN: molecular_function unknown; INVOLVED IN: biological_process unknown; LOCATED IN: plasma membrane; Has 35333 Blast hits to 34131 proteins in 2444 species: Archae - 798; Bacteria - 22429; Metazoa - 974; Fungi - 991; Plants - 531; Viruses - 0; Other Eukaryotes - 9610 (source: NCBI BLink).
At4g27020	unknown protein; FUNCTIONS IN: molecular_function unknown; LOCATED IN: vacuole; BEST Arabidopsis thaliana protein match is: unknown protein (TAIR:AT5G54870.1); Has 1807 Blast hits to 1807 proteins in 277 species: Archae - 0; Bacteria - 0; Metazoa - 736; Fungi - 347; Plants - 385; Viruses - 0; Other Eukaryotes - 339 (source: NCBI BLink).
At3g63180	ATTKL, TKL, TIC-like
At2g11240	transposable element gene
At5g51850	unknown protein; BEST Arabidopsis thaliana protein match is: unknown protein (TAIR:AT5G62170.1); Has 384 Blast hits to 375 proteins in 79 species: Archae - 0; Bacteria - 14; Metazoa - 135; Fungi - 31; Plants - 92; Viruses - 0; Other Eukaryotes - 112 (source: NCBI BLink).
At5g02970	alpha/beta-Hydrolases superfamily protein
At2g31955	CNX2, cofactor of nitrate reductase and xanthine dehydrogenase 2
At1g27300	unknown protein; Has 54 Blast hits to 54 proteins in 19 species: Archae - 0; Bacteria - 0; Metazoa - 11; Fungi - 6; Plants - 34; Viruses - 0; Other Eukaryotes - 3 (source: NCBI BLink).
At2g40820	FUNCTIONS IN: molecular_function unknown; INVOLVED IN: biological_process unknown; LOCATED IN: plasma membrane; EXPRESSED IN: 21 plant structures; EXPRESSED DURING: 13 growth stages; BEST Arabidopsis thaliana protein match is: myosin heavy chain-related (TAIR:AT3G56480.1); Has 203 Blast hits to 195 proteins in 64 species: Archae - 3; Bacteria - 13; Metazoa - 26; Fungi - 15; Plants - 101; Viruses …
At1g33475	SNARE-like superfamily protein
At5g35777	transposable element gene
At1g66690	S-adenosyl-L-methionine-dependent methyltransferases superfamily protein
At1g68390	Core-2/I-branching beta-1,6-N-acetylglucosaminyltransferase family protein
At5g65510	AIL7, AINTEGUMENTA-like 7
At1g76640	Calcium-binding EF-hand family protein
At2g17730	NIP2, NEP-interacting protein 2
At1g32530	RING/U-box superfamily protein
At1g67060	unknown protein; FUNCTIONS IN: molecular_function unknown; INVOLVED IN: biological_process unknown; LOCATED IN: plasma membrane; EXPRESSED IN: 22 plant structures; EXPRESSED DURING: 13 growth stages; Has 283 Blast hits to 281 proteins in 136 species: Archae - 0; Bacteria - 145; Metazoa - 0; Fungi - 65; Plants - 41; Viruses - 0; Other Eukaryotes - 32 (source: NCBI BLink).
At1g02630	Nucleoside transporter family protein
At3g01660	S-adenosyl-L-methionine-dependent methyltransferases superfamily protein
At4g23700	ATCHX17, CHX17, cation/H+ exchanger 17
At5g24210	alpha/beta-Hydrolases superfamily protein
At3g56350	Iron/manganese superoxide dismutase family protein
At4g08470	MAPKKK10, MEKK3, MAPK/ERK kinase kinase 3
At5g54110	ATMAMI, MAMI, membrane-associated mannitol-induced
At5g03210	unknown protein; FUNCTIONS IN: molecular_function unknown; INVOLVED IN: biological_process unknown; LOCATED IN: endomembrane system; EXPRESSED IN: 11 plant structures; EXPRESSED DURING: 7 growth stages; Has 6 Blast hits to 6 proteins in 2 species: Archae - 0; Bacteria - 0; Metazoa - 0; Fungi - 0; Plants - 6; Viruses - 0; Other Eukaryotes - 0 (source: NCBI BLink).
At4g16690	ATMES16, MES16, methyl esterase 16
At1g19310	RING/U-box superfamily protein
At2g36180	EF hand calcium-binding protein family
At1g69430	unknown protein; BEST Arabidopsis thaliana protein match is: unknown protein (TAIR:AT1G26650.1); Has 216 Blast hits to 215 proteins in 17 species: Archae - 0; Bacteria - 0; Metazoa - 0; Fungi - 0; Plants - 216; Viruses - 0; Other Eukaryotes - 0 (source: NCBI BLink).
At1g68630	PLAC8 family protein
At3g60420	Phosphoglycerate mutase family protein
At1g09950	RAS1, RESPONSE TO ABA AND SALT 1
At2g39030	Acyl-CoA N-acyltransferases (NAT) superfamily protein
At3g54050	HCEF1, high cyclic electron flow 1
At1g53700	PK3AT, WAG1, WAG 1
At3g47570	Leucine-rich repeat protein kinase family protein
At4g10510	Subtilase family protein
At5g17280	CONTAINS InterPro DOMAIN/s: Oxidoreductase-like, N-terminal (InterPro:IPR019180); Has 1807 Blast hits to 1807 proteins in 277 species: Archae - 0; Bacteria - 0; Metazoa - 736; Fungi - 347; Plants - 385; Viruses - 0; Other Eukaryotes - 339 (source: NCBI BLink).
At3g61470	LHCA2, photosystem I light harvesting complex gene 2
At1g09070	(AT)SRC2, SRC2, soybean gene regulated by cold-2
At1g63010	Major Facilitator Superfamily with SPX (SYG1/Pho81/XPR1) domain-containing protein
At4g16480	ATINT4, INT4, inositol transporter 4
At2g01430	ATHB-17, ATHB17, HB17, homeobox-leucine zipper protein 17
At1g72850	Disease resistance protein (TIR-NBS class)
At4g34830	MRL1, Pentatricopeptide repeat (PPR) superfamily protein
At2g36650	unknown protein; Has 35333 Blast hits to 34131 proteins in 2444 species: Archae - 798; Bacteria - 22429; Metazoa - 974; Fungi - 991; Plants - 531; Viruses - 0; Other Eukaryotes - 9610 (source: NCBI BLink).
At5g43640	Ribosomal protein S19 family protein
At3g25900	ATHMT-1, HMT-1, Homocysteine S-methyltransferase family protein
At3g24420	alpha/beta-Hydrolases superfamily protein
At2g17480	ATMLO8, MLO8, Seven transmembrane MLO family protein
At5g10946	unknown protein; FUNCTIONS IN: molecular_function unknown; INVOLVED IN: biological_process unknown; LOCATED IN: endomembrane system; Has 30201 Blast hits to 17322 proteins in 780 species: Archae - 12; Bacteria - 1396; Metazoa - 17338; Fungi - 3422; Plants - 5037; Viruses - 0; Other Eukaryotes - 2996 (source: NCBI BLink).
At2g02340	AtPP2-B8, PP2-B8, phloem protein 2-B8
At2g26390	Serine protease inhibitor (SERPIN) family protein
At1g66050	ORTH5, VIM2, Zinc finger (C3HC4-type RING finger) family protein
At5g24640	unknown protein; BEST Arabidopsis thaliana protein match is: unknown protein (TAIR:AT2G41730.1); Has 1807 Blast hits to 1807 proteins in 277 species: Archae - 0; Bacteria - 0; Metazoa - 736; Fungi - 347; Plants - 385; Viruses - 0; Other Eukaryotes - 339 (source: NCBI BLink).
At3g63050	unknown protein; BEST Arabidopsis thaliana protein match is: unknown protein (TAIR:AT2G48075.1); Has 30201 Blast hits to 17322 proteins in 780 species: Archae - 12; Bacteria - 1396; Metazoa - 17338; Fungi - 3422; Plants - 5037; Viruses - 0; Other Eukaryotes - 2996 (source: NCBI BLink).
At3g55740	ATPROT2, PROT2, proline transporter 2
At2g29930	F-box/RNI-like superfamily protein
At1g30620	HSR8, MUR4, UXE1, NAD(P)-binding Rossmann-fold superfamily protein
At3g13500	unknown protein; BEST Arabidopsis thaliana protein match is: unknown protein (TAIR:AT1G55365.1); Has 2761 Blast hits to 655 proteins in 118 species: Archae - 5; Bacteria - 503; Metazoa - 856; Fungi - 159; Plants - 239; Viruses - 11; Other Eukaryotes - 988 (source: NCBI BLink).
At3g58750	CSY2, citrate synthase 2
At2g15080	AtRLP19, RLP19, receptor like protein 19
At3g05640	Protein phosphatase 2C family protein
At1g04920	ATSPS3F, SPS3F, sucrose phosphate synthase 3F
At4g09570	ATCPK4, CPK4, calcium-dependent protein kinase 4
At1g65800	ARK2, RK2, receptor kinase 2
At4g17215	Pollen Ole e 1 allergen and extensin family protein
At2g45850	AT hook motif DNA-binding family protein
At2g18969	BEST Arabidopsis thaliana protein match is: sequence-specific DNA binding transcription factors;transcription regulators (TAIR:AT4G30180.1); Has 30201 Blast hits to 17322 proteins in 780 species: Archae - 12; Bacteria - 1396; Metazoa - 17338; Fungi - 3422; Plants - 5037; Viruses - 0; Other Eukaryotes - 2996 (source: NCBI BLink).
At2g42440	Lateral organ boundaries (LOB) domain family protein
At3g58380	TRAF-like family protein
At5g05965	unknown protein; FUNCTIONS IN: molecular_function unknown; INVOLVED IN: biological_process unknown; LOCATED IN: chloroplast; BEST Arabidopsis thaliana protein match is: unknown protein (TAIR:AT2G39855.2); Has 30201 Blast hits to 17322 proteins in 780 species: Archae - 12; Bacteria - 1396; Metazoa - 17338; Fungi - 3422; Plants - 5037; Viruses - 0; Other Eukaryotes - 2996 (source: NCBI BLink).
At1g17700	PRA1.F1, prenylated RAB acceptor 1.F1
At5g20420	CHR42, chromatin remodeling 42
At3g26180	CYP71B20, cytochrome P450, family 71, subfamily B, polypeptide 20
At3g18290	BTS, EMB2454, zinc finger protein-related
At5g57900	SKIP1, SKP1 interacting partner 1
At1g09460	Carbohydrate-binding X8 domain superfamily protein
At4g01540	ANAC068, NTM1, NAC with transmembrane motif1
At4g32445	MIR419, MIR419; miRNA
At1g18500	IPMS1, MAML-4, methylthioalkylmalate synthase-like 4
At5g23660	MTN3, homolog of Medicago truncatula MTN3
At4g28400	Protein phosphatase 2C family protein
At1g14455	unknown protein; FUNCTIONS IN: molecular_function unknown; INVOLVED IN: biological_process unknown; LOCATED IN: endomembrane system; Has 30201 Blast hits to 17322 proteins in 780 species: Archae - 12; Bacteria - 1396; Metazoa - 17338; Fungi - 3422; Plants - 5037; Viruses - 0; Other Eukaryotes - 2996 (source: NCBI BLink).
At1g71890	ATSUC5, SUC5, Major facilitator superfamily protein
At5g61210	ATSNAP33, ATSNAP33B, SNAP33, SNP33, soluble N-ethylmaleimide-sensitive factor adaptor protein 33
At5g44480	DUR, NAD(P)-binding Rossmann-fold superfamily protein
At4g14930	Survival protein SurE-like phosphatase/nucleotidase
At4g08860	transposable element gene
At1g63720	BEST Arabidopsis thaliana protein match is: hydroxyproline-rich glycoprotein family protein (TAIR:AT5G52430.1); Has 490 Blast hits to 394 proteins in 96 species: Archae - 0; Bacteria - 2; Metazoa - 132; Fungi - 88; Plants - 175; Viruses - 14; Other Eukaryotes - 79 (source: NCBI BLink).
At1g31485	other RNA
At3g58490	Phosphatidic acid phosphatase (PAP2) family protein
At2g33600	NAD(P)-binding Rossmann-fold superfamily protein
At1g15010	unknown protein; BEST Arabidopsis thaliana protein match is: unknown protein (TAIR:AT2G01300.1); Has 71 Blast hits to 71 proteins in 13 species: Archae - 0; Bacteria - 2; Metazoa - 0; Fungi - 0; Plants - 69; Viruses - 0; Other Eukaryotes - 0 (source: NCBI BLink).
At5g60710	Zinc finger (C3HC4-type RING finger) family protein
At4g15480	UGT84A1, UDP-Glycosyltransferase superfamily protein
At2g31081	CLE4, CLAVATA3/ESR-RELATED 4
At1g21410	SKP2A, F-box/RNI-like superfamily protein
At2g17110	Protein of unknown function (DUF630 and DUF632)
At1g72645	unknown protein; FUNCTIONS IN: molecular_function unknown; INVOLVED IN: biological_process unknown; LOCATED IN: endomembrane system; Has 35333 Blast hits to 34131 proteins in 2444 species: Archae - 798; Bacteria - 22429; Metazoa - 974; Fungi - 991; Plants - 531; Viruses - 0; Other Eukaryotes - 9610 (source: NCBI BLink).
At5g23050	AAE17, acyl-activating enzyme 17
At4g12490	Bifunctional inhibitor/lipid-transfer protein/seed storage 2S albumin superfamily protein
At4g01630	ATEXP17, ATEXPA17, ATHEXP ALPHA 1.13, EXPA17, expansin A17
At4g21323	Subtilase family protein
At1g73480	alpha/beta-Hydrolases superfamily protein
At5g53050	alpha/beta-Hydrolases superfamily protein
At4g36790	Major facilitator superfamily protein
At2g46255	MIR159C, MIR159C; miRNA
At1g03370	C2 calcium/lipid-binding and GRAM domain containing protein
At4g34890	ATXDH1, XDH1, xanthine dehydrogenase 1
At2g26020	PDF1.2b, plant defensin 1.2b
At2g29470	ATGSTU3, GST21, GSTU3, glutathione S-transferase tau 3
At4g18360	Aldolase-type TIM barrel family protein
AtCg00670	CLPP1, PCLPP, plastid-encoded CLP P
At1g34300	lectin protein kinase family protein
At3g26510	Octicosapeptide/Phox/Bem1p family protein
At3g55890	Yippee family putative zinc-binding protein
At4g21200	ATGA2OX8, GA2OX8, gibberellin 2-oxidase 8
At5g46760	Basic helix-loop-helix (bHLH) DNA-binding family protein
At2g24570	ATWRKY17, WRKY17, WRKY DNA-binding protein 17
At3g55700	UDP-Glycosyltransferase superfamily protein
At2g46660	CYP78A6, cytochrome P450, family 78, subfamily A, polypeptide 6
At2g45600	alpha/beta-Hydrolases superfamily protein
At3g14415	Aldolase-type TIM barrel family protein
At3g10405	unknown protein; FUNCTIONS IN: molecular_function unknown; INVOLVED IN: pollen development; LOCATED IN: chloroplast; Has 44 Blast hits to 44 proteins in 20 species: Archae - 0; Bacteria - 4; Metazoa - 0; Fungi - 0; Plants - 39; Viruses - 0; Other Eukaryotes - 1 (source: NCBI BLink).
At2g29410	ATMTPB1, MTPB1, metal tolerance protein B1
At1g70420	Protein of unknown function (DUF1645)
At1g58300	HO4, heme oxygenase 4
At3g25780	AOC3, allene oxide cyclase 3
At4g36000	Pathogenesis-related thaumatin superfamily protein
At4g34120	CDCP1, LEJ1, Cystathionine beta-synthase (CBS) family protein
At3g49370	Calcium-dependent protein kinase (CDPK) family protein
At1g22040	Galactose oxidase/kelch repeat superfamily protein
At5g16650	Chaperone DnaJ-domain superfamily protein
At4g34180	Cyclase family protein
At3g47420	ATPS3, PS3, phosphate starvation-induced gene 3
At4g16940	Disease resistance protein (TIR-NBS-LRR class) family
At3g50260	ATERF#011, CEJ1, DEAR1, cooperatively regulated by ethylene and jasmonate 1
At1g64010	Serine protease inhibitor (SERPIN) family protein
At5g58720	smr (Small MutS Related) domain-containing protein
At2g33480	ANAC041, NAC041, NAC domain containing protein 41
At5g49630	AAP6, amino acid permease 6
At2g43120	RmlC-like cupins superfamily protein
At3g28930	AIG2, AIG2-like (avirulence induced gene) family protein
At3g57750	Protein kinase superfamily protein
At2g36270	ABI5, GIA1, Basic-leucine zipper (bZIP) transcription factor family protein
At1g51270	structural molecules;transmembrane receptors;structural molecules
At5g62360	Plant invertase/pectin methylesterase inhibitor superfamily protein
At4g14226	unknown protein; Has 30201 Blast hits to 17322 proteins in 780 species: Archae - 12; Bacteria - 1396; Metazoa - 17338; Fungi - 3422; Plants - 5037; Viruses - 0; Other Eukaryotes - 2996 (source: NCBI BLink).
At4g14540	NF-YB3, nuclear factor Y, subunit B3
At1g66130	NAD(P)-binding Rossmann-fold superfamily protein
At5g27920	F-box family protein
At1g72070	Chaperone DnaJ-domain superfamily protein
At1g01170	Protein of unknown function (DUF1138)
At5g61160	AACT1, anthocyanin 5-aromatic acyltransferase 1
At1g20520	Arabidopsis protein of unknown function (DUF241)
At1g20620	ATCAT3, CAT3, SEN2, catalase 3
At4g11330	ATMPK5, MPK5, MAP kinase 5
At1g53560	Ribosomal protein L18ae family
At5g45570	Ulp1 protease family protein
At1g30420	ATMRP12, MRP12, multidrug resistance-associated protein 12
At5g19220	ADG2, APL1, ADP glucose pyrophosphorylase large subunit 1
At4g30090	emb1353, embryo defective 1353
At5g49665	Zinc finger (C3HC4-type RING finger) family protein
At3g62100	IAA30, indole-3-acetic acid inducible 30
At2g43580	Chitinase family protein
At3g47950	AHA4, HA4, H(+)-ATPase 4
At5g39630	Vesicle transport v-SNARE family protein
At4g27830	BGLU10, beta glucosidase 10
At5g13730	SIG4, SIGD, sigma factor 4
At1g52890	ANAC019, NAC019, NAC domain containing protein 19
At3g62780	Calcium-dependent lipid-binding (CaLB domain) family protein
At3g05950	RmlC-like cupins superfamily protein
At3g56360	unknown protein; FUNCTIONS IN: molecular_function unknown; INVOLVED IN: biological_process unknown; LOCATED IN: chloroplast; EXPRESSED IN: 24 plant structures; EXPRESSED DURING: 15 growth stages; BEST Arabidopsis thaliana protein match is: unknown protein (TAIR:AT5G05250.1); Has 45 Blast hits to 45 proteins in 13 species: Archae - 0; Bacteria - 0; Metazoa - 0; Fungi - 0; Plants - 45; Viruses - 0;…
At5g46360	ATKCO3, KCO3, Ca2+ activated outward rectifying K+ channel 3
At1g20900	AHL27, ESC, ORE7, Predicted AT-hook DNA-binding family protein
At1g17250	AtRLP3, RLP3, receptor like protein 3
At4g28830	S-adenosyl-L-methionine-dependent methyltransferases superfamily protein
At5g14230	CONTAINS InterPro DOMAIN/s: Ankyrin repeat-containing domain (InterPro:IPR020683), Ankyrin repeat (InterPro:IPR002110); BEST Arabidopsis thaliana protein match is: XB3 ortholog 2 in Arabidopsis thaliana (TAIR:AT5G57740.1); Has 66374 Blast hits to 25358 proteins in 1201 species: Archae - 121; Bacteria - 8133; Metazoa - 29530; Fungi - 5885; Plants - 3349; Viruses - 785; Other Eukaryotes - 18571 (so…
At3g06500	Plant neutral invertase family protein
At2g34930	disease resistance family protein / LRR family protein
At2g21960	unknown protein; LOCATED IN: chloroplast; EXPRESSED IN: 22 plant structures; EXPRESSED DURING: 13 growth stages; BEST Arabidopsis thaliana protein match is: unknown protein (TAIR:AT1G56180.1); Has 224 Blast hits to 222 proteins in 59 species: Archae - 0; Bacteria - 65; Metazoa - 0; Fungi - 0; Plants - 134; Viruses - 0; Other Eukaryotes - 25 (source: NCBI BLink).
At5g39030	Protein kinase superfamily protein
At4g21580	oxidoreductase, zinc-binding dehydrogenase family protein
At3g57210	Protein of unknown function (DUF626)
At5g61010	ATEXO70E2, EXO70E2, exocyst subunit exo70 family protein E2
At5g52640	ATHS83, AtHsp90-1, ATHSP90.1, HSP81-1, HSP81.1, HSP83, HSP90.1, heat shock protein 90.1
At1g70300	KUP6, K+ uptake permease 6
At2g45450	ZPR1, protein binding
At3g23110	AtRLP37, RLP37, receptor like protein 37
At2g11280	pseudogene, hypothetical protein
At1g17750	AtPEPR2, PEPR2, PEP1 receptor 2
At4g15700	Thioredoxin superfamily protein
At3g53800	Fes1B, Fes1B
At2g41210	PIP5K5, phosphatidylinositol- 4-phosphate 5-kinase 5
At3g13100	ATMRP7, MRP7, MRP7, multidrug resistance-associated protein 7
At2g22980	SCPL13, serine carboxypeptidase-like 13
At4g33710	CAP (Cysteine-rich secretory proteins, Antigen 5, and Pathogenesis-related 1 protein) superfamily protein
At1g63580	Receptor-like protein kinase-related family protein
AtCg00280	PSBC, photosystem II reaction center protein C
At5g59490	Haloacid dehalogenase-like hydrolase (HAD) superfamily protein
At1g30990	Polyketide cyclase/dehydrase and lipid transport superfamily protein
At5g63620	GroES-like zinc-binding alcohol dehydrogenase family protein
At2g37370	unknown protein; BEST Arabidopsis thaliana protein match is: unknown protein (TAIR:AT5G13560.1); Has 30201 Blast hits to 17322 proteins in 780 species: Archae - 12; Bacteria - 1396; Metazoa - 17338; Fungi - 3422; Plants - 5037; Viruses - 0; Other Eukaryotes - 2996 (source: NCBI BLink).
At1g21528	unknown protein; Has 2 Blast hits to 2 proteins in 1 species: Archae - 0; Bacteria - 0; Metazoa - 0; Fungi - 0; Plants - 2; Viruses - 0; Other Eukaryotes - 0 (source: NCBI BLink).
At2g47140	NAD(P)-binding Rossmann-fold superfamily protein
At1g65485	transposable element gene
At3g03870	unknown protein; BEST Arabidopsis thaliana protein match is: unknown protein (TAIR:AT5G18130.1); Has 41 Blast hits to 41 proteins in 11 species: Archae - 0; Bacteria - 0; Metazoa - 2; Fungi - 0; Plants - 39; Viruses - 0; Other Eukaryotes - 0 (source: NCBI BLink).
At1g55200	Protein kinase protein with adenine nucleotide alpha hydrolases-like domain
At3g19660	unknown protein; Has 16 Blast hits to 16 proteins in 6 species: Archae - 0; Bacteria - 0; Metazoa - 0; Fungi - 0; Plants - 16; Viruses - 0; Other Eukaryotes - 0 (source: NCBI BLink).
At1g28260	Telomerase activating protein Est1
At1g58150	unknown protein; FUNCTIONS IN: molecular_function unknown; INVOLVED IN: in 9 processes; LOCATED IN: cellular_component unknown; EXPRESSED IN: 22 plant structures; EXPRESSED DURING: 13 growth stages; Has 1 Blast hits to 1 proteins in 1 species: Archae - 0; Bacteria - 0; Metazoa - 0; Fungi - 0; Plants - 1; Viruses - 0; Other Eukaryotes - 0 (source: NCBI BLink).
At1g61215	BRD4, bromodomain 4
At3g08870	Concanavalin A-like lectin protein kinase family protein
At5g52450	MATE efflux family protein
At4g22105	SCRL26, SCR-like 26
At3g03280	unknown protein; FUNCTIONS IN: molecular_function unknown; INVOLVED IN: N-terminal protein myristoylation; LOCATED IN: cellular_component unknown; BEST Arabidopsis thaliana protein match is: unknown protein (TAIR:AT5G17350.1); Has 137 Blast hits to 137 proteins in 11 species: Archae - 0; Bacteria - 0; Metazoa - 0; Fungi - 0; Plants - 137; Viruses - 0; Other Eukaryotes - 0 (source: NCBI BLink).
At4g25090	Riboflavin synthase-like superfamily protein
At5g43430	ETFBETA, electron transfer flavoprotein beta
At4g34400	AP2/B3-like transcriptional factor family protein
At3g23560	ALF5, MATE efflux family protein
At5g02780	GSTL1, glutathione transferase lambda 1
At3g28450	Leucine-rich repeat protein kinase family protein
At1g12880	atnudt12, NUDT12, nudix hydrolase homolog 12
At1g34050	Ankyrin repeat family protein
At2g17430	ATMLO7, MLO7, Seven transmembrane MLO family protein
At5g56544	pseudogene of arginyl-tRNA synthetase
At5g25840	Protein of unknown function (DUF1677)
At2g22310	ATUBP4, UBP4, ubiquitin-specific protease 4
At2g39410	alpha/beta-Hydrolases superfamily protein
At1g72680	ATCAD1, CAD1, cinnamyl-alcohol dehydrogenase
At5g53990	UDP-Glycosyltransferase superfamily protein
At5g38520	alpha/beta-Hydrolases superfamily protein
At1g10690	unknown protein; BEST Arabidopsis thaliana protein match is: unknown protein (TAIR:AT1G60783.1); Has 59 Blast hits to 59 proteins in 9 species: Archae - 0; Bacteria - 0; Metazoa - 0; Fungi - 0; Plants - 59; Viruses - 0; Other Eukaryotes - 0 (source: NCBI BLink).
At3g43828	transposable element gene
At3g11740	Protein of unknown function (DUF567)
At1g56140	Leucine-rich repeat transmembrane protein kinase
At5g04020	calmodulin binding
At5g14070	ROXY2, Thioredoxin superfamily protein
At4g16870	transposable element gene
At1g08210	Eukaryotic aspartyl protease family protein
At5g11520	ASP3, YLS4, aspartate aminotransferase 3
At3g51660	Tautomerase/MIF superfamily protein
At3g04070	anac047, NAC047, NAC domain containing protein 47
At2g24180	CYP71B6, cytochrome p450 71b6
At2g13790	ATSERK4, BAK7, BKK1, SERK4, somatic embryogenesis receptor-like kinase 4
At1g73165	CLE1, CLAVATA3/ESR-RELATED 1
At1g64810	APO1, Arabidopsis thaliana protein of unknown function (DUF794)
At5g38210	Protein kinase family protein
At5g06080	LBD33, LOB domain-containing protein 33
At2g17705	unknown protein; FUNCTIONS IN: molecular_function unknown; INVOLVED IN: biological_process unknown; LOCATED IN: plasma membrane; EXPRESSED IN: cultured cell; BEST Arabidopsis thaliana protein match is: unknown protein (TAIR:AT4G08330.1); Has 135 Blast hits to 135 proteins in 32 species: Archae - 5; Bacteria - 29; Metazoa - 0; Fungi - 0; Plants - 91; Viruses - 0; Other Eukaryotes - 10 (source: NCB…
At3g51450	Calcium-dependent phosphotriesterase superfamily protein
At1g17500	ATPase E1-E2 type family protein / haloacid dehalogenase-like hydrolase family protein
At1g47530	MATE efflux family protein
At4g39950	CYP79B2, cytochrome P450, family 79, subfamily B, polypeptide 2
At3g60270	Cupredoxin superfamily protein
At1g69850	ATNRT1:2, NRT1:2, NTL1, nitrate transporter 1:2
At3g12915	Ribosomal protein S5/Elongation factor G/III/V family protein
At3g53150	UGT73D1, UDP-glucosyl transferase 73D1
At4g13110	BSD domain-containing protein
At1g75360	unknown protein; Has 74 Blast hits to 71 proteins in 15 species: Archae - 0; Bacteria - 4; Metazoa - 4; Fungi - 0; Plants - 54; Viruses - 0; Other Eukaryotes - 12 (source: NCBI BLink).
At2g29950	ELF4-L1, ELF4-like 1
At4g32950	Protein phosphatase 2C family protein
At4g30390	unknown protein; Has 22 Blast hits to 22 proteins in 11 species: Archae - 0; Bacteria - 0; Metazoa - 0; Fungi - 0; Plants - 22; Viruses - 0; Other Eukaryotes - 0 (source: NCBI BLink).
At1g10500	ATCPISCA, CPISCA, chloroplast-localized ISCA-like protein
At4g22070	ATWRKY31, WRKY31, WRKY DNA-binding protein 31
At5g02030	BLH9, BLR, HB-6, LSN, PNY, RPL, VAN, POX (plant homeobox) family protein
At2g30400	ATOFP2, OFP2, ovate family protein 2
At1g19660	Wound-responsive family protein
At3g54880	unknown protein; BEST Arabidopsis thaliana protein match is: unknown protein (TAIR:AT5G25360.2); Has 137 Blast hits to 137 proteins in 19 species: Archae - 0; Bacteria - 0; Metazoa - 0; Fungi - 0; Plants - 136; Viruses - 0; Other Eukaryotes - 1 (source: NCBI BLink).
At2g18350	AtHB24, HB24, homeobox protein 24
At3g26200	CYP71B22, cytochrome P450, family 71, subfamily B, polypeptide 22
At3g07250	nuclear transport factor 2 (NTF2) family protein / RNA recognition motif (RRM)-containing protein
At1g48850	EMB1144, chorismate synthase, putative / 5-enolpyruvylshikimate-3-phosphate phospholyase, putative
At5g55700	BAM4, BMY6, beta-amylase 4
At5g62460	RING/FYVE/PHD zinc finger superfamily protein
At3g45290	ATMLO3, MLO3, Seven transmembrane MLO family protein
At4g29610	Cytidine/deoxycytidylate deaminase family protein
At3g50150	Plant protein of unknown function (DUF247)
At1g70160	unknown protein; FUNCTIONS IN: molecular_function unknown; INVOLVED IN: biological_process unknown; LOCATED IN: endomembrane system; EXPRESSED IN: 24 plant structures; EXPRESSED DURING: 15 growth stages; BEST Arabidopsis thaliana protein match is: unknown protein (TAIR:AT4G27020.1); Has 108 Blast hits to 108 proteins in 20 species: Archae - 0; Bacteria - 0; Metazoa - 0; Fungi - 0; Plants - 89; Vi…
At1g17300	unknown protein; BEST Arabidopsis thaliana protein match is: unknown protein (TAIR:AT1G17285.1); Has 27 Blast hits to 27 proteins in 4 species: Archae - 0; Bacteria - 0; Metazoa - 0; Fungi - 0; Plants - 27; Viruses - 0; Other Eukaryotes - 0 (source: NCBI BLink).
At5g13220	JAS1, JAZ10, TIFY9, jasmonate-zim-domain protein 10
At3g60670	PLATZ transcription factor family protein
At1g08940	Phosphoglycerate mutase family protein
At2g23450	Protein kinase superfamily protein
At5g58350	WNK4, ZIK2, with no lysine (K) kinase 4
At5g49360	ATBXL1, BXL1, beta-xylosidase 1
At5g16360	NC domain-containing protein-related
At4g24350	Phosphorylase superfamily protein
At1g71697	ATCK1, CK, CK1, choline kinase 1
At2g28305	ATLOG1, LOG1, Putative lysine decarboxylase family protein
At2g01450	ATMPK17, MPK17, MAP kinase 17
At1g09415	NIMIN-3, NIM1-interacting 3
At5g04720	ADR1-L2, ADR1-like 2
At5g01830	ARM repeat superfamily protein
At1g65250	Protein kinase superfamily protein
At1g63570	Receptor-like protein kinase-related family protein
At3g50310	MAPKKK20, mitogen-activated protein kinase kinase kinase 20
At3g27690	LHCB2, LHCB2.3, LHCB2.4, photosystem II light harvesting complex gene 2.3
At2g04400	Aldolase-type TIM barrel family protein
At1g57630	Toll-Interleukin-Resistance (TIR) domain family protein
At5g44380	FAD-binding Berberine family protein
At3g50900	unknown protein; BEST Arabidopsis thaliana protein match is: unknown protein (TAIR:AT5G66490.1); Has 45 Blast hits to 45 proteins in 7 species: Archae - 0; Bacteria - 0; Metazoa - 0; Fungi - 0; Plants - 45; Viruses - 0; Other Eukaryotes - 0 (source: NCBI BLink).
At3g27030	unknown protein; FUNCTIONS IN: molecular_function unknown; INVOLVED IN: biological_process unknown; LOCATED IN: endomembrane system; CONTAINS InterPro DOMAIN/s: Protein of unknown function DUF3339 (InterPro:IPR021775); BEST Arabidopsis thaliana protein match is: Protein of unknown function (DUF 3339) (TAIR:AT5G40970.1); Has 538 Blast hits to 271 proteins in 16 species: Archae - 0; Bacteria - 0; M…
At1g32060	PRK, phosphoribulokinase
At2g29150	NAD(P)-binding Rossmann-fold superfamily protein
At4g35600	CONNEXIN 32, Protein kinase superfamily protein
At4g14560	AXR5, IAA1, indole-3-acetic acid inducible
At5g01500	TAAC, thylakoid ATP/ADP carrier
At3g02150	PTF1, TCP13, TFPD, plastid transcription factor 1
At2g04038	AtbZIP48, bZIP48, basic leucine-zipper 48
At5g59190	subtilase family protein
At5g20430	Mob1/phocein family protein
At1g74440	Protein of unknown function (DUF962)
At5g17780	alpha/beta-Hydrolases superfamily protein
At3g07280	pseudogene of unknown protein
At3g14230	RAP2.2, related to AP2 2
At2g46494	RING/U-box superfamily protein
At2g20825	ULT2, Developmental regulator, ULTRAPETALA
At5g41070	DRB5, dsRNA-binding protein 5
At2g31820	Ankyrin repeat family protein
At5g13760	Plasma-membrane choline transporter family protein
At4g39940	AKN2, APK2, APS-kinase 2
At1g22210	Haloacid dehalogenase-like hydrolase (HAD) superfamily protein
At2g02380	ATGSTZ2, GSTZ2, glutathione S-transferase (class zeta) 2
At5g03720	AT-HSFA3, HSFA3, heat shock transcription factor A3
At1g75960	AMP-dependent synthetase and ligase family protein
At5g38750	asparaginyl-tRNA synthetase family
At1g11362	Plant invertase/pectin methylesterase inhibitor superfamily protein
At5g48110	Terpenoid cyclases/Protein prenyltransferases superfamily protein
At4g16220	GDSL-like Lipase/Acylhydrolase superfamily protein
At5g51070	CLPD, ERD1, SAG15, Clp ATPase
At2g27310	F-box family protein
At1g35350	EXS (ERD1/XPR1/SYG1) family protein
At5g02230	Haloacid dehalogenase-like hydrolase (HAD) superfamily protein
At3g48640	unknown protein; FUNCTIONS IN: molecular_function unknown; INVOLVED IN: biological_process unknown; LOCATED IN: endomembrane system; EXPRESSED IN: 10 plant structures; EXPRESSED DURING: 10 growth stages; CONTAINS InterPro DOMAIN/s: Protein of unknown function DUF677 (InterPro:IPR007749); BEST Arabidopsis thaliana protein match is: Protein of unknown function (DUF677) (TAIR:AT5G66670.2); Has 42 Bl…
At4g34390	XLG2, extra-large GTP-binding protein 2
At1g73280	scpl3, serine carboxypeptidase-like 3
At1g30760	FAD-binding Berberine family protein
At4g14368	Regulator of chromosome condensation (RCC1) family protein
At1g15170	MATE efflux family protein
At1g76150	ATECH2, ECH2, enoyl-CoA hydratase 2
At3g17770	Dihydroxyacetone kinase
At5g59590	UGT76E2, UDP-glucosyl transferase 76E2
At3g12730	Homeodomain-like superfamily protein
At5g54940	Translation initiation factor SUI1 family protein
At4g39980	DHS1, 3-deoxy-D-arabino-heptulosonate 7-phosphate synthase 1
At3g57760	Protein kinase superfamily protein
At5g67520	APK4, adenosine-5'-phosphosulfate (APS) kinase 4
At3g54620	ATBZIP25, BZIP25, BZO2H4, basic leucine zipper 25
At1g59950	NAD(P)-linked oxidoreductase superfamily protein
At5g57060	FUNCTIONS IN: molecular_function unknown; INVOLVED IN: defense response to Gram-negative bacterium, cytolysis; LOCATED IN: integral to membrane; EXPRESSED IN: 22 plant structures; EXPRESSED DURING: 13 growth stages; CONTAINS InterPro DOMAIN/s: Channel forming colicin, C-terminal cytotoxic (InterPro:IPR000293); BEST Arabidopsis thaliana protein match is: Ribosomal protein L18ae family (TAIR:AT4G26…
At5g48410	ATGLR1.3, GLR1.3, glutamate receptor 1.3
At1g79960	ATOFP14, OFP14, ovate family protein 14
At1g70130	Concanavalin A-like lectin protein kinase family protein
At5g59930	Cysteine/Histidine-rich C1 domain family protein
At1g73810	Core-2/I-branching beta-1,6-N-acetylglucosaminyltransferase family protein
At5g18290	SIP1;2, SIP1B, Aquaporin-like superfamily protein
At4g34410	RRTF1, redox responsive transcription factor 1
At5g60540	ATPDX2, EMB2407, PDX2, pyridoxine biosynthesis 2
At3g10985	ATWI-12, SAG20, WI12, senescence associated gene 20
At2g48090	unknown protein; FUNCTIONS IN: molecular_function unknown; INVOLVED IN: biological_process unknown; LOCATED IN: chloroplast; EXPRESSED IN: male gametophyte, root, flower, carpel; EXPRESSED DURING: 4 anthesis, petal differentiation and expansion stage; Has 3 Blast hits to 3 proteins in 1 species: Archae - 0; Bacteria - 0; Metazoa - 0; Fungi - 0; Plants - 3; Viruses - 0; Other Eukaryotes - 0 (sourc…
At1g24100	UGT74B1, UDP-glucosyl transferase 74B1
At5g24160	SQE6, squalene monoxygenase 6
At2g32560	F-box family protein
At4g28040	nodulin MtN21 /EamA-like transporter family protein
At5g56270	ATWRKY2, WRKY2, WRKY DNA-binding protein 2
At1g15640	unknown protein; BEST Arabidopsis thaliana protein match is: unknown protein (TAIR:AT1G15620.1); Has 154 Blast hits to 146 proteins in 13 species: Archae - 0; Bacteria - 0; Metazoa - 0; Fungi - 0; Plants - 154; Viruses - 0; Other Eukaryotes - 0 (source: NCBI BLink).
At5g45280	Pectinacetylesterase family protein
At5g09876	unknown protein; FUNCTIONS IN: molecular_function unknown; INVOLVED IN: biological_process unknown; LOCATED IN: cellular_component unknown; Has 5 Blast hits to 5 proteins in 2 species: Archae - 0; Bacteria - 0; Metazoa - 0; Fungi - 0; Plants - 5; Viruses - 0; Other Eukaryotes - 0 (source: NCBI BLink).
At1g79700	Integrase-type DNA-binding superfamily protein
At5g55490	ATGEX1, GEX1, gamete expressed protein 1
At3g46080	C2H2-type zinc finger family protein
At1g56540	Disease resistance protein (TIR-NBS-LRR class) family
At3g22260	Cysteine proteinases superfamily protein
At2g43510	ATTI1, TI1, trypsin inhibitor protein 1
At5g27690	Heavy metal transport/detoxification superfamily protein
At4g22305	alpha/beta-Hydrolases superfamily protein
At3g50270	HXXXD-type acyl-transferase family protein
At1g14170	RNA-binding KH domain-containing protein
At3g50770	CML41, calmodulin-like 41
At2g47910	CRR6, chlororespiratory reduction 6
At3g45440	Concanavalin A-like lectin protein kinase family protein
At1g32350	AOX1D, alternative oxidase 1D
At1g18590	ATSOT17, ATST5C, SOT17, sulfotransferase 17
At2g03530	ATUPS2, UPS2, ureide permease 2
At3g32990	pseudogene, ATP synthase C subunit, blastp match of 86% identity and 9.3e-27 P-value to SP|P06286|ATPH_TOBAC ATP synthase C chain (EC 3.6.3.14) (Lipid-binding protein) (Subunit III). (Common tobacco) {Nicotiana tabacum}
At1g17330	Metal-dependent phosphohydrolase
At5g39490	F-box family protein
At3g06810	IBR3, acyl-CoA dehydrogenase-related
At1g18280	Bifunctional inhibitor/lipid-transfer protein/seed storage 2S albumin superfamily protein
At1g48640	Transmembrane amino acid transporter family protein
At3g25070	RIN4, RPM1 interacting protein 4
At1g54890	Late embryogenesis abundant (LEA) protein-related
At4g28390	AAC3, ATAAC3, ADP/ATP carrier 3
At4g37530	Peroxidase superfamily protein
At3g04184	unknown protein; Has 30201 Blast hits to 17322 proteins in 780 species: Archae - 12; Bacteria - 1396; Metazoa - 17338; Fungi - 3422; Plants - 5037; Viruses - 0; Other Eukaryotes - 2996 (source: NCBI BLink).
At1g61800	ATGPT2, GPT2, glucose-6-phosphate/phosphate translocator 2
At3g26650	GAPA, GAPA-1, glyceraldehyde 3-phosphate dehydrogenase A subunit
At5g47070	Protein kinase superfamily protein
At1g55800	Domain of unknown function (DUF2431)
At1g07040	unknown protein; INVOLVED IN: biological_process unknown; LOCATED IN: chloroplast; EXPRESSED IN: 24 plant structures; EXPRESSED DURING: 14 growth stages; BEST Arabidopsis thaliana protein match is: unknown protein (TAIR:AT1G27030.1); Has 540 Blast hits to 538 proteins in 187 species: Archae - 0; Bacteria - 333; Metazoa - 0; Fungi - 0; Plants - 67; Viruses - 0; Other Eukaryotes - 140 (source: NCBI…
At3g46930	Protein kinase superfamily protein
At5g59540	2-oxoglutarate (2OG) and Fe(II)-dependent oxygenase superfamily protein
At3g04300	RmlC-like cupins superfamily protein
At3g60540	Preprotein translocase Sec, Sec61-beta subunit protein
At1g61740	Sulfite exporter TauE/SafE family protein
At5g57887	unknown protein; FUNCTIONS IN: molecular_function unknown; INVOLVED IN: biological_process unknown; LOCATED IN: endomembrane system; Has 30201 Blast hits to 17322 proteins in 780 species: Archae - 12; Bacteria - 1396; Metazoa - 17338; Fungi - 3422; Plants - 5037; Viruses - 0; Other Eukaryotes - 2996 (source: NCBI BLink).
At5g17650	glycine/proline-rich protein
At1g17990	FMN-linked oxidoreductases superfamily protein
At1g52315	Regulator of Vps4 activity in the MVB pathway protein
At5g36220	CYP81D1, CYP91A1, cytochrome p450 81d1
At2g13800	ATSERK5, BAK8, SERK5, somatic embryogenesis receptor-like kinase 5
At1g54300	unknown protein; BEST Arabidopsis thaliana protein match is: unknown protein (TAIR:AT3G05770.1); Has 107 Blast hits to 107 proteins in 18 species: Archae - 0; Bacteria - 0; Metazoa - 0; Fungi - 0; Plants - 94; Viruses - 0; Other Eukaryotes - 13 (source: NCBI BLink).
At4g14410	bHLH104, basic helix-loop-helix (bHLH) DNA-binding superfamily protein
At3g04640	glycine-rich protein
At4g13040	Integrase-type DNA-binding superfamily protein
At3g55630	ATDFD, DFD, DHFS-FPGS homolog D
At1g07260	UGT71C3, UDP-glucosyl transferase 71C3
At5g65500	U-box domain-containing protein kinase family protein
At3g20520	SVL3, SHV3-like 3
At1g75830	LCR67, PDF1.1, low-molecular-weight cysteine-rich 67
At2g07180	Protein kinase superfamily protein
At5g28830	calcium-binding EF hand family protein
At1g56220	Dormancy/auxin associated family protein
At4g35440	ATCLC-E, CLC-E, CLCE, chloride channel E
At2g24270	ALDH11A3, aldehyde dehydrogenase 11A3
At3g21790	UDP-Glycosyltransferase superfamily protein
At3g24503	ALDH1A, ALDH2C4, REF1, aldehyde dehydrogenase 2C4
At5g19700	MATE efflux family protein
At5g65158	Lipase/lipooxygenase, PLAT/LH2 family protein
At4g21445	unknown protein; FUNCTIONS IN: molecular_function unknown; INVOLVED IN: biological_process unknown; LOCATED IN: chloroplast, chloroplast stroma; Has 30201 Blast hits to 17322 proteins in 780 species: Archae - 12; Bacteria - 1396; Metazoa - 17338; Fungi - 3422; Plants - 5037; Viruses - 0; Other Eukaryotes - 2996 (source: NCBI BLink).
At2g45170	ATATG8E, ATG8E, AUTOPHAGY 8E
At1g09421	other RNA
At2g48020	Major facilitator superfamily protein
At2g32210	unknown protein; BEST Arabidopsis thaliana protein match is: unknown protein (TAIR:AT2G32190.1); Has 214 Blast hits to 214 proteins in 21 species: Archae - 0; Bacteria - 0; Metazoa - 1; Fungi - 10; Plants - 203; Viruses - 0; Other Eukaryotes - 0 (source: NCBI BLink).
At5g01210	HXXXD-type acyl-transferase family protein
At5g47670	L1L, NF-YB6, nuclear factor Y, subunit B6
At4g26690	GPDL2, MRH5, SHV3, PLC-like phosphodiesterase family protein
At2g40935	PLAC8 family protein
At2g15050	LTP, LTP7, lipid transfer protein
At3g43250	Family of unknown function (DUF572)
At3g44880	ACD1, LLS1, PAO, Pheophorbide a oxygenase family protein with Rieske [2Fe-2S] domain
At1g63860	Disease resistance protein (TIR-NBS-LRR class) family
At3g54410	Protein of unknown function (DUF1163)
At5g28050	Cytidine/deoxycytidylate deaminase family protein
At2g16050	Cysteine/Histidine-rich C1 domain family protein
At3g22200	GABA-T, HER1, POP2, Pyridoxal phosphate (PLP)-dependent transferases superfamily protein
At5g64572	other RNA
At5g66170	STR18, sulfurtransferase 18
At5g06100	ATMYB33, MYB33, myb domain protein 33
At1g56660	unknown protein; Has 665200 Blast hits to 205811 proteins in 4684 species: Archae - 3320; Bacteria - 107592; Metazoa - 249086; Fungi - 76753; Plants - 38542; Viruses - 3008; Other Eukaryotes - 186899 (source: NCBI BLink).
At5g54860	Major facilitator superfamily protein
At5g13550	SULTR4;1, sulfate transporter 4.1
At2g32660	AtRLP22, RLP22, receptor like protein 22
At3g62990	unknown protein; FUNCTIONS IN: molecular_function unknown; INVOLVED IN: biological_process unknown; LOCATED IN: endomembrane system; BEST Arabidopsis thaliana protein match is: unknown protein (TAIR:AT2G47950.1); Has 22 Blast hits to 22 proteins in 5 species: Archae - 0; Bacteria - 0; Metazoa - 0; Fungi - 0; Plants - 22; Viruses - 0; Other Eukaryotes - 0 (source: NCBI BLink).
At4g19830	FKBP-like peptidyl-prolyl cis-trans isomerase family protein
At1g03130	PSAD-2, photosystem I subunit D-2
At5g08139	RING/U-box superfamily protein
At4g15400	HXXXD-type acyl-transferase family protein
At3g59350	Protein kinase superfamily protein
At1g18860	ATWRKY61, WRKY61, WRKY DNA-binding protein 61
At4g28290	unknown protein; FUNCTIONS IN: molecular_function unknown; INVOLVED IN: biological_process unknown; LOCATED IN: chloroplast; EXPRESSED IN: 23 plant structures; EXPRESSED DURING: 15 growth stages; Has 45 Blast hits to 45 proteins in 11 species: Archae - 0; Bacteria - 0; Metazoa - 0; Fungi - 0; Plants - 45; Viruses - 0; Other Eukaryotes - 0 (source: NCBI BLink).
At1g42990	ATBZIP60, BZIP60, BZIP60, basic region/leucine zipper motif 60
At5g04080	unknown protein; FUNCTIONS IN: molecular_function unknown; INVOLVED IN: biological_process unknown; LOCATED IN: plasma membrane; EXPRESSED IN: 16 plant structures; EXPRESSED DURING: 9 growth stages; Has 115 Blast hits to 115 proteins in 16 species: Archae - 0; Bacteria - 0; Metazoa - 0; Fungi - 5; Plants - 110; Viruses - 0; Other Eukaryotes - 0 (source: NCBI BLink).
At1g61460	S-locus protein kinase, putative
At5g42650	AOS, CYP74A, DDE2, allene oxide synthase
At2g02040	ATPTR2, ATPTR2-B, NTR1, PTR2, PTR2-B, peptide transporter 2
At3g21630	CERK1, LYSM RLK1, chitin elicitor receptor kinase 1
At3g51730	saposin B domain-containing protein
At3g58780	AGL1, SHP1, K-box region and MADS-box transcription factor family protein
At3g49780	ATPSK3 (FORMER SYMBOL), ATPSK4, PSK4, phytosulfokine 4 precursor
At3g48690	ATCXE12, CXE12, alpha/beta-Hydrolases superfamily protein
At4g12290	Copper amine oxidase family protein
At1g19200	Protein of unknown function (DUF581)
At1g56710	Pectin lyase-like superfamily protein
At5g54165	unknown protein; FUNCTIONS IN: molecular_function unknown; INVOLVED IN: biological_process unknown; LOCATED IN: cellular_component unknown; Has 30201 Blast hits to 17322 proteins in 780 species: Archae - 12; Bacteria - 1396; Metazoa - 17338; Fungi - 3422; Plants - 5037; Viruses - 0; Other Eukaryotes - 2996 (source: NCBI BLink).
At3g05930	GLP8, germin-like protein 8
At3g61550	RING/U-box superfamily protein
At3g26680	ATSNM1, SNM1, DNA repair metallo-beta-lactamase family protein
At1g17285	unknown protein; FUNCTIONS IN: molecular_function unknown; INVOLVED IN: biological_process unknown; LOCATED IN: endomembrane system; BEST Arabidopsis thaliana protein match is: unknown protein (TAIR:AT1G17300.1); Has 35333 Blast hits to 34131 proteins in 2444 species: Archae - 798; Bacteria - 22429; Metazoa - 974; Fungi - 991; Plants - 531; Viruses - 0; Other Eukaryotes - 9610 (source: NCBI BLink…
At2g22850	AtbZIP6, bZIP6, basic leucine-zipper 6
At1g59740	Major facilitator superfamily protein
At1g49750	Leucine-rich repeat (LRR) family protein
At5g47960	ATRABA4C, RABA4C, SMG1, RAB GTPase homolog A4C
At1g69960	PP2A, serine/threonine protein phosphatase 2A
At5g24070	Peroxidase superfamily protein
At4g27600	NARA5, pfkB-like carbohydrate kinase family protein
At5g13190	CONTAINS InterPro DOMAIN/s: LPS-induced tumor necrosis factor alpha factor (InterPro:IPR006629); Has 30201 Blast hits to 17322 proteins in 780 species: Archae - 12; Bacteria - 1396; Metazoa - 17338; Fungi - 3422; Plants - 5037; Viruses - 0; Other Eukaryotes - 2996 (source: NCBI BLink).
At2g29340	NAD-dependent epimerase/dehydratase family protein
At5g12930	unknown protein; Has 1807 Blast hits to 1807 proteins in 277 species: Archae - 0; Bacteria - 0; Metazoa - 736; Fungi - 347; Plants - 385; Viruses - 0; Other Eukaryotes - 339 (source: NCBI BLink).
At3g20410	CPK9, calmodulin-domain protein kinase 9
At1g62760	Plant invertase/pectin methylesterase inhibitor superfamily protein
At5g10945	MIR156D, MIR156D; miRNA
At5g60285	pre-tRNA
At2g41835	zinc finger (C2H2 type, AN1-like) family protein
At2g26500	cytochrome b6f complex subunit (petM), putative
At5g11650	alpha/beta-Hydrolases superfamily protein
At4g08290	nodulin MtN21 /EamA-like transporter family protein
At3g60690	SAUR-like auxin-responsive protein family
At1g12940	ATNRT2.5, NRT2.5, nitrate transporter2.5
At1g53163	unknown protein; FUNCTIONS IN: molecular_function unknown; INVOLVED IN: biological_process unknown; LOCATED IN: cellular_component unknown; BEST Arabidopsis thaliana protein match is: unknown protein (TAIR:AT3G15250.1); Has 315 Blast hits to 216 proteins in 74 species: Archae - 0; Bacteria - 86; Metazoa - 43; Fungi - 52; Plants - 27; Viruses - 1; Other Eukaryotes - 106 (source: NCBI BLink).
At5g54500	FQR1, flavodoxin-like quinone reductase 1
At1g32520	unknown protein; FUNCTIONS IN: molecular_function unknown; INVOLVED IN: biological_process unknown; LOCATED IN: chloroplast; EXPRESSED IN: 24 plant structures; EXPRESSED DURING: 15 growth stages; Has 143 Blast hits to 142 proteins in 34 species: Archae - 0; Bacteria - 0; Metazoa - 39; Fungi - 0; Plants - 56; Viruses - 0; Other Eukaryotes - 48 (source: NCBI BLink).
At5g33290	XGD1, xylogalacturonan deficient 1
At5g15210	ATHB30, HB30, ZFHD3, homeobox protein 30
At1g67600	Acid phosphatase/vanadium-dependent haloperoxidase-related protein
At1g06800	PLA-I{gamma}1, alpha/beta-Hydrolases superfamily protein
At2g47730	ATGSTF5, ATGSTF8, GST6, GSTF8, glutathione S-transferase phi 8
At4g13420	ATHAK5, HAK5, high affinity K+ transporter 5
At3g21500	DXPS1, 1-deoxy-D-xylulose 5-phosphate synthase 1
At2g20570	ATGLK1, GLK1, GPRI1, GBF's pro-rich region-interacting factor 1
At4g38290	Haemolysin-III related integral membrane protein
At5g11670	ATNADP-ME2, NADP-ME2, NADP-malic enzyme 2
At1g28230	ATPUP1, PUP1, purine permease 1
At1g68520	B-box type zinc finger protein with CCT domain
At1g58030	CAT2, cationic amino acid transporter 2
At5g57820	zinc ion binding
At4g24180	ATTLP1, TLP1, THAUMATIN-LIKE PROTEIN 1
At5g09430	alpha/beta-Hydrolases superfamily protein
At4g23010	ATUTR2, UTR2, UDP-galactose transporter 2
At2g27500	Glycosyl hydrolase superfamily protein
At2g14160	RNA-binding (RRM/RBD/RNP motifs) family protein
At4g16162	Leucine-rich repeat (LRR) family protein
At3g17790	ATACP5, ATPAP17, PAP17, purple acid phosphatase 17
At5g04930	ALA1, aminophospholipid ATPase 1
At2g46260	BTB/POZ/Kelch-associated protein
At4g39650	GGT2, gamma-glutamyl transpeptidase 2
At1g09860	ATPUP16, PUP16, purine permease 16
At2g36430	Plant protein of unknown function (DUF247)
At2g15340	glycine-rich protein
At3g30766	transposable element gene
At1g61380	SD1-29, S-domain-1 29
At1g43180	pseudogene, putative disease resistance protein, similar to disease resistance protein GI:8843900 from (Arabidopsis thaliana); blastp match of 30% identity and 8.6e-32 P-value to GP|4092774|gb|AAC99466.1||AF105140 disease resistance gene homolog 9N {Brassica napus}
At1g06540	unknown protein; BEST Arabidopsis thaliana protein match is: unknown protein (TAIR:AT2G30930.1); Has 16 Blast hits to 16 proteins in 3 species: Archae - 0; Bacteria - 0; Metazoa - 0; Fungi - 0; Plants - 16; Viruses - 0; Other Eukaryotes - 0 (source: NCBI BLink).
At1g05560	UGT1, UGT75B1, UDP-glucosyltransferase 75B1
At5g15730	Protein kinase superfamily protein
At3g57520	AtSIP2, SIP2, seed imbibition 2
At5g44250	Protein of unknown function DUF829, transmembrane 53
At4g02670	AtIDD12, IDD12, indeterminate(ID)-domain 12
At4g28030	Acyl-CoA N-acyltransferases (NAT) superfamily protein
At2g11270	citrate synthase-related
At4g19390	Uncharacterised protein family (UPF0114)
At5g16960	Zinc-binding dehydrogenase family protein
At4g16760	ACX1, ATACX1, acyl-CoA oxidase 1
At1g78840	F-box/RNI-like/FBD-like domains-containing protein
At3g25760	AOC1, ERD12, allene oxide cyclase 1
At1g64770	NDF2, NDH45, NDH-dependent cyclic electron flow 1
At2g40420	Transmembrane amino acid transporter family protein
At5g66900	Disease resistance protein (CC-NBS-LRR class) family
At3g14710	RNI-like superfamily protein
At3g08640	Protein of unknown function (DUF3411)
At1g55110	AtIDD7, IDD7, indeterminate(ID)-domain 7
At1g53970	unknown protein; Has 0 Blast hits to 0 proteins in 0 species (source: NCBI BLink).
At2g20610	ALF1, HLS3, RTY, RTY1, SUR1, Tyrosine transaminase family protein
At3g28940	AIG2-like (avirulence induced gene) family protein
At2g17055	Toll-Interleukin-Resistance (TIR) domain family protein
At1g33102	unknown protein; FUNCTIONS IN: molecular_function unknown; INVOLVED IN: biological_process unknown; LOCATED IN: cellular_component unknown; Has 30201 Blast hits to 17322 proteins in 780 species: Archae - 12; Bacteria - 1396; Metazoa - 17338; Fungi - 3422; Plants - 5037; Viruses - 0; Other Eukaryotes - 2996 (source: NCBI BLink).
At1g18350	ATMKK7, BUD1, MKK7, MKK7, MAP kinase kinase 7
At1g21140	Vacuolar iron transporter (VIT) family protein
At5g18310	unknown protein; FUNCTIONS IN: molecular_function unknown; INVOLVED IN: biological_process unknown; LOCATED IN: plasma membrane; EXPRESSED IN: 22 plant structures; EXPRESSED DURING: 13 growth stages; BEST Arabidopsis thaliana protein match is: unknown protein (TAIR:AT5G48500.1); Has 30201 Blast hits to 17322 proteins in 780 species: Archae - 12; Bacteria - 1396; Metazoa - 17338; Fungi - 3422; Pla…
At4g28800	basic helix-loop-helix (bHLH) DNA-binding superfamily protein
At1g72030	Acyl-CoA N-acyltransferases (NAT) superfamily protein
At3g49130	SWAP (Suppressor-of-White-APricot)/surp RNA-binding domain-containing protein
At3g13277	other RNA
At4g31000	Calmodulin-binding protein
At4g03280	PETC, PGR1, photosynthetic electron transfer C
At3g49160	pyruvate kinase family protein
At1g66760	MATE efflux family protein
At2g29670	Tetratricopeptide repeat (TPR)-like superfamily protein
At3g03440	ARM repeat superfamily protein
At1g62180	APR2, APSR, ATAPR2, PRH, PRH43, 5'adenylylphosphosulfate reductase 2
At1g31930	XLG3, extra-large GTP-binding protein 3
At3g08710	ATH9, TH9, TRX H9, thioredoxin H-type 9
At1g30030	transposable element gene
At2g28660	Chloroplast-targeted copper chaperone protein
At1g12130	Flavin-binding monooxygenase family protein
At2g01670	atnudt17, NUDT17, nudix hydrolase homolog 17
At1g76820	eukaryotic translation initiation factor 2 (eIF-2) family protein
At5g04770	ATCAT6, CAT6, cationic amino acid transporter 6
At2g45920	U-box domain-containing protein
At2g26740	ATSEH, SEH, soluble epoxide hydrolase
At2g05580	Glycine-rich protein family
At1g67025	BEST Arabidopsis thaliana protein match is: Protein kinase superfamily protein (TAIR:AT1G18390.1); Has 221 Blast hits to 191 proteins in 10 species: Archae - 0; Bacteria - 0; Metazoa - 0; Fungi - 0; Plants - 221; Viruses - 0; Other Eukaryotes - 0 (source: NCBI BLink).
At2g35390	Phosphoribosyltransferase family protein
At2g14750	AKN1, APK, APK1, ATAKN1, APS kinase
At5g48160	OBE2, Protein of unknown function (DUF1423)
At2g17220	Protein kinase superfamily protein
At3g18950	Transducin/WD40 repeat-like superfamily protein
At4g15610	Uncharacterised protein family (UPF0497)
At3g47640	PYE, basic helix-loop-helix (bHLH) DNA-binding superfamily protein
At1g32940	ATSBT3.5, SBT3.5, Subtilase family protein
At5g59530	2-oxoglutarate (2OG) and Fe(II)-dependent oxygenase superfamily protein
At3g17110	pseudogene, glycine-rich protein
At1g33060	ANAC014, NAC014, NAC 014
At1g01490	Heavy metal transport/detoxification superfamily protein
At2g20900	ATDGK5, DGK5, diacylglycerol kinase 5
At1g56300	Chaperone DnaJ-domain superfamily protein
At1g06650	2-oxoglutarate (2OG) and Fe(II)-dependent oxygenase superfamily protein
At3g26165	CYP71B18, putative cytochrome P450.
At4g13190	Protein kinase superfamily protein
At4g37310	CYP81H1, cytochrome P450, family 81, subfamily H, polypeptide 1
At1g47510	5PTASE11, AT5PTASE11, inositol polyphosphate 5-phosphatase 11
At1g21550	Calcium-binding EF-hand family protein
At1g76040	CPK29, calcium-dependent protein kinase 29
At1g74100	ATSOT16, ATST5A, CORI-7, SOT16, sulfotransferase 16
At1g70250	receptor serine/threonine kinase, putative
At2g34140	Dof-type zinc finger DNA-binding family protein
At5g43890	SUPER1, YUC5, Flavin-binding monooxygenase family protein
At1g51400	Photosystem II 5 kD protein
At5g35790	G6PD1, glucose-6-phosphate dehydrogenase 1
At3g03660	WOX11, WUSCHEL related homeobox 11
At1g14370	APK2A, PBL2, protein kinase 2A
At1g03660	Ankyrin-repeat containing protein
At1g53780	peptidyl-prolyl cis-trans isomerases;hydrolases;nucleoside-triphosphatases;ATP binding;nucleotide binding;ATPases
At2g18550	ATHB21, HB-2, HB21, homeobox protein 21
At5g46490	Disease resistance protein (TIR-NBS-LRR class) family
At2g03850	Late embryogenesis abundant protein (LEA) family protein
At5g50450	HCP-like superfamily protein with MYND-type zinc finger
At3g46730	NB-ARC domain-containing disease resistance protein
At3g25190	Vacuolar iron transporter (VIT) family protein
At5g16410	HXXXD-type acyl-transferase family protein
At2g29990	NDA2, alternative NAD(P)H dehydrogenase 2
At3g48840	RNA-binding (RRM/RBD/RNP motifs) family protein
At2g18420	Gibberellin-regulated family protein
At5g52690	Copper transport protein family
At5g37850	ATSOS4, SOS4, pfkB-like carbohydrate kinase family protein
At5g02350	Cysteine/Histidine-rich C1 domain family protein
At5g01880	RING/U-box superfamily protein
At4g28150	Protein of unknown function (DUF789)
At5g18630	alpha/beta-Hydrolases superfamily protein
At4g38215	other RNA
At2g17710	unknown protein; Has 39 Blast hits to 39 proteins in 14 species: Archae - 0; Bacteria - 0; Metazoa - 0; Fungi - 0; Plants - 39; Viruses - 0; Other Eukaryotes - 0 (source: NCBI BLink).
At4g04610	APR, APR1, ATAPR1, PRH19, APS reductase 1
At3g53403	Pseudogene of AT3G53410; zinc finger (C3HC4-type RING finger) family protein
At1g64060	ATRBOH F, ATRBOHF, RBOH F, RBOHAP108, RBOHF, respiratory burst oxidase protein F
At2g31180	ATMYB14, MYB14, MYB14AT, myb domain protein 14
At1g74710	ATICS1, EDS16, ICS1, SID2, ADC synthase superfamily protein
At4g19920	Toll-Interleukin-Resistance (TIR) domain family protein
At2g33170	Leucine-rich repeat receptor-like protein kinase family protein
At5g60750	CAAX amino terminal protease family protein
At2g33830	Dormancy/auxin associated family protein
At1g79670	RFO1, WAKL22, Wall-associated kinase family protein
At1g62080	unknown protein; BEST Arabidopsis thaliana protein match is: unknown protein (TAIR:AT1G62000.1); Has 118 Blast hits to 112 proteins in 34 species: Archae - 0; Bacteria - 43; Metazoa - 10; Fungi - 2; Plants - 36; Viruses - 0; Other Eukaryotes - 27 (source: NCBI BLink).
At4g15990	unknown protein; BEST Arabidopsis thaliana protein match is: unknown protein (TAIR:AT4G16024.1); Has 14 Blast hits to 14 proteins in 2 species: Archae - 0; Bacteria - 0; Metazoa - 0; Fungi - 0; Plants - 14; Viruses - 0; Other Eukaryotes - 0 (source: NCBI BLink).
At4g15130	ATCCT2, CCT2, phosphorylcholine cytidylyltransferase2
At1g23120	Polyketide cyclase/dehydrase and lipid transport superfamily protein
At3g13433	unknown protein; FUNCTIONS IN: molecular_function unknown; INVOLVED IN: biological_process unknown; LOCATED IN: endomembrane system; Has 0 Blast hits to 0 proteins in 0 species (source: NCBI BLink).
At5g48380	BIR1, BAK1-interacting receptor-like kinase 1
At5g46180	DELTA-OAT, ornithine-delta-aminotransferase
At1g29120	Hydrolase-like protein family
At1g74140	Rhomboid-related intramembrane serine protease family protein
At5g51160	Ankyrin repeat family protein
At5g13800	CRN1, PPH, pheophytinase
At3g28360	PGP16, P-glycoprotein 16
At3g22420	ATWNK2, WNK2, ZIK3, with no lysine (K) kinase 2
At5g57035	U-box domain-containing protein kinase family protein
At5g07760	formin homology 2 domain-containing protein / FH2 domain-containing protein
At3g07390	AIR12, auxin-responsive family protein
At4g03380	BEST Arabidopsis thaliana protein match is: nuclear assembly factor 1 (TAIR:AT1G03530.1); Has 29 Blast hits to 29 proteins in 8 species: Archae - 0; Bacteria - 0; Metazoa - 0; Fungi - 0; Plants - 29; Viruses - 0; Other Eukaryotes - 0 (source: NCBI BLink).
At1g73080	ATPEPR1, PEPR1, PEP1 receptor 1
At3g27416	unknown protein; FUNCTIONS IN: molecular_function unknown; INVOLVED IN: biological_process unknown; LOCATED IN: cellular_component unknown; Has 30201 Blast hits to 17322 proteins in 780 species: Archae - 12; Bacteria - 1396; Metazoa - 17338; Fungi - 3422; Plants - 5037; Viruses - 0; Other Eukaryotes - 2996 (source: NCBI BLink).
At4g25380	SAP10, stress-associated protein 10
At3g26840	Esterase/lipase/thioesterase family protein
At2g38290	AMT2, AMT2;1, ATAMT2, ammonium transporter 2
At1g02660	alpha/beta-Hydrolases superfamily protein
At2g40940	ERS, ERS1, ethylene response sensor 1
At4g35380	SEC7-like guanine nucleotide exchange family protein
At3g52540	ATOFP18, OFP18, ovate family protein 18
At5g67480	ATBT4, BT4, BTB and TAZ domain protein 4
At2g19330	PIRL6, plant intracellular ras group-related LRR 6
At3g23790	AAE16, AMP-dependent synthetase and ligase family protein
At1g56145	Leucine-rich repeat transmembrane protein kinase
At3g03990	alpha/beta-Hydrolases superfamily protein
At3g09290	TAC1, telomerase activator1
At2g32190	unknown protein; BEST Arabidopsis thaliana protein match is: unknown protein (TAIR:AT2G32210.1); Has 218 Blast hits to 218 proteins in 24 species: Archae - 0; Bacteria - 0; Metazoa - 0; Fungi - 16; Plants - 202; Viruses - 0; Other Eukaryotes - 0 (source: NCBI BLink).
At3g20680	Domain of unknown function (DUF1995)
At2g35736	unknown protein; FUNCTIONS IN: molecular_function unknown; INVOLVED IN: biological_process unknown; LOCATED IN: endomembrane system; EXPRESSED IN: 22 plant structures; EXPRESSED DURING: 13 growth stages; BEST Arabidopsis thaliana protein match is: unknown protein (TAIR:AT4G25225.1); Has 78 Blast hits to 78 proteins in 13 species: Archae - 0; Bacteria - 0; Metazoa - 0; Fungi - 0; Plants - 78; Viru…
At3g61940	ATMTPA1, MTPA1, Cation efflux family protein
At3g05360	AtRLP30, RLP30, receptor like protein 30
At3g22240	unknown protein; BEST Arabidopsis thaliana protein match is: unknown protein (TAIR:AT3G22235.2); Has 177 Blast hits to 177 proteins in 14 species: Archae - 0; Bacteria - 0; Metazoa - 0; Fungi - 0; Plants - 177; Viruses - 0; Other Eukaryotes - 0 (source: NCBI BLink).
At2g43500	Plant regulator RWP-RK family protein
At1g78450	SOUL heme-binding family protein
At4g35630	PSAT, phosphoserine aminotransferase
At5g25940	early nodulin-related
At5g51110	Transcriptional coactivator/pterin dehydratase
At3g05370	AtRLP31, RLP31, receptor like protein 31
At3g51060	SRS1, STY1, Lateral root primordium (LRP) protein-related
At2g14510	Leucine-rich repeat protein kinase family protein
At1g30040	ATGA2OX2, GA2OX2, GA2OX2, gibberellin 2-oxidase
At5g67350	unknown protein; Has 1807 Blast hits to 1807 proteins in 277 species: Archae - 0; Bacteria - 0; Metazoa - 736; Fungi - 347; Plants - 385; Viruses - 0; Other Eukaryotes - 339 (source: NCBI BLink).
At2g30440	TPP, thylakoid processing peptide
At5g01240	LAX1, like AUXIN RESISTANT 1
At1g08900	Major facilitator superfamily protein
At1g67800	Copine (Calcium-dependent phospholipid-binding protein) family
At1g63530	BEST Arabidopsis thaliana protein match is: hydroxyproline-rich glycoprotein family protein (TAIR:AT1G63540.1); Has 10212 Blast hits to 4024 proteins in 434 species: Archae - 1; Bacteria - 1259; Metazoa - 3608; Fungi - 2247; Plants - 291; Viruses - 90; Other Eukaryotes - 2716 (source: NCBI BLink).
At1g29640	Protein of unknown function, DUF584
At1g69600	ATHB29, ZFHD1, zinc finger homeodomain 1
At1g03905	P-loop containing nucleoside triphosphate hydrolases superfamily protein
At3g53260	ATPAL2, PAL2, phenylalanine ammonia-lyase 2
At5g58787	RING/U-box superfamily protein
At1g63440	HMA5, heavy metal atpase 5
At1g69360	Plant protein of unknown function (DUF863)
At2g46510	AIB, ATAIB, ABA-inducible BHLH-type transcription factor
At4g19820	Glycosyl hydrolase family protein with chitinase insertion domain
At4g33940	RING/U-box superfamily protein
At1g58590	other RNA
At2g13660	unknown protein; Has 2 Blast hits to 2 proteins in 1 species: Archae - 0; Bacteria - 0; Metazoa - 0; Fungi - 0; Plants - 2; Viruses - 0; Other Eukaryotes - 0 (source: NCBI BLink).
At4g39955	alpha/beta-Hydrolases superfamily protein
At3g26170	CYP71B19, cytochrome P450, family 71, subfamily B, polypeptide 19
At2g40200	basic helix-loop-helix (bHLH) DNA-binding superfamily protein
At2g47750	GH3.9, putative indole-3-acetic acid-amido synthetase GH3.9
At2g02120	LCR70, PDF2.1, Scorpion toxin-like knottin superfamily protein
At3g05200	ATL6, RING/U-box superfamily protein
At2g17660	RPM1-interacting protein 4 (RIN4) family protein
At1g05650	Pectin lyase-like superfamily protein
At5g47380	Protein of unknown function, DUF547
At4g15270	glucosyltransferase-related
At5g64667	IDL2, inflorescence deficient in abscission (IDA)-like 2
At5g05590	PAI2, phosphoribosylanthranilate isomerase 2
At5g54730	ATATG18F, ATG18F, G18F, homolog of yeast autophagy 18 (ATG18) F
At2g19130	S-locus lectin protein kinase family protein
At4g04930	DES-1-LIKE, fatty acid desaturase family protein
At4g28240	Wound-responsive family protein
At1g10700	PRS3, phosphoribosyl pyrophosphate (PRPP) synthase 3
At4g38940	Galactose oxidase/kelch repeat superfamily protein
At3g47430	PEX11B, peroxin 11B
At4g18990	XTH29, xyloglucan endotransglucosylase/hydrolase 29
At5g43190	Galactose oxidase/kelch repeat superfamily protein
At2g15695	Protein of unknown function DUF829, transmembrane 53
At4g27460	Cystathionine beta-synthase (CBS) family protein
At1g72280	AERO1, ERO1, endoplasmic reticulum oxidoreductins 1
At2g03240	EXS (ERD1/XPR1/SYG1) family protein
At5g49620	AtMYB78, MYB78, myb domain protein 78
At1g67090	RBCS1A, ribulose bisphosphate carboxylase small chain 1A
At4g01870	tolB protein-related
At4g21500	unknown protein; FUNCTIONS IN: molecular_function unknown; INVOLVED IN: biological_process unknown; LOCATED IN: endomembrane system; BEST Arabidopsis thaliana protein match is: unknown protein (TAIR:AT4G05018.1); Has 20 Blast hits to 20 proteins in 8 species: Archae - 0; Bacteria - 0; Metazoa - 0; Fungi - 0; Plants - 17; Viruses - 0; Other Eukaryotes - 3 (source: NCBI BLink).
At1g04445	C2H2-like zinc finger protein
At3g16360	AHP4, HPT phosphotransmitter 4
At1g52110	Mannose-binding lectin superfamily protein
At3g46480	2-oxoglutarate (2OG) and Fe(II)-dependent oxygenase superfamily protein
At3g06490	AtMYB108, BOS1, MYB108, myb domain protein 108
At3g44720	ADT4, arogenate dehydratase 4
At4g31110	Wall-associated kinase family protein
At1g15885	unknown protein; Has 5 Blast hits to 5 proteins in 1 species: Archae - 0; Bacteria - 0; Metazoa - 0; Fungi - 0; Plants - 5; Viruses - 0; Other Eukaryotes - 0 (source: NCBI BLink).
At4g27310	B-box type zinc finger family protein
At2g05510	Glycine-rich protein family
At1g58848	Disease resistance protein (CC-NBS-LRR class) family
At3g13110	ATSERAT2;2, SAT-1, SAT-A, SAT-M, SAT3, SERAT2;2, serine acetyltransferase 2;2
At3g56060	Glucose-methanol-choline (GMC) oxidoreductase family protein
At2g02810	ATUTR1, UTR1, UDP-galactose transporter 1
At2g22300	CAMTA3, SR1, signal responsive 1
At3g13435	unknown protein; FUNCTIONS IN: molecular_function unknown; INVOLVED IN: biological_process unknown; LOCATED IN: endomembrane system; Has 4 Blast hits to 4 proteins in 2 species: Archae - 0; Bacteria - 0; Metazoa - 0; Fungi - 0; Plants - 4; Viruses - 0; Other Eukaryotes - 0 (source: NCBI BLink).
At5g44290	Protein kinase superfamily protein
At5g13910	LEP, Integrase-type DNA-binding superfamily protein
At4g16840	unknown protein; BEST Arabidopsis thaliana protein match is: unknown protein (TAIR:AT2G35658.3); Has 30201 Blast hits to 17322 proteins in 780 species: Archae - 12; Bacteria - 1396; Metazoa - 17338; Fungi - 3422; Plants - 5037; Viruses - 0; Other Eukaryotes - 2996 (source: NCBI BLink).
At1g49210	RING/U-box superfamily protein
At3g44830	Lecithin:cholesterol acyltransferase family protein
At3g01420	ALPHA-DOX1, DIOX1, DOX1, PADOX-1, Peroxidase superfamily protein
At3g23255	unknown protein; FUNCTIONS IN: molecular_function unknown; INVOLVED IN: biological_process unknown; LOCATED IN: cellular_component unknown; Has 52 Blast hits to 52 proteins in 25 species: Archae - 0; Bacteria - 0; Metazoa - 10; Fungi - 0; Plants - 38; Viruses - 0; Other Eukaryotes - 4 (source: NCBI BLink).
At3g46530	RPP13, NB-ARC domain-containing disease resistance protein
At3g53540	unknown protein; LOCATED IN: plasma membrane; EXPRESSED IN: 24 plant structures; EXPRESSED DURING: 14 growth stages; CONTAINS InterPro DOMAIN/s: Protein of unknown function DUF3741 (InterPro:IPR022212); BEST Arabidopsis thaliana protein match is: Protein of unknown function (DUF3741) (TAIR:AT4G28760.2); Has 1710 Blast hits to 868 proteins in 206 species: Archae - 2; Bacteria - 409; Metazoa - 304;…
At3g12740	ALIS1, ALA-interacting subunit 1
At1g18830	Transducin/WD40 repeat-like superfamily protein
At3g44717	Pseudogene of AT5G03495; nucleotide binding protein
At4g33540	metallo-beta-lactamase family protein
At2g39660	BIK1, botrytis-induced kinase1
At1g17240	AtRLP2, RLP2, receptor like protein 2
At5g18636	unknown protein; BEST Arabidopsis thaliana protein match is: unknown protein (TAIR:AT5G25200.1); Has 35333 Blast hits to 34131 proteins in 2444 species: Archae - 798; Bacteria - 22429; Metazoa - 974; Fungi - 991; Plants - 531; Viruses - 0; Other Eukaryotes - 9610 (source: NCBI BLink).
At5g17850	Sodium/calcium exchanger family protein
At1g05340	unknown protein; FUNCTIONS IN: molecular_function unknown; INVOLVED IN: biological_process unknown; LOCATED IN: chloroplast; EXPRESSED IN: 14 plant structures; EXPRESSED DURING: 7 growth stages; BEST Arabidopsis thaliana protein match is: unknown protein (TAIR:AT2G32210.1); Has 189 Blast hits to 189 proteins in 27 species: Archae - 0; Bacteria - 0; Metazoa - 0; Fungi - 21; Plants - 168; Viruses -…
At1g62290	Saposin-like aspartyl protease family protein
At2g02860	ATSUC3, ATSUT2, SUC3, SUT2, sucrose transporter 2
At4g23230	CRK15, cysteine-rich RLK (RECEPTOR-like protein kinase) 15
At4g23320	CRK24, cysteine-rich RLK (RECEPTOR-like protein kinase) 24
At4g17245	RING/U-box superfamily protein
At1g48980	2-oxoglutarate (2OG) and Fe(II)-dependent oxygenase superfamily protein
At4g34240	ALDH3, ALDH3I1, aldehyde dehydrogenase 3I1
At3g45060	ATNRT2.6, NRT2.6, high affinity nitrate transporter 2.6
At3g21690	MATE efflux family protein
At1g58180	ATBCA6, BCA6, beta carbonic anhydrase 6
At5g55560	Protein kinase superfamily protein
At3g19800	Protein of unknown function (DUF177)
At1g14890	Plant invertase/pectin methylesterase inhibitor superfamily protein
At5g16120	alpha/beta-Hydrolases superfamily protein
At3g28600	P-loop containing nucleoside triphosphate hydrolases superfamily protein
At5g43260	chaperone protein dnaJ-related
At5g18600	Thioredoxin superfamily protein
At5g13750	ZIFL1, zinc induced facilitator-like 1
At1g21590	Protein kinase protein with adenine nucleotide alpha hydrolases-like domain
At3g07260	SMAD/FHA domain-containing protein
At3g07370	ATCHIP, CHIP, carboxyl terminus of HSC70-interacting protein
At3g04720	HEL, PR-4, PR4, pathogenesis-related 4
At1g55000	peptidoglycan-binding LysM domain-containing protein
At1g68620	alpha/beta-Hydrolases superfamily protein
At5g56300	GAMT2, gibberellic acid methyltransferase 2
At3g51890	Clathrin light chain protein
At5g52870	unknown protein; BEST Arabidopsis thaliana protein match is: unknown protein (TAIR:AT1G64080.1); Has 1807 Blast hits to 1807 proteins in 277 species: Archae - 0; Bacteria - 0; Metazoa - 736; Fungi - 347; Plants - 385; Viruses - 0; Other Eukaryotes - 339 (source: NCBI BLink).
At1g08230	ATGAT1, GAT1, Transmembrane amino acid transporter family protein
At2g24165	pseudogene, similar to HcrVf3 protein, blastp match of 37% identity and 5.1e-32 P-value to GP|14330718|emb|CAC40827.1||AJ297741 HcrVf3 protein {Malus floribunda}
At5g45250	RPS4, Disease resistance protein (TIR-NBS-LRR class) family
At2g11290	transposable element gene
At5g07330	unknown protein; FUNCTIONS IN: molecular_function unknown; INVOLVED IN: biological_process unknown; LOCATED IN: mitochondrion; BEST Arabidopsis thaliana protein match is: unknown protein (TAIR:AT1G63060.1); Has 1807 Blast hits to 1807 proteins in 277 species: Archae - 0; Bacteria - 0; Metazoa - 736; Fungi - 347; Plants - 385; Viruses - 0; Other Eukaryotes - 339 (source: NCBI BLink).
At1g65790	ARK1, RK1, receptor kinase 1
At4g09300	LisH and RanBPM domains containing protein
At4g33300	ADR1-L1, ADR1-like 1
At4g31510	unknown protein; BEST Arabidopsis thaliana protein match is: unknown protein (TAIR:AT2G24550.1); Has 205 Blast hits to 205 proteins in 31 species: Archae - 0; Bacteria - 0; Metazoa - 5; Fungi - 3; Plants - 187; Viruses - 0; Other Eukaryotes - 10 (source: NCBI BLink).
At1g60260	BGLU5, beta glucosidase 5
At4g11840	PLDGAMMA3, phospholipase D gamma 3
At2g04495	unknown protein; FUNCTIONS IN: molecular_function unknown; INVOLVED IN: biological_process unknown; LOCATED IN: endomembrane system; BEST Arabidopsis thaliana protein match is: unknown protein (TAIR:AT2G04515.1); Has 30201 Blast hits to 17322 proteins in 780 species: Archae - 12; Bacteria - 1396; Metazoa - 17338; Fungi - 3422; Plants - 5037; Viruses - 0; Other Eukaryotes - 2996 (source: NCBI BLin…
At1g62422	unknown protein; EXPRESSED IN: 22 plant structures; EXPRESSED DURING: 13 growth stages; BEST Arabidopsis thaliana protein match is: unknown protein (TAIR:AT1G12020.1); Has 87 Blast hits to 86 proteins in 14 species: Archae - 0; Bacteria - 0; Metazoa - 0; Fungi - 0; Plants - 87; Viruses - 0; Other Eukaryotes - 0 (source: NCBI BLink).
At3g20340	Expression of the gene is downregulated in the presence of paraquat, an inducer of photoxidative stress.
At4g04620	ATG8B, Ubiquitin-like superfamily protein
At1g67856	RING/U-box superfamily protein
At2g30070	ATKT1, ATKT1P, ATKUP1, KT1, KUP1, potassium transporter 1
At1g12030	Protein of unknown function (DUF506)
At3g53180	glutamate-ammonia ligases;catalytics;glutamate-ammonia ligases
At1g32460	unknown protein; Has 19 Blast hits to 19 proteins in 8 species: Archae - 0; Bacteria - 0; Metazoa - 0; Fungi - 0; Plants - 19; Viruses - 0; Other Eukaryotes - 0 (source: NCBI BLink).
At5g28520	Mannose-binding lectin superfamily protein
At4g27070	TSB2, tryptophan synthase beta-subunit 2
At1g01800	NAD(P)-binding Rossmann-fold superfamily protein
At1g11350	CBRLK1, RKS2, SD1-13, S-domain-1 13
At2g23420	NAPRT2, nicotinate phosphoribosyltransferase 2
At2g30870	ATGSTF10, ATGSTF4, ERD13, GSTF10, glutathione S-transferase PHI 10
At4g16860	RPP4, Disease resistance protein (TIR-NBS-LRR class) family
At1g29400	AML5, ML5, MEI2-like protein 5
At3g26090	ATRGS1, RGS1, G-protein coupled receptors;GTPase activators
At3g57550	AGK2, GK-2, guanylate kinase
At3g46340	Leucine-rich repeat protein kinase family protein
At1g56130	Leucine-rich repeat transmembrane protein kinase
At1g04100	IAA10, indoleacetic acid-induced protein 10
At4g03410	Peroxisomal membrane 22 kDa (Mpv17/PMP22) family protein
At1g72960	Root hair defective 3 GTP-binding protein (RHD3)
At3g49630	2-oxoglutarate (2OG) and Fe(II)-dependent oxygenase superfamily protein
At5g06570	alpha/beta-Hydrolases superfamily protein
At4g30490	AFG1-like ATPase family protein
At4g37670	NAGS2, N-acetyl-l-glutamate synthase 2
At2g44220	Protein of Unknown Function (DUF239)
At3g61440	ARATH;BSAS3;1, ATCYSC1, CYSC1, cysteine synthase C1
At4g38140	RING/U-box superfamily protein
At3g16220	Predicted eukaryotic LigT
At2g17640	ATSERAT3;1, SAT-106, Trimeric LpxA-like enzymes superfamily protein
At1g05835	PHD finger protein
At1g60940	SNRK2-10, SNRK2.10, SRK2B, SNF1-related protein kinase 2.10
At5g06090	ATGPAT7, GPAT7, glycerol-3-phosphate acyltransferase 7
At4g13920	AtRLP50, RLP50, receptor like protein 50
At5g06380	unknown protein; BEST Arabidopsis thaliana protein match is: unknown protein (TAIR:AT3G11690.1); Has 1807 Blast hits to 1807 proteins in 277 species: Archae - 0; Bacteria - 0; Metazoa - 736; Fungi - 347; Plants - 385; Viruses - 0; Other Eukaryotes - 339 (source: NCBI BLink).
At4g31980	unknown protein; CONTAINS InterPro DOMAIN/s: Protein of unknown function DUF247, plant (InterPro:IPR004158), Protein of unknown function DUF862, eukaryotic (InterPro:IPR008580); BEST Arabidopsis thaliana protein match is: Plant protein of unknown function (DUF247) (TAIR:AT5G11290.1); Has 1967 Blast hits to 1844 proteins in 183 species: Archae - 0; Bacteria - 6; Metazoa - 223; Fungi - 83; Plants -…
At3g19390	Granulin repeat cysteine protease family protein
At3g23700	Nucleic acid-binding proteins superfamily
At2g26150	ATHSFA2, HSFA2, heat shock transcription factor A2
At1g18270	ketose-bisphosphate aldolase class-II family protein
At3g15060	AtRABA1g, RABA1g, RAB GTPase homolog A1G
At5g62570	Calmodulin binding protein-like
At2g28080	UDP-Glycosyltransferase superfamily protein
At1g53390	P-loop containing nucleoside triphosphate hydrolases superfamily protein
At3g50030	ARM-repeat/Tetratricopeptide repeat (TPR)-like protein
At5g17390	Adenine nucleotide alpha hydrolases-like superfamily protein
At2g26070	RTE1, Protein of unknown function (DUF778)
At1g07240	UGT71C5, UDP-glucosyl transferase 71C5
At5g44565	unknown protein; FUNCTIONS IN: molecular_function unknown; INVOLVED IN: biological_process unknown; LOCATED IN: endomembrane system; Has 35333 Blast hits to 34131 proteins in 2444 species: Archae - 798; Bacteria - 22429; Metazoa - 974; Fungi - 991; Plants - 531; Viruses - 0; Other Eukaryotes - 9610 (source: NCBI BLink).
At4g25900	Galactose mutarotase-like superfamily protein
At5g58840	Subtilase family protein
At2g34910	BEST Arabidopsis thaliana protein match is: root hair specific 4 (TAIR:AT1G30850.1); Has 43 Blast hits to 43 proteins in 9 species: Archae - 0; Bacteria - 0; Metazoa - 0; Fungi - 0; Plants - 43; Viruses - 0; Other Eukaryotes - 0 (source: NCBI BLink).
At4g26255	other RNA
At1g36620	transposable element gene
At2g20320	DENN (AEX-3) domain-containing protein
At3g05937	unknown protein; Has 30201 Blast hits to 17322 proteins in 780 species: Archae - 12; Bacteria - 1396; Metazoa - 17338; Fungi - 3422; Plants - 5037; Viruses - 0; Other Eukaryotes - 2996 (source: NCBI BLink).
At1g74080	ATMYB122, MYB122, myb domain protein 122
At5g14570	ATNRT2.7, NRT2.7, high affinity nitrate transporter 2.7
At1g57570	Mannose-binding lectin superfamily protein
At5g51630	Disease resistance protein (TIR-NBS-LRR class) family
At3g48580	XTH11, xyloglucan endotransglucosylase/hydrolase 11
At5g15890	TBL21, TRICHOME BIREFRINGENCE-LIKE 21
At4g14400	ACD6, ankyrin repeat family protein
At5g43620	Pre-mRNA cleavage complex II
At5g16970	AER, AT-AER, alkenal reductase
At1g02400	ATGA2OX4, ATGA2OX6, DTA1, GA2OX6, gibberellin 2-oxidase 6
At5g39040	ALS1, ATTAP2, TAP2, transporter associated with antigen processing protein 2
At1g67400	ELMO/CED-12 family protein
At1g64020	Serine protease inhibitor (SERPIN) family protein
At2g19460	Protein of unknown function (DUF3511)
At5g57320	villin, putative
At4g14610	pseudogene, disease resistance protein (CC-NBS-LRR class), putative, domain signature CC-NBS-LRR exists, suggestive of a disease resistance protein.; blastp match of 45% identity and 2.2e-162 P-value to GP|24461866|gb|AAN62353.1|AF506028_20|AF506028 NBS-LRR type disease resistance protein {Poncirus trifoliata}
At4g27820	BGLU9, beta glucosidase 9
At1g16910	LSH8, Protein of unknown function (DUF640)
At1g20530	Protein of unknown function (DUF630 and DUF632)
At4g19700	RING, SBP (S-ribonuclease binding protein) family protein
At1g52270	unknown protein; BEST Arabidopsis thaliana protein match is: unknown protein (TAIR:AT4G28310.1); Has 29 Blast hits to 28 proteins in 9 species: Archae - 0; Bacteria - 0; Metazoa - 0; Fungi - 0; Plants - 29; Viruses - 0; Other Eukaryotes - 0 (source: NCBI BLink).
At2g29330	TRI, tropinone reductase
At3g26820	Esterase/lipase/thioesterase family protein
At4g01600	GRAM domain family protein
At4g32320	APX6, ascorbate peroxidase 6
At5g17760	P-loop containing nucleoside triphosphate hydrolases superfamily protein
At3g22890	APS1, ATP sulfurylase 1
At2g14170	ALDH6B2, aldehyde dehydrogenase 6B2
At2g14260	PIP, proline iminopeptidase
At5g44720	Molybdenum cofactor sulfurase family protein
At5g13200	GRAM domain family protein
At1g55365	unknown protein; FUNCTIONS IN: molecular_function unknown; INVOLVED IN: biological_process unknown; LOCATED IN: endomembrane system; BEST Arabidopsis thaliana protein match is: unknown protein (TAIR:AT3G13500.1); Has 29 Blast hits to 29 proteins in 6 species: Archae - 0; Bacteria - 0; Metazoa - 0; Fungi - 0; Plants - 29; Viruses - 0; Other Eukaryotes - 0 (source: NCBI BLink).
At3g28945	transposable element gene
At4g38830	CRK26, cysteine-rich RLK (RECEPTOR-like protein kinase) 26
At2g43060	IBH1, ILI1 binding bHLH 1
At2g40670	ARR16, RR16, response regulator 16
At3g63440	ATCKX6, ATCKX7, CKX6, cytokinin oxidase/dehydrogenase 6
At3g05770	unknown protein; BEST Arabidopsis thaliana protein match is: unknown protein (TAIR:AT1G54300.1); Has 105 Blast hits to 105 proteins in 16 species: Archae - 0; Bacteria - 0; Metazoa - 0; Fungi - 0; Plants - 99; Viruses - 0; Other Eukaryotes - 6 (source: NCBI BLink).
At1g61370	S-locus lectin protein kinase family protein
At2g03360	Glycosyltransferase family 61 protein
At1g43670	Inositol monophosphatase family protein
At2g15042	Leucine-rich repeat (LRR) family protein
At3g12800	DECR, SDRB, short-chain dehydrogenase-reductase B
At5g41610	ATCHX18, CHX18, cation/H+ exchanger 18
At3g24540	Protein kinase superfamily protein
At1g78270	AtUGT85A4, UGT85A4, UDP-glucosyl transferase 85A4
At1g76700	DNAJ heat shock N-terminal domain-containing protein
At2g33770	ATUBC24, PHO2, UBC24, phosphate 2
At2g45300	RNA 3'-terminal phosphate cyclase/enolpyruvate transferase, alpha/beta
At4g37150	ATMES9, MES9, methyl esterase 9
At1g64680	unknown protein; BEST Arabidopsis thaliana protein match is: unknown protein (TAIR:AT1G03055.1); Has 146 Blast hits to 146 proteins in 26 species: Archae - 0; Bacteria - 6; Metazoa - 0; Fungi - 0; Plants - 125; Viruses - 0; Other Eukaryotes - 15 (source: NCBI BLink).
At4g38590	BGAL14, beta-galactosidase 14
At5g46770	unknown protein; Has 30201 Blast hits to 17322 proteins in 780 species: Archae - 12; Bacteria - 1396; Metazoa - 17338; Fungi - 3422; Plants - 5037; Viruses - 0; Other Eukaryotes - 2996 (source: NCBI BLink).
At2g35820	ureidoglycolate hydrolases
At4g30530	Class I glutamine amidotransferase-like superfamily protein
At4g26400	RING/U-box superfamily protein
At1g48325	Expressed protein
At1g58110	Basic-leucine zipper (bZIP) transcription factor family protein
At1g73270	scpl6, serine carboxypeptidase-like 6
At1g76680	ATOPR1, OPR1, 12-oxophytodienoate reductase 1
At3g48180	unknown protein; BEST Arabidopsis thaliana protein match is: unknown protein (TAIR:AT1G19020.1); Has 84 Blast hits to 84 proteins in 15 species: Archae - 0; Bacteria - 0; Metazoa - 0; Fungi - 0; Plants - 84; Viruses - 0; Other Eukaryotes - 0 (source: NCBI BLink).
At1g78970	ATLUP1, LUP1, lupeol synthase 1
At1g24145	unknown protein; FUNCTIONS IN: molecular_function unknown; INVOLVED IN: biological_process unknown; LOCATED IN: endomembrane system; Has 3 Blast hits to 3 proteins in 1 species: Archae - 0; Bacteria - 0; Metazoa - 0; Fungi - 0; Plants - 3; Viruses - 0; Other Eukaryotes - 0 (source: NCBI BLink).
At5g06865	other RNA
At5g19440	NAD(P)-binding Rossmann-fold superfamily protein
At5g16920	Fasciclin-like arabinogalactan family protein
At2g46650	ATCB5-C, B5 #1, CB5-C, cytochrome B5 isoform C
At2g03410	Mo25 family protein
At4g36450	ATMPK14, MPK14, MPK14, mitogen-activated protein kinase 14
At5g61090	Polynucleotidyl transferase, ribonuclease H-like superfamily protein
At1g36600	transposable element gene
At3g06380	ATTLP9, TLP9, tubby-like protein 9
At3g09390	ATMT-1, ATMT-K, MT2A, metallothionein 2A
At5g28145	transposable element gene
At4g08360	KOW domain-containing protein
At1g78720	SecY protein transport family protein
At1g53785	unknown protein; FUNCTIONS IN: molecular_function unknown; INVOLVED IN: biological_process unknown; LOCATED IN: mitochondrion; Has 35333 Blast hits to 34131 proteins in 2444 species: Archae - 798; Bacteria - 22429; Metazoa - 974; Fungi - 991; Plants - 531; Viruses - 0; Other Eukaryotes - 9610 (source: NCBI BLink).
At1g24470	ATKCR2, KCR2, beta-ketoacyl reductase 2
At1g76590	PLATZ transcription factor family protein
At1g15540	2-oxoglutarate (2OG) and Fe(II)-dependent oxygenase superfamily protein
At1g66480	PMI2, plastid movement impaired 2
At1g19610	LCR78, PDF1.4, Arabidopsis defensin-like protein
At5g59390	XH/XS domain-containing protein
At2g39725	LYR family of Fe/S cluster biogenesis protein
At1g76080	ATCDSP32, CDSP32, chloroplastic drought-induced stress protein of 32 kD
At4g39890	AtRABH1c, RABH1c, RAB GTPase homolog H1C
At5g65610	unknown protein; Has 1807 Blast hits to 1807 proteins in 277 species: Archae - 0; Bacteria - 0; Metazoa - 736; Fungi - 347; Plants - 385; Viruses - 0; Other Eukaryotes - 339 (source: NCBI BLink).
At5g02760	Protein phosphatase 2C family protein
At4g34970	ADF9, actin depolymerizing factor 9
At4g10580	transposable element gene
At1g55020	ATLOX1, LOX1, lipoxygenase 1
At5g50930	Histone superfamily protein
At2g31082	CLE7, CLAVATA3/ESR-RELATED 7
At2g36560	AT hook motif DNA-binding family protein
At4g36140	disease resistance protein (TIR-NBS-LRR class), putative
At3g55910	unknown protein; Has 4 Blast hits to 4 proteins in 2 species: Archae - 0; Bacteria - 0; Metazoa - 0; Fungi - 0; Plants - 4; Viruses - 0; Other Eukaryotes - 0 (source: NCBI BLink).
At4g21865	unknown protein; Has 11 Blast hits to 11 proteins in 4 species: Archae - 0; Bacteria - 0; Metazoa - 0; Fungi - 0; Plants - 11; Viruses - 0; Other Eukaryotes - 0 (source: NCBI BLink).
At1g28330	DRM1, DYL1, dormancy-associated protein-like 1
At4g39640	GGT1, gamma-glutamyl transpeptidase 1
At2g04500	Cysteine/Histidine-rich C1 domain family protein
At3g45530	Cysteine/Histidine-rich C1 domain family protein
At1g03620	ELMO/CED-12 family protein
At2g29450	AT103-1A, ATGSTU1, ATGSTU5, GSTU5, glutathione S-transferase tau 5
At3g23570	alpha/beta-Hydrolases superfamily protein
At1g48870	Transducin/WD40 repeat-like superfamily protein
At5g20480	EFR, EF-TU receptor
At5g52700	Copper transport protein family
At2g16500	ADC1, ARGDC, ARGDC1, SPE1, arginine decarboxylase 1
At3g13270	transposable element gene
At1g47560	SEC3B, exocyst complex component sec3B
At3g48920	AtMYB45, MYB45, myb domain protein 45
At5g41550	Disease resistance protein (TIR-NBS-LRR class) family
At2g23260	UGT84B1, UDP-glucosyl transferase 84B1
At1g46768	RAP2.1, related to AP2 1
At3g13650	Disease resistance-responsive (dirigent-like protein) family protein
At5g42050	DCD (Development and Cell Death) domain protein
At1g22275	ZYP1, ZYP1b, Myosin heavy chain-related protein
At3g19200	unknown protein; BEST Arabidopsis thaliana protein match is: unknown protein (TAIR:AT4G34419.1); Has 51 Blast hits to 51 proteins in 10 species: Archae - 0; Bacteria - 0; Metazoa - 0; Fungi - 0; Plants - 51; Viruses - 0; Other Eukaryotes - 0 (source: NCBI BLink).
At5g57655	xylose isomerase family protein
At4g39970	Haloacid dehalogenase-like hydrolase (HAD) superfamily protein
At5g05690	CBB3, CPD, CYP90, CYP90A, CYP90A1, DWF3, Cytochrome P450 superfamily protein
At1g27980	ATDPL1, DPL1, dihydrosphingosine phosphate lyase
At1g62770	Plant invertase/pectin methylesterase inhibitor superfamily protein
At3g63010	ATGID1B, GID1B, alpha/beta-Hydrolases superfamily protein
At5g64530	ANAC104, XND1, xylem NAC domain 1
At4g25350	SHB1, EXS (ERD1/XPR1/SYG1) family protein
At3g22460	OASA2, O-acetylserine (thiol) lyase (OAS-TL) isoform A2
At4g20095	Protein of unknown function (DUF626)
At5g04870	ATCPK1, CPK1, calcium dependent protein kinase 1
At1g24147	unknown protein; FUNCTIONS IN: molecular_function unknown; INVOLVED IN: biological_process unknown; LOCATED IN: endomembrane system; BEST Arabidopsis thaliana protein match is: unknown protein (TAIR:AT1G24148.1); Has 4 Blast hits to 4 proteins in 2 species: Archae - 0; Bacteria - 0; Metazoa - 0; Fungi - 0; Plants - 4; Viruses - 0; Other Eukaryotes - 0 (source: NCBI BLink).
At2g37830	pseudogene, glycine-rich protein
At4g34230	ATCAD5, CAD-5, CAD5, cinnamyl alcohol dehydrogenase 5
At1g67480	Galactose oxidase/kelch repeat superfamily protein
At4g16230	GDSL-like Lipase/Acylhydrolase superfamily protein
At1g44130	Eukaryotic aspartyl protease family protein
At1g08860	BON3, Calcium-dependent phospholipid-binding Copine family protein
At5g04040	SDP1, Patatin-like phospholipase family protein
At1g67700	unknown protein; FUNCTIONS IN: molecular_function unknown; INVOLVED IN: biological_process unknown; LOCATED IN: chloroplast, chloroplast envelope; EXPRESSED IN: 22 plant structures; EXPRESSED DURING: 13 growth stages; Has 49 Blast hits to 49 proteins in 20 species: Archae - 0; Bacteria - 0; Metazoa - 0; Fungi - 0; Plants - 44; Viruses - 0; Other Eukaryotes - 5 (source: NCBI BLink).
At3g62960	Thioredoxin superfamily protein
At1g11920	Pectin lyase-like superfamily protein
At5g09660	PMDH2, peroxisomal NAD-malate dehydrogenase 2
At4g19840	ATPP2-A1, ATPP2A-1, PP2-A1, phloem protein 2-A1
At5g27520	PNC2, peroxisomal adenine nucleotide carrier 2
At1g48320	Thioesterase superfamily protein
At2g32200	unknown protein; BEST Arabidopsis thaliana protein match is: unknown protein (TAIR:AT2G32210.1); Has 131 Blast hits to 131 proteins in 14 species: Archae - 0; Bacteria - 0; Metazoa - 0; Fungi - 1; Plants - 130; Viruses - 0; Other Eukaryotes - 0 (source: NCBI BLink).
At5g06870	ATPGIP2, PGIP2, polygalacturonase inhibiting protein 2
At5g45630	Protein of unknown function, DUF584
At5g44420	LCR77, PDF1.2, PDF1.2A, plant defensin 1.2
At4g16890	BAL, SNC1, disease resistance protein (TIR-NBS-LRR class), putative
At5g52190	Sugar isomerase (SIS) family protein
At4g26090	RPS2, NB-ARC domain-containing disease resistance protein
At1g10060	ATBCAT-1, BCAT-1, branched-chain amino acid transaminase 1
At1g08570	ACHT4, atypical CYS HIS rich thioredoxin 4
At3g13080	ATMRP3, MRP3, MRP3, multidrug resistance-associated protein 3
At1g15900	unknown protein; Has 19 Blast hits to 19 proteins in 10 species: Archae - 0; Bacteria - 2; Metazoa - 0; Fungi - 0; Plants - 15; Viruses - 0; Other Eukaryotes - 2 (source: NCBI BLink).
At5g19850	alpha/beta-Hydrolases superfamily protein
At2g31800	Integrin-linked protein kinase family
At2g19110	ATHMA4, HMA4, heavy metal atpase 4
At4g23100	ATECS1, CAD2, GSH1, GSHA, PAD2, RML1, glutamate-cysteine ligase
At2g43910	ATHOL1, HOL1, HARMLESS TO OZONE LAYER 1
At3g11900	ANT1, aromatic and neutral transporter 1
At4g30790	INVOLVED IN: autophagy; EXPRESSED IN: 24 plant structures; EXPRESSED DURING: 15 growth stages; CONTAINS InterPro DOMAIN/s: Autophagy-related protein 17 (InterPro:IPR007240), Autophagy-related protein 11 (InterPro:IPR019460); Has 8793 Blast hits to 6268 proteins in 570 species: Archae - 89; Bacteria - 657; Metazoa - 4844; Fungi - 808; Plants - 441; Viruses - 15; Other Eukaryotes - 1939 (source: NC…
At1g23760	JP630, PG3, BURP domain-containing protein
At4g16008	unknown protein; FUNCTIONS IN: molecular_function unknown; INVOLVED IN: biological_process unknown; LOCATED IN: cellular_component unknown; Has 30201 Blast hits to 17322 proteins in 780 species: Archae - 12; Bacteria - 1396; Metazoa - 17338; Fungi - 3422; Plants - 5037; Viruses - 0; Other Eukaryotes - 2996 (source: NCBI BLink).
At4g35110	Arabidopsis phospholipase-like protein (PEARLI 4) family
At2g33230	YUC7, YUCCA 7
At2g05540	Glycine-rich protein family
At4g31500	ATR4, CYP83B1, RED1, RNT1, SUR2, cytochrome P450, family 83, subfamily B, polypeptide 1
At4g29950	Ypt/Rab-GAP domain of gyp1p superfamily protein
At1g03230	Eukaryotic aspartyl protease family protein
At4g05320	UBQ10, polyubiquitin 10
At5g48100	ATLAC15, LAC15, TT10, Laccase/Diphenol oxidase family protein
At5g03730	AtCTR1, CTR1, SIS1, Protein kinase superfamily protein
At1g66920	Protein kinase superfamily protein
At3g59010	PME61, pectin methylesterase 61
At5g46795	MSP2, microspore-specific promoter 2
At3g44870	S-adenosyl-L-methionine-dependent methyltransferases superfamily protein
At3g04520	THA2, threonine aldolase 2
At5g24270	ATSOS3, CBL4, SOS3, Calcium-binding EF-hand family protein
At2g19500	ATCKX2, CKX2, cytokinin oxidase 2
At5g36970	NHL25, NDR1/HIN1-like 25
At1g21890	nodulin MtN21 /EamA-like transporter family protein
At1g75600	Histone superfamily protein
At3g60150	Protein of unknown function (DUF498/DUF598)
At4g25030	unknown protein; BEST Arabidopsis thaliana protein match is: unknown protein (TAIR:AT5G45410.3); Has 125 Blast hits to 125 proteins in 36 species: Archae - 2; Bacteria - 31; Metazoa - 0; Fungi - 4; Plants - 88; Viruses - 0; Other Eukaryotes - 0 (source: NCBI BLink).
At1g06840	Leucine-rich repeat protein kinase family protein
At1g68150	ATWRKY9, WRKY9, WRKY DNA-binding protein 9
At1g23090	AST91, SULTR3;3, sulfate transporter 91
At3g03855	pseudogene of disease resistance protein
At3g53960	Major facilitator superfamily protein
At5g11180	ATGLR2.6, GLR2.6, glutamate receptor 2.6
At1g68010	ATHPR1, HPR, hydroxypyruvate reductase
At1g16420	ATMC8, MC8, metacaspase 8
At3g14840	Leucine-rich repeat transmembrane protein kinase
At5g13670	nodulin MtN21 /EamA-like transporter family protein
At5g45240	Disease resistance protein (TIR-NBS-LRR class)
At2g28940	Protein kinase superfamily protein
At4g28025	unknown protein; FUNCTIONS IN: molecular_function unknown; INVOLVED IN: biological_process unknown; LOCATED IN: chloroplast thylakoid membrane; EXPRESSED IN: 23 plant structures; EXPRESSED DURING: 13 growth stages; Has 30201 Blast hits to 17322 proteins in 780 species: Archae - 12; Bacteria - 1396; Metazoa - 17338; Fungi - 3422; Plants - 5037; Viruses - 0; Other Eukaryotes - 2996 (source: NCBI BL…
At2g02390	ATGSTZ1, GST18, GSTZ1, glutathione S-transferase zeta 1
At1g30780	F-box associated ubiquitination effector family protein
At4g39360	unknown protein; BEST Arabidopsis thaliana protein match is: unknown protein (TAIR:AT2G21780.1); Has 13 Blast hits to 13 proteins in 2 species: Archae - 0; Bacteria - 0; Metazoa - 0; Fungi - 0; Plants - 13; Viruses - 0; Other Eukaryotes - 0 (source: NCBI BLink).
At2g06255	ELF4-L3, ELF4-like 3
At3g59750	Concanavalin A-like lectin protein kinase family protein
At1g34200	Glyceraldehyde-3-phosphate dehydrogenase-like family protein
At5g59580	UGT76E1, UDP-glucosyl transferase 76E1
At3g54640	TRP3, TSA1, tryptophan synthase alpha chain
At2g24140	Protein of unknown function, DUF593
At3g51430	SSL5, YLS2, Calcium-dependent phosphotriesterase superfamily protein
At2g20880	Integrase-type DNA-binding superfamily protein
At1g17380	JAZ5, TIFY11A, jasmonate-zim-domain protein 5
At5g02750	RING/U-box superfamily protein
At2g03290	emp24/gp25L/p24 family/GOLD family protein
At2g03540	transposable element gene
At5g64300	ATGCH, ATRIBA1, GCH, RFD1, GTP cyclohydrolase II
At2g25440	AtRLP20, RLP20, receptor like protein 20
At3g59880	unknown protein; FUNCTIONS IN: molecular_function unknown; INVOLVED IN: biological_process unknown; LOCATED IN: plasma membrane; BEST Arabidopsis thaliana protein match is: unknown protein (TAIR:AT2G44010.1); Has 20 Blast hits to 20 proteins in 7 species: Archae - 0; Bacteria - 0; Metazoa - 0; Fungi - 0; Plants - 20; Viruses - 0; Other Eukaryotes - 0 (source: NCBI BLink).
At2g13360	AGT, AGT1, SGAT, alanine:glyoxylate aminotransferase
At2g29940	ATPDR3, PDR3, pleiotropic drug resistance 3
At5g50720	ATHVA22E, HVA22E, HVA22 homologue E
At2g24260	LRL1, LJRHL1-like 1
At1g74930	ORA47, Integrase-type DNA-binding superfamily protein
At4g25580	CAP160 protein
At3g60200	unknown protein; BEST Arabidopsis thaliana protein match is: unknown protein (TAIR:AT2G44600.1); Has 60 Blast hits to 60 proteins in 12 species: Archae - 0; Bacteria - 0; Metazoa - 8; Fungi - 0; Plants - 51; Viruses - 0; Other Eukaryotes - 1 (source: NCBI BLink).
At1g69523	S-adenosyl-L-methionine-dependent methyltransferases superfamily protein
At1g30820	CTP synthase family protein
At5g46470	RPS6, disease resistance protein (TIR-NBS-LRR class) family
At4g20930	6-phosphogluconate dehydrogenase family protein
At5g14480	beta-1,4-N-acetylglucosaminyltransferase family protein
At1g50180	NB-ARC domain-containing disease resistance protein
At2g47240	CER8, LACS1, AMP-dependent synthetase and ligase family protein
At5g58800	Quinone reductase family protein
At2g23321	unknown protein; Has 30201 Blast hits to 17322 proteins in 780 species: Archae - 12; Bacteria - 1396; Metazoa - 17338; Fungi - 3422; Plants - 5037; Viruses - 0; Other Eukaryotes - 2996 (source: NCBI BLink).
At3g57330	ACA11, autoinhibited Ca2+-ATPase 11
At1g74950	JAZ2, TIFY10B, TIFY domain/Divergent CCT motif family protein
At3g20860	ATNEK5, NEK5, NIMA-related kinase 5
At1g53950	Ubiquitin-like superfamily protein
At1g45474	LHCA5, photosystem I light harvesting complex gene 5
At4g37022	unknown protein; FUNCTIONS IN: molecular_function unknown; INVOLVED IN: biological_process unknown; LOCATED IN: cellular_component unknown; Has 0 Blast hits to 0 proteins in 0 species (source: NCBI BLink).
At4g39540	ATSK2, SK2, shikimate kinase 2
At5g45220	Disease resistance protein (TIR-NBS-LRR class) family
At5g52320	CYP96A4, cytochrome P450, family 96, subfamily A, polypeptide 4
At5g44065	unknown protein; Has 30201 Blast hits to 17322 proteins in 780 species: Archae - 12; Bacteria - 1396; Metazoa - 17338; Fungi - 3422; Plants - 5037; Viruses - 0; Other Eukaryotes - 2996 (source: NCBI BLink).
At5g51440	HSP20-like chaperones superfamily protein
At1g22710	ATSUC2, SUC2, SUT1, sucrose-proton symporter 2
At4g28930	unknown protein; FUNCTIONS IN: molecular_function unknown; INVOLVED IN: biological_process unknown; LOCATED IN: endomembrane system; BEST Arabidopsis thaliana protein match is: unknown protein (TAIR:AT4G12930.1); Has 12 Blast hits to 12 proteins in 2 species: Archae - 0; Bacteria - 0; Metazoa - 0; Fungi - 0; Plants - 12; Viruses - 0; Other Eukaryotes - 0 (source: NCBI BLink).
At2g18196	Heavy metal transport/detoxification superfamily protein
At3g59410	GCN2, protein kinase family protein
At4g21534	Diacylglycerol kinase family protein
At3g55270	ATMKP1, MKP1, mitogen-activated protein kinase phosphatase 1
At4g24590	unknown protein; BEST Arabidopsis thaliana protein match is: unknown protein (TAIR:AT5G49710.3); Has 105 Blast hits to 105 proteins in 26 species: Archae - 0; Bacteria - 0; Metazoa - 8; Fungi - 3; Plants - 85; Viruses - 0; Other Eukaryotes - 9 (source: NCBI BLink).
At5g15850	ATCOL1, COL1, CONSTANS-like 1
At3g52290	IQD3, IQ-domain 3
At2g20260	PSAE-2, photosystem I subunit E-2
At1g61810	BGLU45, beta-glucosidase 45
At4g36400	FAD-linked oxidases family protein
At5g46410	SSP4, SCP1-like small phosphatase 4
At5g41663	MIR319, MIR319B, MIR319/MIR319B; miRNA
At4g21990	APR3, ATAPR3, PRH-26, PRH26, APS reductase 3
At3g47480	Calcium-binding EF-hand family protein
At5g67180	TOE3, target of early activation tagged (EAT) 3
At2g37150	RING/U-box superfamily protein
At3g60790	F-box family protein
At2g30720	Thioesterase/thiol ester dehydrase-isomerase superfamily protein
At5g05490	ATREC8, DIF1, REC8, SYN1, Rad21/Rec8-like family protein
At2g19610	RING/U-box superfamily protein
At2g45930	unknown protein; FUNCTIONS IN: molecular_function unknown; INVOLVED IN: biological_process unknown; LOCATED IN: mitochondrion; BEST Arabidopsis thaliana protein match is: unknown protein (TAIR:AT4G16090.1); Has 161 Blast hits to 161 proteins in 2 species: Archae - 0; Bacteria - 0; Metazoa - 0; Fungi - 0; Plants - 161; Viruses - 0; Other Eukaryotes - 0 (source: NCBI BLink).
At3g23430	ATPHO1, PHO1, phosphate 1
At1g14930	Polyketide cyclase/dehydrase and lipid transport superfamily protein
At5g22290	anac089, NAC089, NAC domain containing protein 89
At2g25470	AtRLP21, RLP21, receptor like protein 21
At1g01480	ACS2, AT-ACC2, 1-amino-cyclopropane-1-carboxylate synthase 2
At2g27505	FBD-like domain family protein
At4g24480	Protein kinase superfamily protein
At1g02940	ATGSTF5, GSTF5, glutathione S-transferase (class phi) 5
At2g23760	BLH4, SAW2, BEL1-like homeodomain 4
At3g24510	Defensin-like (DEFL) family protein
At5g42930	alpha/beta-Hydrolases superfamily protein
At5g28650	ATWRKY74, WRKY74, WRKY DNA-binding protein 74
At3g59660	C2 domain-containing protein / GRAM domain-containing protein
At2g38400	AGT3, alanine:glyoxylate aminotransferase 3
At5g19100	Eukaryotic aspartyl protease family protein
At5g63140	ATPAP29, PAP29, PAP29, purple acid phosphatase 29
At5g58375	Methyltransferase-related protein
At5g43570	Serine protease inhibitor, potato inhibitor I-type family protein
At1g26930	Galactose oxidase/kelch repeat superfamily protein
At3g56790	RNA splicing factor-related
At3g53820	C2H2 and C2HC zinc fingers superfamily protein
At4g09690	Cysteine/Histidine-rich C1 domain family protein
At5g27380	GSH2, GSHB, glutathione synthetase 2
At3g23260	F-box and associated interaction domains-containing protein
At1g66040	ORTH4, VIM4, Zinc finger (C3HC4-type RING finger) family protein
At3g07273	unknown protein; Has 30201 Blast hits to 17322 proteins in 780 species: Archae - 12; Bacteria - 1396; Metazoa - 17338; Fungi - 3422; Plants - 5037; Viruses - 0; Other Eukaryotes - 2996 (source: NCBI BLink).
At3g56140	Protein of unknown function (DUF399 and DUF3411)
At5g18340	ARM repeat superfamily protein
At5g66050	Wound-responsive family protein
At1g22180	Sec14p-like phosphatidylinositol transfer family protein
At2g25450	2-oxoglutarate (2OG) and Fe(II)-dependent oxygenase superfamily protein
At1g16090	WAKL7, wall associated kinase-like 7
At1g08910	EMB3001, zinc ion binding;zinc ion binding
At3g47010	Glycosyl hydrolase family protein
At1g69530	AT-EXP1, ATEXP1, ATEXPA1, ATHEXP ALPHA 1.2, EXP1, EXPA1, expansin A1
At3g48890	ATMAPR3, ATMP2, MAPR3, MSBP2, membrane-associated progesterone binding protein 3
At1g22110	structural constituent of ribosome
At1g34420	leucine-rich repeat transmembrane protein kinase family protein
At1g13500	Protein of unknown function (DUF1262)
At2g26870	NPC2, non-specific phospholipase C2
At1g05890	ARI5, ATARI5, RING/U-box superfamily protein
At1g19670	ATCLH1, ATHCOR1, CLH1, CORI1, chlorophyllase 1
At3g17410	Protein kinase superfamily protein
At2g17050	disease resistance protein (TIR-NBS-LRR class), putative
At5g18633	transposable element gene
At1g22510	RING/U-box protein with domain of unknown function (DUF 1232)
At3g56500	serine-rich protein-related
At2g22800	HAT9, Homeobox-leucine zipper protein family
At5g23760	Copper transport protein family
At4g37560	Acetamidase/Formamidase family protein
At5g06690	WCRKC1, WCRKC thioredoxin 1
At3g07274	unknown pseudogene
At5g36002	other RNA
At3g48700	ATCXE13, CXE13, carboxyesterase 13
At5g44460	CML43, calmodulin like 43
At1g15430	Protein of unknown function (DUF1644)
At3g30393	transposable element gene
At1g34315	unknown protein; FUNCTIONS IN: molecular_function unknown; INVOLVED IN: biological_process unknown; LOCATED IN: endomembrane system; BEST Arabidopsis thaliana protein match is: unknown protein (TAIR:AT3G31400.1); Has 4 Blast hits to 4 proteins in 1 species: Archae - 0; Bacteria - 0; Metazoa - 0; Fungi - 0; Plants - 4; Viruses - 0; Other Eukaryotes - 0 (source: NCBI BLink).
At2g36440	unknown protein; Has 3 Blast hits to 3 proteins in 2 species: Archae - 0; Bacteria - 0; Metazoa - 0; Fungi - 0; Plants - 3; Viruses - 0; Other Eukaryotes - 0 (source: NCBI BLink).
At2g23830	PapD-like superfamily protein
At4g33467	unknown protein; Has 25 Blast hits to 25 proteins in 9 species: Archae - 0; Bacteria - 0; Metazoa - 0; Fungi - 0; Plants - 25; Viruses - 0; Other Eukaryotes - 0 (source: NCBI BLink).
At2g30600	BTB/POZ domain-containing protein
At2g05520	ATGRP-3, ATGRP3, GRP-3, GRP3, glycine-rich protein 3
At4g28300	Protein of unknown function (DUF1421)
At5g23360	GRAM domain-containing protein / ABA-responsive protein-related
At5g17990	pat1, TRP1, tryptophan biosynthesis 1
At5g14920	Gibberellin-regulated family protein
At3g51330	Eukaryotic aspartyl protease family protein
At1g48000	AtMYB112, MYB112, myb domain protein 112
At3g01480	ATCYP38, CYP38, cyclophilin 38
At4g18140	SSP4b, SCP1-like small phosphatase 4b
At2g03260	EXS (ERD1/XPR1/SYG1) family protein
At5g50920	ATHSP93-V, CLPC, CLPC1, DCA1, HSP93-V, CLPC homologue 1
At3g49210	O-acyltransferase (WSD1-like) family protein
At5g60200	TMO6, TARGET OF MONOPTEROS 6
At5g37070	Protein of unknown function, DUF538
At4g11040	Protein phosphatase 2C family protein
At3g05580	Calcineurin-like metallo-phosphoesterase superfamily protein
At1g09930	ATOPT2, OPT2, oligopeptide transporter 2
At1g78750	F-box/RNI-like superfamily protein
At1g79900	ATMBAC2, BAC2, Mitochondrial substrate carrier family protein
At3g26080	plastid-lipid associated protein PAP / fibrillin family protein
At3g61210	S-adenosyl-L-methionine-dependent methyltransferases superfamily protein
At3g32925	transposable element gene
At1g09480	NAD(P)-binding Rossmann-fold superfamily protein
At5g61890	Integrase-type DNA-binding superfamily protein
At3g19990	unknown protein; INVOLVED IN: biological_process unknown; LOCATED IN: chloroplast stroma, chloroplast; EXPRESSED IN: 23 plant structures; EXPRESSED DURING: 13 growth stages; Has 118 Blast hits to 118 proteins in 41 species: Archae - 0; Bacteria - 42; Metazoa - 0; Fungi - 0; Plants - 56; Viruses - 0; Other Eukaryotes - 20 (source: NCBI BLink).
At4g25760	ATGDU2, GDU2, glutamine dumper 2
At4g25940	ENTH/ANTH/VHS superfamily protein
At5g61520	Major facilitator superfamily protein
At5g67488	other RNA
At2g20150	unknown protein; Has 5 Blast hits to 5 proteins in 1 species: Archae - 0; Bacteria - 0; Metazoa - 0; Fungi - 0; Plants - 5; Viruses - 0; Other Eukaryotes - 0 (source: NCBI BLink).
At1g43910	P-loop containing nucleoside triphosphate hydrolases superfamily protein
At5g46710	PLATZ transcription factor family protein
At3g48790	Pyridoxal phosphate (PLP)-dependent transferases superfamily protein
At5g48400	ATGLR1.2, GLR1.2, Glutamate receptor family protein
At2g40740	ATWRKY55, WRKY55, WRKY DNA-binding protein 55
At5g49480	ATCP1, CP1, Ca2+-binding protein 1
At2g11300	transposable element gene
At4g04990	Protein of unknown function (DUF761)
At1g32510	ANAC011, NAC011, NAC domain containing protein 11
At5g24240	Phosphatidylinositol 3- and 4-kinase ;Ubiquitin family protein
At5g20400	2-oxoglutarate (2OG) and Fe(II)-dependent oxygenase superfamily protein
At3g15540	IAA19, MSG2, indole-3-acetic acid inducible 19
At3g48630	unknown protein; BEST Arabidopsis thaliana protein match is: unknown protein (TAIR:AT3G44150.1); Has 64 Blast hits to 64 proteins in 15 species: Archae - 0; Bacteria - 0; Metazoa - 0; Fungi - 0; Plants - 64; Viruses - 0; Other Eukaryotes - 0 (source: NCBI BLink).
At3g16030	CES101, lectin protein kinase family protein
At2g21120	Protein of unknown function (DUF803)
At2g39980	HXXXD-type acyl-transferase family protein
At5g40645	RPM1-interacting protein 4 (RIN4) family protein
At1g22400	ATUGT85A1, UGT85A1, UDP-Glycosyltransferase superfamily protein
At4g28160	hydroxyproline-rich glycoprotein family protein
At5g01950	Leucine-rich repeat protein kinase family protein
At2g35658	unknown protein; FUNCTIONS IN: molecular_function unknown; INVOLVED IN: biological_process unknown; LOCATED IN: cellular_component unknown; BEST Arabidopsis thaliana protein match is: unknown protein (TAIR:AT4G16840.1); Has 30201 Blast hits to 17322 proteins in 780 species: Archae - 12; Bacteria - 1396; Metazoa - 17338; Fungi - 3422; Plants - 5037; Viruses - 0; Other Eukaryotes - 2996 (source: NC…
At1g15800	unknown protein; BEST Arabidopsis thaliana protein match is: unknown protein (TAIR:AT1G80610.1); Has 56 Blast hits to 52 proteins in 9 species: Archae - 0; Bacteria - 0; Metazoa - 0; Fungi - 0; Plants - 56; Viruses - 0; Other Eukaryotes - 0 (source: NCBI BLink).
At1g34180	anac016, NAC016, NAC domain containing protein 16
At1g29760	Putative adipose-regulatory protein (Seipin)
At5g48657	defense protein-related
At5g05140	Transcription elongation factor (TFIIS) family protein
At5g47810	PFK2, phosphofructokinase 2
At1g63830	PLAC8 family protein
At5g55970	RING/U-box superfamily protein
At1g15380	Lactoylglutathione lyase / glyoxalase I family protein
At2g32150	Haloacid dehalogenase-like hydrolase (HAD) superfamily protein
At1g61430	S-locus lectin protein kinase family protein
At3g10120	unknown protein; BEST Arabidopsis thaliana protein match is: unknown protein (TAIR:AT5G03890.1); Has 57 Blast hits to 57 proteins in 10 species: Archae - 0; Bacteria - 0; Metazoa - 0; Fungi - 0; Plants - 57; Viruses - 0; Other Eukaryotes - 0 (source: NCBI BLink).

## Sheet: flg22-417 up specific GOs
Supplemental Dataset 4: Up-regulated and down-regulated DEGs only in response to flg22417 selected from the comparison with WCS417 (Figure 5) and the GO processes they are involved in.
See SHEET1 for the up-regulated DEGs , SHEET2 for GO terms related with up-regulated genes , SHEET3 for the down-regulated DEGs, SHEET4 for GO terms related with down-regulated genes.
GO Term	Description	P-value
GO:0050896	response to stimulus	5.45004e-19
GO:0006950	response to stress	2.42996e-16
GO:0006952	defense response	6.48933e-15
GO:0044699	single-organism process	5.19996e-11
GO:0044281	small molecule metabolic process	9.49074e-11
GO:0042221	response to chemical	1.18987e-10
GO:0009607	response to biotic stimulus	2.55976e-10
GO:0044763	single-organism cellular process	4.25991e-10
GO:0042742	defense response to bacterium	2.33991e-09
GO:0043436	oxoacid metabolic process	3.29003e-09
GO:0006082	organic acid metabolic process	3.83972e-09
GO:0051707	response to other organism	5.10035e-09
GO:0043207	response to external biotic stimulus	5.10035e-09
GO:0009617	response to bacterium	1.51008e-08
GO:1901700	response to oxygen-containing compound	2.08018e-08
GO:0009605	response to external stimulus	3.13979e-08
GO:0051704	multi-organism process	7.54918e-08
GO:0019752	carboxylic acid metabolic process	5.88979e-07
GO:0016310	phosphorylation	9.34975e-07
GO:0002376	immune system process	1.59993e-06
GO:0008652	cellular amino acid biosynthetic process	3.85035e-06
GO:0044710	single-organism metabolic process	4.21017e-06
GO:0007154	cell communication	4.38026e-06
GO:0006955	immune response	4.69029e-06
GO:0010033	response to organic substance	5.52968e-06
GO:0006790	sulfur compound metabolic process	6.51929e-06
GO:0045087	innate immune response	6.51929e-06
GO:0006796	phosphate-containing compound metabolic process	9.2406e-06
GO:0006520	cellular amino acid metabolic process	1.07004e-05
GO:0006793	phosphorus metabolic process	1.15001e-05
GO:0009072	aromatic amino acid family metabolic process	1.21004e-05
GO:0006468	protein phosphorylation	1.71989e-05
GO:0019344	cysteine biosynthetic process	2.90001e-05
GO:0001101	response to acid chemical	3.96004e-05
GO:0009719	response to endogenous stimulus	4.19952e-05
GO:0009070	serine family amino acid biosynthetic process	4.90004e-05
GO:0098542	defense response to other organism	6.29941e-05
GO:1901605	alpha-amino acid metabolic process	0.000126009
GO:0016053	organic acid biosynthetic process	0.000157
GO:0046394	carboxylic acid biosynthetic process	0.000157
GO:0006534	cysteine metabolic process	0.000183992
GO:0046395	carboxylic acid catabolic process	0.000222024
GO:0016054	organic acid catabolic process	0.000222024
GO:0008152	metabolic process	0.000280027
GO:0007165	signal transduction	0.000326964
GO:1901607	alpha-amino acid biosynthetic process	0.000346019
GO:0051716	cellular response to stimulus	0.000346976
GO:0000103	sulfate assimilation	0.000427957
GO:0044700	single organism signaling	0.000871967
GO:0023052	signaling	0.000897016
GO:0009611	response to wounding	0.000936915
GO:0044283	small molecule biosynthetic process	0.00126999
GO:0009725	response to hormone	0.00148013
GO:0016265	(obsolete) death	0.00153993
GO:0008219	cell death	0.00153993
GO:0006749	glutathione metabolic process	0.00239001
GO:0055114	oxidation-reduction process	0.00390032
GO:0042430	indole-containing compound metabolic process	0.00475992
GO:0060548	negative regulation of cell death	0.00482948
GO:1901565	organonitrogen compound catabolic process	0.00567937
GO:0006820	anion transport	0.00642984
GO:0065007	biological regulation	0.00731981
GO:0009987	cellular process	0.00970063
GO:0042592	homeostatic process	0.0105003
GO:0009814	defense response, incompatible interaction	0.0110994
GO:0000097	sulfur amino acid biosynthetic process	0.0117004
GO:0009073	aromatic amino acid family biosynthetic process	0.0144012
GO:0045088	regulation of innate immune response	0.0177992
GO:0031347	regulation of defense response	0.0183992
GO:0044272	sulfur compound biosynthetic process	0.0222998
GO:0032787	monocarboxylic acid metabolic process	0.0249
GO:0009069	serine family amino acid metabolic process	0.0263027
GO:0016143	S-glycoside metabolic process	0.0323966
GO:0019760	glucosinolate metabolic process	0.0323966
GO:0019757	glycosinolate metabolic process	0.0323966
GO:0006811	ion transport	0.0332966
GO:0050776	regulation of immune response	0.0344033
GO:0044282	small molecule catabolic process	0.0368978
GO:0006586	indolalkylamine metabolic process	0.0493969
GO:0006568	tryptophan metabolic process	0.0493969

## Sheet: flg22-417 down specific DEGs
Supplemental Dataset 4: Up-regulated and down-regulated DEGs only in response to flg22417 selected from the comparison with WCS417 (Figure 5) and the GO processes they are involved in.
See SHEET1 for the up-regulated DEGs , SHEET2 for GO terms related with up-regulated genes , SHEET3 for the down-regulated DEGs, SHEET4 for GO terms related with down-regulated genes.
AGI_code	Description
At5g16390	BCCP, BCCP-1, BCCP1, CAC1, CAC1-A, CAC1A, chloroplastic acetylcoenzyme A carboxylase 1
At2g15970	ATCOR413-PM1, ATCYP19, COR413-PM1, FL3-5A3, WCOR413, WCOR413-LIKE, cold regulated 413 plasma membrane 1
At1g09470	unknown protein; FUNCTIONS IN: molecular_function unknown; EXPRESSED IN: cotyledon; BEST Arabidopsis thaliana protein match is: unknown protein (TAIR:AT5G26770.1); Has 55019 Blast hits to 30094 proteins in 2088 species: Archae - 730; Bacteria - 6553; Metazoa - 28961; Fungi - 4800; Plants - 2559; Viruses - 111; Other Eukaryotes - 11305 (source: NCBI BLink).
At5g01075	Glycosyl hydrolase family 35 protein
At3g26490	Phototropic-responsive NPH3 family protein
At5g37530	NAD(P)-binding Rossmann-fold superfamily protein
At2g34080	Cysteine proteinases superfamily protein
At1g02000	GAE2, UDP-D-glucuronate 4-epimerase 2
At3g58000	VQ motif-containing protein
At2g18300	basic helix-loop-helix (bHLH) DNA-binding superfamily protein
At3g53750	ACT3, actin 3
At4g13235	EDA21, embryo sac development arrest 21
At1g80310	sulfate transmembrane transporters
At4g03500	Ankyrin repeat family protein
At2g44940	Integrase-type DNA-binding superfamily protein
At1g31173	MIR167D, MIR167D; miRNA
At1g11740	ankyrin repeat family protein
At4g08040	ACS11, 1-aminocyclopropane-1-carboxylate synthase 11
At3g49690	ATMYB84, MYB84, RAX3, myb domain protein 84
At3g08030	Protein of unknown function, DUF642
At1g02390	ATGPAT2, GPAT2, glycerol-3-phosphate acyltransferase 2
At4g04940	transducin family protein / WD-40 repeat family protein
At3g52630	Nucleic acid-binding, OB-fold-like protein
At2g42710	Ribosomal protein L1p/L10e family
At1g48230	nodulin MtN21 /EamA-like transporter family protein
At1g31750	proline-rich family protein
At4g28790	basic helix-loop-helix (bHLH) DNA-binding superfamily protein
At4g24170	ATP binding microtubule motor family protein
At3g27360	Histone superfamily protein
At1g63670	Protein of unknown function (DUF3741)
At4g13680	Protein of unknown function (DUF295)
At3g02500	unknown protein; BEST Arabidopsis thaliana protein match is: unknown protein (TAIR:AT5G16030.1); Has 49 Blast hits to 49 proteins in 10 species: Archae - 0; Bacteria - 0; Metazoa - 0; Fungi - 0; Plants - 49; Viruses - 0; Other Eukaryotes - 0 (source: NCBI BLink).
At1g80240	Protein of unknown function, DUF642
At1g44740	unknown protein; FUNCTIONS IN: molecular_function unknown; INVOLVED IN: biological_process unknown; LOCATED IN: mitochondrion; EXPRESSED IN: embryo, leaf whorl, flower, seed; EXPRESSED DURING: F mature embryo stage, petal differentiation and expansion stage, E expanded cotyledon stage, D bilateral stage; Has 8 Blast hits to 7 proteins in 3 species: Archae - 0; Bacteria - 0; Metazoa - 0; Fungi - 1…
At1g11120	unknown protein; BEST Arabidopsis thaliana protein match is: unknown protein (TAIR:AT1G09812.1); Has 270 Blast hits to 255 proteins in 62 species: Archae - 0; Bacteria - 2; Metazoa - 93; Fungi - 14; Plants - 126; Viruses - 0; Other Eukaryotes - 35 (source: NCBI BLink).
At5g11070	unknown protein; Has 1807 Blast hits to 1807 proteins in 277 species: Archae - 0; Bacteria - 0; Metazoa - 736; Fungi - 347; Plants - 385; Viruses - 0; Other Eukaryotes - 339 (source: NCBI BLink).
At5g04820	ATOFP13, OFP13, ovate family protein 13
At5g14610	DEAD box RNA helicase family protein
At3g56891	Heavy metal transport/detoxification superfamily protein
At5g66540	FUNCTIONS IN: molecular_function unknown; INVOLVED IN: rRNA processing; LOCATED IN: cytosol, nucleolus, nucleus; EXPRESSED IN: 22 plant structures; EXPRESSED DURING: 12 growth stages; CONTAINS InterPro DOMAIN/s: U3 small nucleolar ribonucleoprotein complex, subunit Mpp10p (InterPro:IPR012173), Mpp10 protein (InterPro:IPR007151); Has 30201 Blast hits to 17322 proteins in 780 species: Archae - 12; …
At2g23100	Cysteine/Histidine-rich C1 domain family protein
At1g36680	transposable element gene
At1g31320	LBD4, LOB domain-containing protein 4
At1g09580	emp24/gp25L/p24 family/GOLD family protein
At5g09978	PEP7, elicitor peptide 7 precursor
At3g08980	Peptidase S24/S26A/S26B/S26C family protein
At2g35130	Tetratricopeptide repeat (TPR)-like superfamily protein
At4g28630	ATATM1, ATM1, ABC transporter of the mitochondrion 1
At5g24380	ATYSL2, YSL2, YELLOW STRIPE like 2
At3g26700	Protein kinase superfamily protein
At1g79270	ECT8, evolutionarily conserved C-terminal region 8
At5g57980	RPB5C, RNA polymerase II fifth largest subunit, C
At5g14650	Pectin lyase-like superfamily protein
At4g31360	selenium binding
At2g02060	Homeodomain-like superfamily protein
At1g09590	Translation protein SH3-like family protein
At1g48750	Bifunctional inhibitor/lipid-transfer protein/seed storage 2S albumin superfamily protein
At5g37770	CML24, TCH2, EF hand calcium-binding protein family
At3g56220	transcription regulators
At3g56070	ROC2, rotamase cyclophilin 2
At5g27680	RECQSIM, RECQ helicase SIM
At4g22970	AESP, ESP, ESP, RSW4, homolog of separase
At1g66725	MIR163, MIR163; miRNA
At1g22630	unknown protein; LOCATED IN: chloroplast; EXPRESSED IN: 21 plant structures; EXPRESSED DURING: 13 growth stages; Has 87 Blast hits to 86 proteins in 34 species: Archae - 0; Bacteria - 13; Metazoa - 27; Fungi - 0; Plants - 40; Viruses - 0; Other Eukaryotes - 7 (source: NCBI BLink).
At4g12730	FLA2, FASCICLIN-like arabinogalactan 2
At4g32000	Protein kinase superfamily protein
At2g46760	D-arabinono-1,4-lactone oxidase family protein
At3g61560	Reticulon family protein
At2g01630	O-Glycosyl hydrolases family 17 protein
At2g24300	Calmodulin-binding protein
At4g33145	unknown protein; FUNCTIONS IN: molecular_function unknown; INVOLVED IN: biological_process unknown; LOCATED IN: chloroplast; Has 30201 Blast hits to 17322 proteins in 780 species: Archae - 12; Bacteria - 1396; Metazoa - 17338; Fungi - 3422; Plants - 5037; Viruses - 0; Other Eukaryotes - 2996 (source: NCBI BLink).
At3g58650	unknown protein; FUNCTIONS IN: molecular_function unknown; INVOLVED IN: biological_process unknown; LOCATED IN: plasma membrane; EXPRESSED IN: 14 plant structures; EXPRESSED DURING: 8 growth stages; BEST Arabidopsis thaliana protein match is: unknown protein (TAIR:AT5G26910.1); Has 2350 Blast hits to 1412 proteins in 248 species: Archae - 0; Bacteria - 487; Metazoa - 577; Fungi - 236; Plants - 18…
At1g61255	BEST Arabidopsis thaliana protein match is: glycine-rich protein (TAIR:AT4G21620.2); Has 58 Blast hits to 58 proteins in 12 species: Archae - 0; Bacteria - 2; Metazoa - 0; Fungi - 0; Plants - 56; Viruses - 0; Other Eukaryotes - 0 (source: NCBI BLink).
At3g12970	unknown protein; BEST Arabidopsis thaliana protein match is: unknown protein (TAIR:AT1G56020.1); Has 2408 Blast hits to 418 proteins in 91 species: Archae - 0; Bacteria - 41; Metazoa - 198; Fungi - 63; Plants - 125; Viruses - 13; Other Eukaryotes - 1968 (source: NCBI BLink).
At1g70880	Polyketide cyclase/dehydrase and lipid transport superfamily protein
At5g59240	Ribosomal protein S8e family protein
At1g06923	BEST Arabidopsis thaliana protein match is: ovate family protein 17 (TAIR:AT2G30395.1); Has 35333 Blast hits to 34131 proteins in 2444 species: Archae - 798; Bacteria - 22429; Metazoa - 974; Fungi - 991; Plants - 531; Viruses - 0; Other Eukaryotes - 9610 (source: NCBI BLink).
At4g26490	Late embryogenesis abundant (LEA) hydroxyproline-rich glycoprotein family
At1g62440	LRX2, leucine-rich repeat/extensin 2
At3g05858	unknown protein; FUNCTIONS IN: molecular_function unknown; INVOLVED IN: biological_process unknown; LOCATED IN: cellular_component unknown; BEST Arabidopsis thaliana protein match is: unknown protein (TAIR:AT5G26620.1); Has 30201 Blast hits to 17322 proteins in 780 species: Archae - 12; Bacteria - 1396; Metazoa - 17338; Fungi - 3422; Plants - 5037; Viruses - 0; Other Eukaryotes - 2996 (source: NC…
At1g30850	RSH4, root hair specific 4
At1g23080	ATPIN7, PIN7, Auxin efflux carrier family protein
At1g01600	CYP86A4, cytochrome P450, family 86, subfamily A, polypeptide 4
At2g35345	unknown protein; Has 2 Blast hits to 2 proteins in 1 species: Archae - 0; Bacteria - 0; Metazoa - 0; Fungi - 0; Plants - 2; Viruses - 0; Other Eukaryotes - 0 (source: NCBI BLink).
At1g55440	Cysteine/Histidine-rich C1 domain family protein
At4g26010	Peroxidase superfamily protein
At4g17190	FPS2, farnesyl diphosphate synthase 2
At4g13860	RNA-binding (RRM/RBD/RNP motifs) family protein
At5g55770	Cysteine/Histidine-rich C1 domain family protein
At5g45210	Disease resistance protein (TIR-NBS-LRR class) family
At1g54930	GRF zinc finger / Zinc knuckle protein
At5g42445	60S ribosomal protein L3 (RPL3C), pseudogene, temporary automated functional assignment; blastp match of 61% identity and 1.3e-25 P-value to SP|P35684|RL3_ORYSA 60S ribosomal protein L3. (Rice) {Oryza sativa}
At1g02970	ATWEE1, WEE1, WEE1 kinase homolog
At2g38650	GAUT7, LGT7, galacturonosyltransferase 7
At4g21250	Sulfite exporter TauE/SafE family protein
At5g35630	ATGSL1, GLN2, GS2, glutamine synthetase 2
At4g02800	unknown protein; FUNCTIONS IN: molecular_function unknown; INVOLVED IN: biological_process unknown; LOCATED IN: chloroplast; EXPRESSED IN: 16 plant structures; EXPRESSED DURING: 9 growth stages; BEST Arabidopsis thaliana protein match is: unknown protein (TAIR:AT5G01970.1); Has 3209 Blast hits to 2720 proteins in 308 species: Archae - 13; Bacteria - 213; Metazoa - 1207; Fungi - 247; Plants - 183;…
At3g20370	TRAF-like family protein
At5g47440	Plant protein of unknown function (DUF828) with plant pleckstrin homology-like region
At1g51380	DEA(D/H)-box RNA helicase family protein
At1g79150	binding
At3g43580	Beta-galactosidase related protein
At2g45470	AGP8, FLA8, FASCICLIN-like arabinogalactan protein 8
At2g13910	pseudogene, CHP-rich zinc finger protein, putative
At1g03100	Pentatricopeptide repeat (PPR) superfamily protein
At4g16835	Tetratricopeptide repeat (TPR)-like superfamily protein
At3g13900	ATPase E1-E2 type family protein / haloacid dehalogenase-like hydrolase family protein
At5g37072	pseudogene of unknown protein
At5g19970	unknown protein; Has 1807 Blast hits to 1807 proteins in 277 species: Archae - 0; Bacteria - 0; Metazoa - 736; Fungi - 347; Plants - 385; Viruses - 0; Other Eukaryotes - 339 (source: NCBI BLink).
At4g04190	unknown protein; Has 35 Blast hits to 35 proteins in 13 species: Archae - 0; Bacteria - 0; Metazoa - 0; Fungi - 0; Plants - 33; Viruses - 0; Other Eukaryotes - 2 (source: NCBI BLink).
At3g16370	GDSL-like Lipase/Acylhydrolase superfamily protein
At1g70850	MLP34, MLP-like protein 34
At5g62170	unknown protein; BEST Arabidopsis thaliana protein match is: unknown protein (TAIR:AT5G51850.1); Has 381 Blast hits to 359 proteins in 81 species: Archae - 0; Bacteria - 16; Metazoa - 101; Fungi - 21; Plants - 99; Viruses - 3; Other Eukaryotes - 141 (source: NCBI BLink).
At5g59850	Ribosomal protein S8 family protein
At5g48070	ATXTH20, XTH20, xyloglucan endotransglucosylase/hydrolase 20
At5g08305	Pentatricopeptide repeat (PPR) superfamily protein
At1g18320	Mitochondrial import inner membrane translocase subunit Tim17/Tim22/Tim23 family protein
At2g19990	PR-1-LIKE, pathogenesis-related protein-1-like
At4g18030	S-adenosyl-L-methionine-dependent methyltransferases superfamily protein
At4g15430	ERD (early-responsive to dehydration stress) family protein
At1g36280	L-Aspartase-like family protein
At5g54380	THE1, protein kinase family protein
At1g41880	Ribosomal protein L35Ae family protein
At4g17240	unknown protein; FUNCTIONS IN: molecular_function unknown; INVOLVED IN: biological_process unknown; LOCATED IN: chloroplast; EXPRESSED IN: 16 plant structures; EXPRESSED DURING: 8 growth stages; Has 1142 Blast hits to 1055 proteins in 252 species: Archae - 22; Bacteria - 318; Metazoa - 248; Fungi - 96; Plants - 59; Viruses - 3; Other Eukaryotes - 396 (source: NCBI BLink).
At3g26125	CYP86C2, cytochrome P450, family 86, subfamily C, polypeptide 2
At3g07290	Pentatricopeptide repeat (PPR) superfamily protein
At1g78100	F-box family protein
At5g58770	Undecaprenyl pyrophosphate synthetase family protein
At4g27860	vacuolar iron transporter (VIT) family protein
At1g22220	F-box family protein
At4g23990	ATCSLG3, CSLG3, cellulose synthase like G3
At2g28460	Cysteine/Histidine-rich C1 domain family protein
At4g27850	Glycine-rich protein family
At4g36870	BLH2, SAW1, BEL1-like homeodomain 2
At3g59200	F-box/RNI-like superfamily protein
At5g52860	ABC-2 type transporter family protein
At4g22080	RHS14, root hair specific 14
At5g63700	zinc ion binding;DNA binding
At5g50420	O-fucosyltransferase family protein
At4g25630	ATFIB2, FIB2, fibrillarin 2
At2g23180	CYP96A1, cytochrome P450, family 96, subfamily A, polypeptide 1
At5g42655	Disease resistance-responsive (dirigent-like protein) family protein
At3g19710	BCAT4, branched-chain aminotransferase4
At3g04370	PDLP4, plasmodesmata-located protein 4
At5g20540	ATBRXL4, BRX-LIKE4, BRXL4, BREVIS RADIX-like 4
At1g27460	NPGR1, no pollen germination related 1
At5g26270	unknown protein; Has 1807 Blast hits to 1807 proteins in 277 species: Archae - 0; Bacteria - 0; Metazoa - 736; Fungi - 347; Plants - 385; Viruses - 0; Other Eukaryotes - 339 (source: NCBI BLink).
At1g09200	Histone superfamily protein
At3g56300	Cysteinyl-tRNA synthetase, class Ia family protein
At5g06390	FLA17, FASCICLIN-like arabinogalactan protein 17 precursor
At5g49300	GATA16, GATA transcription factor 16
At3g63430	unknown protein; BEST Arabidopsis thaliana protein match is: unknown protein (TAIR:AT1G74160.1); Has 135 Blast hits to 119 proteins in 22 species: Archae - 0; Bacteria - 2; Metazoa - 3; Fungi - 3; Plants - 119; Viruses - 0; Other Eukaryotes - 8 (source: NCBI BLink).
At5g05900	UDP-Glycosyltransferase superfamily protein
At3g51720	Plant protein of unknown function (DUF827)
At3g09700	Chaperone DnaJ-domain superfamily protein
At3g61270	Arabidopsis thaliana protein of unknown function (DUF821)
At2g36650	unknown protein; Has 35333 Blast hits to 34131 proteins in 2444 species: Archae - 798; Bacteria - 22429; Metazoa - 974; Fungi - 991; Plants - 531; Viruses - 0; Other Eukaryotes - 9610 (source: NCBI BLink).
At5g10230	ANN7, ANNAT7, annexin 7
At1g20950	Phosphofructokinase family protein
At4g26790	GDSL-like Lipase/Acylhydrolase superfamily protein
At2g48130	Bifunctional inhibitor/lipid-transfer protein/seed storage 2S albumin superfamily protein
At1g08990	PGSIP5, plant glycogenin-like starch initiation protein 5
At5g40320	Cysteine/Histidine-rich C1 domain family protein
At4g01575	serine protease inhibitor, Kazal-type family protein
At2g34010	unknown protein; BEST Arabidopsis thaliana protein match is: unknown protein (TAIR:AT1G29010.1); Has 32 Blast hits to 31 proteins in 9 species: Archae - 0; Bacteria - 0; Metazoa - 0; Fungi - 5; Plants - 25; Viruses - 0; Other Eukaryotes - 2 (source: NCBI BLink).
At5g23100	Protein of unknown function, DUF617
At5g19410	ABC-2 type transporter family protein
At1g26945	KDR, basic helix-loop-helix (bHLH) DNA-binding superfamily protein
At2g33880	HB-3, STIP, WOX9, homeobox-3
At2g18980	Peroxidase superfamily protein
At2g16580	SAUR-like auxin-responsive protein family
At4g18810	NAD(P)-binding Rossmann-fold superfamily protein
At5g48570	ATFKBP65, FKBP65, ROF2, FKBP-type peptidyl-prolyl cis-trans isomerase family protein
At1g67570	Protein of unknown function (DUF3537)
At1g53500	ATMUM4, ATRHM2, MUM4, RHM2, NAD-dependent epimerase/dehydratase family protein
At3g56000	ATCSLA14, CSLA14, cellulose synthase like A14
At2g43050	ATPMEPCRD, Plant invertase/pectin methylesterase inhibitor superfamily
At1g23100	GroES-like family protein
At4g27510	unknown protein; Has 25 Blast hits to 23 proteins in 8 species: Archae - 0; Bacteria - 0; Metazoa - 0; Fungi - 0; Plants - 25; Viruses - 0; Other Eukaryotes - 0 (source: NCBI BLink).
At3g25110	AtFaTA, FaTA, fatA acyl-ACP thioesterase
At1g45130	BGAL5, beta-galactosidase 5
At3g04120	GAPC, GAPC-1, GAPC1, glyceraldehyde-3-phosphate dehydrogenase C subunit 1
At1g01690	ATPRD3, PRD3, putative recombination initiation defects 3
At2g43800	Actin-binding FH2 (formin homology 2) family protein
At3g13560	O-Glycosyl hydrolases family 17 protein
At2g39510	nodulin MtN21 /EamA-like transporter family protein
At2g22290	ATRAB-H1D, ATRAB6, ATRABH1D, RAB-H1D, RABH1d, RAB GTPase homolog H1D
At4g22380	Ribosomal protein L7Ae/L30e/S12e/Gadd45 family protein
At5g54060	UF3GT, UDP-glucose:flavonoid 3-o-glucosyltransferase
At5g15770	AtGNA1, GNA1, glucose-6-phosphate acetyltransferase 1
At5g01335	transposable element gene
At5g44635	MCM6, minichromosome maintenance (MCM2/3/5) family protein
At1g60010	unknown protein; FUNCTIONS IN: molecular_function unknown; INVOLVED IN: N-terminal protein myristoylation; LOCATED IN: cellular_component unknown; EXPRESSED IN: 22 plant structures; EXPRESSED DURING: 13 growth stages; BEST Arabidopsis thaliana protein match is: unknown protein (TAIR:AT1G10530.1); Has 185 Blast hits to 185 proteins in 18 species: Archae - 0; Bacteria - 0; Metazoa - 0; Fungi - 3; P…
At1g49740	PLC-like phosphodiesterases superfamily protein
At1g14190	Glucose-methanol-choline (GMC) oxidoreductase family protein
At5g41050	Pollen Ole e 1 allergen and extensin family protein
At3g28760	FUNCTIONS IN: molecular_function unknown; INVOLVED IN: biological_process unknown; LOCATED IN: chloroplast; EXPRESSED IN: 20 plant structures; EXPRESSED DURING: 13 growth stages; CONTAINS InterPro DOMAIN/s: 3-dehydroquinate synthase, prokaryotic-type (InterPro:IPR002812); Has 390 Blast hits to 390 proteins in 131 species: Archae - 144; Bacteria - 105; Metazoa - 0; Fungi - 0; Plants - 54; Viruses …
At1g58280	Phosphoglycerate mutase family protein
At1g04250	AXR3, IAA17, AUX/IAA transcriptional regulator family protein
At1g68760	ATNUDT1, ATNUDX1, NUDX1, NUDX1, nudix hydrolase 1
At5g62720	Integral membrane HPP family protein
At2g31725	Eukaryotic protein of unknown function (DUF842)
At4g04710	CPK22, calcium-dependent protein kinase 22
At3g27480	Cysteine/Histidine-rich C1 domain family protein
At5g48460	Actin binding Calponin homology (CH) domain-containing protein
At2g17442	unknown protein; Has 30201 Blast hits to 17322 proteins in 780 species: Archae - 12; Bacteria - 1396; Metazoa - 17338; Fungi - 3422; Plants - 5037; Viruses - 0; Other Eukaryotes - 2996 (source: NCBI BLink).
At5g50260	Cysteine proteinases superfamily protein
At1g60660	ATCB5LP, B5 #5, CB5LP, cytochrome B5-like protein
At1g26590	C2H2-like zinc finger protein
At5g05810	ATL43, RING/U-box superfamily protein
At3g03130	unknown protein; BEST Arabidopsis thaliana protein match is: unknown protein (TAIR:AT5G17160.1); Has 7130 Blast hits to 3690 proteins in 504 species: Archae - 22; Bacteria - 2666; Metazoa - 1654; Fungi - 721; Plants - 246; Viruses - 56; Other Eukaryotes - 1765 (source: NCBI BLink).
At5g01590	unknown protein; FUNCTIONS IN: molecular_function unknown; INVOLVED IN: biological_process unknown; LOCATED IN: chloroplast, chloroplast envelope; EXPRESSED IN: 22 plant structures; EXPRESSED DURING: 13 growth stages; Has 60 Blast hits to 59 proteins in 31 species: Archae - 0; Bacteria - 20; Metazoa - 1; Fungi - 2; Plants - 33; Viruses - 0; Other Eukaryotes - 4 (source: NCBI BLink).
At5g66052	unknown protein; Has 30201 Blast hits to 17322 proteins in 780 species: Archae - 12; Bacteria - 1396; Metazoa - 17338; Fungi - 3422; Plants - 5037; Viruses - 0; Other Eukaryotes - 2996 (source: NCBI BLink).
At3g22830	AT-HSFA6B, HSFA6B, heat shock transcription factor A6B
At5g03870	Glutaredoxin family protein
At1g77760	GNR1, NIA1, NR1, nitrate reductase 1
At1g50280	Phototropic-responsive NPH3 family protein
At3g59140	ATMRP14, MRP14, multidrug resistance-associated protein 14
At1g04650	unknown protein; Has 30201 Blast hits to 17322 proteins in 780 species: Archae - 12; Bacteria - 1396; Metazoa - 17338; Fungi - 3422; Plants - 5037; Viruses - 0; Other Eukaryotes - 2996 (source: NCBI BLink).
At5g65090	BST1, DER4, MRH3, DNAse I-like superfamily protein
At1g05370	Sec14p-like phosphatidylinositol transfer family protein
At5g20550	2-oxoglutarate (2OG) and Fe(II)-dependent oxygenase superfamily protein
At3g59550	ATRAD21.2, ATSYN3, SYN3, Rad21/Rec8-like family protein
At3g55510	RBL, Noc2p family
At2g36100	Uncharacterised protein family (UPF0497)
At1g05730	Eukaryotic protein of unknown function (DUF842)
At2g43470	Protein of unknown function (DUF3755)
At3g55280	RPL23AB, ribosomal protein L23AB
At5g44110	ATNAP2, ATPOP1, POP1, P-loop containing nucleoside triphosphate hydrolases superfamily protein
At5g39320	UDP-glucose 6-dehydrogenase family protein
At5g04130	GYRB2, DNA GYRASE B2
At1g22330	RNA-binding (RRM/RBD/RNP motifs) family protein
At4g25640	ATDTX35, DTX35, FFT, detoxifying efflux carrier 35
At3g56330	N2,N2-dimethylguanosine tRNA methyltransferase
At3g54770	RNA-binding (RRM/RBD/RNP motifs) family protein
At5g55180	O-Glycosyl hydrolases family 17 protein
At5g44030	CESA4, IRX5, NWS2, cellulose synthase A4
At2g46810	basic helix-loop-helix (bHLH) DNA-binding superfamily protein
At1g44100	AAP5, amino acid permease 5
At1g16330	CYCB3;1, cyclin b3;1
At4g23770	unknown protein; BEST Arabidopsis thaliana protein match is: unknown protein (TAIR:AT4G23780.1); Has 17 Blast hits to 17 proteins in 6 species: Archae - 0; Bacteria - 2; Metazoa - 0; Fungi - 0; Plants - 13; Viruses - 0; Other Eukaryotes - 2 (source: NCBI BLink).
At4g11020	unknown protein; FUNCTIONS IN: molecular_function unknown; INVOLVED IN: N-terminal protein myristoylation; LOCATED IN: cellular_component unknown; BEST Arabidopsis thaliana protein match is: unknown protein (TAIR:AT4G23870.1); Has 1807 Blast hits to 1807 proteins in 277 species: Archae - 0; Bacteria - 0; Metazoa - 736; Fungi - 347; Plants - 385; Viruses - 0; Other Eukaryotes - 339 (source: NCBI B…
At1g65670	CYP702A1, cytochrome P450, family 702, subfamily A, polypeptide 1
At4g38010	Pentatricopeptide repeat (PPR-like) superfamily protein
At2g43340	Protein of unknown function (DUF1685)
At5g24010	Protein kinase superfamily protein
At2g27775	FUNCTIONS IN: molecular_function unknown; INVOLVED IN: biological_process unknown; LOCATED IN: chloroplast; EXPRESSED IN: 22 plant structures; EXPRESSED DURING: 13 growth stages; BEST Arabidopsis thaliana protein match is: Tetratricopeptide repeat (TPR)-like superfamily protein (TAIR:AT2G27800.1); Has 21 Blast hits to 21 proteins in 5 species: Archae - 0; Bacteria - 0; Metazoa - 0; Fungi - 0; Pla…
At2g02150	Tetratricopeptide repeat (TPR)-like superfamily protein
At4g26780	AR192, Co-chaperone GrpE family protein
At1g61667	Protein of unknown function, DUF538
At1g28660	GDSL-like Lipase/Acylhydrolase superfamily protein
At4g20050	QRT3, Pectin lyase-like superfamily protein
At2g18650	MEE16, RING/U-box superfamily protein
At4g39840	unknown protein; FUNCTIONS IN: molecular_function unknown; INVOLVED IN: biological_process unknown; LOCATED IN: endomembrane system; EXPRESSED IN: 23 plant structures; EXPRESSED DURING: 13 growth stages; Has 20719 Blast hits to 6096 proteins in 607 species: Archae - 22; Bacteria - 3243; Metazoa - 4364; Fungi - 2270; Plants - 237; Viruses - 128; Other Eukaryotes - 10455 (source: NCBI BLink).
At2g30575	GAUT5, LGT5, los glycosyltransferase 5
At4g29720	ATPAO5, PAO5, polyamine oxidase 5
At4g27260	GH3.5, WES1, Auxin-responsive GH3 family protein
At3g23470	Cyclopropane-fatty-acyl-phospholipid synthase
At1g66470	RHD6, ROOT HAIR DEFECTIVE6
At2g22122	unknown protein; Has 35333 Blast hits to 34131 proteins in 2444 species: Archae - 798; Bacteria - 22429; Metazoa - 974; Fungi - 991; Plants - 531; Viruses - 0; Other Eukaryotes - 9610 (source: NCBI BLink).
At2g18620	Terpenoid synthases superfamily protein
At5g60660	PIP2;4, PIP2F, plasma membrane intrinsic protein 2;4
At1g26460	Tetratricopeptide repeat (TPR)-like superfamily protein
At1g30240	FUNCTIONS IN: binding; INVOLVED IN: biological_process unknown; LOCATED IN: cellular_component unknown; EXPRESSED IN: 21 plant structures; EXPRESSED DURING: 13 growth stages; CONTAINS InterPro DOMAIN/s: Armadillo-type fold (InterPro:IPR016024); Has 165 Blast hits to 164 proteins in 73 species: Archae - 0; Bacteria - 0; Metazoa - 47; Fungi - 68; Plants - 46; Viruses - 0; Other Eukaryotes - 4 (sour…
At2g28315	Nucleotide/sugar transporter family protein
At4g39330	ATCAD9, CAD9, cinnamyl alcohol dehydrogenase 9
At2g32765	ATSUMO5, SUM5, SUMO5, small ubiquitinrelated modifier 5
At2g26180	IQD6, IQ-domain 6
At4g16141	GATA type zinc finger transcription factor family protein
At3g12240	SCPL15, serine carboxypeptidase-like 15
At4g36380	ROT3, Cytochrome P450 superfamily protein
At2g26040	PYL2, RCAR14, PYR1-like 2
At5g59470	Mannose-P-dolichol utilization defect 1 protein
At2g44230	Plant protein of unknown function (DUF946)
At5g42785	unknown protein; FUNCTIONS IN: molecular_function unknown; INVOLVED IN: biological_process unknown; LOCATED IN: endomembrane system; Has 30201 Blast hits to 17322 proteins in 780 species: Archae - 12; Bacteria - 1396; Metazoa - 17338; Fungi - 3422; Plants - 5037; Viruses - 0; Other Eukaryotes - 2996 (source: NCBI BLink).
At3g61170	Tetratricopeptide repeat (TPR)-like superfamily protein
At1g29270	unknown protein; BEST Arabidopsis thaliana protein match is: unknown protein (TAIR:AT2G40435.1); Has 98 Blast hits to 98 proteins in 15 species: Archae - 0; Bacteria - 0; Metazoa - 0; Fungi - 0; Plants - 98; Viruses - 0; Other Eukaryotes - 0 (source: NCBI BLink).
At5g06530	ABC-2 type transporter family protein
At3g44765	other RNA
At5g45940	atnudt11, NUDT11, nudix hydrolase homolog 11
At5g03300	ADK2, adenosine kinase 2
At5g57150	basic helix-loop-helix (bHLH) DNA-binding superfamily protein
At3g15830	phosphatidic acid phosphatase-related / PAP2-related
At4g00770	unknown protein; Has 127 Blast hits to 120 proteins in 33 species: Archae - 0; Bacteria - 2; Metazoa - 6; Fungi - 8; Plants - 62; Viruses - 3; Other Eukaryotes - 46 (source: NCBI BLink).
At3g24300	AMT1;3, ATAMT1;3, ammonium transporter 1;3
At1g60810	ACLA-2, ATP-citrate lyase A-2
At1g52070	Mannose-binding lectin superfamily protein
At5g59050	unknown protein; BEST Arabidopsis thaliana protein match is: unknown protein (TAIR:AT3G54000.1); Has 35333 Blast hits to 34131 proteins in 2444 species: Archae - 798; Bacteria - 22429; Metazoa - 974; Fungi - 991; Plants - 531; Viruses - 0; Other Eukaryotes - 9610 (source: NCBI BLink).
At2g28500	LBD11, LOB domain-containing protein 11
At4g17000	unknown protein; Has 2862 Blast hits to 2331 proteins in 349 species: Archae - 6; Bacteria - 408; Metazoa - 833; Fungi - 223; Plants - 134; Viruses - 7; Other Eukaryotes - 1251 (source: NCBI BLink).
At1g65010	Plant protein of unknown function (DUF827)
At5g36870	ATGSL09, atgsl9, gsl09, GSL09, glucan synthase-like 9
At5g62360	Plant invertase/pectin methylesterase inhibitor superfamily protein
At3g26050	TPX2 (targeting protein for Xklp2) protein family
At5g51600	ATMAP65-3, MAP65-3, PLE, Microtubule associated protein (MAP65/ASE1) family protein
At1g30690	Sec14p-like phosphatidylinositol transfer family protein
At3g57490	Ribosomal protein S5 family protein
At5g56860	GATA21, GNC, GATA type zinc finger transcription factor family protein
At5g14600	S-adenosyl-L-methionine-dependent methyltransferases superfamily protein
At5g60150	unknown protein; Has 1807 Blast hits to 1807 proteins in 277 species: Archae - 0; Bacteria - 0; Metazoa - 736; Fungi - 347; Plants - 385; Viruses - 0; Other Eukaryotes - 339 (source: NCBI BLink).
At5g65320	basic helix-loop-helix (bHLH) DNA-binding superfamily protein
At5g65390	AGP7, arabinogalactan protein 7
At1g20520	Arabidopsis protein of unknown function (DUF241)
At1g31950	Terpenoid cyclases/Protein prenyltransferases superfamily protein
At3g13980	unknown protein; BEST Arabidopsis thaliana protein match is: unknown protein (TAIR:AT1G54200.1); Has 1485 Blast hits to 418 proteins in 98 species: Archae - 0; Bacteria - 6; Metazoa - 246; Fungi - 61; Plants - 107; Viruses - 6; Other Eukaryotes - 1059 (source: NCBI BLink).
At2g27010	CYP705A9, cytochrome P450, family 705, subfamily A, polypeptide 9
At1g79410	5-Oct, AtOCT5, organic cation/carnitine transporter5
At3g21420	2-oxoglutarate (2OG) and Fe(II)-dependent oxygenase superfamily protein
At2g01880	ATPAP7, PAP7, purple acid phosphatase 7
At3g01015	TPX2 (targeting protein for Xklp2) protein family
At1g70800	Calcium-dependent lipid-binding (CaLB domain) family protein
At4g38950	ATP binding microtubule motor family protein
At3g46550	SOS5, Fasciclin-like arabinogalactan family protein
At1g03340	unknown protein; BEST Arabidopsis thaliana protein match is: unknown protein (TAIR:AT4G02920.1); Has 44 Blast hits to 41 proteins in 13 species: Archae - 0; Bacteria - 1; Metazoa - 0; Fungi - 0; Plants - 43; Viruses - 0; Other Eukaryotes - 0 (source: NCBI BLink).
At5g45730	Cysteine/Histidine-rich C1 domain family protein
At4g01240	S-adenosyl-L-methionine-dependent methyltransferases superfamily protein
At1g29418	unknown protein; FUNCTIONS IN: molecular_function unknown; INVOLVED IN: biological_process unknown; LOCATED IN: endomembrane system; Has 0 Blast hits to 0 proteins in 0 species (source: NCBI BLink).
At2g27930	PLATZ transcription factor family protein
At1g21910	Integrase-type DNA-binding superfamily protein
At1g78360	ATGSTU21, GSTU21, glutathione S-transferase TAU 21
At4g14548	other RNA
At2g24440	selenium binding
At5g06990	Protein of unknown function, DUF617
At2g29260	NAD(P)-binding Rossmann-fold superfamily protein
At2g22230	Thioesterase superfamily protein
At5g52170	HDG7, homeodomain GLABROUS 7
At1g05310	Pectin lyase-like superfamily protein
At1g50930	unknown protein; BEST Arabidopsis thaliana protein match is: unknown protein (TAIR:AT3G20557.1); Has 215 Blast hits to 213 proteins in 63 species: Archae - 0; Bacteria - 2; Metazoa - 83; Fungi - 10; Plants - 45; Viruses - 5; Other Eukaryotes - 70 (source: NCBI BLink).
At1g66200	ATGSR2, GSR2, glutamine synthase clone F11
At3g10520	AHB2, ARATH GLB2, ATGLB2, GLB2, HB2, NSHB2, haemoglobin 2
At3g02610	Plant stearoyl-acyl-carrier-protein desaturase family protein
At2g42380	ATBZIP34, BZIP34, Basic-leucine zipper (bZIP) transcription factor family protein
At4g28650	Leucine-rich repeat transmembrane protein kinase family protein
At4g17480	alpha/beta-Hydrolases superfamily protein
At2g40450	BTB/POZ domain-containing protein
At5g16930	AAA-type ATPase family protein
At4g12410	SAUR-like auxin-responsive protein family
At3g53190	Pectin lyase-like superfamily protein
At1g65030	Transducin/WD40 repeat-like superfamily protein
At3g07470	Protein of unknown function, DUF538
At4g33550	Bifunctional inhibitor/lipid-transfer protein/seed storage 2S albumin superfamily protein
At4g26600	S-adenosyl-L-methionine-dependent methyltransferases superfamily protein
At1g73020	unknown protein; CONTAINS InterPro DOMAIN/s: Protein of unknown function DUF590 (InterPro:IPR007632); Has 1198 Blast hits to 1128 proteins in 154 species: Archae - 0; Bacteria - 0; Metazoa - 809; Fungi - 158; Plants - 25; Viruses - 0; Other Eukaryotes - 206 (source: NCBI BLink).
At1g14980	CPN10, chaperonin 10
At1g17090	unknown protein; INVOLVED IN: biological_process unknown; LOCATED IN: endomembrane system; EXPRESSED IN: 17 plant structures; EXPRESSED DURING: 7 growth stages; Has 5 Blast hits to 5 proteins in 2 species: Archae - 0; Bacteria - 0; Metazoa - 0; Fungi - 0; Plants - 5; Viruses - 0; Other Eukaryotes - 0 (source: NCBI BLink).
At4g04760	Major facilitator superfamily protein
At4g17520	Hyaluronan / mRNA binding family
At3g63200	PLA IIIB, PLP9, PATATIN-like protein 9
At5g07680	ANAC079, ANAC080, ATNAC4, NAC080, NAC domain containing protein 80
At4g23515	Toll-Interleukin-Resistance (TIR) domain family protein
At5g40980	Protein of unknown function (DUF 3339)
At5g55920	OLI2, S-adenosyl-L-methionine-dependent methyltransferases superfamily protein
At3g46130	ATMYB48, ATMYB48-1, ATMYB48-2, ATMYB48-3, MYB48, myb domain protein 48
At1g11730	Galactosyltransferase family protein
At1g27680	APL2, ADPGLC-PPase large subunit
At5g17050	UGT78D2, UDP-glucosyl transferase 78D2
At1g52700	alpha/beta-Hydrolases superfamily protein
At5g59220	HAI1, highly ABA-induced PP2C gene 1
At3g20950	CYP705A32, cytochrome P450, family 705, subfamily A, polypeptide 32
At1g08730	ATXIC, XIC, Myosin family protein with Dil domain
At5g26230	unknown protein; FUNCTIONS IN: molecular_function unknown; INVOLVED IN: biological_process unknown; LOCATED IN: chloroplast; EXPRESSED IN: 22 plant structures; EXPRESSED DURING: 13 growth stages; Has 1807 Blast hits to 1807 proteins in 277 species: Archae - 0; Bacteria - 0; Metazoa - 736; Fungi - 347; Plants - 385; Viruses - 0; Other Eukaryotes - 339 (source: NCBI BLink).
At2g18520	Tetratricopeptide repeat (TPR)-like superfamily protein
At1g80280	alpha/beta-Hydrolases superfamily protein
At3g49330	Plant invertase/pectin methylesterase inhibitor superfamily protein
At1g07070	Ribosomal protein L35Ae family protein
At1g05210	Transmembrane protein 97, predicted
At1g70550	Protein of Unknown Function (DUF239)
At2g47810	NF-YB5, nuclear factor Y, subunit B5
At1g22550	Major facilitator superfamily protein
At5g03552	MIR822A, MIR822a; miRNA
At4g36610	alpha/beta-Hydrolases superfamily protein
At5g14020	Endosomal targeting BRO1-like domain-containing protein
At5g15700	DNA/RNA polymerases superfamily protein
At1g51870	protein kinase family protein
At2g20585	NFD6, nuclear fusion defective 6
At1g80720	Mitochondrial glycoprotein family protein
At3g22620	Bifunctional inhibitor/lipid-transfer protein/seed storage 2S albumin superfamily protein
At1g29470	S-adenosyl-L-methionine-dependent methyltransferases superfamily protein
At4g25830	Uncharacterised protein family (UPF0497)
At4g17770	ATTPS5, TPS5, TPS5, trehalose phosphatase/synthase 5
At3g03280	unknown protein; FUNCTIONS IN: molecular_function unknown; INVOLVED IN: N-terminal protein myristoylation; LOCATED IN: cellular_component unknown; BEST Arabidopsis thaliana protein match is: unknown protein (TAIR:AT5G17350.1); Has 137 Blast hits to 137 proteins in 11 species: Archae - 0; Bacteria - 0; Metazoa - 0; Fungi - 0; Plants - 137; Viruses - 0; Other Eukaryotes - 0 (source: NCBI BLink).
At1g77030	hydrolases, acting on acid anhydrides, in phosphorus-containing anhydrides;ATP-dependent helicases;nucleic acid binding;ATP binding;RNA binding;helicases
At3g55310	NAD(P)-binding Rossmann-fold superfamily protein
At4g13770	CYP83A1, REF2, cytochrome P450, family 83, subfamily A, polypeptide 1
At5g06940	Leucine-rich repeat receptor-like protein kinase family protein
At3g16180	Major facilitator superfamily protein
At2g22750	basic helix-loop-helix (bHLH) DNA-binding superfamily protein
At1g07870	Protein kinase superfamily protein
At1g68470	Exostosin family protein
At3g44940	Protein of unknown function (DUF1635)
At2g33050	AtRLP26, RLP26, receptor like protein 26
At2g15620	ATHNIR, NIR, NIR1, nitrite reductase 1
At3g17830	Molecular chaperone Hsp40/DnaJ family protein
At2g17080	Arabidopsis protein of unknown function (DUF241)
At1g62035	MIR171C, MIR171C; miRNA
At2g37090	IRX9, Nucleotide-diphospho-sugar transferases superfamily protein
At3g22550	Protein of unknown function (DUF581)
At5g15300	Pentatricopeptide repeat (PPR) superfamily protein
At1g23750	Nucleic acid-binding, OB-fold-like protein
At4g05170	basic helix-loop-helix (bHLH) DNA-binding superfamily protein
At4g29310	Protein of unknown function (DUF1005)
At1g44030	Cysteine/Histidine-rich C1 domain family protein
At5g03960	IQD12, IQ-domain 12
At1g10270	GRP23, glutamine-rich protein 23
At1g70560	SAV3, TAA1, WEI8, tryptophan aminotransferase of Arabidopsis 1
At2g23620	ATMES1, MES1, methyl esterase 1
At3g07340	basic helix-loop-helix (bHLH) DNA-binding superfamily protein
At3g11964	RNA binding;RNA binding
At2g27610	Tetratricopeptide repeat (TPR)-like superfamily protein
At2g28860	CYP710A4, cytochrome P450, family 710, subfamily A, polypeptide 4
At3g57940	Domain of unknown function (DUF1726) ;Putative ATPase (DUF699)
At5g37550	unknown protein; BEST Arabidopsis thaliana protein match is: unknown protein (TAIR:AT1G66190.1); Has 1807 Blast hits to 1807 proteins in 277 species: Archae - 0; Bacteria - 0; Metazoa - 736; Fungi - 347; Plants - 385; Viruses - 0; Other Eukaryotes - 339 (source: NCBI BLink).
At2g01750	ATMAP70-3, MAP70-3, microtubule-associated proteins 70-3
At3g18450	PLAC8 family protein
At4g01820	MDR3, PGP3, P-glycoprotein 3
At1g62990	IXR11, KNAT7, KNOTTED-like homeobox of Arabidopsis thaliana 7
At3g55230	Disease resistance-responsive (dirigent-like protein) family protein
At3g18630	ATUNG, UNG, uracil dna glycosylase
At5g10100	Haloacid dehalogenase-like hydrolase (HAD) superfamily protein
At5g54700	Ankyrin repeat family protein
At2g01530	MLP329, MLP-like protein 329
At5g27200	ACP5, acyl carrier protein 5
At1g49410	TOM6, translocase of the outer mitochondrial membrane 6
At4g37409	unknown protein; FUNCTIONS IN: molecular_function unknown; INVOLVED IN: biological_process unknown; LOCATED IN: cellular_component unknown; Has 30201 Blast hits to 17322 proteins in 780 species: Archae - 12; Bacteria - 1396; Metazoa - 17338; Fungi - 3422; Plants - 5037; Viruses - 0; Other Eukaryotes - 2996 (source: NCBI BLink).
At5g13900	Bifunctional inhibitor/lipid-transfer protein/seed storage 2S albumin superfamily protein
At4g36945	PLC-like phosphodiesterases superfamily protein
At3g61640	AGP20, AtAGP20, arabinogalactan protein 20
At3g29680	HXXXD-type acyl-transferase family protein
At2g33793	unknown protein; Has 35333 Blast hits to 34131 proteins in 2444 species: Archae - 798; Bacteria - 22429; Metazoa - 974; Fungi - 991; Plants - 531; Viruses - 0; Other Eukaryotes - 9610 (source: NCBI BLink).
At1g62710	BETA-VPE, BETAVPE, beta vacuolar processing enzyme
At2g28740	HIS4, histone H4
At1g76878	other RNA
At3g07250	nuclear transport factor 2 (NTF2) family protein / RNA recognition motif (RRM)-containing protein
At2g43390	unknown protein; Has 7 Blast hits to 7 proteins in 3 species: Archae - 0; Bacteria - 0; Metazoa - 0; Fungi - 0; Plants - 7; Viruses - 0; Other Eukaryotes - 0 (source: NCBI BLink).
At5g04885	Glycosyl hydrolase family protein
At1g74500	ATBS1, BS1, TMO7, activation-tagged BRI1(brassinosteroid-insensitive 1)-suppressor 1
At1g28670	ARAB-1, GDSL-like Lipase/Acylhydrolase superfamily protein
At5g48350	Polynucleotidyl transferase, ribonuclease H-like superfamily protein
At3g53380	Concanavalin A-like lectin protein kinase family protein
At2g34260	transducin family protein / WD-40 repeat family protein
At5g50240	PIMT2, protein-l-isoaspartate methyltransferase 2
At1g13620	RGF2, Encodes a root meristem growth factor (RGF). Belongs to a family of functionally redundant homologous peptides that are secreted, tyrosine-sulfated, and expressed mainly in the stem cell area and the innermost layer of central columella cells. RGFs are required for maintenance of the root stem cell niche and transit amplifying cell proliferation. Members of this family include: At5g60810 (R…
At1g75770	unknown protein; Has 6 Blast hits to 5 proteins in 2 species: Archae - 0; Bacteria - 0; Metazoa - 0; Fungi - 0; Plants - 6; Viruses - 0; Other Eukaryotes - 0 (source: NCBI BLink).
At1g64220	TOM7-2, translocase of outer membrane 7 kDa subunit 2
At1g05640	Ankyrin repeat family protein
At5g47455	unknown protein; FUNCTIONS IN: molecular_function unknown; INVOLVED IN: biological_process unknown; LOCATED IN: chloroplast; EXPRESSED IN: 13 plant structures; EXPRESSED DURING: 8 growth stages; BEST Arabidopsis thaliana protein match is: unknown protein (TAIR:AT4G17310.1); Has 147 Blast hits to 147 proteins in 13 species: Archae - 0; Bacteria - 0; Metazoa - 0; Fungi - 0; Plants - 147; Viruses - …
At2g36500	CBS / octicosapeptide/Phox/Bemp1 (PB1) domains-containing protein
At4g34880	Amidase family protein
At3g54930	Protein phosphatase 2A regulatory B subunit family protein
At2g44510	CDK inhibitor P21 binding protein
At1g59990	DEA(D/H)-box RNA helicase family protein
At1g66870	Carbohydrate-binding X8 domain superfamily protein
At5g08580	Calcium-binding EF hand family protein
At1g55210	Disease resistance-responsive (dirigent-like protein) family protein
At4g29450	Leucine-rich repeat protein kinase family protein
At3g58520	Ubiquitin carboxyl-terminal hydrolase family protein
At5g64670	Ribosomal protein L18e/L15 superfamily protein
At5g44400	FAD-binding Berberine family protein
At5g59010	Protein kinase protein with tetratricopeptide repeat domain
At5g11510	AtMYB3R4, MYB3R-4, myb domain protein 3r-4
At1g62500	Bifunctional inhibitor/lipid-transfer protein/seed storage 2S albumin superfamily protein
At5g60730	Anion-transporting ATPase
At4g24790	AAA-type ATPase family protein
At5g15350	AtENODL17, ENODL17, early nodulin-like protein 17
At1g53645	hydroxyproline-rich glycoprotein family protein
At1g64640	AtENODL8, ENODL8, early nodulin-like protein 8
At4g29680	Alkaline-phosphatase-like family protein
At3g53680	Acyl-CoA N-acyltransferase with RING/FYVE/PHD-type zinc finger domain
At5g06550	CONTAINS InterPro DOMAIN/s: Transcription factor jumonji/aspartyl beta-hydroxylase (InterPro:IPR003347), F-box domain, Skp2-like (InterPro:IPR022364), Transcription factor jumonji (InterPro:IPR013129); BEST Arabidopsis thaliana protein match is: transferases, transferring glycosyl groups (TAIR:AT1G78280.1); Has 1762 Blast hits to 1747 proteins in 292 species: Archae - 0; Bacteria - 297; Metazoa -…
At5g20700	Protein of unknown function (DUF581)
At5g27930	Protein phosphatase 2C family protein
At5g19600	SULTR3;5, sulfate transporter 3;5
At2g46290	Transducin/WD40 repeat-like superfamily protein
At4g14120	unknown protein; BEST Arabidopsis thaliana protein match is: unknown protein (TAIR:AT3G23740.1); Has 18 Blast hits to 16 proteins in 6 species: Archae - 0; Bacteria - 0; Metazoa - 0; Fungi - 0; Plants - 18; Viruses - 0; Other Eukaryotes - 0 (source: NCBI BLink).
At1g11170	Protein of unknown function (DUF707)
At4g14560	AXR5, IAA1, indole-3-acetic acid inducible
At4g05410	YAO, Transducin/WD40 repeat-like superfamily protein
At4g34870	ATCYP1, ROC5, rotamase cyclophilin 5
At5g44350	ethylene-responsive nuclear protein -related
At2g22070	pentatricopeptide (PPR) repeat-containing protein
At1g67360	Rubber elongation factor protein (REF)
At2g33850	unknown protein; FUNCTIONS IN: molecular_function unknown; INVOLVED IN: biological_process unknown; LOCATED IN: endomembrane system; EXPRESSED IN: 17 plant structures; EXPRESSED DURING: 9 growth stages; BEST Arabidopsis thaliana protein match is: unknown protein (TAIR:AT1G28400.1); Has 3053 Blast hits to 2119 proteins in 133 species: Archae - 6; Bacteria - 52; Metazoa - 135; Fungi - 96; Plants - …
At5g08330	TCP family transcription factor
At2g13680	ATGSL02, CALS5, GLS2, callose synthase 5
At5g18700	EMB3013, RUK, Protein kinase family protein with ARM repeat domain
At5g13100	unknown protein; Has 1807 Blast hits to 1807 proteins in 277 species: Archae - 0; Bacteria - 0; Metazoa - 736; Fungi - 347; Plants - 385; Viruses - 0; Other Eukaryotes - 339 (source: NCBI BLink).
At5g10970	C2H2 and C2HC zinc fingers superfamily protein
At3g58850	HLH2, PAR2, phy rapidly regulated 2
At3g44510	alpha/beta-Hydrolases superfamily protein
At3g28050	nodulin MtN21 /EamA-like transporter family protein
At1g28530	unknown protein; INVOLVED IN: biological_process unknown; LOCATED IN: chloroplast; EXPRESSED IN: 19 plant structures; EXPRESSED DURING: 10 growth stages; Has 20 Blast hits to 20 proteins in 6 species: Archae - 0; Bacteria - 0; Metazoa - 0; Fungi - 0; Plants - 20; Viruses - 0; Other Eukaryotes - 0 (source: NCBI BLink).
At2g37670	Transducin/WD40 repeat-like superfamily protein
At4g12420	SKU5, Cupredoxin superfamily protein
At4g16980	arabinogalactan-protein family
At3g56090	ATFER3, FER3, ferritin 3
At1g16500	unknown protein; BEST Arabidopsis thaliana protein match is: unknown protein (TAIR:AT1G79160.1); Has 136 Blast hits to 134 proteins in 17 species: Archae - 0; Bacteria - 0; Metazoa - 0; Fungi - 4; Plants - 131; Viruses - 1; Other Eukaryotes - 0 (source: NCBI BLink).
At2g16270	unknown protein; FUNCTIONS IN: molecular_function unknown; INVOLVED IN: biological_process unknown; LOCATED IN: chloroplast; EXPRESSED IN: 16 plant structures; EXPRESSED DURING: 9 growth stages; BEST Arabidopsis thaliana protein match is: unknown protein (TAIR:AT1G16630.1); Has 1844 Blast hits to 1256 proteins in 271 species: Archae - 6; Bacteria - 283; Metazoa - 434; Fungi - 153; Plants - 91; Vi…
At3g52930	Aldolase superfamily protein
At2g04030	AtHsp90.5, CR88, EMB1956, Hsp88.1, HSP90.5, Chaperone protein htpG family protein
At5g40480	EMB3012, embryo defective 3012
At4g30660	Low temperature and salt responsive protein family
At1g22740	ATRABG3B, RAB7, RAB75, RABG3B, RAB GTPase homolog G3B
At5g15650	ATRGP2, RGP2, reversibly glycosylated polypeptide 2
At2g21100	Disease resistance-responsive (dirigent-like protein) family protein
At5g67370	Protein of unknown function (DUF1230)
At3g43810	CAM7, calmodulin 7
At5g46730	glycine-rich protein
At4g40060	ATHB-16, ATHB16, HB16, homeobox protein 16
At3g20015	Eukaryotic aspartyl protease family protein
At2g32220	Ribosomal L27e protein family
At1g32240	KAN2, Homeodomain-like superfamily protein
At1g19640	JMT, jasmonic acid carboxyl methyltransferase
At1g64440	REB1, RHD1, UGE4, NAD(P)-binding Rossmann-fold superfamily protein
At3g61150	HD-GL2-1, HDG1, homeodomain GLABROUS 1
At2g42395	unknown protein; Has 35333 Blast hits to 34131 proteins in 2444 species: Archae - 798; Bacteria - 22429; Metazoa - 974; Fungi - 991; Plants - 531; Viruses - 0; Other Eukaryotes - 9610 (source: NCBI BLink).
At2g36010	ATE2FA, E2F3, E2F transcription factor 3
At2g46192	other RNA
At2g34420	LHB1B2, LHCB1.5, photosystem II light harvesting complex gene B1B2
At1g03110	Transducin/WD40 repeat-like superfamily protein
At3g14517	transposable element gene
At1g03420	Sadhu4-2, transposable element gene
At3g54310	unknown protein; BEST Arabidopsis thaliana protein match is: unknown protein (TAIR:AT2G38430.1); Has 44 Blast hits to 41 proteins in 9 species: Archae - 0; Bacteria - 0; Metazoa - 0; Fungi - 0; Plants - 44; Viruses - 0; Other Eukaryotes - 0 (source: NCBI BLink).
At5g62900	unknown protein; FUNCTIONS IN: molecular_function unknown; INVOLVED IN: N-terminal protein myristoylation; LOCATED IN: cellular_component unknown; EXPRESSED IN: 22 plant structures; EXPRESSED DURING: 12 growth stages; BEST Arabidopsis thaliana protein match is: unknown protein (TAIR:AT5G50090.1); Has 157 Blast hits to 157 proteins in 14 species: Archae - 0; Bacteria - 0; Metazoa - 0; Fungi - 0; P…
At3g18130	RACK1C_AT, receptor for activated C kinase 1C
At4g21830	ATMSRB7, MSRB7, methionine sulfoxide reductase B7
At4g18270	ATTRANS11, TRANS11, translocase 11
At3g18760	Translation elongation factor EF1B/ribosomal protein S6 family protein
At5g53700	RNA-binding (RRM/RBD/RNP motifs) family protein
At1g67780	Zinc-finger domain of monoamine-oxidase A repressor R1 protein
At2g38620	CDKB1;2, cyclin-dependent kinase B1;2
At2g36050	ATOFP15, OFP15, ovate family protein 15
At5g04950	ATNAS1, NAS1, nicotianamine synthase 1
At1g72470	ATEXO70D1, EXO70D1, exocyst subunit exo70 family protein D1
At3g54960	ATPDI1, ATPDIL1-3, PDI1, PDIL1-3, PDI-like 1-3
At4g22756	ATSMO1, ATSMO1-2, SMO1, SMO1-2, sterol C4-methyl oxidase 1-2
At1g79840	GL2, HD-ZIP IV family of homeobox-leucine zipper protein with lipid-binding START domain
At5g13060	ABAP1, ARMADILLO BTB protein 1
At5g13170	SAG29, senescence-associated gene 29
At1g64600	methyltransferases;copper ion binding
At5g56040	Leucine-rich receptor-like protein kinase family protein
At4g01220	Nucleotide-diphospho-sugar transferase family protein
At2g34300	S-adenosyl-L-methionine-dependent methyltransferases superfamily protein
At5g14690	unknown protein; BEST Arabidopsis thaliana protein match is: unknown protein (TAIR:AT3G01516.1); Has 86 Blast hits to 86 proteins in 16 species: Archae - 0; Bacteria - 0; Metazoa - 0; Fungi - 0; Plants - 84; Viruses - 2; Other Eukaryotes - 0 (source: NCBI BLink).
At3g46320	Histone superfamily protein
At5g66330	Leucine-rich repeat (LRR) family protein
At1g06645	2-oxoglutarate (2OG) and Fe(II)-dependent oxygenase superfamily protein
At5g47490	RGPR-related
At2g29320	NAD(P)-binding Rossmann-fold superfamily protein
At1g34065	SAMC2, S-adenosylmethionine carrier 2
At3g54810	BME3, BME3-ZF, GATA8, Plant-specific GATA-type zinc finger transcription factor family protein
At1g15640	unknown protein; BEST Arabidopsis thaliana protein match is: unknown protein (TAIR:AT1G15620.1); Has 154 Blast hits to 146 proteins in 13 species: Archae - 0; Bacteria - 0; Metazoa - 0; Fungi - 0; Plants - 154; Viruses - 0; Other Eukaryotes - 0 (source: NCBI BLink).
At3g03060	P-loop containing nucleoside triphosphate hydrolases superfamily protein
At4g39190	unknown protein; BEST Arabidopsis thaliana protein match is: unknown protein (TAIR:AT2G21560.1); Has 5536 Blast hits to 3562 proteins in 401 species: Archae - 12; Bacteria - 497; Metazoa - 1363; Fungi - 374; Plants - 149; Viruses - 22; Other Eukaryotes - 3119 (source: NCBI BLink).
At1g32100	ATPRR1, PRR1, pinoresinol reductase 1
At5g45670	GDSL-like Lipase/Acylhydrolase superfamily protein
At4g37410	CYP81F4, cytochrome P450, family 81, subfamily F, polypeptide 4
At1g26760	ATXR1, SDG35, SET domain protein 35
At5g64310	AGP1, ATAGP1, arabinogalactan protein 1
At1g58235	unknown protein; Has 3 Blast hits to 3 proteins in 1 species: Archae - 0; Bacteria - 0; Metazoa - 0; Fungi - 0; Plants - 3; Viruses - 0; Other Eukaryotes - 0 (source: NCBI BLink).
At2g34050	INVOLVED IN: protein complex assembly; LOCATED IN: mitochondrion, chloroplast; EXPRESSED IN: 19 plant structures; EXPRESSED DURING: 9 growth stages; CONTAINS InterPro DOMAIN/s: ATP11 (InterPro:IPR010591); Has 304 Blast hits to 304 proteins in 167 species: Archae - 0; Bacteria - 0; Metazoa - 101; Fungi - 112; Plants - 39; Viruses - 0; Other Eukaryotes - 52 (source: NCBI BLink).
At2g21050	LAX2, like AUXIN RESISTANT 2
At5g09590	HSC70-5, MTHSC70-2, mitochondrial HSO70 2
At3g55690	unknown protein; BEST Arabidopsis thaliana protein match is: unknown protein (TAIR:AT2G39870.1); Has 76 Blast hits to 69 proteins in 15 species: Archae - 0; Bacteria - 0; Metazoa - 4; Fungi - 3; Plants - 69; Viruses - 0; Other Eukaryotes - 0 (source: NCBI BLink).
At3g08600	Protein of unknown function (DUF1191)
At2g22590	UDP-Glycosyltransferase superfamily protein
At1g02813	Protein of unknown function, DUF538
At1g18090	5'-3' exonuclease family protein
At1g65060	4CL3, 4-coumarate:CoA ligase 3
At5g17310	AtUGP2, UGP2, UDP-glucose pyrophosphorylase 2
At4g12545	Bifunctional inhibitor/lipid-transfer protein/seed storage 2S albumin superfamily protein
At3g20557	unknown protein; BEST Arabidopsis thaliana protein match is: unknown protein (TAIR:AT1G50930.1); Has 35333 Blast hits to 34131 proteins in 2444 species: Archae - 798; Bacteria - 22429; Metazoa - 974; Fungi - 991; Plants - 531; Viruses - 0; Other Eukaryotes - 9610 (source: NCBI BLink).
At3g12060	TBL1, Plant protein of unknown function (DUF828)
At2g02700	Cysteine/Histidine-rich C1 domain family protein
At5g62430	CDF1, cycling DOF factor 1
At5g66560	Phototropic-responsive NPH3 family protein
At1g74290	alpha/beta-Hydrolases superfamily protein
At4g02500	ATXT2, XT2, XXT2, UDP-xylosyltransferase 2
At3g05980	unknown protein; BEST Arabidopsis thaliana protein match is: unknown protein (TAIR:AT5G19340.1); Has 202 Blast hits to 202 proteins in 28 species: Archae - 0; Bacteria - 0; Metazoa - 39; Fungi - 4; Plants - 148; Viruses - 0; Other Eukaryotes - 11 (source: NCBI BLink).
At1g76090	SMT3, sterol methyltransferase 3
At2g42840	PDF1, protodermal factor 1
At5g48800	Phototropic-responsive NPH3 family protein
At1g76670	Nucleotide-sugar transporter family protein
At4g20390	Uncharacterised protein family (UPF0497)
At2g45890	ATROPGEF4, RHS11, ROPGEF4, RHO guanyl-nucleotide exchange factor 4
At2g01900	DNAse I-like superfamily protein
At1g79470	Aldolase-type TIM barrel family protein
At3g02920	ATRPA32B, RPA32B, Replication protein A, subunit RPA32
At2g24610	ATCNGC14, CNGC14, cyclic nucleotide-gated channel 14
At2g24540	AFR, Galactose oxidase/kelch repeat superfamily protein
At5g52990	SNARE-like superfamily protein
At2g17064	Pseudogene of AT2G17080
At5g54030	Cysteine/Histidine-rich C1 domain family protein
At3g23740	unknown protein; FUNCTIONS IN: molecular_function unknown; INVOLVED IN: biological_process unknown; LOCATED IN: chloroplast; EXPRESSED IN: 9 plant structures; EXPRESSED DURING: C globular stage, F mature embryo stage, petal differentiation and expansion stage, E expanded cotyledon stage, D bilateral stage; BEST Arabidopsis thaliana protein match is: unknown protein (TAIR:AT4G14120.1); Has 155 Bla…
At2g28870	unknown protein; Has 34 Blast hits to 34 proteins in 9 species: Archae - 0; Bacteria - 0; Metazoa - 0; Fungi - 0; Plants - 34; Viruses - 0; Other Eukaryotes - 0 (source: NCBI BLink).
At5g23870	Pectinacetylesterase family protein
At1g60270	BGLU6, beta glucosidase 6
At1g64820	MATE efflux family protein
At2g19620	NDL3, N-MYC downregulated-like 3
At3g13860	HSP60-3A, heat shock protein 60-3A
At4g01990	Tetratricopeptide repeat (TPR)-like superfamily protein
At3g15840	PIFI, post-illumination chlorophyll fluorescence increase
At1g66980	SNC4, suppressor of npr1-1 constitutive 4
At1g77525	unknown protein; FUNCTIONS IN: molecular_function unknown; INVOLVED IN: biological_process unknown; LOCATED IN: endomembrane system; Has 30201 Blast hits to 17322 proteins in 780 species: Archae - 12; Bacteria - 1396; Metazoa - 17338; Fungi - 3422; Plants - 5037; Viruses - 0; Other Eukaryotes - 2996 (source: NCBI BLink).
At3g44710	Plant protein of unknown function (DUF247)
At1g11125	unknown protein; BEST Arabidopsis thaliana protein match is: unknown protein (TAIR:AT1G61170.1).
At1g63250	DEA(D/H)-box RNA helicase family protein
At5g42250	Zinc-binding alcohol dehydrogenase family protein
At1g07460	Concanavalin A-like lectin family protein
At5g17460	unknown protein; FUNCTIONS IN: molecular_function unknown; INVOLVED IN: response to salt stress; LOCATED IN: mitochondrion; Has 30201 Blast hits to 17322 proteins in 780 species: Archae - 12; Bacteria - 1396; Metazoa - 17338; Fungi - 3422; Plants - 5037; Viruses - 0; Other Eukaryotes - 2996 (source: NCBI BLink).
At3g22570	Bifunctional inhibitor/lipid-transfer protein/seed storage 2S albumin superfamily protein
At2g28200	C2H2-type zinc finger family protein
At5g64620	ATC/VIF2, C/VIF2, cell wall / vacuolar inhibitor of fructosidase 2
At3g57660	NRPA1, nuclear RNA polymerase A1
At2g39795	Mitochondrial glycoprotein family protein
At1g68430	unknown protein; FUNCTIONS IN: molecular_function unknown; INVOLVED IN: biological_process unknown; LOCATED IN: chloroplast; EXPRESSED IN: 21 plant structures; EXPRESSED DURING: 13 growth stages; BEST Arabidopsis thaliana protein match is: unknown protein (TAIR:AT1G66890.1); Has 35 Blast hits to 35 proteins in 6 species: Archae - 0; Bacteria - 0; Metazoa - 0; Fungi - 0; Plants - 35; Viruses - 0; …
At1g23000	Heavy metal transport/detoxification superfamily protein
At1g14280	PKS2, phytochrome kinase substrate 2
At1g49490	Leucine-rich repeat (LRR) family protein
At1g66430	pfkB-like carbohydrate kinase family protein
At1g71740	unknown protein; Has 82 Blast hits to 82 proteins in 12 species: Archae - 0; Bacteria - 0; Metazoa - 0; Fungi - 0; Plants - 82; Viruses - 0; Other Eukaryotes - 0 (source: NCBI BLink).
At5g05330	HMG-box (high mobility group) DNA-binding family protein
At1g72180	Leucine-rich receptor-like protein kinase family protein
At4g13170	Ribosomal protein L13 family protein
At3g28960	Transmembrane amino acid transporter family protein
At2g27402	BEST Arabidopsis thaliana protein match is: plastid transcriptionally active 18 (TAIR:AT2G32180.1); Has 35333 Blast hits to 34131 proteins in 2444 species: Archae - 798; Bacteria - 22429; Metazoa - 974; Fungi - 991; Plants - 531; Viruses - 0; Other Eukaryotes - 9610 (source: NCBI BLink).
At3g13940	DNA binding;DNA-directed RNA polymerases
At1g64500	Glutaredoxin family protein
At5g26730	Fasciclin-like arabinogalactan family protein
At1g66270	BGLU21, Glycosyl hydrolase superfamily protein
At5g05960	Bifunctional inhibitor/lipid-transfer protein/seed storage 2S albumin superfamily protein
At2g23430	ICK1, KRP1, Cyclin-dependent kinase inhibitor family protein
At1g22260	ZYP1, ZYP1a, Myosin heavy chain-related protein
At1g65180	Cysteine/Histidine-rich C1 domain family protein
At3g09680	Ribosomal protein S12/S23 family protein
At1g02340	FBI1, HFR1, REP1, RSF1, basic helix-loop-helix (bHLH) DNA-binding superfamily protein
At5g24910	CYP714A1, cytochrome P450, family 714, subfamily A, polypeptide 1
At4g32780	phosphoinositide binding
At1g12080	Vacuolar calcium-binding protein-related
At3g02640	unknown protein; BEST Arabidopsis thaliana protein match is: unknown protein (TAIR:AT5G16250.1); Has 96 Blast hits to 96 proteins in 16 species: Archae - 0; Bacteria - 0; Metazoa - 0; Fungi - 0; Plants - 95; Viruses - 0; Other Eukaryotes - 1 (source: NCBI BLink).
At1g19450	Major facilitator superfamily protein
At5g45590	Ribosomal protein L35
At5g43980	PDLP1, PDLP1A, plasmodesmata-located protein 1
At5g17980	C2 calcium/lipid-binding plant phosphoribosyltransferase family protein
At3g21300	RNA methyltransferase family protein
At3g10110	MEE67, Mitochondrial import inner membrane translocase subunit Tim17/Tim22/Tim23 family protein
At4g39630	unknown protein; Has 30201 Blast hits to 17322 proteins in 780 species: Archae - 12; Bacteria - 1396; Metazoa - 17338; Fungi - 3422; Plants - 5037; Viruses - 0; Other Eukaryotes - 2996 (source: NCBI BLink).
At4g02750	Tetratricopeptide repeat (TPR)-like superfamily protein
At1g66940	protein kinase-related
At5g27330	Prefoldin chaperone subunit family protein
At3g61310	AT hook motif DNA-binding family protein
At5g49870	Mannose-binding lectin superfamily protein
At3g61897	MIR166, MIR166B, MIR166/MIR166B; miRNA
At1g72430	SAUR-like auxin-responsive protein family
At4g12600	Ribosomal protein L7Ae/L30e/S12e/Gadd45 family protein
At1g31817	NFD3, Ribosomal L18p/L5e family protein
At3g05150	Major facilitator superfamily protein
At1g05850	ATCTL1, CTL1, ELP, ELP1, ERH2, HOT2, POM1, Chitinase family protein
At1g12805	nucleotide binding
At1g73340	Cytochrome P450 superfamily protein
At5g23210	SCPL34, serine carboxypeptidase-like 34
At2g18640	GGPS4, geranylgeranyl pyrophosphate synthase 4
At2g39130	Transmembrane amino acid transporter family protein
At1g21880	LYM1, lysm domain GPI-anchored protein 1 precursor
At1g06420	unknown protein; Has 1017 Blast hits to 654 proteins in 124 species: Archae - 0; Bacteria - 39; Metazoa - 232; Fungi - 69; Plants - 40; Viruses - 0; Other Eukaryotes - 637 (source: NCBI BLink).
At3g10690	GYRA, DNA GYRASE A
At4g22130	SRF8, STRUBBELIG-receptor family 8
At1g28290	AGP31, arabinogalactan protein 31
At3g59820	LETM1-like protein
At1g28395	unknown protein; FUNCTIONS IN: molecular_function unknown; INVOLVED IN: biological_process unknown; LOCATED IN: chloroplast; EXPRESSED IN: 22 plant structures; EXPRESSED DURING: 13 growth stages; BEST Arabidopsis thaliana protein match is: unknown protein (TAIR:AT2G33847.2); Has 89 Blast hits to 89 proteins in 11 species: Archae - 0; Bacteria - 0; Metazoa - 0; Fungi - 0; Plants - 89; Viruses - 0;…
At5g20080	FAD/NAD(P)-binding oxidoreductase
At5g42720	Glycosyl hydrolase family 17 protein
At1g08580	unknown protein; Has 39 Blast hits to 39 proteins in 15 species: Archae - 0; Bacteria - 0; Metazoa - 0; Fungi - 0; Plants - 35; Viruses - 0; Other Eukaryotes - 4 (source: NCBI BLink).
At5g42100	ATBG_PAP, ATBG_PPAP, BG_PPAP, beta-1,3-glucanase_putative
At2g44110	ATMLO15, MLO15, Seven transmembrane MLO family protein
At5g42700	AP2/B3-like transcriptional factor family protein
At4g04670	Met-10+ like family protein / kelch repeat-containing protein
At2g30210	LAC3, laccase 3
At2g22610	Di-glucose binding protein with Kinesin motor domain
At1g75430	BLH11, BEL1-like homeodomain 11
At3g24715	Protein kinase superfamily protein with octicosapeptide/Phox/Bem1p domain
At5g12870	ATMYB46, MYB46, myb domain protein 46
At2g19660	Cysteine/Histidine-rich C1 domain family protein
At1g11545	XTH8, xyloglucan endotransglucosylase/hydrolase 8
At5g11160	APT5, adenine phosphoribosyltransferase 5
At4g11950	Protein of unknown function (DUF1191)
At4g13580	Disease resistance-responsive (dirigent-like protein) family protein
At1g44830	Integrase-type DNA-binding superfamily protein
At3g49750	AtRLP44, RLP44, receptor like protein 44
At1g07610	MT1C, metallothionein 1C
At5g37820	NIP4;2, NLM5, NOD26-like intrinsic protein 4;2
At3g44450	unknown protein; BEST Arabidopsis thaliana protein match is: unknown protein (TAIR:AT3G52740.1); Has 63 Blast hits to 63 proteins in 12 species: Archae - 0; Bacteria - 0; Metazoa - 0; Fungi - 0; Plants - 63; Viruses - 0; Other Eukaryotes - 0 (source: NCBI BLink).
At2g41650	unknown protein; FUNCTIONS IN: molecular_function unknown; INVOLVED IN: biological_process unknown; LOCATED IN: chloroplast; EXPRESSED IN: 22 plant structures; EXPRESSED DURING: 13 growth stages; Has 3 Blast hits to 3 proteins in 1 species: Archae - 0; Bacteria - 0; Metazoa - 0; Fungi - 0; Plants - 3; Viruses - 0; Other Eukaryotes - 0 (source: NCBI BLink).
At3g24320	ATMSH1, CHM, CHM1, MSH1, MUTL protein homolog 1
At1g78570	ATRHM1, RHM1, ROL1, rhamnose biosynthesis 1
At1g67035	unknown protein; FUNCTIONS IN: molecular_function unknown; INVOLVED IN: biological_process unknown; LOCATED IN: cellular_component unknown; EXPRESSED IN: cotyledon; BEST Arabidopsis thaliana protein match is: unknown protein (TAIR:AT5G38300.1); Has 30201 Blast hits to 17322 proteins in 780 species: Archae - 12; Bacteria - 1396; Metazoa - 17338; Fungi - 3422; Plants - 5037; Viruses - 0; Other Euka…
At2g27440	pseudogene of rac GTPase activating protein
At4g29140	MATE efflux family protein
At3g07320	O-Glycosyl hydrolases family 17 protein
At3g07050	GTP-binding family protein
At2g26420	PIP5K3, 1-phosphatidylinositol-4-phosphate 5-kinase 3
At2g04790	unknown protein; Has 45 Blast hits to 45 proteins in 15 species: Archae - 0; Bacteria - 0; Metazoa - 0; Fungi - 0; Plants - 43; Viruses - 0; Other Eukaryotes - 2 (source: NCBI BLink).
At3g23820	GAE6, UDP-D-glucuronate 4-epimerase 6
At3g52740	unknown protein; BEST Arabidopsis thaliana protein match is: unknown protein (TAIR:AT3G44450.1); Has 65 Blast hits to 65 proteins in 13 species: Archae - 0; Bacteria - 0; Metazoa - 0; Fungi - 0; Plants - 65; Viruses - 0; Other Eukaryotes - 0 (source: NCBI BLink).
At1g70895	CLE17, CLAVATA3/ESR-RELATED 17
At4g19590	Chaperone DnaJ-domain superfamily protein
At3g23510	Cyclopropane-fatty-acyl-phospholipid synthase
At5g52340	ATEXO70A2, EXO70A2, exocyst subunit exo70 family protein A2
At3g44750	ATHD2A, HD2A, HDA3, HDT1, histone deacetylase 3
At3g02010	Pentatricopeptide repeat (PPR) superfamily protein
At3g49720	unknown protein; FUNCTIONS IN: molecular_function unknown; INVOLVED IN: biological_process unknown; LOCATED IN: chloroplast thylakoid membrane, Golgi apparatus, plasma membrane, membrane; EXPRESSED IN: 25 plant structures; EXPRESSED DURING: 15 growth stages; BEST Arabidopsis thaliana protein match is: unknown protein (TAIR:AT5G65810.1); Has 64 Blast hits to 64 proteins in 11 species: Archae - 0; …
At3g28910	ATMYB30, MYB30, myb domain protein 30
At5g24030	SLAH3, SLAC1 homologue 3
At3g58865	SADHU10-1, transposable element gene
At1g21510	unknown protein; FUNCTIONS IN: molecular_function unknown; INVOLVED IN: N-terminal protein myristoylation; LOCATED IN: cellular_component unknown; EXPRESSED IN: cotyledon; Has 380 Blast hits to 286 proteins in 63 species: Archae - 0; Bacteria - 6; Metazoa - 254; Fungi - 44; Plants - 13; Viruses - 5; Other Eukaryotes - 58 (source: NCBI BLink).
At5g59320	LTP3, lipid transfer protein 3
At1g78930	Mitochondrial transcription termination factor family protein
At5g25120	CYP71B11, ytochrome p450, family 71, subfamily B, polypeptide 11
At1g18410	P-loop containing nucleoside triphosphate hydrolases superfamily protein
At1g08590	Leucine-rich receptor-like protein kinase family protein
At5g43030	Cysteine/Histidine-rich C1 domain family protein
At2g42870	HLH1, PAR1, phy rapidly regulated 1
At2g31060	elongation factor family protein
At5g24410	PGL4, 6-phosphogluconolactonase 4
At2g28620	P-loop containing nucleoside triphosphate hydrolases superfamily protein
At4g12910	scpl20, serine carboxypeptidase-like 20
At3g24535	unknown protein; Has 28 Blast hits to 27 proteins in 8 species: Archae - 0; Bacteria - 0; Metazoa - 0; Fungi - 2; Plants - 26; Viruses - 0; Other Eukaryotes - 0 (source: NCBI BLink).
At2g24700	Transcriptional factor B3 family protein
At3g16430	JAL31, jacalin-related lectin 31
At5g13150	ATEXO70C1, EXO70C1, exocyst subunit exo70 family protein C1
At5g03640	Protein kinase superfamily protein
At2g38010	Neutral/alkaline non-lysosomal ceramidase
At3g55360	ATTSC13, CER10, ECR, TSC13, 3-oxo-5-alpha-steroid 4-dehydrogenase family protein
At3g20440	BE1, EMB2729, Alpha amylase family protein
At2g37100	protamine P1 family protein
At1g14720	ATXTH28, EXGT-A2, XTH28, XTR2, xyloglucan endotransglucosylase/hydrolase 28
At4g21270	ATK1, KATA, KATAP, kinesin 1
At1g53163	unknown protein; FUNCTIONS IN: molecular_function unknown; INVOLVED IN: biological_process unknown; LOCATED IN: cellular_component unknown; BEST Arabidopsis thaliana protein match is: unknown protein (TAIR:AT3G15250.1); Has 315 Blast hits to 216 proteins in 74 species: Archae - 0; Bacteria - 86; Metazoa - 43; Fungi - 52; Plants - 27; Viruses - 1; Other Eukaryotes - 106 (source: NCBI BLink).
At1g56430	ATNAS4, NAS4, nicotianamine synthase 4
At1g71760	unknown protein; Has 92 Blast hits to 92 proteins in 41 species: Archae - 0; Bacteria - 0; Metazoa - 44; Fungi - 0; Plants - 32; Viruses - 0; Other Eukaryotes - 16 (source: NCBI BLink).
At1g45110	Tetrapyrrole (Corrin/Porphyrin) Methylases
At5g03995	unknown protein; FUNCTIONS IN: molecular_function unknown; INVOLVED IN: biological_process unknown; LOCATED IN: cellular_component unknown; Has 30201 Blast hits to 17322 proteins in 780 species: Archae - 12; Bacteria - 1396; Metazoa - 17338; Fungi - 3422; Plants - 5037; Viruses - 0; Other Eukaryotes - 2996 (source: NCBI BLink).
At2g26480	UGT76D1, UDP-glucosyl transferase 76D1
At1g63520	Protein of unknown function (DUF3527)
At5g65420	CYCD4;1, CYCLIN D4;1
At2g36620	RPL24A, ribosomal protein L24
At4g28620	ATATM2, ATM2, ABC transporter of the mitochondrion 2
At3g20935	CYP705A28, cytochrome P450, family 705, subfamily A, polypeptide 28
At3g21770	Peroxidase superfamily protein
At3g50300	HXXXD-type acyl-transferase family protein
At5g64690	neurofilament triplet H protein-related
At2g31860	pseudogene, poly (ADP-ribose) glycohydrolase, putative, contains Pfam domain, PF05028: poly (ADP-ribose) glycohydrolase (PARG); blastp match of 59% identity and 1.4e-19 P-value to EGAD|134505|143482 114E2.c protein {Drosophila melanogaster}
At1g80690	PPPDE putative thiol peptidase family protein
At2g15300	Leucine-rich repeat protein kinase family protein
At2g26640	KCS11, 3-ketoacyl-CoA synthase 11
At3g27473	Cysteine/Histidine-rich C1 domain family protein
At4g00480	ATMYC1, myc1, basic helix-loop-helix (bHLH) DNA-binding superfamily protein
At5g64710	Putative endonuclease or glycosyl hydrolase
At5g09430	alpha/beta-Hydrolases superfamily protein
At5g55960	unknown protein; CONTAINS InterPro DOMAIN/s: Uncharacterised protein family UPF0118 (InterPro:IPR002549); Has 30201 Blast hits to 17322 proteins in 780 species: Archae - 12; Bacteria - 1396; Metazoa - 17338; Fungi - 3422; Plants - 5037; Viruses - 0; Other Eukaryotes - 2996 (source: NCBI BLink).
At5g51930	Glucose-methanol-choline (GMC) oxidoreductase family protein
At2g32300	UCC1, uclacyanin 1
At1g27880	DEAD/DEAH box RNA helicase family protein
At1g10680	PGP10, P-glycoprotein 10
At2g01200	IAA32, MEE10, indole-3-acetic acid inducible 32
At3g16810	APUM24, PUM24, pumilio 24
At3g02650	Tetratricopeptide repeat (TPR)-like superfamily protein
At5g48030	GFA2, gametophytic factor 2
At1g50290	unknown protein; Has 2 Blast hits to 2 proteins in 1 species: Archae - 0; Bacteria - 0; Metazoa - 0; Fungi - 0; Plants - 2; Viruses - 0; Other Eukaryotes - 0 (source: NCBI BLink).
At2g45050	GATA2, GATA transcription factor 2
At4g25700	B1, BCH1, BETA-OHASE 1, chy1, beta-hydroxylase 1
At3g50290	HXXXD-type acyl-transferase family protein
At1g18550	ATP binding microtubule motor family protein
At5g17810	WOX12, WUSCHEL related homeobox 12
At4g27230	HTA2, histone H2A 2
At3g22840	ELIP, ELIP1, Chlorophyll A-B binding family protein
At1g04490	Protein of unknown function (DUF3527)
At1g70985	hydroxyproline-rich glycoprotein family protein
At4g37430	CYP81F1, CYP91A2, cytochrome P450, family 91, subfamily A, polypeptide 2
At3g19680	Protein of unknown function (DUF1005)
At3g06020	Protein of unknown function (DUF3049)
At1g78120	Tetratricopeptide repeat (TPR)-like superfamily protein
At1g56580	SVB, Protein of unknown function, DUF538
At5g54670	ATK3, KATC, kinesin 3
At1g10780	F-box/RNI-like superfamily protein
At4g00810	60S acidic ribosomal protein family
At3g18580	Nucleic acid-binding, OB-fold-like protein
At5g61130	PDCB1, plasmodesmata callose-binding protein 1
At5g51760	AHG1, Protein phosphatase 2C family protein
At4g27654	unknown protein; FUNCTIONS IN: molecular_function unknown; INVOLVED IN: biological_process unknown; LOCATED IN: endomembrane system; EXPRESSED IN: 17 plant structures; EXPRESSED DURING: 9 growth stages; Has 30201 Blast hits to 17322 proteins in 780 species: Archae - 12; Bacteria - 1396; Metazoa - 17338; Fungi - 3422; Plants - 5037; Viruses - 0; Other Eukaryotes - 2996 (source: NCBI BLink).
At2g43100	ATLEUD1, IPMI2, isopropylmalate isomerase 2
At5g23730	Transducin/WD40 repeat-like superfamily protein
At1g14500	Ankyrin repeat family protein
At1g64950	CYP89A5, cytochrome P450, family 89, subfamily A, polypeptide 5
At1g73570	HCP-like superfamily protein
At2g27920	SCPL51, serine carboxypeptidase-like 51
At1g73640	AtRABA6a, RABA6a, RAB GTPase homolog A6A
At1g77131	pseudogene of PGSIP, glycogenin glucosyltransferase
At1g35330	RING/U-box superfamily protein
At1g74670	Gibberellin-regulated family protein
At4g25420	AT2301, ATGA20OX1, GA20OX1, GA5, 2-oxoglutarate (2OG) and Fe(II)-dependent oxygenase superfamily protein
At3g47770	ATATH5, ATH5, ABC2 homolog 5
At3g06770	Pectin lyase-like superfamily protein
At1g20230	Pentatricopeptide repeat (PPR) superfamily protein
At3g27095	pseudogene, hypothetical protein, similar to putative CHP-rich zinc finger protein GB:AAD22655 from (Arabidopsis thaliana)
At2g23050	NPY4, Phototropic-responsive NPH3 family protein
At1g04840	Tetratricopeptide repeat (TPR)-like superfamily protein
At2g38300	myb-like HTH transcriptional regulator family protein
At5g35870	unknown protein; BEST Arabidopsis thaliana protein match is: unknown protein (TAIR:AT2G04480.1); Has 1807 Blast hits to 1807 proteins in 277 species: Archae - 0; Bacteria - 0; Metazoa - 736; Fungi - 347; Plants - 385; Viruses - 0; Other Eukaryotes - 339 (source: NCBI BLink).
At3g24020	Disease resistance-responsive (dirigent-like protein) family protein
At2g19490	recA DNA recombination family protein
At1g12740	CYP87A2, cytochrome P450, family 87, subfamily A, polypeptide 2
At5g15490	UDP-glucose 6-dehydrogenase family protein
At5g02050	Mitochondrial glycoprotein family protein
At4g02130	GATL6, LGT10, galacturonosyltransferase 6
At1g62720	Pentatricopeptide repeat (PPR-like) superfamily protein
At4g12030	BASS5, BAT5, bile acid transporter 5
At2g33000	ubiquitin-associated (UBA)/TS-N domain-containing protein-related
At5g16130	Ribosomal protein S7e family protein
At3g55420	unknown protein; Has 21 Blast hits to 21 proteins in 8 species: Archae - 0; Bacteria - 0; Metazoa - 0; Fungi - 0; Plants - 21; Viruses - 0; Other Eukaryotes - 0 (source: NCBI BLink).
At5g11740	AGP15, ATAGP15, arabinogalactan protein 15
At3g26300	CYP71B34, cytochrome P450, family 71, subfamily B, polypeptide 34
At2g23000	scpl10, serine carboxypeptidase-like 10
At5g65360	Histone superfamily protein
At4g34290	SWIB/MDM2 domain superfamily protein
At1g64780	AMT1;2, ATAMT1;2, ammonium transporter 1;2
At3g61340	F-box and associated interaction domains-containing protein
At1g75250	ATRL6, RL6, RSM3, RAD-like 6
At5g51670	Protein of unknown function (DUF668)
At5g08180	Ribosomal protein L7Ae/L30e/S12e/Gadd45 family protein
At4g14750	IQD19, IQ-domain 19
At1g60640	unknown protein; Has 42416 Blast hits to 22533 proteins in 1340 species: Archae - 32; Bacteria - 6461; Metazoa - 16431; Fungi - 3749; Plants - 1747; Viruses - 284; Other Eukaryotes - 13712 (source: NCBI BLink).
At3g09260	BGLU23, LEB, PSR3.1, PYK10, Glycosyl hydrolase superfamily protein
At1g26730	EXS (ERD1/XPR1/SYG1) family protein
At1g66810	Zinc finger C-x8-C-x5-C-x3-H type family protein
At4g08950	EXO, Phosphate-responsive 1 family protein
At3g19320	Leucine-rich repeat (LRR) family protein
At1g04330	unknown protein; FUNCTIONS IN: molecular_function unknown; INVOLVED IN: biological_process unknown; LOCATED IN: chloroplast; BEST Arabidopsis thaliana protein match is: unknown protein (TAIR:AT3G23170.1); Has 74 Blast hits to 74 proteins in 6 species: Archae - 0; Bacteria - 0; Metazoa - 0; Fungi - 0; Plants - 74; Viruses - 0; Other Eukaryotes - 0 (source: NCBI BLink).
At3g58620	TTL4, tetratricopetide-repeat thioredoxin-like 4
At5g59970	Histone superfamily protein
At1g10790	BEST Arabidopsis thaliana protein match is: hydroxyproline-rich glycoprotein family protein (TAIR:AT3G56590.2); Has 78 Blast hits to 78 proteins in 11 species: Archae - 0; Bacteria - 0; Metazoa - 0; Fungi - 0; Plants - 78; Viruses - 0; Other Eukaryotes - 0 (source: NCBI BLink).
At3g45780	JK224, NPH1, PHOT1, RPT1, phototropin 1
At1g16850	unknown protein; FUNCTIONS IN: molecular_function unknown; INVOLVED IN: response to salt stress; LOCATED IN: endomembrane system; EXPRESSED IN: leaf apex, leaf whorl, male gametophyte, flower, leaf; EXPRESSED DURING: LP.06 six leaves visible, LP.04 four leaves visible, LP.10 ten leaves visible, petal differentiation and expansion stage, LP.08 eight leaves visible; BEST Arabidopsis thaliana protei…
At5g55280	ATFTSZ1-1, CPFTSZ, FTSZ1-1, homolog of bacterial cytokinesis Z-ring protein FTSZ 1-1
At1g29020	Calcium-binding EF-hand family protein
At1g52750	alpha/beta-Hydrolases superfamily protein
At3g27500	Cysteine/Histidine-rich C1 domain family protein
At2g45480	AtGRF9, GRF9, growth-regulating factor 9
At3g13404	unknown protein; FUNCTIONS IN: molecular_function unknown; INVOLVED IN: biological_process unknown; LOCATED IN: cellular_component unknown; Has 0 Blast hits to 0 proteins in 0 species (source: NCBI BLink).
At1g52880	ANAC018, ATNAM, NAM, NARS2, NAC (No Apical Meristem) domain transcriptional regulator superfamily protein
At4g03330	ATSYP123, SYP123, syntaxin of plants 123
At1g05490	chr31, chromatin remodeling 31
At1g72200	RING/U-box superfamily protein
At1g74210	PLC-like phosphodiesterases superfamily protein
At4g39700	Heavy metal transport/detoxification superfamily protein
At1g75090	DNA glycosylase superfamily protein
At4g33960	unknown protein; FUNCTIONS IN: molecular_function unknown; INVOLVED IN: biological_process unknown; LOCATED IN: endomembrane system; EXPRESSED IN: 20 plant structures; EXPRESSED DURING: 10 growth stages; BEST Arabidopsis thaliana protein match is: unknown protein (TAIR:AT2G15830.1); Has 32 Blast hits to 32 proteins in 4 species: Archae - 0; Bacteria - 0; Metazoa - 0; Fungi - 0; Plants - 32; Virus…
At1g51060	HTA10, histone H2A 10
At4g22620	SAUR-like auxin-responsive protein family
At1g09400	FMN-linked oxidoreductases superfamily protein
At4g26800	Pentatricopeptide repeat (PPR) superfamily protein
At3g10880	unknown protein; BEST Arabidopsis thaliana protein match is: unknown protein (TAIR:AT5G05180.1); Has 15699 Blast hits to 11378 proteins in 1134 species: Archae - 391; Bacteria - 2054; Metazoa - 6851; Fungi - 1354; Plants - 1096; Viruses - 119; Other Eukaryotes - 3834 (source: NCBI BLink).
At1g59850	ARM repeat superfamily protein
At2g40590	Ribosomal protein S26e family protein
At2g17670	Tetratricopeptide repeat (TPR)-like superfamily protein
At5g45810	CIPK19, SnRK3.5, CBL-interacting protein kinase 19
At5g43950	Plant protein of unknown function (DUF946)
At5g34940	AtGUS3, GUS3, glucuronidase 3
At3g11370	Cysteine/Histidine-rich C1 domain family protein
At2g42320	nucleolar protein gar2-related
At2g25480	TPX2 (targeting protein for Xklp2) protein family
At4g22560	unknown protein; BEST Arabidopsis thaliana protein match is: unknown protein (TAIR:AT4G12450.1); Has 380 Blast hits to 380 proteins in 21 species: Archae - 0; Bacteria - 0; Metazoa - 0; Fungi - 6; Plants - 374; Viruses - 0; Other Eukaryotes - 0 (source: NCBI BLink).
At4g24510	CER2, VC-2, VC2, HXXXD-type acyl-transferase family protein
At5g40410	Tetratricopeptide repeat (TPR)-like superfamily protein
At5g20270	HHP1, heptahelical transmembrane protein1
At4g03298	unknown protein; FUNCTIONS IN: molecular_function unknown; INVOLVED IN: biological_process unknown; LOCATED IN: cellular_component unknown; Has 7 Blast hits to 7 proteins in 2 species: Archae - 0; Bacteria - 0; Metazoa - 0; Fungi - 0; Plants - 6; Viruses - 0; Other Eukaryotes - 1 (source: NCBI BLink).
At3g50750	BEH1, BES1/BZR1 homolog 1
At3g27510	Cysteine/Histidine-rich C1 domain family protein
At1g13370	Histone superfamily protein
At4g21590	ENDO3, endonuclease 3
At1g69200	FLN2, fructokinase-like 2
At4g11720	GCS1, HAP2, hapless 2
At1g12100	Bifunctional inhibitor/lipid-transfer protein/seed storage 2S albumin superfamily protein
At4g35030	Protein kinase superfamily protein
At2g27430	ARM repeat superfamily protein
At5g24960	CYP71A14, cytochrome P450, family 71, subfamily A, polypeptide 14
At3g52960	Thioredoxin superfamily protein
At4g15500	UGT84A4, UDP-Glycosyltransferase superfamily protein
At1g59730	ATH7, TH7, thioredoxin H-type 7
At1g13970	Protein of unknown function (DUF1336)
At3g02493	DVL2, RTFL19, ROTUNDIFOLIA like 19
At3g21190	O-fucosyltransferase family protein
At1g01430	TBL25, TRICHOME BIREFRINGENCE-LIKE 25
At2g34350	Nodulin-like / Major Facilitator Superfamily protein
At1g05100	MAPKKK18, mitogen-activated protein kinase kinase kinase 18
At4g29800	PLA IVD, PLP8, PATATIN-like protein 8
At1g10370	ATGSTU17, ERD9, GST30, GST30B, Glutathione S-transferase family protein
At5g15310	ATMIXTA, ATMYB16, MYB16, myb domain protein 16
At5g14150	Protein of unknown function, DUF642
At4g00400	AtGPAT8, GPAT8, glycerol-3-phosphate acyltransferase 8
At1g44542	Cyclase family protein
At2g16630	Pollen Ole e 1 allergen and extensin family protein
At4g34420	P-loop containing nucleoside triphosphate hydrolases superfamily protein
At5g22860	Serine carboxypeptidase S28 family protein
At4g27840	SNARE-like superfamily protein
At5g63800	BGAL6, MUM2, Glycosyl hydrolase family 35 protein
At5g23190	CYP86B1, cytochrome P450, family 86, subfamily B, polypeptide 1
At5g24120	ATSIG5, SIG5, SIGE, sigma factor E
At1g26960	AtHB23, HB23, homeobox protein 23
At1g47395	unknown protein; FUNCTIONS IN: molecular_function unknown; INVOLVED IN: biological_process unknown; LOCATED IN: endomembrane system; BEST Arabidopsis thaliana protein match is: unknown protein (TAIR:AT1G47400.1); Has 9 Blast hits to 9 proteins in 2 species: Archae - 0; Bacteria - 0; Metazoa - 0; Fungi - 0; Plants - 9; Viruses - 0; Other Eukaryotes - 0 (source: NCBI BLink).
At2g20590	Reticulon family protein
At3g07460	Protein of unknown function, DUF538
At5g22100	RNA cyclase family protein
At2g35612	FUNCTIONS IN: molecular_function unknown; INVOLVED IN: biological_process unknown; LOCATED IN: endomembrane system; EXPRESSED IN: flower; BEST Arabidopsis thaliana protein match is: Copper amine oxidase family protein (TAIR:AT1G31670.1); Has 35333 Blast hits to 34131 proteins in 2444 species: Archae - 798; Bacteria - 22429; Metazoa - 974; Fungi - 991; Plants - 531; Viruses - 0; Other Eukaryotes -…
At2g22770	NAI1, basic helix-loop-helix (bHLH) DNA-binding superfamily protein
At3g52370	FLA15, FASCICLIN-like arabinogalactan protein 15 precursor
At1g04760	ATVAMP726, VAMP726, vesicle-associated membrane protein 726
At5g18460	Protein of Unknown Function (DUF239)
At5g54062	unknown protein; FUNCTIONS IN: molecular_function unknown; INVOLVED IN: biological_process unknown; LOCATED IN: endomembrane system; CONTAINS InterPro DOMAIN/s: Protein of unknown function DUF1278 (InterPro:IPR010701); BEST Arabidopsis thaliana protein match is: Protein of unknown function (DUF1278) (TAIR:AT5G53742.1); Has 30201 Blast hits to 17322 proteins in 780 species: Archae - 12; Bacteria -…
At3g09480	Histone superfamily protein
At3g29430	Terpenoid synthases superfamily protein
At2g04280	unknown protein; FUNCTIONS IN: molecular_function unknown; INVOLVED IN: biological_process unknown; EXPRESSED IN: 24 plant structures; EXPRESSED DURING: 13 growth stages; BEST Arabidopsis thaliana protein match is: unknown protein (TAIR:AT4G12700.1); Has 130 Blast hits to 130 proteins in 16 species: Archae - 0; Bacteria - 0; Metazoa - 0; Fungi - 0; Plants - 124; Viruses - 0; Other Eukaryotes - 6 …
At3g02030	transferases, transferring acyl groups other than amino-acyl groups;acyltransferases
At3g11550	Uncharacterised protein family (UPF0497)
At5g07475	Cupredoxin superfamily protein
At1g20065	FUNCTIONS IN: molecular_function unknown; INVOLVED IN: biological_process unknown; LOCATED IN: endomembrane system; BEST Arabidopsis thaliana protein match is: TFIIB zinc-binding protein (TAIR:AT3G25940.1).
At2g37170	PIP2;2, PIP2B, plasma membrane intrinsic protein 2
At3g50660	CLM, CYP90B1, DWF4, PSC1, SAV1, SNP2, Cytochrome P450 superfamily protein
At3g14060	unknown protein; BEST Arabidopsis thaliana protein match is: unknown protein (TAIR:AT1G54120.1); Has 30 Blast hits to 30 proteins in 8 species: Archae - 0; Bacteria - 0; Metazoa - 0; Fungi - 0; Plants - 30; Viruses - 0; Other Eukaryotes - 0 (source: NCBI BLink).
At1g27210	ARM repeat superfamily protein
At1g29025	Calcium-binding EF-hand family protein
At1g66250	O-Glycosyl hydrolases family 17 protein
At1g58360	AAP1, NAT2, amino acid permease 1
At3g54710	ATCDT1B, CDT1, CDT1B, homolog of yeast CDT1 B homolog of yeast CDT1 B
At3g53940	Mitochondrial substrate carrier family protein
At1g73590	ATPIN1, PIN1, Auxin efflux carrier family protein
At5g44020	HAD superfamily, subfamily IIIB acid phosphatase
At1g04700	PB1 domain-containing protein tyrosine kinase
At1g13080	CYP71B2, cytochrome P450, family 71, subfamily B, polypeptide 2
At3g62270	HCO3- transporter family
At3g54090	FLN1, fructokinase-like 1
At2g02250	AtPP2-B2, PP2-B2, phloem protein 2-B2
At4g13890	EDA36, EDA37, SHM5, Pyridoxal phosphate (PLP)-dependent transferases superfamily protein
At5g58630	unknown protein; Has 1807 Blast hits to 1807 proteins in 277 species: Archae - 0; Bacteria - 0; Metazoa - 736; Fungi - 347; Plants - 385; Viruses - 0; Other Eukaryotes - 339 (source: NCBI BLink).
At1g79890	RAD3-like DNA-binding helicase protein
At1g74430	ATMYB95, ATMYBCP66, MYB95, myb domain protein 95
At3g06140	RING/U-box superfamily protein
At3g14580	Pentatricopeptide repeat (PPR) superfamily protein
At2g25355	PNAS-3 related
At1g18430	pre-tRNA
At5g54050	Cysteine/Histidine-rich C1 domain family protein
At3g01870	Plant protein of unknown function (DUF946)
At1g67120	ATPases;nucleotide binding;ATP binding;nucleoside-triphosphatases;transcription factor binding
At2g22170	Lipase/lipooxygenase, PLAT/LH2 family protein
At4g29930	basic helix-loop-helix (bHLH) DNA-binding superfamily protein
At1g14185	Glucose-methanol-choline (GMC) oxidoreductase family protein
At3g02410	ICME-LIKE2, alpha/beta-Hydrolases superfamily protein
At1g64880	Ribosomal protein S5 family protein
At2g40160	TBL30, Plant protein of unknown function (DUF828)
At4g38650	Glycosyl hydrolase family 10 protein
At4g14980	Cysteine/Histidine-rich C1 domain family protein
At3g44735	ATPSK3, PSK1, PSK3, PHYTOSULFOKINE 3 PRECURSOR
At1g35180	TRAM, LAG1 and CLN8 (TLC) lipid-sensing domain containing protein
At2g29980	FAD3, fatty acid desaturase 3
At3g14490	Terpenoid cyclases/Protein prenyltransferases superfamily protein
At3g17680	Kinase interacting (KIP1-like) family protein
At1g51170	Protein kinase superfamily protein
At5g05180	unknown protein; BEST Arabidopsis thaliana protein match is: unknown protein (TAIR:AT3G10880.1); Has 1807 Blast hits to 1807 proteins in 277 species: Archae - 0; Bacteria - 0; Metazoa - 736; Fungi - 347; Plants - 385; Viruses - 0; Other Eukaryotes - 339 (source: NCBI BLink).
At4g11460	CRK30, cysteine-rich RLK (RECEPTOR-like protein kinase) 30
At2g31900	ATMYO5, ATXIF, XIF, myosin-like protein XIF
At3g20110	CYP705A20, cytochrome P450, family 705, subfamily A, polypeptide 20
At2g25130	ARM repeat superfamily protein
At1g11250	ATSYP125, SYP125, syntaxin of plants 125
At1g56720	Protein kinase superfamily protein
At1g61570	TIM13, translocase of the inner mitochondrial membrane 13
At2g16890	UDP-Glycosyltransferase superfamily protein
At3g11385	Cysteine/Histidine-rich C1 domain family protein
At4g30610	BRS1, SCPL24, alpha/beta-Hydrolases superfamily protein
At3g60660	unknown protein; CONTAINS InterPro DOMAIN/s: Protein of unknown function DUF1395 (InterPro:IPR009829); Has 131 Blast hits to 131 proteins in 44 species: Archae - 0; Bacteria - 0; Metazoa - 83; Fungi - 0; Plants - 45; Viruses - 0; Other Eukaryotes - 3 (source: NCBI BLink).
At1g05000	Phosphotyrosine protein phosphatases superfamily protein
At3g55990	ESK1, TBL29, Plant protein of unknown function (DUF828)
At3g12110	ACT11, actin-11
At3g17390	MAT4, MTO3, SAMS3, S-adenosylmethionine synthetase family protein
At1g08430	ALMT1, ATALMT1, aluminum-activated malate transporter 1
At2g41310	ARR8, ATRR3, RR3, response regulator 3
At5g24300	ATSS1, SSI, SSI1, Glycogen/starch synthases, ADP-glucose type
At5g06250	AP2/B3-like transcriptional factor family protein
At4g27720	Major facilitator superfamily protein
At3g15650	alpha/beta-Hydrolases superfamily protein
At1g70260	nodulin MtN21 /EamA-like transporter family protein
At1g71710	DNAse I-like superfamily protein
At5g26220	ChaC-like family protein
At3g62390	TBL6, TRICHOME BIREFRINGENCE-LIKE 6
At4g00460	ATROPGEF3, ROPGEF3, RHO guanyl-nucleotide exchange factor 3
At3g62110	Pectin lyase-like superfamily protein
At2g02610	Cysteine/Histidine-rich C1 domain family protein
At3g11591	unknown protein; Has 30201 Blast hits to 17322 proteins in 780 species: Archae - 12; Bacteria - 1396; Metazoa - 17338; Fungi - 3422; Plants - 5037; Viruses - 0; Other Eukaryotes - 2996 (source: NCBI BLink).
At5g15230	GASA4, GAST1 protein homolog 4
At4g21140	BEST Arabidopsis thaliana protein match is: copper ion binding (TAIR:AT4G05400.2); Has 41 Blast hits to 41 proteins in 16 species: Archae - 0; Bacteria - 0; Metazoa - 0; Fungi - 0; Plants - 40; Viruses - 0; Other Eukaryotes - 1 (source: NCBI BLink).
At2g36090	F-box family protein
At3g07425	unknown protein; Has 35333 Blast hits to 34131 proteins in 2444 species: Archae - 798; Bacteria - 22429; Metazoa - 974; Fungi - 991; Plants - 531; Viruses - 0; Other Eukaryotes - 9610 (source: NCBI BLink).
At1g64210	Leucine-rich repeat protein kinase family protein
At3g16560	Protein phosphatase 2C family protein
At1g17480	IQD7, IQ-domain 7
At5g18860	inosine-uridine preferring nucleoside hydrolase family protein
At3g09240	Protein kinase protein with tetratricopeptide repeat domain
At3g25790	myb-like transcription factor family protein
At1g04550	BDL, IAA12, AUX/IAA transcriptional regulator family protein
At3g63360	defensin-related
At3g55605	Mitochondrial glycoprotein family protein
At3g27900	Protein of unknown function (DUF1184)
At5g40330	ATMYB23, ATMYBRTF, MYB23, myb domain protein 23
At5g19875	unknown protein; FUNCTIONS IN: molecular_function unknown; INVOLVED IN: response to oxidative stress; LOCATED IN: endomembrane system; EXPRESSED IN: 21 plant structures; EXPRESSED DURING: 13 growth stages; BEST Arabidopsis thaliana protein match is: unknown protein (TAIR:AT2G31940.1); Has 30201 Blast hits to 17322 proteins in 780 species: Archae - 12; Bacteria - 1396; Metazoa - 17338; Fungi - 342…
At1g52830	IAA6, SHY1, indole-3-acetic acid 6
At1g04220	KCS2, 3-ketoacyl-CoA synthase 2
At3g61830	ARF18, auxin response factor 18
At5g53070	Ribosomal protein L9/RNase H1
At3g26290	CYP71B26, cytochrome P450, family 71, subfamily B, polypeptide 26
At1g71850	Ubiquitin carboxyl-terminal hydrolase family protein
At3g05480	ATRAD9, RAD9, cell cycle checkpoint control protein family
At3g10870	ATMES17, MES17, methyl esterase 17
At5g13700	APAO, ATPAO1, PAO1, polyamine oxidase 1
At5g38300	unknown protein; FUNCTIONS IN: molecular_function unknown; INVOLVED IN: biological_process unknown; LOCATED IN: cellular_component unknown; EXPRESSED IN: 12 plant structures; EXPRESSED DURING: 6 growth stages; BEST Arabidopsis thaliana protein match is: unknown protein (TAIR:AT1G67035.2); Has 1807 Blast hits to 1807 proteins in 277 species: Archae - 0; Bacteria - 0; Metazoa - 736; Fungi - 347; Pl…
At1g68238	unknown protein; FUNCTIONS IN: molecular_function unknown; INVOLVED IN: biological_process unknown; LOCATED IN: endomembrane system; Has 30201 Blast hits to 17322 proteins in 780 species: Archae - 12; Bacteria - 1396; Metazoa - 17338; Fungi - 3422; Plants - 5037; Viruses - 0; Other Eukaryotes - 2996 (source: NCBI BLink).
At1g33480	RING/U-box superfamily protein
At2g12461	unknown protein; Has 30201 Blast hits to 17322 proteins in 780 species: Archae - 12; Bacteria - 1396; Metazoa - 17338; Fungi - 3422; Plants - 5037; Viruses - 0; Other Eukaryotes - 2996 (source: NCBI BLink).
At3g04620	Alba DNA/RNA-binding protein
At4g14380	unknown protein; Has 22 Blast hits to 22 proteins in 8 species: Archae - 0; Bacteria - 0; Metazoa - 1; Fungi - 1; Plants - 18; Viruses - 0; Other Eukaryotes - 2 (source: NCBI BLink).
At2g33530	scpl46, serine carboxypeptidase-like 46
At4g01680	AtMYB55, MYB55, myb domain protein 55
At5g03260	LAC11, laccase 11
At1g30140	unknown protein; BEST Arabidopsis thaliana protein match is: unknown protein (TAIR:AT5G27260.1); Has 313 Blast hits to 256 proteins in 15 species: Archae - 0; Bacteria - 0; Metazoa - 0; Fungi - 8; Plants - 295; Viruses - 0; Other Eukaryotes - 10 (source: NCBI BLink).
At4g02090	unknown protein; FUNCTIONS IN: molecular_function unknown; INVOLVED IN: N-terminal protein myristoylation; LOCATED IN: cellular_component unknown; EXPRESSED IN: root; Has 132 Blast hits to 132 proteins in 12 species: Archae - 0; Bacteria - 0; Metazoa - 0; Fungi - 0; Plants - 132; Viruses - 0; Other Eukaryotes - 0 (source: NCBI BLink).
At3g50230	Leucine-rich repeat protein kinase family protein
At2g36380	ATPDR6, PDR6, pleiotropic drug resistance 6
At2g38640	Protein of unknown function (DUF567)
At3g45720	Major facilitator superfamily protein
At1g62520	unknown protein; BEST Arabidopsis thaliana protein match is: unknown protein (TAIR:AT4G12450.1); Has 388 Blast hits to 388 proteins in 26 species: Archae - 0; Bacteria - 1; Metazoa - 0; Fungi - 8; Plants - 376; Viruses - 0; Other Eukaryotes - 3 (source: NCBI BLink).
At3g19590	BUB3.1, Transducin/WD40 repeat-like superfamily protein
At4g35200	Arabidopsis protein of unknown function (DUF241)
At5g51220	ubiquinol-cytochrome C chaperone family protein
At2g22410	SLO1, SLOW GROWTH 1
At5g02270	ATNAP9, NAP9, non-intrinsic ABC protein 9
At1g07790	HTB1, Histone superfamily protein
At1g02730	ATCSLD5, CSLD5, CSLD5, SOS6, cellulose synthase-like D5
At2g40475	unknown protein; BEST Arabidopsis thaliana protein match is: unknown protein (TAIR:AT3G56260.2); Has 477 Blast hits to 219 proteins in 41 species: Archae - 0; Bacteria - 4; Metazoa - 91; Fungi - 61; Plants - 144; Viruses - 0; Other Eukaryotes - 177 (source: NCBI BLink).
At3g62760	ATGSTF13, Glutathione S-transferase family protein
At3g56290	unknown protein; Has 39 Blast hits to 39 proteins in 15 species: Archae - 0; Bacteria - 0; Metazoa - 0; Fungi - 0; Plants - 39; Viruses - 0; Other Eukaryotes - 0 (source: NCBI BLink).
At5g64850	FUNCTIONS IN: molecular_function unknown; INVOLVED IN: biological_process unknown; LOCATED IN: plasma membrane; EXPRESSED IN: 22 plant structures; EXPRESSED DURING: 13 growth stages; CONTAINS InterPro DOMAIN/s: RPM1-interacting protein 4, defence response (InterPro:IPR008700); BEST Arabidopsis thaliana protein match is: unknown protein (TAIR:AT5G09960.1); Has 30201 Blast hits to 17322 proteins in…
At2g26790	Pentatricopeptide repeat (PPR) superfamily protein
At5g09976	FUNCTIONS IN: molecular_function unknown; INVOLVED IN: biological_process unknown; LOCATED IN: cellular_component unknown; BEST Arabidopsis thaliana protein match is: precursor of peptide 1 (TAIR:AT5G64900.1); Has 19 Blast hits to 19 proteins in 2 species: Archae - 0; Bacteria - 0; Metazoa - 0; Fungi - 0; Plants - 19; Viruses - 0; Other Eukaryotes - 0 (source: NCBI BLink).
At1g30960	GTP-binding family protein
At3g51240	F3'H, F3H, TT6, flavanone 3-hydroxylase
At4g24260	ATGH9A3, GH9A3, KOR3, glycosyl hydrolase 9A3
At1g62370	RING/U-box superfamily protein
At5g40830	S-adenosyl-L-methionine-dependent methyltransferases superfamily protein
At5g59250	Major facilitator superfamily protein
At3g63120	CYCP1;1, cyclin p1;1
At4g27170	AT2S4, SESA4, seed storage albumin 4
At1g80340	ATGA3OX2, GA3OX2, GA4H, gibberellin 3-oxidase 2
At2g26360	Mitochondrial substrate carrier family protein
At1g22640	ATMYB3, MYB3, myb domain protein 3
At5g56030	AtHsp90.2, ERD8, HSP81-2, HSP90.2, heat shock protein 81-2
At4g20940	Leucine-rich receptor-like protein kinase family protein
At2g37960	unknown protein; BEST Arabidopsis thaliana protein match is: unknown protein (TAIR:AT3G54060.2); Has 418 Blast hits to 247 proteins in 92 species: Archae - 0; Bacteria - 163; Metazoa - 49; Fungi - 80; Plants - 28; Viruses - 0; Other Eukaryotes - 98 (source: NCBI BLink).
At4g39350	ATCESA2, ATH-A, CESA2, cellulose synthase A2
At3g14940	ATPPC3, PPC3, phosphoenolpyruvate carboxylase 3
At1g78820	D-mannose binding lectin protein with Apple-like carbohydrate-binding domain
At3g53830	Regulator of chromosome condensation (RCC1) family protein
At2g47500	P-loop nucleoside triphosphate hydrolases superfamily protein with CH (Calponin Homology) domain
At5g10390	Histone superfamily protein
At1g24130	Transducin/WD40 repeat-like superfamily protein
At2g27370	Uncharacterised protein family (UPF0497)
At5g40405	Tetratricopeptide repeat (TPR)-like superfamily protein
At1g65200	Ubiquitin carboxyl-terminal hydrolase-related protein
At4g15790	unknown protein; INVOLVED IN: biological_process unknown; LOCATED IN: chloroplast; EXPRESSED IN: 21 plant structures; EXPRESSED DURING: 13 growth stages; Has 411 Blast hits to 380 proteins in 121 species: Archae - 4; Bacteria - 107; Metazoa - 85; Fungi - 29; Plants - 59; Viruses - 0; Other Eukaryotes - 127 (source: NCBI BLink).
At2g40320	TBL33, TRICHOME BIREFRINGENCE-LIKE 33
At5g37790	Protein kinase superfamily protein
At3g10530	Transducin/WD40 repeat-like superfamily protein
At5g42840	Cysteine/Histidine-rich C1 domain family protein
At3g49240	emb1796, Pentatricopeptide repeat (PPR) superfamily protein
At2g42900	Plant basic secretory protein (BSP) family protein
At2g39560	Putative membrane lipoprotein
At1g78430	RIP2, ROP interactive partner 2
At5g40316	other RNA
At2g12400	unknown protein; FUNCTIONS IN: molecular_function unknown; INVOLVED IN: biological_process unknown; LOCATED IN: endomembrane system; EXPRESSED IN: 25 plant structures; EXPRESSED DURING: 13 growth stages; BEST Arabidopsis thaliana protein match is: unknown protein (TAIR:AT2G25270.1); Has 177 Blast hits to 172 proteins in 23 species: Archae - 0; Bacteria - 2; Metazoa - 3; Fungi - 0; Plants - 164; V…
At5g15980	Pentatricopeptide repeat (PPR) superfamily protein
At3g52040	unknown protein; Has 37 Blast hits to 37 proteins in 15 species: Archae - 0; Bacteria - 0; Metazoa - 0; Fungi - 0; Plants - 37; Viruses - 0; Other Eukaryotes - 0 (source: NCBI BLink).
At4g32200	ASY2, DNA-binding HORMA family protein
At4g00620	Amino acid dehydrogenase family protein
At4g37860	SPT2 chromatin protein
At3g05330	ATN, ATTAN, cyclin family
At3g07900	O-fucosyltransferase family protein
At5g54510	DFL1, GH3.6, Auxin-responsive GH3 family protein
At4g27657	unknown protein; FUNCTIONS IN: molecular_function unknown; INVOLVED IN: biological_process unknown; LOCATED IN: endomembrane system; EXPRESSED IN: 15 plant structures; EXPRESSED DURING: 9 growth stages; BEST Arabidopsis thaliana protein match is: unknown protein (TAIR:AT5G54145.1); Has 30201 Blast hits to 17322 proteins in 780 species: Archae - 12; Bacteria - 1396; Metazoa - 17338; Fungi - 3422; …
At4g01140	Protein of unknown function (DUF1191)
At1g74400	Tetratricopeptide repeat (TPR)-like superfamily protein
At3g27200	Cupredoxin superfamily protein
At4g08620	SULTR1;1, sulphate transporter 1;1
At1g55410	pseudogene, CHP-rich zinc finger protein, putative, similar to putative CHP-rich zinc finger protein GB:CAB77744 GI:7268217 from (Arabidopsis thaliana)
At4g31710	ATGLR2.4, GLR2.4, glutamate receptor 2.4
At1g57560	AtMYB50, MYB50, myb domain protein 50
At4g23690	Disease resistance-responsive (dirigent-like protein) family protein
At1g67590	Remorin family protein
At5g21050	LOCATED IN: chloroplast; EXPRESSED IN: 14 plant structures; EXPRESSED DURING: 8 growth stages; CONTAINS InterPro DOMAIN/s: Hyccin (InterPro:IPR018619); BEST Arabidopsis thaliana protein match is: unknown protein (TAIR:AT5G64090.1); Has 206 Blast hits to 206 proteins in 60 species: Archae - 0; Bacteria - 0; Metazoa - 145; Fungi - 0; Plants - 50; Viruses - 0; Other Eukaryotes - 11 (source: NCBI BLi…
At5g06790	unknown protein; FUNCTIONS IN: molecular_function unknown; INVOLVED IN: biological_process unknown; LOCATED IN: chloroplast; EXPRESSED IN: 9 plant structures; EXPRESSED DURING: LP.04 four leaves visible, LP.02 two leaves visible, petal differentiation and expansion stage, D bilateral stage; BEST Arabidopsis thaliana protein match is: unknown protein (TAIR:AT3G57950.1); Has 1807 Blast hits to 1807…
At4g27010	CONTAINS InterPro DOMAIN/s: Ribosome 60S biogenesis N-terminal (InterPro:IPR021714); BEST Arabidopsis thaliana protein match is: unknown protein (TAIR:AT1G72270.1); Has 30201 Blast hits to 17322 proteins in 780 species: Archae - 12; Bacteria - 1396; Metazoa - 17338; Fungi - 3422; Plants - 5037; Viruses - 0; Other Eukaryotes - 2996 (source: NCBI BLink).
At1g31335	unknown protein; FUNCTIONS IN: molecular_function unknown; INVOLVED IN: biological_process unknown; LOCATED IN: plasma membrane; EXPRESSED IN: 20 plant structures; EXPRESSED DURING: 13 growth stages; Has 34 Blast hits to 34 proteins in 8 species: Archae - 0; Bacteria - 0; Metazoa - 0; Fungi - 0; Plants - 34; Viruses - 0; Other Eukaryotes - 0 (source: NCBI BLink).
At2g47800	ATMRP4, EST3, MRP4, multidrug resistance-associated protein 4
At1g24170	GATL8, LGT9, Nucleotide-diphospho-sugar transferases superfamily protein
At3g22790	Kinase interacting (KIP1-like) family protein
At1g80740	CMT1, DMT4, chromomethylase 1
At5g66080	Protein phosphatase 2C family protein
At2g48140	EDA4, Bifunctional inhibitor/lipid-transfer protein/seed storage 2S albumin superfamily protein
At5g26930	GATA23, GATA transcription factor 23
At1g78260	RNA-binding (RRM/RBD/RNP motifs) family protein
At4g25835	P-loop containing nucleoside triphosphate hydrolases superfamily protein
At1g04020	ATBARD1, BARD1, ROW1, breast cancer associated RING 1
At2g37510	RNA-binding (RRM/RBD/RNP motifs) family protein
At3g02930	Plant protein of unknown function (DUF827)
At1g32560	Late embryogenesis abundant protein, group 1 protein
At1g25250	AtIDD16, IDD16, indeterminate(ID)-domain 16
At1g16630	unknown protein; LOCATED IN: chloroplast; BEST Arabidopsis thaliana protein match is: unknown protein (TAIR:AT2G16270.1); Has 10587 Blast hits to 5736 proteins in 617 species: Archae - 88; Bacteria - 963; Metazoa - 3686; Fungi - 820; Plants - 541; Viruses - 438; Other Eukaryotes - 4051 (source: NCBI BLink).
At4g34580	COW1, SRH1, Sec14p-like phosphatidylinositol transfer family protein
At1g12000	Phosphofructokinase family protein
At3g66652	fip1 motif-containing protein
At3g47500	CDF3, cycling DOF factor 3
At1g79110	zinc ion binding
At2g02450	anac034, ANAC035, LOV1, NAC035, NAC domain containing protein 35
At3g25905	CLE27, CLAVATA3/ESR-RELATED 27
At5g53200	TRY, Homeodomain-like superfamily protein
At4g23400	PIP1;5, PIP1D, plasma membrane intrinsic protein 1;5
At3g25930	Adenine nucleotide alpha hydrolases-like superfamily protein
At3g43890	Cysteine/Histidine-rich C1 domain family protein
At5g49215	Pectin lyase-like superfamily protein
At4g21820	binding;calmodulin binding
At5g39420	cdc2cAt, CDC2C
At4g13850	ATGRP2, GR-RBP2, GRP2, glycine-rich RNA-binding protein 2
At5g43080	CYCA3;1, Cyclin A3;1
At5g11930	Thioredoxin superfamily protein
At3g11650	NHL2, NDR1/HIN1-like 2
At1g33540	scpl18, serine carboxypeptidase-like 18
At1g07880	ATMPK13, Protein kinase superfamily protein
At2g32540	ATCSLB04, ATCSLB4, CSLB04, CSLB04, cellulose synthase-like B4
At1g77530	O-methyltransferase family protein
At2g06925	ATSPLA2-ALPHA, PLA2-ALPHA, Phospholipase A2 family protein
At2g26680	CONTAINS InterPro DOMAIN/s: Methyltransferase FkbM (InterPro:IPR006342); Has 1073 Blast hits to 1073 proteins in 243 species: Archae - 45; Bacteria - 509; Metazoa - 0; Fungi - 4; Plants - 60; Viruses - 4; Other Eukaryotes - 451 (source: NCBI BLink).
At1g10030	ERG28, homolog of yeast ergosterol28
At3g44960	unknown protein; Has 34 Blast hits to 34 proteins in 10 species: Archae - 0; Bacteria - 0; Metazoa - 3; Fungi - 0; Plants - 31; Viruses - 0; Other Eukaryotes - 0 (source: NCBI BLink).
At5g43160	Family of unknown function (DUF566)
At4g21745	PAK-box/P21-Rho-binding family protein
At3g26520	GAMMA-TIP2, SITIP, TIP1;2, TIP2, tonoplast intrinsic protein 2
At5g01910	unknown protein; Has 66 Blast hits to 66 proteins in 27 species: Archae - 0; Bacteria - 2; Metazoa - 18; Fungi - 7; Plants - 29; Viruses - 0; Other Eukaryotes - 10 (source: NCBI BLink).
At3g17130	Plant invertase/pectin methylesterase inhibitor superfamily protein
At4g02170	unknown protein; BEST Arabidopsis thaliana protein match is: unknown protein (TAIR:AT5G38700.1); Has 53 Blast hits to 53 proteins in 10 species: Archae - 0; Bacteria - 0; Metazoa - 0; Fungi - 0; Plants - 53; Viruses - 0; Other Eukaryotes - 0 (source: NCBI BLink).
At1g75394	Pseudogene of AT2G31305
At3g28200	Peroxidase superfamily protein
At2g47015	MIR408, MIR408; miRNA
At3g23805	RALFL24, ralf-like 24
At1g49100	Leucine-rich repeat protein kinase family protein
At2g20080	unknown protein; FUNCTIONS IN: molecular_function unknown; INVOLVED IN: biological_process unknown; LOCATED IN: chloroplast; BEST Arabidopsis thaliana protein match is: unknown protein (TAIR:AT4G28840.1); Has 35333 Blast hits to 34131 proteins in 2444 species: Archae - 798; Bacteria - 22429; Metazoa - 974; Fungi - 991; Plants - 531; Viruses - 0; Other Eukaryotes - 9610 (source: NCBI BLink).
At4g11140	CRF1, cytokinin response factor 1
At1g44970	Peroxidase superfamily protein
At2g14095	unknown protein; FUNCTIONS IN: molecular_function unknown; INVOLVED IN: biological_process unknown; LOCATED IN: mitochondrion; EXPRESSED IN: 7 plant structures; EXPRESSED DURING: 4 anthesis, C globular stage, petal differentiation and expansion stage; Has 106 Blast hits to 103 proteins in 21 species: Archae - 0; Bacteria - 5; Metazoa - 0; Fungi - 4; Plants - 87; Viruses - 0; Other Eukaryotes - 10…
At5g40210	nodulin MtN21 /EamA-like transporter family protein
At4g39770	Haloacid dehalogenase-like hydrolase (HAD) superfamily protein
At5g37620	Cysteine/Histidine-rich C1 domain family protein
At4g33440	Pectin lyase-like superfamily protein
At3g09730	unknown protein; Has 1171 Blast hits to 1097 proteins in 212 species: Archae - 14; Bacteria - 83; Metazoa - 583; Fungi - 105; Plants - 149; Viruses - 14; Other Eukaryotes - 223 (source: NCBI BLink).
At4g24080	ALL1, aldolase like
At1g53060	Legume lectin family protein
At5g14200	ATIMD1, IMD1, isopropylmalate dehydrogenase 1
At4g30020	PA-domain containing subtilase family protein
At2g29550	TUB7, tubulin beta-7 chain
At1g21740	Protein of unknown function (DUF630 and DUF632)
At3g51080	GATA6, GATA transcription factor 6
At1g16060	ADAP, ARIA-interacting double AP2 domain protein
At1g65680	ATEXPB2, ATHEXP BETA 1.4, EXPB2, expansin B2
At2g04530	CPZ, TRZ2, Metallo-hydrolase/oxidoreductase superfamily protein
At1g44900	ATMCM2, MCM2, minichromosome maintenance (MCM2/3/5) family protein
At1g62090	pseudogene, protein kinase family, similar to light repressible receptor protein kinase (LRRPK) (Arabidopsis thaliana) GI:1321686; contains Pfam profiles PF02536: mTERF, PF00069: Protein kinase domain, PF00560: Leucine Rich Repeat; blastp match of 38% identity and 1.7e-162 P-value to GP|9837280|gb|AAG00510.1||AF285172 leaf senescence-associated receptor-like protein kinase {Phaseolus vulgaris}
At3g28500	60S acidic ribosomal protein family
At5g40030	Protein kinase superfamily protein
At1g74870	RING/U-box superfamily protein
At2g42110	unknown protein; Has 27 Blast hits to 27 proteins in 11 species: Archae - 0; Bacteria - 0; Metazoa - 0; Fungi - 0; Plants - 25; Viruses - 0; Other Eukaryotes - 2 (source: NCBI BLink).
At1g72160	Sec14p-like phosphatidylinositol transfer family protein
At2g02540	ATHB21, HB21, ZFHD4, homeobox protein 21
At4g01760	Cysteine/Histidine-rich C1 domain family protein
At4g37400	CYP81F3, cytochrome P450, family 81, subfamily F, polypeptide 3
At2g33570	Domain of unknown function (DUF23)
At1g09800	Pseudouridine synthase family protein
At1g31670	Copper amine oxidase family protein
At3g20130	CYP705A22, cytochrome P450, family 705, subfamily A, polypeptide 22
At3g44550	FAR5, fatty acid reductase 5
At5g10260	AtRABH1e, RABH1e, RAB GTPase homolog H1E
At4g05120	ATENT3, ENT3, FUR1, Major facilitator superfamily protein
At1g07795	unknown protein; BEST Arabidopsis thaliana protein match is: unknown protein (TAIR:AT2G28725.1); Has 38 Blast hits to 38 proteins in 11 species: Archae - 0; Bacteria - 0; Metazoa - 0; Fungi - 0; Plants - 38; Viruses - 0; Other Eukaryotes - 0 (source: NCBI BLink).
At5g09840	Putative endonuclease or glycosyl hydrolase
At1g12990	beta-1,4-N-acetylglucosaminyltransferase family protein
At3g12860	NOP56-like pre RNA processing ribonucleoprotein
At2g40240	Tetratricopeptide repeat (TPR)-like superfamily protein
At2g20290	ATXIG, XIG, myosin-like protein XIG
At3g58120	ATBZIP61, BZIP61, Basic-leucine zipper (bZIP) transcription factor family protein
At5g64060	anac103, NAC103, NAC domain containing protein 103
At4g36900	DEAR4, RAP2.10, related to AP2 10
At1g61050	alpha 1,4-glycosyltransferase family protein
At5g62440	Protein of unknown function (DUF3223)
At5g27120	NOP56-like pre RNA processing ribonucleoprotein
At5g06540	Pentatricopeptide repeat (PPR) superfamily protein
At1g30510	ATRFNR2, RFNR2, root FNR 2
At3g48100	ARR5, ATRR2, IBC6, RR5, response regulator 5
At5g65580	unknown protein; FUNCTIONS IN: molecular_function unknown; INVOLVED IN: biological_process unknown; LOCATED IN: endomembrane system; EXPRESSED IN: flower; EXPRESSED DURING: petal differentiation and expansion stage; Has 1807 Blast hits to 1807 proteins in 277 species: Archae - 0; Bacteria - 0; Metazoa - 736; Fungi - 347; Plants - 385; Viruses - 0; Other Eukaryotes - 339 (source: NCBI BLink).
At3g48660	Protein of unknown function (DUF 3339)
At5g04895	DEA(D/H)-box RNA helicase family protein
At4g00690	ULP1B, UB-like protease 1B
At3g07410	AtRABA5b, RABA5b, RAB GTPase homolog A5B
At5g41040	HXXXD-type acyl-transferase family protein
At5g12940	Leucine-rich repeat (LRR) family protein
At1g44608	unknown protein; CONTAINS InterPro DOMAIN/s: Protein of unknown function DUF740 (InterPro:IPR008004); BEST Arabidopsis thaliana protein match is: unknown protein (TAIR:AT1G21830.1); Has 49 Blast hits to 49 proteins in 12 species: Archae - 0; Bacteria - 0; Metazoa - 0; Fungi - 0; Plants - 49; Viruses - 0; Other Eukaryotes - 0 (source: NCBI BLink).
At1g72610	ATGER1, GER1, GLP1, germin-like protein 1
At5g42610	Protein of unknown function (DUF607)
At5g52900	unknown protein; Has 30201 Blast hits to 17322 proteins in 780 species: Archae - 12; Bacteria - 1396; Metazoa - 17338; Fungi - 3422; Plants - 5037; Viruses - 0; Other Eukaryotes - 2996 (source: NCBI BLink).
At5g24930	ATCOL4, COL4, CONSTANS-like 4
At4g30400	RING/U-box superfamily protein
At3g45010	scpl48, serine carboxypeptidase-like 48
At5g24313	unknown protein; FUNCTIONS IN: molecular_function unknown; INVOLVED IN: biological_process unknown; LOCATED IN: endomembrane system; Has 30201 Blast hits to 17322 proteins in 780 species: Archae - 12; Bacteria - 1396; Metazoa - 17338; Fungi - 3422; Plants - 5037; Viruses - 0; Other Eukaryotes - 2996 (source: NCBI BLink).
At3g48540	Cytidine/deoxycytidylate deaminase family protein
At5g01730	ATSCAR4, SCAR4, WAVE3, SCAR family protein 4
At3g54180	CDC2B, CDKB1;1, cyclin-dependent kinase B1;1
At5g04730	Ankyrin-repeat containing protein
At1g04240	IAA3, SHY2, AUX/IAA transcriptional regulator family protein
At3g61750	Cytochrome b561/ferric reductase transmembrane with DOMON related domain
At1g75680	AtGH9B7, GH9B7, glycosyl hydrolase 9B7
At5g43040	Cysteine/Histidine-rich C1 domain family protein
At2g01740	Tetratricopeptide repeat (TPR)-like superfamily protein
At1g79260	CONTAINS InterPro DOMAIN/s: Domain of unknown function DUF1794 (InterPro:IPR014878); Has 30201 Blast hits to 17322 proteins in 780 species: Archae - 12; Bacteria - 1396; Metazoa - 17338; Fungi - 3422; Plants - 5037; Viruses - 0; Other Eukaryotes - 2996 (source: NCBI BLink).
At5g62920	ARR6, response regulator 6
At4g33560	Wound-responsive family protein
At2g26840	unknown protein; FUNCTIONS IN: molecular_function unknown; INVOLVED IN: biological_process unknown; LOCATED IN: chloroplast; BEST Arabidopsis thaliana protein match is: unknown protein (TAIR:AT3G43910.1); Has 835 Blast hits to 835 proteins in 26 species: Archae - 0; Bacteria - 25; Metazoa - 0; Fungi - 0; Plants - 40; Viruses - 2; Other Eukaryotes - 768 (source: NCBI BLink).
At3g44770	Protein of unknown function (DUF626)
At1g69040	ACR4, ACT domain repeat 4
At5g55830	Concanavalin A-like lectin protein kinase family protein
At5g66920	sks17, SKU5 similar 17
At5g59845	Gibberellin-regulated family protein
At3g06530	ARM repeat superfamily protein
At1g31720	Protein of unknown function (DUF1218)
At2g19670	ATPRMT1A, PRMT1A, protein arginine methyltransferase 1A
At3g19508	unknown protein; LOCATED IN: mitochondrion; Has 34 Blast hits to 34 proteins in 14 species: Archae - 0; Bacteria - 0; Metazoa - 0; Fungi - 0; Plants - 34; Viruses - 0; Other Eukaryotes - 0 (source: NCBI BLink).
At5g66800	unknown protein; BEST Arabidopsis thaliana protein match is: unknown protein (TAIR:AT3G50640.1); Has 1807 Blast hits to 1807 proteins in 277 species: Archae - 0; Bacteria - 0; Metazoa - 736; Fungi - 347; Plants - 385; Viruses - 0; Other Eukaryotes - 339 (source: NCBI BLink).
At1g71830	ATSERK1, SERK1, somatic embryogenesis receptor-like kinase 1
At3g46720	UDP-Glycosyltransferase superfamily protein
At1g71930	ANAC030, VND7, vascular related NAC-domain protein 7
At3g43720	Bifunctional inhibitor/lipid-transfer protein/seed storage 2S albumin superfamily protein
At2g13600	Pentatricopeptide repeat (PPR) superfamily protein
At5g66580	unknown protein; FUNCTIONS IN: molecular_function unknown; INVOLVED IN: N-terminal protein myristoylation; LOCATED IN: cellular_component unknown; BEST Arabidopsis thaliana protein match is: unknown protein (TAIR:AT3G50800.1); Has 1807 Blast hits to 1807 proteins in 277 species: Archae - 0; Bacteria - 0; Metazoa - 736; Fungi - 347; Plants - 385; Viruses - 0; Other Eukaryotes - 339 (source: NCBI B…
At5g62370	Tetratricopeptide repeat (TPR)-like superfamily protein
At2g42005	Transmembrane amino acid transporter family protein
At3g29635	HXXXD-type acyl-transferase family protein
At4g40000	S-adenosyl-L-methionine-dependent methyltransferases superfamily protein
At4g11120	translation elongation factor Ts (EF-Ts), putative
At2g04480	unknown protein; BEST Arabidopsis thaliana protein match is: unknown protein (TAIR:AT5G35870.1); Has 38 Blast hits to 38 proteins in 9 species: Archae - 0; Bacteria - 0; Metazoa - 0; Fungi - 0; Plants - 38; Viruses - 0; Other Eukaryotes - 0 (source: NCBI BLink).
At5g49800	Polyketide cyclase/dehydrase and lipid transport superfamily protein
At3g03770	Leucine-rich repeat protein kinase family protein
At1g23030	ARM repeat superfamily protein
At5g58910	LAC16, laccase 16
At5g14090	unknown protein; Has 56 Blast hits to 56 proteins in 18 species: Archae - 0; Bacteria - 0; Metazoa - 0; Fungi - 2; Plants - 46; Viruses - 0; Other Eukaryotes - 8 (source: NCBI BLink).
At5g25460	Protein of unknown function, DUF642
At2g21210	SAUR-like auxin-responsive protein family
At3g18610	ATNUC-L2, NUC-L2, PARLL1, nucleolin like 2
At3g02590	Fatty acid hydroxylase superfamily protein
At3g46400	Leucine-rich repeat protein kinase family protein
At5g02180	Transmembrane amino acid transporter family protein
At3g18730	BRU1, MGO3, TSK, tetratricopeptide repeat (TPR)-containing protein
At4g27520	AtENODL2, ENODL2, early nodulin-like protein 2
At1g10550	XET, XTH33, xyloglucan:xyloglucosyl transferase 33
At2g38090	Duplicated homeodomain-like superfamily protein
At2g42570	TBL39, TRICHOME BIREFRINGENCE-LIKE 39
At3g51970	ASAT1, ATASAT1, ATSAT1, acyl-CoA sterol acyl transferase 1
At1g71050	Heavy metal transport/detoxification superfamily protein
At2g43110	unknown protein; Has 212 Blast hits to 211 proteins in 96 species: Archae - 0; Bacteria - 6; Metazoa - 62; Fungi - 91; Plants - 31; Viruses - 0; Other Eukaryotes - 22 (source: NCBI BLink).
At2g46380	Protein of unknown function (DUF3133)
At5g44780	unknown protein; BEST Arabidopsis thaliana protein match is: unknown protein (TAIR:AT4G20020.2); Has 9661 Blast hits to 6233 proteins in 635 species: Archae - 4; Bacteria - 1116; Metazoa - 4251; Fungi - 1510; Plants - 1359; Viruses - 43; Other Eukaryotes - 1378 (source: NCBI BLink).
At3g27865	snoRNA
At4g17670	Protein of unknown function (DUF581)
At1g61280	Phosphatidylinositol N-acetylglucosaminyltransferase, GPI19/PIG-P subunit
At1g80120	Protein of unknown function (DUF567)
At1g20010	TUB5, tubulin beta-5 chain
At1g05540	Protein of unknown function (DUF295)
At2g31360	ADS2, DS2, 16:0delta9 desaturase 2
At1g63650	ATMYC-2, EGL1, EGL3, basic helix-loop-helix (bHLH) DNA-binding superfamily protein
At1g29790	S-adenosyl-L-methionine-dependent methyltransferases superfamily protein
At3g13960	AtGRF5, GRF5, growth-regulating factor 5
At3g50825	snoRNA
At4g28840	unknown protein; FUNCTIONS IN: molecular_function unknown; INVOLVED IN: biological_process unknown; LOCATED IN: chloroplast; BEST Arabidopsis thaliana protein match is: unknown protein (TAIR:AT2G20080.1); Has 71 Blast hits to 69 proteins in 15 species: Archae - 0; Bacteria - 0; Metazoa - 2; Fungi - 0; Plants - 67; Viruses - 0; Other Eukaryotes - 2 (source: NCBI BLink).
At1g54820	Protein kinase superfamily protein
At3g63440	ATCKX6, ATCKX7, CKX6, cytokinin oxidase/dehydrogenase 6
At3g53200	AtMYB27, MYB27, myb domain protein 27
At1g48470	GLN1;5, glutamine synthetase 1;5
At1g11130	SCM, SRF9, SUB, Leucine-rich repeat protein kinase family protein
At1g33260	Protein kinase superfamily protein
At2g18150	Peroxidase superfamily protein
At2g22620	Rhamnogalacturonate lyase family protein
At4g35680	Arabidopsis protein of unknown function (DUF241)
At1g18140	ATLAC1, LAC1, laccase 1
At2g20450	Ribosomal protein L14
At1g15630	unknown protein; BEST Arabidopsis thaliana protein match is: unknown protein (TAIR:AT1G15610.1); Has 122 Blast hits to 122 proteins in 14 species: Archae - 0; Bacteria - 0; Metazoa - 0; Fungi - 0; Plants - 122; Viruses - 0; Other Eukaryotes - 0 (source: NCBI BLink).
At3g27550	RNA-binding CRS1 / YhbY (CRM) domain protein
At3g04800	ATTIM23-3, TIM23-3, translocase inner membrane subunit 23-3
At3g19300	Protein kinase superfamily protein
At1g25360	Pentatricopeptide repeat (PPR) superfamily protein
At4g31840	AtENODL15, ENODL15, early nodulin-like protein 15
At1g72250	Di-glucose binding protein with Kinesin motor domain
At2g35350	PLL1, poltergeist like 1
At2g24040	Low temperature and salt responsive protein family
At5g13140	Pollen Ole e 1 allergen and extensin family protein
At4g34260	FUC95A, 1,2-alpha-L-fucosidases
At1g13800	Tetratricopeptide repeat (TPR)-like superfamily protein
At2g19146	FUNCTIONS IN: molecular_function unknown; INVOLVED IN: biological_process unknown; LOCATED IN: cellular_component unknown; BEST Arabidopsis thaliana protein match is: RNA-directed DNA polymerase (reverse transcriptase)-related family protein (TAIR:AT1G60720.1); Has 30201 Blast hits to 17322 proteins in 780 species: Archae - 12; Bacteria - 1396; Metazoa - 17338; Fungi - 3422; Plants - 5037; Viruse…
At5g13990	ATEXO70C2, EXO70C2, exocyst subunit exo70 family protein C2
At2g28650	ATEXO70H8, EXO70H8, exocyst subunit exo70 family protein H8
At3g57200	unknown protein; BEST Arabidopsis thaliana protein match is: unknown protein (TAIR:AT2G41451.1); Has 94 Blast hits to 94 proteins in 31 species: Archae - 0; Bacteria - 12; Metazoa - 0; Fungi - 0; Plants - 77; Viruses - 0; Other Eukaryotes - 5 (source: NCBI BLink).
At5g45095	unknown protein; FUNCTIONS IN: molecular_function unknown; INVOLVED IN: biological_process unknown; LOCATED IN: endomembrane system; BEST Arabidopsis thaliana protein match is: unknown protein (TAIR:AT4G08593.1); Has 25 Blast hits to 25 proteins in 2 species: Archae - 0; Bacteria - 0; Metazoa - 0; Fungi - 0; Plants - 25; Viruses - 0; Other Eukaryotes - 0 (source: NCBI BLink).
At1g70885	pseudogene, similar to major latex-like protein, blastp match of 64% identity and 7.2e-16 P-value to GP|13172242|gb|AAK14060.1|AF239177_1|AF239177 major latex-like protein {Prunus persica}
At5g15740	O-fucosyltransferase family protein
At2g05632	unknown protein; FUNCTIONS IN: molecular_function unknown; INVOLVED IN: biological_process unknown; LOCATED IN: cellular_component unknown; Has 30201 Blast hits to 17322 proteins in 780 species: Archae - 12; Bacteria - 1396; Metazoa - 17338; Fungi - 3422; Plants - 5037; Viruses - 0; Other Eukaryotes - 2996 (source: NCBI BLink).
At5g65030	unknown protein; BEST Arabidopsis thaliana protein match is: unknown protein (TAIR:AT5G10210.1); Has 1807 Blast hits to 1807 proteins in 277 species: Archae - 0; Bacteria - 0; Metazoa - 736; Fungi - 347; Plants - 385; Viruses - 0; Other Eukaryotes - 339 (source: NCBI BLink).
At5g44190	ATGLK2, GLK2, GPRI2, GOLDEN2-like 2
At5g41835	transposable element gene
At5g17040	UDP-Glycosyltransferase superfamily protein
At4g27030	FAD4, FADA, fatty acid desaturase A
At4g23390	Protein of Unknown Function (DUF239)
At3g61380	Phosphatidylinositol N-acetyglucosaminlytransferase subunit P-related
At4g38960	B-box type zinc finger family protein
At5g06930	LOCATED IN: chloroplast; EXPRESSED IN: 15 plant structures; EXPRESSED DURING: 7 growth stages; BEST Arabidopsis thaliana protein match is: nucleolar protein gar2-related (TAIR:AT2G42320.2); Has 3369 Blast hits to 1526 proteins in 313 species: Archae - 2; Bacteria - 910; Metazoa - 754; Fungi - 336; Plants - 137; Viruses - 11; Other Eukaryotes - 1219 (source: NCBI BLink).
At3g56370	Leucine-rich repeat protein kinase family protein
At2g33680	Tetratricopeptide repeat (TPR)-like superfamily protein
At2g36590	ATPROT3, ProT3, proline transporter 3
At5g02410	DIE2/ALG10 family
At5g23220	NIC3, nicotinamidase 3
At4g22235	Arabidopsis defensin-like protein
At3g22310	ATRH9, PMH1, putative mitochondrial RNA helicase 1
At5g11750	Ribosomal protein L19 family protein
At2g42200	SPL9, squamosa promoter binding protein-like 9
At5g50750	RGP4, reversibly glycosylated polypeptide 4
At2g18330	AAA-type ATPase family protein
At5g03555	permease, cytosine/purines, uracil, thiamine, allantoin family protein
At5g10570	basic helix-loop-helix (bHLH) DNA-binding superfamily protein
At1g60050	Nodulin MtN21 /EamA-like transporter family protein
At3g06030	ANP3, MAPKKK12, NP3, NPK1-related protein kinase 3
At4g23020	unknown protein; BEST Arabidopsis thaliana protein match is: unknown protein (TAIR:AT4G11780.1); Has 146 Blast hits to 146 proteins in 40 species: Archae - 0; Bacteria - 16; Metazoa - 17; Fungi - 4; Plants - 67; Viruses - 20; Other Eukaryotes - 22 (source: NCBI BLink).
At1g17620	Late embryogenesis abundant (LEA) hydroxyproline-rich glycoprotein family
At5g52280	Myosin heavy chain-related protein
At1g19440	KCS4, 3-ketoacyl-CoA synthase 4
At1g62570	FMO GS-OX4, flavin-monooxygenase glucosinolate S-oxygenase 4
At3g49320	Metal-dependent protein hydrolase
At2g18060	ANAC037, VND1, vascular related NAC-domain protein 1
At5g52260	AtMYB19, MYB19, myb domain protein 19
At1g14390	Leucine-rich repeat protein kinase family protein
At4g00310	EDA8, MEE46, Putative membrane lipoprotein
At5g17820	Peroxidase superfamily protein
At5g02760	Protein phosphatase 2C family protein
At4g36420	Ribosomal protein L12 family protein
At5g43690	P-loop containing nucleoside triphosphate hydrolases superfamily protein
At3g52460	hydroxyproline-rich glycoprotein family protein
At3g24750	unknown protein; Has 25 Blast hits to 25 proteins in 12 species: Archae - 0; Bacteria - 8; Metazoa - 2; Fungi - 0; Plants - 15; Viruses - 0; Other Eukaryotes - 0 (source: NCBI BLink).
At1g53540	HSP20-like chaperones superfamily protein
At4g32605	Mitochondrial glycoprotein family protein
At1g43800	Plant stearoyl-acyl-carrier-protein desaturase family protein
At3g48830	polynucleotide adenylyltransferase family protein / RNA recognition motif (RRM)-containing protein
At5g48300	ADG1, APS1, ADP glucose pyrophosphorylase 1
At5g56310	Pentatricopeptide repeat (PPR) superfamily protein
At5g46280	MCM3, Minichromosome maintenance (MCM2/3/5) family protein
At2g31082	CLE7, CLAVATA3/ESR-RELATED 7
At5g54020	Cysteine/Histidine-rich C1 domain family protein
At3g08770	LTP6, lipid transfer protein 6
At1g28400	unknown protein; FUNCTIONS IN: molecular_function unknown; INVOLVED IN: biological_process unknown; LOCATED IN: endomembrane system; EXPRESSED IN: 22 plant structures; EXPRESSED DURING: 13 growth stages; BEST Arabidopsis thaliana protein match is: unknown protein (TAIR:AT2G33850.1); Has 45374 Blast hits to 18870 proteins in 668 species: Archae - 72; Bacteria - 1460; Metazoa - 1191; Fungi - 1038; …
At5g22880	H2B, HTB2, histone B2
At1g64760	O-Glycosyl hydrolases family 17 protein
At1g30210	ATTCP24, TCP24, TEOSINTE BRANCHED 1, cycloidea, and PCF family 24
At4g12550	AIR1, Auxin-Induced in Root cultures 1
At1g77990	AST56, SULTR2;2, STAS domain / Sulfate transporter family
At3g60870	AHL18, AT-hook motif nuclear-localized protein 18
At1g51035	unknown protein.
At1g63100	GRAS family transcription factor
At4g02320	Plant invertase/pectin methylesterase inhibitor superfamily
At5g24310	ABIL3, ABL interactor-like protein 3
At2g04500	Cysteine/Histidine-rich C1 domain family protein
At4g25631	U60.2F, U60.2F; snoRNA
At4g13750	NOV, Histidine kinase-, DNA gyrase B-, and HSP90-like ATPase family protein
At3g45530	Cysteine/Histidine-rich C1 domain family protein
At5g01660	CONTAINS InterPro DOMAIN/s: Galactose oxidase/kelch, beta-propeller (InterPro:IPR011043), Kelch repeat type 1 (InterPro:IPR006652), Development/cell death domain (InterPro:IPR013989), Kelch related (InterPro:IPR013089), Kelch-type beta propeller (InterPro:IPR015915); BEST Arabidopsis thaliana protein match is: DCD (Development and Cell Death) domain protein (TAIR:AT3G11000.1); Has 16133 Blast hit…
At2g45180	Bifunctional inhibitor/lipid-transfer protein/seed storage 2S albumin superfamily protein
At5g40890	ATCLC-A, ATCLCA, CLC-A, CLC-A, CLCA, chloride channel A
At1g69780	ATHB13, Homeobox-leucine zipper protein family
At1g24280	G6PD3, glucose-6-phosphate dehydrogenase 3
At1g31240	Bromodomain transcription factor
At2g42510	FUNCTIONS IN: molecular_function unknown; INVOLVED IN: spliceosome assembly, nuclear mRNA splicing, via spliceosome; LOCATED IN: cellular_component unknown; CONTAINS InterPro DOMAIN/s: Survival motor neuron interacting protein 1 (InterPro:IPR007022); BEST Arabidopsis thaliana protein match is: spliceosome protein-related (TAIR:AT1G54380.1); Has 358 Blast hits to 335 proteins in 89 species: Archae…
At2g19640	ASHR2, SDG39, ASH1-related protein 2
At4g01525	SADHU5-1, transposable element gene
At4g02930	GTP binding Elongation factor Tu family protein
At1g64980	Nucleotide-diphospho-sugar transferases superfamily protein
At1g12090	ELP, extensin-like protein
At5g37570	Pentatricopeptide repeat (PPR-like) superfamily protein
At3g13674	unknown protein; FUNCTIONS IN: molecular_function unknown; INVOLVED IN: biological_process unknown; LOCATED IN: chloroplast; EXPRESSED IN: 17 plant structures; EXPRESSED DURING: 11 growth stages; BEST Arabidopsis thaliana protein match is: unknown protein (TAIR:AT1G55205.1); Has 76 Blast hits to 76 proteins in 10 species: Archae - 0; Bacteria - 0; Metazoa - 0; Fungi - 0; Plants - 76; Viruses - 0;…
At1g33240	AT-GTL1, AT-GTL2, GTL1, GT-2-like 1
At3g13650	Disease resistance-responsive (dirigent-like protein) family protein
At5g54470	B-box type zinc finger family protein
At3g62050	Putative endonuclease or glycosyl hydrolase
At4g25340	ATFKBP53, FKBP53, FK506 BINDING PROTEIN 53
At4g01110	unknown protein; BEST Arabidopsis thaliana protein match is: unknown protein (TAIR:AT1G01453.1); Has 273 Blast hits to 272 proteins in 18 species: Archae - 0; Bacteria - 0; Metazoa - 0; Fungi - 0; Plants - 273; Viruses - 0; Other Eukaryotes - 0 (source: NCBI BLink).
At1g60190	ARM repeat superfamily protein
At2g39800	ATP5CS, P5CS1, delta1-pyrroline-5-carboxylate synthase 1
At3g52940	ELL1, FK, HYD2, Ergosterol biosynthesis ERG4/ERG24 family
At1g13330	AHP2, Arabidopsis Hop2 homolog
At2g45400	BEN1, NAD(P)-binding Rossmann-fold superfamily protein
At3g18510	unknown protein; Has 15 Blast hits to 15 proteins in 9 species: Archae - 0; Bacteria - 0; Metazoa - 0; Fungi - 0; Plants - 15; Viruses - 0; Other Eukaryotes - 0 (source: NCBI BLink).
At5g14580	polyribonucleotide nucleotidyltransferase, putative
At4g16990	RLM3, disease resistance protein (TIR-NBS class), putative
At2g14460	unknown protein; Has 3 Blast hits to 3 proteins in 1 species: Archae - 0; Bacteria - 0; Metazoa - 0; Fungi - 0; Plants - 3; Viruses - 0; Other Eukaryotes - 0 (source: NCBI BLink).
At3g11390	Cysteine/Histidine-rich C1 domain family protein
At2g17230	EXL5, EXORDIUM like 5
At2g47860	Phototropic-responsive NPH3 family protein
At3g55750	Ribosomal protein L35Ae family protein
At1g32740	SBP (S-ribonuclease binding protein) family protein
At3g14900	unknown protein; FUNCTIONS IN: molecular_function unknown; INVOLVED IN: embryo development; LOCATED IN: chloroplast; EXPRESSED IN: 19 plant structures; EXPRESSED DURING: 13 growth stages; Has 17135 Blast hits to 10204 proteins in 644 species: Archae - 47; Bacteria - 1684; Metazoa - 5536; Fungi - 2506; Plants - 1043; Viruses - 361; Other Eukaryotes - 5958 (source: NCBI BLink).
At4g28950	ARAC7, ATRAC7, ATROP9, RAC7, ROP9, RHO-related protein from plants 9
At1g78860	D-mannose binding lectin protein with Apple-like carbohydrate-binding domain
At4g18640	MRH1, Leucine-rich repeat protein kinase family protein
At2g02780	Leucine-rich repeat protein kinase family protein
At1g48610	AT hook motif-containing protein
At5g04470	SIM, cyclin-dependent protein kinase inhibitors
At5g61810	Mitochondrial substrate carrier family protein
At1g36675	glycine-rich protein
At1g16000	unknown protein; BEST Arabidopsis thaliana protein match is: unknown protein (TAIR:AT1G80890.1); Has 41 Blast hits to 40 proteins in 10 species: Archae - 0; Bacteria - 0; Metazoa - 0; Fungi - 0; Plants - 41; Viruses - 0; Other Eukaryotes - 0 (source: NCBI BLink).
At1g02030	C2H2-like zinc finger protein
At3g23370	RNA-binding (RRM/RBD/RNP motifs) family protein
At1g60790	TBL2, Plant protein of unknown function (DUF828)
At5g48580	FKBP15-2, FK506- and rapamycin-binding protein 15 kD-2
At5g05390	LAC12, laccase 12
At4g38070	basic helix-loop-helix (bHLH) DNA-binding superfamily protein
At4g18425	Protein of unknown function (DUF679)
At3g17185	ATTAS3, TAS3, TASIR-ARF, TAS3/TASIR-ARF (TRANS-ACTING SIRNA3); other RNA
At1g49730	Protein kinase superfamily protein
At5g37540	Eukaryotic aspartyl protease family protein
At1g35250	Thioesterase superfamily protein
At1g59725	DNAJ heat shock family protein
At3g21310	Core-2/I-branching beta-1,6-N-acetylglucosaminyltransferase family protein
At1g29250	Alba DNA/RNA-binding protein
At3g27170	ATCLC-B, CLC-B, chloride channel B
At2g41990	CONTAINS InterPro DOMAIN/s: Late embryogenesis abundant protein, group 2 (InterPro:IPR004864); BEST Arabidopsis thaliana protein match is: Late embryogenesis abundant (LEA) hydroxyproline-rich glycoprotein family (TAIR:AT4G35170.1); Has 172 Blast hits to 168 proteins in 15 species: Archae - 0; Bacteria - 0; Metazoa - 0; Fungi - 0; Plants - 172; Viruses - 0; Other Eukaryotes - 0 (source: NCBI BLin…
At3g21540	transducin family protein / WD-40 repeat family protein
At5g54970	unknown protein; BEST Arabidopsis thaliana protein match is: unknown protein (TAIR:AT4G26960.1); Has 1807 Blast hits to 1807 proteins in 277 species: Archae - 0; Bacteria - 0; Metazoa - 736; Fungi - 347; Plants - 385; Viruses - 0; Other Eukaryotes - 339 (source: NCBI BLink).
At3g27230	S-adenosyl-L-methionine-dependent methyltransferases superfamily protein
At1g73600	S-adenosyl-L-methionine-dependent methyltransferases superfamily protein
At3g15050	IQD10, IQ-domain 10
At3g06868	unknown protein; FUNCTIONS IN: molecular_function unknown; INVOLVED IN: biological_process unknown; LOCATED IN: cellular_component unknown; BEST Arabidopsis thaliana protein match is: unknown protein (TAIR:AT5G49100.1); Has 30201 Blast hits to 17322 proteins in 780 species: Archae - 12; Bacteria - 1396; Metazoa - 17338; Fungi - 3422; Plants - 5037; Viruses - 0; Other Eukaryotes - 2996 (source: NC…
At3g14740	RING/FYVE/PHD zinc finger superfamily protein
At4g00080	UNE11, Plant invertase/pectin methylesterase inhibitor superfamily protein
At1g67110	CYP735A2, cytochrome P450, family 735, subfamily A, polypeptide 2
At1g06350	Fatty acid desaturase family protein
At1g78990	HXXXD-type acyl-transferase family protein
At1g70600	Ribosomal protein L18e/L15 superfamily protein
At1g30280	Chaperone DnaJ-domain superfamily protein
At2g40010	Ribosomal protein L10 family protein
At3g11410	AHG3, ATPP2CA, PP2CA, protein phosphatase 2CA
At5g13870	EXGT-A4, XTH5, xyloglucan endotransglucosylase/hydrolase 5
At4g14170	Pentatricopeptide repeat (PPR) superfamily protein
At3g58790	GAUT15, galacturonosyltransferase 15
At2g46300	Late embryogenesis abundant (LEA) hydroxyproline-rich glycoprotein family
At5g63270	RPM1-interacting protein 4 (RIN4) family protein
At1g53240	mMDH1, Lactate/malate dehydrogenase family protein
At1g31772	Defensin-like (DEFL) family protein
At5g37690	SGNH hydrolase-type esterase superfamily protein
At2g02020	Major facilitator superfamily protein
At3g19050	POK2, phragmoplast orienting kinesin 2
At1g62510	Bifunctional inhibitor/lipid-transfer protein/seed storage 2S albumin superfamily protein
At4g00700	C2 calcium/lipid-binding plant phosphoribosyltransferase family protein
At4g37490	CYC1, CYCB1, CYCB1;1, CYCLIN B1;1
At4g16140	proline-rich family protein
At5g38790	unknown protein; BEST Arabidopsis thaliana protein match is: unknown protein (TAIR:AT3G30580.1); Has 1807 Blast hits to 1807 proteins in 277 species: Archae - 0; Bacteria - 0; Metazoa - 736; Fungi - 347; Plants - 385; Viruses - 0; Other Eukaryotes - 339 (source: NCBI BLink).
At4g12450	unknown protein; BEST Arabidopsis thaliana protein match is: unknown protein (TAIR:AT4G22560.1); Has 380 Blast hits to 380 proteins in 23 species: Archae - 0; Bacteria - 0; Metazoa - 1; Fungi - 4; Plants - 374; Viruses - 0; Other Eukaryotes - 1 (source: NCBI BLink).
At5g22940	F8H, FRA8 homolog
At1g18670	IBS1, Protein kinase superfamily protein
At5g18820	EMB3007, TCP-1/cpn60 chaperonin family protein
At2g41660	MIZ1, Protein of unknown function, DUF617
At4g37910	mtHsc70-1, mitochondrial heat shock protein 70-1
At1g26820	RNS3, ribonuclease 3
At3g15000	cobalt ion binding
At5g50950	FUM2, FUMARASE 2
At5g56000	AtHsp90.4, Hsp81.4, HEAT SHOCK PROTEIN 81.4
At5g27395	Mitochondrial inner membrane translocase complex, subunit Tim44-related protein
At1g03700	Uncharacterised protein family (UPF0497)
At1g15210	ATPDR7, PDR7, pleiotropic drug resistance 7
At1g72480	Lung seven transmembrane receptor family protein
At1g69560	ATMYB105, LOF2, MYB105, myb domain protein 105
At2g35585	unknown protein; BEST Arabidopsis thaliana protein match is: unknown protein (TAIR:AT1G31940.1); Has 67 Blast hits to 67 proteins in 17 species: Archae - 0; Bacteria - 0; Metazoa - 0; Fungi - 0; Plants - 67; Viruses - 0; Other Eukaryotes - 0 (source: NCBI BLink).
At2g21090	Pentatricopeptide repeat (PPR-like) superfamily protein
At2g33847	unknown protein; LOCATED IN: chloroplast; BEST Arabidopsis thaliana protein match is: unknown protein (TAIR:AT1G28395.4); Has 74 Blast hits to 74 proteins in 10 species: Archae - 0; Bacteria - 0; Metazoa - 0; Fungi - 0; Plants - 74; Viruses - 0; Other Eukaryotes - 0 (source: NCBI BLink).
At5g10278	other RNA
At5g54910	DEA(D/H)-box RNA helicase family protein
At5g54630	zinc finger protein-related
At1g73290	scpl5, serine carboxypeptidase-like 5
At1g59970	Matrixin family protein
At3g10310	P-loop nucleoside triphosphate hydrolases superfamily protein with CH (Calponin Homology) domain
At3g11250	Ribosomal protein L10 family protein
At5g40942	RNR2B, pseudogene of ribonucleoside-diphosphate reductase small chain/ ribonucleotide reductase
At4g14360	S-adenosyl-L-methionine-dependent methyltransferases superfamily protein
At1g34040	Pyridoxal phosphate (PLP)-dependent transferases superfamily protein
At1g30750	unknown protein; FUNCTIONS IN: molecular_function unknown; INVOLVED IN: biological_process unknown; LOCATED IN: endomembrane system; EXPRESSED IN: hypocotyl, root, pollen tube; Has 1177 Blast hits to 607 proteins in 189 species: Archae - 0; Bacteria - 312; Metazoa - 195; Fungi - 185; Plants - 27; Viruses - 16; Other Eukaryotes - 442 (source: NCBI BLink).
At1g22590	AGL87, AGAMOUS-like 87
At1g17560	HLL, Ribosomal protein L14p/L23e family protein
At1g72620	alpha/beta-Hydrolases superfamily protein
At2g41670	P-loop containing nucleoside triphosphate hydrolases superfamily protein
At5g61550	U-box domain-containing protein kinase family protein
At2g19750	Ribosomal protein S30 family protein
At5g23903	unknown protein; FUNCTIONS IN: molecular_function unknown; INVOLVED IN: biological_process unknown; LOCATED IN: endomembrane system; BEST Arabidopsis thaliana protein match is: unknown protein (TAIR:AT1G07680.1); Has 30201 Blast hits to 17322 proteins in 780 species: Archae - 12; Bacteria - 1396; Metazoa - 17338; Fungi - 3422; Plants - 5037; Viruses - 0; Other Eukaryotes - 2996 (source: NCBI BLin…
At5g01420	Glutaredoxin family protein
At4g29400	Protein of unknown function (DUF3531)
At2g19720	rps15ab, ribosomal protein S15A B
At5g24850	CRY3, cryptochrome 3
At5g16590	LRR1, Leucine-rich repeat protein kinase family protein
At3g52440	Dof-type zinc finger DNA-binding family protein
At4g18070	unknown protein; BEST Arabidopsis thaliana protein match is: unknown protein (TAIR:AT1G29530.1); Has 30201 Blast hits to 17322 proteins in 780 species: Archae - 12; Bacteria - 1396; Metazoa - 17338; Fungi - 3422; Plants - 5037; Viruses - 0; Other Eukaryotes - 2996 (source: NCBI BLink).
At3g01760	Transmembrane amino acid transporter family protein
At4g28050	TET7, tetraspanin7
At2g01890	ATPAP8, PAP8, purple acid phosphatase 8
At3g59670	unknown protein; BEST Arabidopsis thaliana protein match is: unknown protein (TAIR:AT4G37440.2); Has 77 Blast hits to 77 proteins in 14 species: Archae - 0; Bacteria - 0; Metazoa - 0; Fungi - 0; Plants - 73; Viruses - 0; Other Eukaryotes - 4 (source: NCBI BLink).
At4g30420	nodulin MtN21 /EamA-like transporter family protein
At2g45120	C2H2-like zinc finger protein
At4g23490	Protein of unknown function (DUF604)
At3g58100	PDCB5, plasmodesmata callose-binding protein 5
At3g12770	MEF22, mitochondrial editing factor 22
At2g34060	Peroxidase superfamily protein
At2g37210	lysine decarboxylase family protein
At2g02690	Cysteine/Histidine-rich C1 domain family protein
At1g76220	Arabidopsis protein of unknown function (DUF241)
At2g27120	POL2B, TIL2, DNA polymerase epsilon catalytic subunit
At1g28610	GDSL-like Lipase/Acylhydrolase superfamily protein
At4g14760	kinase interacting (KIP1-like) family protein
At3g51300	ARAC11, ATRAC11, ATROP1, ROP1, ROP1AT, RHO-related protein from plants 1
At1g49430	LACS2, LRD2, long-chain acyl-CoA synthetase 2
At3g47720	SRO4, similar to RCD one 4
At5g62210	Embryo-specific protein 3, (ATS3)
At1g75890	GDSL-like Lipase/Acylhydrolase superfamily protein
At1g63810	CONTAINS InterPro DOMAIN/s: Nrap protein (InterPro:IPR005554); Has 396 Blast hits to 382 proteins in 182 species: Archae - 3; Bacteria - 2; Metazoa - 142; Fungi - 146; Plants - 43; Viruses - 0; Other Eukaryotes - 60 (source: NCBI BLink).
At1g53160	SPL4, squamosa promoter binding protein-like 4
At4g28310	unknown protein; BEST Arabidopsis thaliana protein match is: unknown protein (TAIR:AT1G52270.1); Has 30201 Blast hits to 17322 proteins in 780 species: Archae - 12; Bacteria - 1396; Metazoa - 17338; Fungi - 3422; Plants - 5037; Viruses - 0; Other Eukaryotes - 2996 (source: NCBI BLink).
At1g75640	Leucine-rich receptor-like protein kinase family protein
At1g28710	Nucleotide-diphospho-sugar transferase family protein
At5g09870	CESA5, cellulose synthase 5
At2g47930	AGP26, ATAGP26, arabinogalactan protein 26
At2g28250	NCRK, Protein kinase superfamily protein
At5g60670	Ribosomal protein L11 family protein
At2g27130	Bifunctional inhibitor/lipid-transfer protein/seed storage 2S albumin superfamily protein
At1g64330	myosin heavy chain-related
At1g26720	unknown protein; FUNCTIONS IN: molecular_function unknown; INVOLVED IN: biological_process unknown; LOCATED IN: endomembrane system; BEST Arabidopsis thaliana protein match is: unknown protein (TAIR:AT1G26710.1); Has 9 Blast hits to 9 proteins in 2 species: Archae - 0; Bacteria - 0; Metazoa - 0; Fungi - 0; Plants - 9; Viruses - 0; Other Eukaryotes - 0 (source: NCBI BLink).
At1g74560	NRP1, NAP1-related protein 1
At1g53730	SRF6, STRUBBELIG-receptor family 6
At4g36580	AAA-type ATPase family protein
At3g54510	Early-responsive to dehydration stress protein (ERD4)
At5g56050	FUNCTIONS IN: molecular_function unknown; INVOLVED IN: biological_process unknown; LOCATED IN: chloroplast; BEST Arabidopsis thaliana protein match is: Late embryogenesis abundant (LEA) hydroxyproline-rich glycoprotein family (TAIR:AT4G26490.1); Has 1807 Blast hits to 1807 proteins in 277 species: Archae - 0; Bacteria - 0; Metazoa - 736; Fungi - 347; Plants - 385; Viruses - 0; Other Eukaryotes - …
At3g55720	Protein of unknown function (DUF620)
At3g55580	Regulator of chromosome condensation (RCC1) family protein
At5g62280	Protein of unknown function (DUF1442)
At3g48550	BEST Arabidopsis thaliana protein match is: C2H2-like zinc finger protein (TAIR:AT2G01940.3); Has 78 Blast hits to 78 proteins in 11 species: Archae - 0; Bacteria - 0; Metazoa - 0; Fungi - 0; Plants - 78; Viruses - 0; Other Eukaryotes - 0 (source: NCBI BLink).
At2g20880	Integrase-type DNA-binding superfamily protein
At5g65230	AtMYB53, MYB53, myb domain protein 53
At4g03100	Rho GTPase activating protein with PAK-box/P21-Rho-binding domain
At2g38160	unknown protein; BEST Arabidopsis thaliana protein match is: unknown protein (TAIR:AT2G40070.2); Has 972 Blast hits to 731 proteins in 211 species: Archae - 0; Bacteria - 236; Metazoa - 194; Fungi - 201; Plants - 218; Viruses - 32; Other Eukaryotes - 91 (source: NCBI BLink).
At4g34555	Ribosomal protein S25 family protein
At5g23420	HMGB6, high-mobility group box 6
At3g19440	Pseudouridine synthase family protein
At5g61000	ATRPA70D, RPA70D, Replication factor-A protein 1-related
At4g15160	Bifunctional inhibitor/lipid-transfer protein/seed storage 2S albumin superfamily protein
At1g09610	Protein of unknown function (DUF579)
At5g10430	AGP4, ATAGP4, arabinogalactan protein 4
At3g61610	Galactose mutarotase-like superfamily protein
At1g50400	Eukaryotic porin family protein
At1g09390	GDSL-like Lipase/Acylhydrolase superfamily protein
At2g36830	GAMMA-TIP, GAMMA-TIP1, TIP1;1, gamma tonoplast intrinsic protein
At1g21070	Nucleotide-sugar transporter family protein
At3g52110	unknown protein; Has 191 Blast hits to 174 proteins in 54 species: Archae - 0; Bacteria - 7; Metazoa - 45; Fungi - 7; Plants - 40; Viruses - 0; Other Eukaryotes - 92 (source: NCBI BLink).
At1g72230	Cupredoxin superfamily protein
At1g05950	unknown protein; Has 50 Blast hits to 45 proteins in 14 species: Archae - 5; Bacteria - 0; Metazoa - 4; Fungi - 0; Plants - 34; Viruses - 0; Other Eukaryotes - 7 (source: NCBI BLink).
At5g04120	Phosphoglycerate mutase family protein
At1g52690	Late embryogenesis abundant protein (LEA) family protein
At4g38740	ROC1, rotamase CYP 1
At3g54870	ARK1, CAE1, MRH2, Armadillo/beta-catenin repeat family protein / kinesin motor family protein
At1g60630	Leucine-rich repeat protein kinase family protein
At5g65350	HTR11, histone 3 11
At5g52220	CONTAINS InterPro DOMAIN/s: Chromosome transmission fidelity protein 8 (InterPro:IPR018607); Has 127 Blast hits to 127 proteins in 63 species: Archae - 0; Bacteria - 0; Metazoa - 70; Fungi - 17; Plants - 31; Viruses - 0; Other Eukaryotes - 9 (source: NCBI BLink).
At5g42180	Peroxidase superfamily protein
At1g13230	Leucine-rich repeat (LRR) family protein
At4g18440	L-Aspartase-like family protein
At1g60590	Pectin lyase-like superfamily protein
At5g01040	LAC8, laccase 8
At3g55340	PHIP1, phragmoplastin interacting protein 1
At4g31210	DNA topoisomerase, type IA, core
At2g06200	AtGRF6, GRF6, growth-regulating factor 6
At1g75900	GDSL-like Lipase/Acylhydrolase superfamily protein
At2g46130	ATWRKY43, WRKY43, WRKY DNA-binding protein 43
At5g47060	Protein of unknown function (DUF581)
At3g03650	EDA5, Exostosin family protein
At5g59870	HTA6, histone H2A 6
At1g22650	Plant neutral invertase family protein
At5g08020	ATRPA70B, RPA70B, RPA70-kDa subunit B
At3g27640	Transducin/WD40 repeat-like superfamily protein
At5g24900	CYP714A2, cytochrome P450, family 714, subfamily A, polypeptide 2
At5g43990	SDG18, SUVR2, SET-domain containing protein lysine methyltransferase family protein
At1g29395	COR413-TM1, COR413IM1, COR414-TM1, COLD REGULATED 314 INNER MEMBRANE 1
At3g28160	transposable element gene
At5g01740	Nuclear transport factor 2 (NTF2) family protein
At5g51540	Zincin-like metalloproteases family protein
At1g12950	RSH2, root hair specific 2
At4g24130	Protein of unknown function, DUF538
At1g22990	Heavy metal transport/detoxification superfamily protein
At1g20450	ERD10, LTI29, LTI45, Dehydrin family protein
At4g03610	Metallo-hydrolase/oxidoreductase superfamily protein
At5g50375	CPI1, cyclopropyl isomerase
At1g75750	GASA1, GAST1 protein homolog 1
At1g55205	unknown protein; FUNCTIONS IN: molecular_function unknown; INVOLVED IN: biological_process unknown; LOCATED IN: chloroplast; BEST Arabidopsis thaliana protein match is: unknown protein (TAIR:AT3G13674.1); Has 137 Blast hits to 137 proteins in 11 species: Archae - 0; Bacteria - 0; Metazoa - 0; Fungi - 0; Plants - 137; Viruses - 0; Other Eukaryotes - 0 (source: NCBI BLink).
At3g07000	Cysteine/Histidine-rich C1 domain family protein
At3g09710	IQD1, IQ-domain 1
At3g06962	other RNA
At3g46240	BEST Arabidopsis thaliana protein match is: receptor protein kinase-related (TAIR:AT3G46270.1); Has 38685 Blast hits to 11525 proteins in 945 species: Archae - 63; Bacteria - 11586; Metazoa - 8974; Fungi - 2953; Plants - 5350; Viruses - 724; Other Eukaryotes - 9035 (source: NCBI BLink).
At1g54690	G-H2AX, GAMMA-H2AX, H2AXB, HTA3, gamma histone variant H2AX
At1g48460	unknown protein; FUNCTIONS IN: molecular_function unknown; INVOLVED IN: biological_process unknown; LOCATED IN: chloroplast envelope; EXPRESSED IN: 21 plant structures; EXPRESSED DURING: 13 growth stages; BEST Arabidopsis thaliana protein match is: unknown protein (TAIR:AT5G63040.1); Has 60 Blast hits to 60 proteins in 14 species: Archae - 0; Bacteria - 0; Metazoa - 0; Fungi - 0; Plants - 60; Vir…
At3g08700	UBC12, ubiquitin-conjugating enzyme 12
At3g53510	ABC-2 type transporter family protein
At2g45080	cycp3;1, cyclin p3;1
At5g12080	ATMSL10, MSL10, mechanosensitive channel of small conductance-like 10
At3g06778	Chaperone DnaJ-domain superfamily protein
At3g14550	GGPS3, geranylgeranyl pyrophosphate synthase 3
At1g53300	TTL1, tetratricopetide-repeat thioredoxin-like 1
At2g35605	SWIB/MDM2 domain superfamily protein
At3g42725	Putative membrane lipoprotein
At3g59220	ATPIRIN1, PRN, PRN1, pirin
At2g35290	unknown protein; Has 39 Blast hits to 39 proteins in 10 species: Archae - 0; Bacteria - 0; Metazoa - 0; Fungi - 0; Plants - 39; Viruses - 0; Other Eukaryotes - 0 (source: NCBI BLink).
At3g49410	Transcription factor IIIC, subunit 5
At1g56020	unknown protein; BEST Arabidopsis thaliana protein match is: unknown protein (TAIR:AT3G12970.1); Has 3011 Blast hits to 958 proteins in 192 species: Archae - 0; Bacteria - 193; Metazoa - 479; Fungi - 286; Plants - 158; Viruses - 8; Other Eukaryotes - 1887 (source: NCBI BLink).
At2g26730	Leucine-rich repeat protein kinase family protein
At5g06190	unknown protein; BEST Arabidopsis thaliana protein match is: unknown protein (TAIR:AT3G58540.1); Has 30201 Blast hits to 17322 proteins in 780 species: Archae - 12; Bacteria - 1396; Metazoa - 17338; Fungi - 3422; Plants - 5037; Viruses - 0; Other Eukaryotes - 2996 (source: NCBI BLink).
At4g18750	DOT4, Pentatricopeptide repeat (PPR) superfamily protein
At1g12500	Nucleotide-sugar transporter family protein
At3g54000	CONTAINS InterPro DOMAIN/s: Uncharacterised conserved protein UCP022260 (InterPro:IPR016802); Has 94 Blast hits to 94 proteins in 14 species: Archae - 0; Bacteria - 0; Metazoa - 0; Fungi - 0; Plants - 94; Viruses - 0; Other Eukaryotes - 0 (source: NCBI BLink).
At1g77690	LAX3, like AUX1 3
At1g12110	ATNRT1, B-1, CHL1, CHL1-1, NRT1, NRT1.1, nitrate transporter 1.1
At3g01516	unknown protein; BEST Arabidopsis thaliana protein match is: unknown protein (TAIR:AT5G14690.1); Has 67 Blast hits to 67 proteins in 14 species: Archae - 0; Bacteria - 0; Metazoa - 0; Fungi - 0; Plants - 67; Viruses - 0; Other Eukaryotes - 0 (source: NCBI BLink).
At3g49740	Tetratricopeptide repeat (TPR)-like superfamily protein
At3g18240	Ribosomal protein S24/S35, mitochondrial
At5g49810	MMT, methionine S-methyltransferase
At3g19184	AP2/B3-like transcriptional factor family protein
At4g23790	TBL24, TRICHOME BIREFRINGENCE-LIKE 24
At5g46130	Protein of unknown function (DUF295)
At5g43960	Nuclear transport factor 2 (NTF2) family protein with RNA binding (RRM-RBD-RNP motifs) domain
At3g49710	Pentatricopeptide repeat (PPR) superfamily protein
At1g70450	Protein kinase superfamily protein
At1g06475	unknown protein; Has 35333 Blast hits to 34131 proteins in 2444 species: Archae - 798; Bacteria - 22429; Metazoa - 974; Fungi - 991; Plants - 531; Viruses - 0; Other Eukaryotes - 9610 (source: NCBI BLink).
At1g03920	Protein kinase family protein
At1g13710	CYP78A5, KLU, cytochrome P450, family 78, subfamily A, polypeptide 5
At2g45560	CYP76C1, cytochrome P450, family 76, subfamily C, polypeptide 1
At5g57070	hydroxyproline-rich glycoprotein family protein
At4g01270	RING/U-box superfamily protein
At1g55700	Cysteine/Histidine-rich C1 domain family protein
At5g26860	LON1, LON_ARA_ARA, lon protease 1
At5g27630	ACBP5, acyl-CoA binding protein 5
At1g34520	MBOAT (membrane bound O-acyl transferase) family protein
At2g16910	AMS, basic helix-loop-helix (bHLH) DNA-binding superfamily protein
At3g03450	RGL2, RGA-like 2
At1g54540	Late embryogenesis abundant (LEA) hydroxyproline-rich glycoprotein family
At5g15340	Pentatricopeptide repeat (PPR) superfamily protein
At3g53040	late embryogenesis abundant protein, putative / LEA protein, putative
At2g04080	MATE efflux family protein
At5g61420	AtMYB28, HAG1, MYB28, PMG1, myb domain protein 28
At1g61270	Transmembrane amino acid transporter family protein
At3g55660	ATROPGEF6, ROPGEF6, ROP (rho of plants) guanine nucleotide exchange factor 6
At3g10100	transposable element gene
At4g12740	HhH-GPD base excision DNA repair family protein
At2g19530	unknown protein; BEST Arabidopsis thaliana protein match is: unknown protein (TAIR:AT1G55160.2); Has 461 Blast hits to 346 proteins in 80 species: Archae - 0; Bacteria - 16; Metazoa - 89; Fungi - 28; Plants - 57; Viruses - 0; Other Eukaryotes - 271 (source: NCBI BLink).
At4g14640	CAM8, calmodulin 8
At1g33200	transposable element gene
At3g06145	unknown protein; Has 15 Blast hits to 15 proteins in 7 species: Archae - 0; Bacteria - 0; Metazoa - 0; Fungi - 0; Plants - 15; Viruses - 0; Other Eukaryotes - 0 (source: NCBI BLink).
At5g20280	ATSPS1F, SPS1F, sucrose phosphate synthase 1F
At4g02160	unknown protein; BEST Arabidopsis thaliana protein match is: unknown protein (TAIR:AT5G61710.1); Has 35 Blast hits to 35 proteins in 9 species: Archae - 0; Bacteria - 0; Metazoa - 0; Fungi - 0; Plants - 35; Viruses - 0; Other Eukaryotes - 0 (source: NCBI BLink).
At1g47400	unknown protein; BEST Arabidopsis thaliana protein match is: unknown protein (TAIR:AT1G47395.1); Has 11 Blast hits to 11 proteins in 2 species: Archae - 0; Bacteria - 0; Metazoa - 0; Fungi - 0; Plants - 11; Viruses - 0; Other Eukaryotes - 0 (source: NCBI BLink).
At3g25220	FKBP15-1, FK506-binding protein 15 kD-1
At5g45580	Homeodomain-like superfamily protein
At2g19970	CAP (Cysteine-rich secretory proteins, Antigen 5, and Pathogenesis-related 1 protein) superfamily protein
At1g13860	QUL1, QUASIMODO2 LIKE 1
At1g61390	S-locus lectin protein kinase family protein
At1g11160	Transducin/WD40 repeat-like superfamily protein
At2g18900	Transducin/WD40 repeat-like superfamily protein
At5g01820	ATCIPK14, ATSR1, CIPK14, SnRK3.15, SR1, serine/threonine protein kinase 1
At3g16780	Ribosomal protein L19e family protein
At5g41160	ATPUP12, PUP12, purine permease 12
At5g39840	ATP-dependent RNA helicase, mitochondrial, putative
At5g02220	unknown protein; Has 30201 Blast hits to 17322 proteins in 780 species: Archae - 12; Bacteria - 1396; Metazoa - 17338; Fungi - 3422; Plants - 5037; Viruses - 0; Other Eukaryotes - 2996 (source: NCBI BLink).
At1g52910	Protein of unknown function (DUF1218)
At4g30130	Protein of unknown function (DUF630 and DUF632)
At3g09820	ADK1, ATADK1, adenosine kinase 1
At5g22310	unknown protein; BEST Arabidopsis thaliana protein match is: unknown protein (TAIR:AT3G11590.1); Has 30201 Blast hits to 17322 proteins in 780 species: Archae - 12; Bacteria - 1396; Metazoa - 17338; Fungi - 3422; Plants - 5037; Viruses - 0; Other Eukaryotes - 2996 (source: NCBI BLink).
At2g19760	PFN1, PRF1, profilin 1
At5g25130	CYP71B12, cytochrome P450, family 71, subfamily B, polypeptide 12
At3g20150	Kinesin motor family protein
At5g01370	ACI1, ALC-interacting protein 1
At4g36010	Pathogenesis-related thaumatin superfamily protein
At1g55900	emb1860, TIM50, Haloacid dehalogenase-like hydrolase (HAD) superfamily protein
At5g60930	P-loop containing nucleoside triphosphate hydrolases superfamily protein
At5g18661	unknown protein; Has 30201 Blast hits to 17322 proteins in 780 species: Archae - 12; Bacteria - 1396; Metazoa - 17338; Fungi - 3422; Plants - 5037; Viruses - 0; Other Eukaryotes - 2996 (source: NCBI BLink).
At1g71490	Tetratricopeptide repeat (TPR)-like superfamily protein
At1g55430	Cysteine/Histidine-rich C1 domain family protein
At2g01580	unknown protein; BEST Arabidopsis thaliana protein match is: unknown protein (TAIR:AT3G07510.2); Has 129 Blast hits to 129 proteins in 12 species: Archae - 0; Bacteria - 0; Metazoa - 0; Fungi - 0; Plants - 129; Viruses - 0; Other Eukaryotes - 0 (source: NCBI BLink).
At1g09750	Eukaryotic aspartyl protease family protein
At2g06850	EXGT-A1, EXT, XTH4, xyloglucan endotransglucosylase/hydrolase 4
At1g77640	Integrase-type DNA-binding superfamily protein
At1g36940	unknown protein; Has 21 Blast hits to 21 proteins in 8 species: Archae - 0; Bacteria - 0; Metazoa - 0; Fungi - 0; Plants - 21; Viruses - 0; Other Eukaryotes - 0 (source: NCBI BLink).
At3g44590	60S acidic ribosomal protein family
At5g14450	GDSL-like Lipase/Acylhydrolase superfamily protein
At4g01975	transposable element gene
At5g22740	ATCSLA02, ATCSLA2, CSLA02, CSLA2, cellulose synthase-like A02
At4g37470	alpha/beta-Hydrolases superfamily protein
At4g05400	copper ion binding
At5g59020	Protein of unknown function (DUF3527)
At3g06680	Ribosomal L29e protein family
At3g59730	Concanavalin A-like lectin protein kinase family protein
At3g52470	Late embryogenesis abundant (LEA) hydroxyproline-rich glycoprotein family
At2g35860	FLA16, FASCICLIN-like arabinogalactan protein 16 precursor
At1g64000	ATWRKY56, WRKY56, WRKY DNA-binding protein 56
At5g38890	Nucleic acid-binding, OB-fold-like protein
At3g51380	IQD20, IQ-domain 20
At2g04170	TRAF-like family protein
At4g14700	ATORC1A, ORC1A, origin recognition complex 1
At1g14205	Ribosomal L18p/L5e family protein
At2g25540	CESA10, cellulose synthase 10
At4g12000	SNARE associated Golgi protein family
At1g45015	MD-2-related lipid recognition domain-containing protein
At3g02430	Protein of unknown function (DUF679)
At4g13230	Late embryogenesis abundant protein (LEA) family protein
At2g05180	CYP705A6, cytochrome P450, family 705, subfamily A, polypeptide 6
At2g20980	MCM10, minichromosome maintenance 10
At5g53370	ATPMEPCRF, PMEPCRF, pectin methylesterase PCR fragment F
At3g55010	ATPURM, PUR5, phosphoribosylformylglycinamidine cyclo-ligase, chloroplast / phosphoribosyl-aminoimidazole synthetase / AIR synthase (PUR5)
At2g11150	transposable element gene
At2g22510	hydroxyproline-rich glycoprotein family protein
At5g01060	Protein kinase protein with tetratricopeptide repeat domain
At5g36185	pseudogene, similar to putative glucose acyltransferase, blastp match of 56% identity and 1.0e-20 P-value to GP|28273381|gb|AAO38467.1||AC120983 putative glucose acyltransferase {Oryza sativa (japonica cultivar-group)}
At1g18370	ATNACK1, HIK, NACK1, ATP binding microtubule motor family protein
At5g56120	unknown protein; BEST Arabidopsis thaliana protein match is: unknown protein (TAIR:AT3G12870.1); Has 77 Blast hits to 75 proteins in 12 species: Archae - 0; Bacteria - 0; Metazoa - 0; Fungi - 0; Plants - 77; Viruses - 0; Other Eukaryotes - 0 (source: NCBI BLink).
At2g37440	DNAse I-like superfamily protein
At5g36130	Cytochrome P450 superfamily protein
At1g56110	NOP56, homolog of nucleolar protein NOP56
At3g01860	unknown protein; FUNCTIONS IN: molecular_function unknown; INVOLVED IN: response to cadmium ion; LOCATED IN: chloroplast; EXPRESSED IN: 24 plant structures; EXPRESSED DURING: 13 growth stages; BEST Arabidopsis thaliana protein match is: unknown protein (TAIR:AT3G27210.1); Has 66 Blast hits to 66 proteins in 13 species: Archae - 0; Bacteria - 0; Metazoa - 5; Fungi - 0; Plants - 61; Viruses - 0; Ot…
At1g61170	unknown protein; FUNCTIONS IN: molecular_function unknown; INVOLVED IN: N-terminal protein myristoylation; LOCATED IN: cellular_component unknown; EXPRESSED IN: 19 plant structures; EXPRESSED DURING: 12 growth stages; BEST Arabidopsis thaliana protein match is: unknown protein (TAIR:AT1G11125.1); Has 54 Blast hits to 54 proteins in 15 species: Archae - 0; Bacteria - 0; Metazoa - 17; Fungi - 0; Pl…
At5g44973	Encodes a defensin-like (DEFL) family protein.
At5g60020	ATLAC17, LAC17, laccase 17
At2g38720	MAP65-5, microtubule-associated protein 65-5
At1g78070	Transducin/WD40 repeat-like superfamily protein
At3g48250	Pentatricopeptide repeat (PPR) superfamily protein
At3g07770	AtHsp90-6, AtHsp90.6, Hsp89.1, HEAT SHOCK PROTEIN 89.1
At1g26770	AT-EXP10, ATEXP10, ATEXPA10, ATHEXP ALPHA 1.1, EXP10, EXPA10, expansin A10
At4g09890	Protein of unknown function (DUF3511)
At4g01533	other RNA
At1g74110	CYP78A10, cytochrome P450, family 78, subfamily A, polypeptide 10
At3g52900	Family of unknown function (DUF662)
At1g12380	unknown protein; BEST Arabidopsis thaliana protein match is: unknown protein (TAIR:AT1G62870.1); Has 173 Blast hits to 170 proteins in 34 species: Archae - 0; Bacteria - 4; Metazoa - 25; Fungi - 8; Plants - 123; Viruses - 7; Other Eukaryotes - 6 (source: NCBI BLink).
At5g51920	Pyridoxal phosphate (PLP)-dependent transferases superfamily protein
At3g51150	ATP binding microtubule motor family protein
At1g35530	DEAD/DEAH box RNA helicase family protein
At1g24020	MLP423, MLP-like protein 423
At3g15540	IAA19, MSG2, indole-3-acetic acid inducible 19
At5g24330	ATXR6, SDG34, ARABIDOPSIS TRITHORAX-RELATED PROTEIN 6
At2g40470	ASL11, LBD15, LOB domain-containing protein 15
At5g42860	unknown protein; FUNCTIONS IN: molecular_function unknown; INVOLVED IN: biological_process unknown; LOCATED IN: plasma membrane; EXPRESSED IN: 19 plant structures; EXPRESSED DURING: 11 growth stages; BEST Arabidopsis thaliana protein match is: unknown protein (TAIR:AT1G45688.1); Has 1807 Blast hits to 1807 proteins in 277 species: Archae - 0; Bacteria - 0; Metazoa - 736; Fungi - 347; Plants - 385…
At4g28530	anac074, NAC074, NAC domain containing protein 74
At4g23620	Ribosomal protein L25/Gln-tRNA synthetase, anti-codon-binding domain
At1g48630	RACK1B_AT, receptor for activated C kinase 1B
At2g46830	CCA1, circadian clock associated 1
At4g30440	GAE1, UDP-D-glucuronate 4-epimerase 1
At5g35940	Mannose-binding lectin superfamily protein
At3g25500	AFH1, AHF1, ATFH1, FH1, formin homology 1
At2g28790	Pathogenesis-related thaumatin superfamily protein
At5g55480	SVL1, SHV3-like 1
At2g01210	Leucine-rich repeat protein kinase family protein
At1g07680	unknown protein; FUNCTIONS IN: molecular_function unknown; INVOLVED IN: biological_process unknown; LOCATED IN: endomembrane system; BEST Arabidopsis thaliana protein match is: unknown protein (TAIR:AT5G23903.1); Has 7 Blast hits to 7 proteins in 2 species: Archae - 0; Bacteria - 0; Metazoa - 0; Fungi - 0; Plants - 7; Viruses - 0; Other Eukaryotes - 0 (source: NCBI BLink).
At4g29740	ATCKX4, CKX4, cytokinin oxidase 4
At2g28670	Disease resistance-responsive (dirigent-like protein) family protein
At5g62130	Per1-like family protein
At3g45960	ATEXLA3, ATEXPL3, ATHEXP BETA 2.3, EXLA3, EXPL3, expansin-like A3
At5g23860	TUB8, tubulin beta 8
At2g44830	Protein kinase superfamily protein
At3g06990	Cysteine/Histidine-rich C1 domain family protein
At1g78390	ATNCED9, NCED9, nine-cis-epoxycarotenoid dioxygenase 9
At2g39430	Disease resistance-responsive (dirigent-like protein) family protein
At5g55590	QRT1, Pectin lyase-like superfamily protein
At4g37240	unknown protein; FUNCTIONS IN: molecular_function unknown; INVOLVED IN: N-terminal protein myristoylation; LOCATED IN: cellular_component unknown; EXPRESSED IN: 22 plant structures; EXPRESSED DURING: 13 growth stages; BEST Arabidopsis thaliana protein match is: unknown protein (TAIR:AT2G23690.1); Has 30201 Blast hits to 17322 proteins in 780 species: Archae - 12; Bacteria - 1396; Metazoa - 17338;…
At4g23340	2-oxoglutarate (2OG) and Fe(II)-dependent oxygenase superfamily protein
At2g24800	Peroxidase superfamily protein
At2g37000	TCP family transcription factor

## Sheet: flg22-417 down specific GOs
Supplemental Dataset 4: Up-regulated and down-regulated DEGs only in response to flg22417 selected from the comparison with WCS417 (Figure 5) and the GO processes they are involved in.
See SHEET1 for the up-regulated DEGs , SHEET2 for GO terms related with up-regulated genes , SHEET3 for the down-regulated DEGs, SHEET4 for GO terms related with down-regulated genes.
GO Term	Description	P-value
GO:0044699	single-organism process	1.05003e-17
GO:0044763	single-organism cellular process	2.90001e-10
GO:0071840	cellular component organization or biogenesis	1.72982e-09
GO:0071554	cell wall organization or biogenesis	2.66993e-08
GO:0019748	secondary metabolic process	1.50003e-07
GO:0044711	single-organism biosynthetic process	4.73042e-07
GO:0044550	secondary metabolite biosynthetic process	1.20005e-06
GO:0071555	cell wall organization	4.84953e-06
GO:0016043	cellular component organization	5.93062e-06
GO:0000271	polysaccharide biosynthetic process	1.11995e-05
GO:0044710	single-organism metabolic process	1.51985e-05
GO:0045229	external encapsulating structure organization	2.73023e-05
GO:0044085	cellular component biogenesis	4.21988e-05
GO:0009987	cellular process	8.57038e-05
GO:0006928	movement of cell or subcellular component	0.00016099
GO:0048869	cellular developmental process	0.000240991
GO:0007018	microtubule-based movement	0.000292012
GO:0055114	oxidation-reduction process	0.000416965
GO:0005976	polysaccharide metabolic process	0.000636063
GO:0009698	phenylpropanoid metabolic process	0.000944931
GO:0007017	microtubule-based process	0.00226986
GO:0033692	cellular polysaccharide biosynthetic process	0.00456037
GO:0099402	plant organ development	0.00506991
GO:0032502	developmental process	0.0075405
GO:0034637	cellular carbohydrate biosynthetic process	0.00917065
GO:0042254	ribosome biogenesis	0.0107994
GO:0044264	cellular polysaccharide metabolic process	0.0110002
GO:0009699	phenylpropanoid biosynthetic process	0.0139991
GO:0044767	single-organism developmental process	0.0146994
GO:0009250	glucan biosynthetic process	0.0157
GO:0016051	carbohydrate biosynthetic process	0.0185012
GO:0009653	anatomical structure morphogenesis	0.0197015
GO:0044042	glucan metabolic process	0.0350026
GO:0006073	cellular glucan metabolic process	0.0350026
