# Supplementary material for: Root transcriptional dynamics induced by beneficial rhizobacteria and microbial immune elicitors reveal signatures of adaptation to mutualists
Source: Plant J. 2017 Nov 15;93(1):166–80. doi: 10.1111/tpj.13741 (PMC5765484; doi:10.1111/tpj.13741)
Supplement: Supplementary file 7 — Dataset S5. DEGs in roots 4 h after IAA treatment, DEGs from this study after root exposure to WCS417, their overlapping genes and the processes they are involved in. [file TPJ-93-166-s007.xlsx]

## Sheet: IAA 4 h DEGs
Supplemental Dataset 5: DEGs in roots 4 h after IAA treatment, DEGs from this study after root exposure to WCS417, their overlapping genes and the processes they are involved.
See SHEET1 for the DEGs in roots at 4 h after IAA treament from the study of Chaiwanon and Wang (2015), SHEET2 for all unique DEGs following root exposure to WCS417 (this study) , SHEET3 for the overlap between these two gene sets, SHEET4 for GO terms related with overlapping genes.
AGI_code	Description
At5g57123	unknown protein; BEST Arabidopsis thaliana protein match is: unknown protein (TAIR:AT4G29905.1); Has 30201 Blast hits to 17322 proteins in 780 species: Archae - 12; Bacteria - 1396; Metazoa - 17338; Fungi - 3422; Plants - 5037; Viruses - 0; Other Eukaryotes - 2996 (source: NCBI BLink).
At4g18470	SNI1, negative regulator of systemic acquired resistance (SNI1)
At5g47940	unknown protein; Has 1807 Blast hits to 1807 proteins in 277 species: Archae - 0; Bacteria - 0; Metazoa - 736; Fungi - 347; Plants - 385; Viruses - 0; Other Eukaryotes - 339 (source: NCBI BLink).
At3g43670	Copper amine oxidase family protein
At3g59300	Pentatricopeptide repeat (PPR) superfamily protein
At3g46700	UDP-Glycosyltransferase superfamily protein
At5g18490	Plant protein of unknown function (DUF946)
At2g41150	unknown protein; FUNCTIONS IN: molecular_function unknown; INVOLVED IN: biological_process unknown; LOCATED IN: endomembrane system; EXPRESSED IN: leaf; BEST Arabidopsis thaliana protein match is: unknown protein (TAIR:AT3G56750.1); Has 57 Blast hits to 57 proteins in 12 species: Archae - 0; Bacteria - 0; Metazoa - 0; Fungi - 0; Plants - 56; Viruses - 0; Other Eukaryotes - 1 (source: NCBI BLink).
At2g16700	ADF5, ATADF5, actin depolymerizing factor 5
At1g11740	ankyrin repeat family protein
At4g21340	B70, basic helix-loop-helix (bHLH) DNA-binding superfamily protein
At2g17630	Pyridoxal phosphate (PLP)-dependent transferases superfamily protein
At2g46100	Nuclear transport factor 2 (NTF2) family protein
At4g25707	unknown protein; Has 30201 Blast hits to 17322 proteins in 780 species: Archae - 12; Bacteria - 1396; Metazoa - 17338; Fungi - 3422; Plants - 5037; Viruses - 0; Other Eukaryotes - 2996 (source: NCBI BLink).
At1g74660	MIF1, mini zinc finger 1
At3g02832	AT3G02832
At2g23100	Cysteine/Histidine-rich C1 domain family protein
At5g09978	PEP7, elicitor peptide 7 precursor
At1g43650	nodulin MtN21 /EamA-like transporter family protein
At1g64660	ATMGL, MGL, methionine gamma-lyase
At3g51410	Arabidopsis protein of unknown function (DUF241)
At3g47300	SELT, SELT-like protein precursor
At4g20362	other RNA
At2g21630	Sec23/Sec24 protein transport family protein
At1g52240	ATROPGEF11, PIRF1, ROPGEF11, RHO guanyl-nucleotide exchange factor 11
At2g20800	NDB4, NAD(P)H dehydrogenase B4
At2g02060	Homeodomain-like superfamily protein
At5g60300	Concanavalin A-like lectin protein kinase family protein
At5g27150	AT-NHX1, ATNHX, ATNHX1, NHX1, Na+/H+ exchanger 1
At2g33620	AT hook motif DNA-binding family protein
At4g24310	Protein of unknown function (DUF679)
At4g04925	unknown protein; FUNCTIONS IN: molecular_function unknown; INVOLVED IN: biological_process unknown; LOCATED IN: mitochondrion; Has 35333 Blast hits to 34131 proteins in 2444 species: Archae - 798; Bacteria - 22429; Metazoa - 974; Fungi - 991; Plants - 531; Viruses - 0; Other Eukaryotes - 9610 (source: NCBI BLink).
At2g41190	Transmembrane amino acid transporter family protein
At2g25220	Protein kinase superfamily protein
At3g12970	unknown protein; BEST Arabidopsis thaliana protein match is: unknown protein (TAIR:AT1G56020.1); Has 2408 Blast hits to 418 proteins in 91 species: Archae - 0; Bacteria - 41; Metazoa - 198; Fungi - 63; Plants - 125; Viruses - 13; Other Eukaryotes - 1968 (source: NCBI BLink).
At5g19120	Eukaryotic aspartyl protease family protein
At5g19650	ATOFP8, OFP8, ovate family protein 8
At5g54145	unknown protein; FUNCTIONS IN: molecular_function unknown; INVOLVED IN: biological_process unknown; LOCATED IN: endomembrane system; BEST Arabidopsis thaliana protein match is: unknown protein (TAIR:AT4G27657.1); Has 30201 Blast hits to 17322 proteins in 780 species: Archae - 12; Bacteria - 1396; Metazoa - 17338; Fungi - 3422; Plants - 5037; Viruses - 0; Other Eukaryotes - 2996 (source: NCBI BLin…
At2g35000	RING/U-box superfamily protein
At5g44340	TUB4, tubulin beta chain 4
At3g52840	BGAL2, beta-galactosidase 2
At1g47480	alpha/beta-Hydrolases superfamily protein
At4g26010	Peroxidase superfamily protein
At1g78380	ATGSTU19, GST8, GSTU19, glutathione S-transferase TAU 19
At3g19400	Cysteine proteinases superfamily protein
At5g49760	Leucine-rich repeat protein kinase family protein
At4g12880	AtENODL19, ENODL19, early nodulin-like protein 19
At2g43150	Proline-rich extensin-like family protein
At4g21250	Sulfite exporter TauE/SafE family protein
At2g04160	AIR3, Subtilisin-like serine endopeptidase family protein
At5g08490	Tetratricopeptide repeat (TPR)-like superfamily protein
At1g34500	MBOAT (membrane bound O-acyl transferase) family protein
At5g56100	glycine-rich protein / oleosin
At4g23895	Pleckstrin homology (PH) domain-containing protein
At1g68390	Core-2/I-branching beta-1,6-N-acetylglucosaminyltransferase family protein
At1g03940	HXXXD-type acyl-transferase family protein
At2g46740	D-arabinono-1,4-lactone oxidase family protein
At1g20160	ATSBT5.2, Subtilisin-like serine endopeptidase family protein
At5g38030	MATE efflux family protein
At2g34020	Calcium-binding EF-hand family protein
At4g34250	KCS16, 3-ketoacyl-CoA synthase 16
At3g54500	BEST Arabidopsis thaliana protein match is: dentin sialophosphoprotein-related (TAIR:AT5G64170.1); Has 183 Blast hits to 175 proteins in 44 species: Archae - 0; Bacteria - 4; Metazoa - 38; Fungi - 11; Plants - 120; Viruses - 0; Other Eukaryotes - 10 (source: NCBI BLink).
At1g11210	Protein of unknown function (DUF761)
At1g27700	Syntaxin/t-SNARE family protein
At1g78100	F-box family protein
At2g46680	ATHB-7, ATHB7, HB-7, homeobox 7
At5g46060	Protein of unknown function, DUF599
At4g36620	GATA19, GATA transcription factor 19
At4g35290	ATGLR3.2, ATGLUR2, GLR3.2, GLUR2, glutamate receptor 2
At5g40670	PQ-loop repeat family protein / transmembrane family protein
At2g27480	Calcium-binding EF-hand family protein
At5g58330	lactate/malate dehydrogenase family protein
At5g06390	FLA17, FASCICLIN-like arabinogalactan protein 17 precursor
At5g22270	unknown protein; BEST Arabidopsis thaliana protein match is: unknown protein (TAIR:AT3G11600.1); Has 136 Blast hits to 136 proteins in 15 species: Archae - 0; Bacteria - 0; Metazoa - 0; Fungi - 0; Plants - 136; Viruses - 0; Other Eukaryotes - 0 (source: NCBI BLink).
At3g63430	unknown protein; BEST Arabidopsis thaliana protein match is: unknown protein (TAIR:AT1G74160.1); Has 135 Blast hits to 119 proteins in 22 species: Archae - 0; Bacteria - 2; Metazoa - 3; Fungi - 3; Plants - 119; Viruses - 0; Other Eukaryotes - 8 (source: NCBI BLink).
At3g61270	Arabidopsis thaliana protein of unknown function (DUF821)
At1g25422	unknown protein; FUNCTIONS IN: molecular_function unknown; INVOLVED IN: biological_process unknown; LOCATED IN: cellular_component unknown; BEST Arabidopsis thaliana protein match is: unknown protein (TAIR:AT1G68500.1); Has 16 Blast hits to 16 proteins in 6 species: Archae - 0; Bacteria - 0; Metazoa - 0; Fungi - 0; Plants - 16; Viruses - 0; Other Eukaryotes - 0 (source: NCBI BLink).
At5g59510	DVL18, RTFL5, ROTUNDIFOLIA like 5
At4g00560	NAD(P)-binding Rossmann-fold superfamily protein
At3g18800	unknown protein; FUNCTIONS IN: molecular_function unknown; INVOLVED IN: biological_process unknown; LOCATED IN: plasma membrane; EXPRESSED IN: 17 plant structures; EXPRESSED DURING: 12 growth stages; Has 58 Blast hits to 58 proteins in 12 species: Archae - 0; Bacteria - 0; Metazoa - 0; Fungi - 0; Plants - 58; Viruses - 0; Other Eukaryotes - 0 (source: NCBI BLink).
At1g07150	MAPKKK13, mitogen-activated protein kinase kinase kinase 13
At5g04970	Plant invertase/pectin methylesterase inhibitor superfamily
At2g26390	Serine protease inhibitor (SERPIN) family protein
At2g45290	Transketolase
At3g47540	Chitinase family protein
At5g55950	Nucleotide/sugar transporter family protein
At3g61990	S-adenosyl-L-methionine-dependent methyltransferases superfamily protein
At1g58007	unknown protein; BEST Arabidopsis thaliana protein match is: unknown protein (TAIR:AT1G09812.1); Has 91 Blast hits to 91 proteins in 13 species: Archae - 0; Bacteria - 0; Metazoa - 0; Fungi - 0; Plants - 91; Viruses - 0; Other Eukaryotes - 0 (source: NCBI BLink).
At3g09300	ORP3B, OSBP(oxysterol binding protein)-related protein 3B
At2g43050	ATPMEPCRD, Plant invertase/pectin methylesterase inhibitor superfamily
At1g52870	Peroxisomal membrane 22 kDa (Mpv17/PMP22) family protein
At2g28410	unknown protein; Has 18 Blast hits to 18 proteins in 5 species: Archae - 0; Bacteria - 0; Metazoa - 0; Fungi - 0; Plants - 18; Viruses - 0; Other Eukaryotes - 0 (source: NCBI BLink).
At4g35060	Heavy metal transport/detoxification superfamily protein
At4g22380	Ribosomal protein L7Ae/L30e/S12e/Gadd45 family protein
At1g14190	Glucose-methanol-choline (GMC) oxidoreductase family protein
At1g32870	ANAC013, ANAC13, NAC13, NAC domain protein 13
At2g35550	ATBPC7, BBR, BPC7, basic pentacysteine 7
At2g14520	CBS domain-containing protein with a domain of unknown function (DUF21)
At2g28110	FRA8, IRX7, Exostosin family protein
At1g76950	PRAF1, Regulator of chromosome condensation (RCC1) family with FYVE zinc finger domain
At4g20820	FAD-binding Berberine family protein
At5g26920	CBP60G, Cam-binding protein 60-like G
At3g04090	SIP1;1, SIP1A, small and basic intrinsic protein 1A
At1g76760	ATY1, TRX-Y1, TY1, thioredoxin Y1
At2g37770	NAD(P)-linked oxidoreductase superfamily protein
At5g07870	HXXXD-type acyl-transferase family protein
At3g58490	Phosphatidic acid phosphatase (PAP2) family protein
At1g30530	UGT78D1, UDP-glucosyl transferase 78D1
At5g12200	PYD2, pyrimidine 2
At5g66052	unknown protein; Has 30201 Blast hits to 17322 proteins in 780 species: Archae - 12; Bacteria - 1396; Metazoa - 17338; Fungi - 3422; Plants - 5037; Viruses - 0; Other Eukaryotes - 2996 (source: NCBI BLink).
At2g16750	Protein kinase protein with adenine nucleotide alpha hydrolases-like domain
At4g06598	BEST Arabidopsis thaliana protein match is: Basic-leucine zipper (bZIP) transcription factor family protein (TAIR:AT1G58110.2); Has 392 Blast hits to 388 proteins in 30 species: Archae - 0; Bacteria - 0; Metazoa - 15; Fungi - 8; Plants - 363; Viruses - 0; Other Eukaryotes - 6 (source: NCBI BLink).
At1g65570	Pectin lyase-like superfamily protein
At4g15480	UGT84A1, UDP-Glycosyltransferase superfamily protein
At2g30130	ASL5, LBD12, PCK1, Lateral organ boundaries (LOB) domain family protein
At1g75690	DnaJ/Hsp40 cysteine-rich domain superfamily protein
At1g72890	Disease resistance protein (TIR-NBS class)
At4g04490	CRK36, cysteine-rich RLK (RECEPTOR-like protein kinase) 36
At1g21410	SKP2A, F-box/RNI-like superfamily protein
At2g34720	NF-YA4, nuclear factor Y, subunit A4
At5g57567	unknown protein; FUNCTIONS IN: molecular_function unknown; INVOLVED IN: biological_process unknown; LOCATED IN: endomembrane system; Has 2 Blast hits to 2 proteins in 1 species: Archae - 0; Bacteria - 0; Metazoa - 0; Fungi - 0; Plants - 2; Viruses - 0; Other Eukaryotes - 0 (source: NCBI BLink).
At4g12490	Bifunctional inhibitor/lipid-transfer protein/seed storage 2S albumin superfamily protein
At3g14395	unknown protein; Has 4 Blast hits to 4 proteins in 2 species: Archae - 0; Bacteria - 0; Metazoa - 0; Fungi - 0; Plants - 4; Viruses - 0; Other Eukaryotes - 0 (source: NCBI BLink).
At3g07650	COL9, CONSTANS-like 9
At4g02370	Protein of unknown function, DUF538
At4g00355	unknown protein; BEST Arabidopsis thaliana protein match is: unknown protein (TAIR:AT2G45980.1); Has 100 Blast hits to 97 proteins in 16 species: Archae - 0; Bacteria - 0; Metazoa - 0; Fungi - 0; Plants - 100; Viruses - 0; Other Eukaryotes - 0 (source: NCBI BLink).
At1g19380	Protein of unknown function (DUF1195)
At1g66090	Disease resistance protein (TIR-NBS class)
At1g73620	Pathogenesis-related thaumatin superfamily protein
At4g23770	unknown protein; BEST Arabidopsis thaliana protein match is: unknown protein (TAIR:AT4G23780.1); Has 17 Blast hits to 17 proteins in 6 species: Archae - 0; Bacteria - 2; Metazoa - 0; Fungi - 0; Plants - 13; Viruses - 0; Other Eukaryotes - 2 (source: NCBI BLink).
At3g48185	unknown protein; Has 4 Blast hits to 4 proteins in 2 species: Archae - 0; Bacteria - 0; Metazoa - 0; Fungi - 0; Plants - 4; Viruses - 0; Other Eukaryotes - 0 (source: NCBI BLink).
At5g51795	DNA/RNA-binding protein Kin17, conserved region
At5g24010	Protein kinase superfamily protein
At3g25700	Eukaryotic aspartyl protease family protein
At3g26612	other RNA
At1g73885	unknown protein; FUNCTIONS IN: molecular_function unknown; INVOLVED IN: biological_process unknown; LOCATED IN: chloroplast thylakoid membrane, chloroplast; Has 37 Blast hits to 37 proteins in 13 species: Archae - 0; Bacteria - 0; Metazoa - 0; Fungi - 0; Plants - 37; Viruses - 0; Other Eukaryotes - 0 (source: NCBI BLink).
At5g08590	ASK2, ASK2, SNRK2-1, SNRK2.1, SRK2G, SNF1-related protein kinase 2.1
At4g27260	GH3.5, WES1, Auxin-responsive GH3 family protein
At3g26510	Octicosapeptide/Phox/Bem1p family protein
At1g06830	Glutaredoxin family protein
At3g11280	Duplicated homeodomain-like superfamily protein
At2g24570	ATWRKY17, WRKY17, WRKY DNA-binding protein 17
At3g29100	ATVTI13, VTI13, vesicle transport V-snare 13
At4g40010	SNRK2-7, SNRK2.7, SRK2F, SNF1-related protein kinase 2.7
At1g74800	Galactosyltransferase family protein
At1g62280	SLAH1, SLAC1 homologue 1
At1g15880	atgos11, GOS11, golgi snare 11
At2g28210	ACA2, ATACA2, alpha carbonic anhydrase 2
At5g06530	ABC-2 type transporter family protein
At1g63800	UBC5, ubiquitin-conjugating enzyme 5
At4g14830	HSP1, unknown protein; BEST Arabidopsis thaliana protein match is: unknown protein (TAIR:AT3G22530.1); Has 77 Blast hits to 77 proteins in 12 species: Archae - 0; Bacteria - 0; Metazoa - 0; Fungi - 0; Plants - 77; Viruses - 0; Other Eukaryotes - 0 (source: NCBI BLink).
At3g44705	transposable element gene
At2g34585	unknown protein; FUNCTIONS IN: molecular_function unknown; INVOLVED IN: biological_process unknown; LOCATED IN: plasma membrane, vacuole; EXPRESSED IN: 24 plant structures; EXPRESSED DURING: 15 growth stages; Has 43 Blast hits to 43 proteins in 9 species: Archae - 0; Bacteria - 0; Metazoa - 0; Fungi - 0; Plants - 43; Viruses - 0; Other Eukaryotes - 0 (source: NCBI BLink).
At1g48280	hydroxyproline-rich glycoprotein family protein
At5g22850	Eukaryotic aspartyl protease family protein
At5g40100	Disease resistance protein (TIR-NBS-LRR class) family
At1g74450	Protein of unknown function (DUF793)
At4g20000	VQ motif-containing protein
At3g27390	unknown protein; FUNCTIONS IN: molecular_function unknown; INVOLVED IN: biological_process unknown; LOCATED IN: plasma membrane; EXPRESSED IN: 23 plant structures; EXPRESSED DURING: 13 growth stages; BEST Arabidopsis thaliana protein match is: unknown protein (TAIR:AT5G40640.1); Has 101 Blast hits to 99 proteins in 12 species: Archae - 0; Bacteria - 0; Metazoa - 0; Fungi - 0; Plants - 101; Viruse…
At1g63930	ROH1, from the Czech 'roh' meaning 'corner'
At1g65010	Plant protein of unknown function (DUF827)
At5g40450	unknown protein; FUNCTIONS IN: molecular_function unknown; INVOLVED IN: biological_process unknown; LOCATED IN: chloroplast, plasma membrane; EXPRESSED IN: 24 plant structures; EXPRESSED DURING: 13 growth stages; Has 30201 Blast hits to 17322 proteins in 780 species: Archae - 12; Bacteria - 1396; Metazoa - 17338; Fungi - 3422; Plants - 5037; Viruses - 0; Other Eukaryotes - 2996 (source: NCBI BLin…
At3g45610	Dof-type zinc finger DNA-binding family protein
At3g49810	ARM repeat superfamily protein
At1g30690	Sec14p-like phosphatidylinositol transfer family protein
At5g04270	DHHC-type zinc finger family protein
At1g11260	ATSTP1, STP1, sugar transporter 1
At1g01170	Protein of unknown function (DUF1138)
At5g60150	unknown protein; Has 1807 Blast hits to 1807 proteins in 277 species: Archae - 0; Bacteria - 0; Metazoa - 736; Fungi - 347; Plants - 385; Viruses - 0; Other Eukaryotes - 339 (source: NCBI BLink).
At5g01250	alpha 1,4-glycosyltransferase family protein
At4g35780	ACT-like protein tyrosine kinase family protein
At1g20340	DRT112, PETE2, Cupredoxin superfamily protein
At1g02475	Polyketide cyclase/dehydrase and lipid transport superfamily protein
At2g01880	ATPAP7, PAP7, purple acid phosphatase 7
At3g50685	unknown protein; Has 52 Blast hits to 46 proteins in 20 species: Archae - 0; Bacteria - 0; Metazoa - 0; Fungi - 0; Plants - 45; Viruses - 0; Other Eukaryotes - 7 (source: NCBI BLink).
At1g28620	pseudogene, lipase, similar to lipase Arab-1 GB:S68410 GI:2129636 (Arabidopsis thaliana); blastp match of 44% identity and 1.2e-48 P-value to GP|7523500|dbj|BAA94228.1||AP001633 unnamed protein product {Oryza sativa (japonica cultivar-group)}
At1g26230	TCP-1/cpn60 chaperonin family protein
At3g28210	PMZ, SAP12, zinc finger (AN1-like) family protein
At3g14510	Polyprenyl synthetase family protein
At1g11175	other RNA
At5g45490	P-loop containing nucleoside triphosphate hydrolases superfamily protein
At3g54250	GHMP kinase family protein
At1g21910	Integrase-type DNA-binding superfamily protein
At2g38500	2-oxoglutarate (2OG) and Fe(II)-dependent oxygenase superfamily protein
At2g24430	ANAC038, ANAC039, NAC038, NAC domain containing protein 38
At5g62070	IQD23, IQ-domain 23
At1g53560	Ribosomal protein L18ae family
At3g17950	unknown protein; FUNCTIONS IN: molecular_function unknown; INVOLVED IN: biological_process unknown; LOCATED IN: chloroplast; EXPRESSED IN: 17 plant structures; EXPRESSED DURING: 10 growth stages; Has 63 Blast hits to 63 proteins in 12 species: Archae - 0; Bacteria - 0; Metazoa - 0; Fungi - 0; Plants - 63; Viruses - 0; Other Eukaryotes - 0 (source: NCBI BLink).
At2g46490	unknown protein; BEST Arabidopsis thaliana protein match is: unknown protein (TAIR:AT5G35110.1); Has 34 Blast hits to 34 proteins in 7 species: Archae - 0; Bacteria - 0; Metazoa - 1; Fungi - 0; Plants - 33; Viruses - 0; Other Eukaryotes - 0 (source: NCBI BLink).
At5g64120	Peroxidase superfamily protein
At1g05310	Pectin lyase-like superfamily protein
At3g09690	alpha/beta-Hydrolases superfamily protein
At1g15550	ATGA3OX1, GA3OX1, GA4, gibberellin 3-oxidase 1
At5g64813	LIP1, Ras-related small GTP-binding family protein
At3g12830	SAUR-like auxin-responsive protein family
At1g70710	ATGH9B1, CEL1, GH9B1, glycosyl hydrolase 9B1
At4g28650	Leucine-rich repeat transmembrane protein kinase family protein
At1g67410	Exostosin family protein
At3g56360	unknown protein; FUNCTIONS IN: molecular_function unknown; INVOLVED IN: biological_process unknown; LOCATED IN: chloroplast; EXPRESSED IN: 24 plant structures; EXPRESSED DURING: 15 growth stages; BEST Arabidopsis thaliana protein match is: unknown protein (TAIR:AT5G05250.1); Has 45 Blast hits to 45 proteins in 13 species: Archae - 0; Bacteria - 0; Metazoa - 0; Fungi - 0; Plants - 45; Viruses - 0;…
At1g16635	AT1G16635
At3g07470	Protein of unknown function, DUF538
At4g18050	PGP9, P-glycoprotein 9
At1g16400	CYP79F2, cytochrome P450, family 79, subfamily F, polypeptide 2
At5g65470	O-fucosyltransferase family protein
At2g25900	ATCTH, ATTZF1, Zinc finger C-x8-C-x5-C-x3-H type family protein
At5g49280	hydroxyproline-rich glycoprotein family protein
At2g42890	AML2, ML2, MEI2-like 2
At5g61010	ATEXO70E2, EXO70E2, exocyst subunit exo70 family protein E2
At2g38370	Plant protein of unknown function (DUF827)
At5g19520	ATMSL9, MSL9, mechanosensitive channel of small conductance-like 9
At2g15780	Cupredoxin superfamily protein
At5g51390	unknown protein; Has 30201 Blast hits to 17322 proteins in 780 species: Archae - 12; Bacteria - 1396; Metazoa - 17338; Fungi - 3422; Plants - 5037; Viruses - 0; Other Eukaryotes - 2996 (source: NCBI BLink).
At2g36690	2-oxoglutarate (2OG) and Fe(II)-dependent oxygenase superfamily protein
At3g48410	alpha/beta-Hydrolases superfamily protein
At5g03470	ATB' ALPHA, Protein phosphatase 2A regulatory B subunit family protein
At2g23170	GH3.3, Auxin-responsive GH3 family protein
At3g16300	Uncharacterised protein family (UPF0497)
At4g37930	SHM1, SHMT1, STM, serine transhydroxymethyltransferase 1
At1g80280	alpha/beta-Hydrolases superfamily protein
At2g20630	PIA1, PP2C induced by AVRRPM1
At5g63620	GroES-like zinc-binding alcohol dehydrogenase family protein
At3g63240	DNAse I-like superfamily protein
At1g09350	AtGolS3, GolS3, galactinol synthase 3
At5g44580	unknown protein; FUNCTIONS IN: molecular_function unknown; INVOLVED IN: biological_process unknown; LOCATED IN: endomembrane system; EXPRESSED IN: 18 plant structures; EXPRESSED DURING: 12 growth stages; BEST Arabidopsis thaliana protein match is: unknown protein (TAIR:AT5G44582.1); Has 30201 Blast hits to 17322 proteins in 780 species: Archae - 12; Bacteria - 1396; Metazoa - 17338; Fungi - 3422;…
At5g03552	MIR822A, MIR822a; miRNA
At1g29980	Protein of unknown function, DUF642
At2g47140	NAD(P)-binding Rossmann-fold superfamily protein
At1g65310	ATXTH17, XTH17, xyloglucan endotransglucosylase/hydrolase 17
At5g51470	Auxin-responsive GH3 family protein
At5g58940	CRCK1, calmodulin-binding receptor-like cytoplasmic kinase 1
At3g19660	unknown protein; Has 16 Blast hits to 16 proteins in 6 species: Archae - 0; Bacteria - 0; Metazoa - 0; Fungi - 0; Plants - 16; Viruses - 0; Other Eukaryotes - 0 (source: NCBI BLink).
At3g56260	unknown protein; Has 20 Blast hits to 19 proteins in 11 species: Archae - 0; Bacteria - 0; Metazoa - 4; Fungi - 2; Plants - 10; Viruses - 0; Other Eukaryotes - 4 (source: NCBI BLink).
At5g58784	Undecaprenyl pyrophosphate synthetase family protein
At4g25830	Uncharacterised protein family (UPF0497)
At1g01380	ETC1, Homeodomain-like superfamily protein
At1g68910	WIT2, WPP domain-interacting protein 2
At4g34610	BLH6, BEL1-like homeodomain 6
At5g52250	Transducin/WD40 repeat-like superfamily protein
At5g21170	AKINBETA1, 5'-AMP-activated protein kinase beta-2 subunit protein
At3g12560	ATTBP2, TRFL9, TRF-like 9
At3g27025	unknown protein; Has 25 Blast hits to 25 proteins in 6 species: Archae - 0; Bacteria - 0; Metazoa - 1; Fungi - 0; Plants - 24; Viruses - 0; Other Eukaryotes - 0 (source: NCBI BLink).
At3g07570	Cytochrome b561/ferric reductase transmembrane with DOMON related domain
At1g09090	ATRBOHB, ATRBOHB-BETA, RBOHB, respiratory burst oxidase homolog B
At1g73780	Bifunctional inhibitor/lipid-transfer protein/seed storage 2S albumin superfamily protein
At5g48900	Pectin lyase-like superfamily protein
At5g14070	ROXY2, Thioredoxin superfamily protein
At4g13290	CYP71A19, cytochrome P450, family 71, subfamily A, polypeptide 19
At4g37290	unknown protein; FUNCTIONS IN: molecular_function unknown; INVOLVED IN: response to karrikin; LOCATED IN: endomembrane system; EXPRESSED IN: cotyledon, hypocotyl, leaf; EXPRESSED DURING: LP.04 four leaves visible; BEST Arabidopsis thaliana protein match is: unknown protein (TAIR:AT2G23270.1); Has 30201 Blast hits to 17322 proteins in 780 species: Archae - 12; Bacteria - 1396; Metazoa - 17338; Fun…
At3g09070	Protein of unknown function (DUF740)
At2g23620	ATMES1, MES1, methyl esterase 1
At3g20100	CYP705A19, cytochrome P450, family 705, subfamily A, polypeptide 19
At4g21940	CPK15, calcium-dependent protein kinase 15
At3g61198	other RNA
At1g49030	PLAC8 family protein
At2g23600	ACL, ATME8, ATMES2, ME8, MES2, acetone-cyanohydrin lyase
At3g13020	hAT transposon superfamily protein
At4g24110	unknown protein; Has 76 Blast hits to 76 proteins in 13 species: Archae - 0; Bacteria - 0; Metazoa - 1; Fungi - 0; Plants - 75; Viruses - 0; Other Eukaryotes - 0 (source: NCBI BLink).
At1g75360	unknown protein; Has 74 Blast hits to 71 proteins in 15 species: Archae - 0; Bacteria - 4; Metazoa - 4; Fungi - 0; Plants - 54; Viruses - 0; Other Eukaryotes - 12 (source: NCBI BLink).
At5g24890	unknown protein; FUNCTIONS IN: molecular_function unknown; INVOLVED IN: biological_process unknown; LOCATED IN: cellular_component unknown; EXPRESSED IN: 24 plant structures; EXPRESSED DURING: 13 growth stages; BEST Arabidopsis thaliana protein match is: unknown protein (TAIR:AT2G24550.1); Has 1807 Blast hits to 1807 proteins in 277 species: Archae - 0; Bacteria - 0; Metazoa - 736; Fungi - 347; P…
At2g32390	ATGLR3.5, GLR3.5, GLR6, glutamate receptor 3.5
At3g09600	Homeodomain-like superfamily protein
At1g19660	Wound-responsive family protein
At4g28750	PSAE-1, Photosystem I reaction centre subunit IV / PsaE protein
At4g25790	CAP (Cysteine-rich secretory proteins, Antigen 5, and Pathogenesis-related 1 protein) superfamily protein
At2g30040	MAPKKK14, mitogen-activated protein kinase kinase kinase 14
At3g16210	F-box family protein
At3g45290	ATMLO3, MLO3, Seven transmembrane MLO family protein
At1g74500	ATBS1, BS1, TMO7, activation-tagged BRI1(brassinosteroid-insensitive 1)-suppressor 1
At2g35260	unknown protein; FUNCTIONS IN: molecular_function unknown; INVOLVED IN: biological_process unknown; LOCATED IN: chloroplast; EXPRESSED IN: 21 plant structures; EXPRESSED DURING: 13 growth stages; BEST Arabidopsis thaliana protein match is: unknown protein (TAIR:AT4G17840.1); Has 42 Blast hits to 42 proteins in 14 species: Archae - 0; Bacteria - 0; Metazoa - 0; Fungi - 0; Plants - 42; Viruses - 0;…
At2g23400	Undecaprenyl pyrophosphate synthetase family protein
At5g12950	Putative glycosyl hydrolase of unknown function (DUF1680)
At2g23450	Protein kinase superfamily protein
At5g58010	LRL3, LJRHL1-like 3
At5g49360	ATBXL1, BXL1, beta-xylosidase 1
At1g10360	ATGSTU18, GST29, GSTU18, glutathione S-transferase TAU 18
At5g60250	zinc finger (C3HC4-type RING finger) family protein
At3g55180	alpha/beta-Hydrolases superfamily protein
At1g59990	DEA(D/H)-box RNA helicase family protein
At4g29550	Protein of unknown function (DUF626)
At3g16910	AAE7, ACN1, acyl-activating enzyme 7
At2g16895	pseudogene, similar to unnamed protein product, blastp match of 40% identity and 5.7e-21 P-value to GP|9995047|emb|CAC07382.1||AX007155 unnamed protein product {Nicotiana tabacum}
At4g29450	Leucine-rich repeat protein kinase family protein
At1g64400	LACS3, AMP-dependent synthetase and ligase family protein
At2g02360	AtPP2-B10, PP2-B10, phloem protein 2-B10
At3g25540	LAG1, TRAM, LAG1 and CLN8 (TLC) lipid-sensing domain containing protein
At3g47210	Plant protein of unknown function (DUF247)
At5g44400	FAD-binding Berberine family protein
At1g27110	Tetratricopeptide repeat (TPR)-like superfamily protein
At3g57390	AGL18, AGAMOUS-like 18
At2g30620	winged-helix DNA-binding transcription factor family protein
At1g05990	RHS1, EF hand calcium-binding protein family
At4g23250	CRK17, DUF26-21, EMB1290, RKC1, kinases;protein kinases
At3g21670	Major facilitator superfamily protein
At5g38800	AtbZIP43, bZIP43, basic leucine-zipper 43
At1g57630	Toll-Interleukin-Resistance (TIR) domain family protein
At2g22630	AGL17, AGAMOUS-like 17
At3g52720	ACA1, ATACA1, CAH1, alpha carbonic anhydrase 1
At5g39720	AIG2L, avirulence induced gene 2 like protein
At5g25140	CYP71B13, cytochrome P450, family 71, subfamily B, polypeptide 13
At1g05360	BEST Arabidopsis thaliana protein match is: SNARE associated Golgi protein family (TAIR:AT4G14950.1); Has 332 Blast hits to 326 proteins in 115 species: Archae - 0; Bacteria - 11; Metazoa - 174; Fungi - 0; Plants - 74; Viruses - 0; Other Eukaryotes - 73 (source: NCBI BLink).
At3g62630	Protein of unknown function (DUF1645)
At1g08830	CSD1, copper/zinc superoxide dismutase 1
At3g28857	basic helix-loop-helix (bHLH) DNA-binding family protein
At1g61950	CPK19, calcium-dependent protein kinase 19
At1g70910	RING/U-box superfamily protein
At2g03730	ACR5, ACT domain repeat 5
At5g20030	Plant Tudor-like RNA-binding protein
At3g61490	Pectin lyase-like superfamily protein
At4g23493	unknown protein; Has 30201 Blast hits to 17322 proteins in 780 species: Archae - 12; Bacteria - 1396; Metazoa - 17338; Fungi - 3422; Plants - 5037; Viruses - 0; Other Eukaryotes - 2996 (source: NCBI BLink).
At5g41070	DRB5, dsRNA-binding protein 5
At5g10970	C2H2 and C2HC zinc fingers superfamily protein
At5g13760	Plasma-membrane choline transporter family protein
At4g39940	AKN2, APK2, APS-kinase 2
At3g28050	nodulin MtN21 /EamA-like transporter family protein
At3g19430	late embryogenesis abundant protein-related / LEA protein-related
At2g46330	AGP16, ATAGP16, arabinogalactan protein 16
At4g18197	ATPUP7, PEX17, PUP7, purine permease 7
At3g13790	ATBFRUCT1, ATCWINV1, Glycosyl hydrolases family 32 protein
At1g76240	Arabidopsis protein of unknown function (DUF241)
At1g01810	unknown protein; Has 12 Blast hits to 12 proteins in 5 species: Archae - 0; Bacteria - 0; Metazoa - 5; Fungi - 0; Plants - 7; Viruses - 0; Other Eukaryotes - 0 (source: NCBI BLink).
At1g22740	ATRABG3B, RAB7, RAB75, RABG3B, RAB GTPase homolog G3B
At4g18910	ATNLM2, NIP1;2, NLM2, NOD26-like intrinsic protein 1;2
At1g23480	ATCSLA03, ATCSLA3, CSLA03, CSLA03, CSLA3, cellulose synthase-like A3
At1g78300	14-3-3OMEGA, GF14 OMEGA, GRF2, general regulatory factor 2
At4g34050	CCoAOMT1, S-adenosyl-L-methionine-dependent methyltransferases superfamily protein
At1g73280	scpl3, serine carboxypeptidase-like 3
At1g47610	Transducin/WD40 repeat-like superfamily protein
At2g03600	ATUPS3, UPS3, ureide permease 3
At1g69610	Protein of unknown function (DUF1666)
At2g46192	other RNA
At2g16230	O-Glycosyl hydrolases family 17 protein
At4g03010	RNI-like superfamily protein
At4g18270	ATTRANS11, TRANS11, translocase 11
At3g53720	ATCHX20, CHX20, cation/H+ exchanger 20
At1g48800	Terpenoid cyclases/Protein prenyltransferases superfamily protein
At5g54940	Translation initiation factor SUI1 family protein
At3g23660	Sec23/Sec24 protein transport family protein
At3g54720	AMP1, COP2, HPT, MFO1, PT, Peptidase M28 family protein
At1g03870	FLA9, FASCICLIN-like arabinoogalactan 9
At2g18050	HIS1-3, histone H1-3
At1g52342	unknown protein; FUNCTIONS IN: molecular_function unknown; INVOLVED IN: biological_process unknown; LOCATED IN: cellular_component unknown; Has 30201 Blast hits to 17322 proteins in 780 species: Archae - 12; Bacteria - 1396; Metazoa - 17338; Fungi - 3422; Plants - 5037; Viruses - 0; Other Eukaryotes - 2996 (source: NCBI BLink).
At1g56280	ATDI19, DI19, drought-induced 19
At2g44010	unknown protein; BEST Arabidopsis thaliana protein match is: unknown protein (TAIR:AT3G59880.1); Has 18 Blast hits to 18 proteins in 7 species: Archae - 0; Bacteria - 0; Metazoa - 0; Fungi - 0; Plants - 18; Viruses - 0; Other Eukaryotes - 0 (source: NCBI BLink).
At2g32560	F-box family protein
At5g47490	RGPR-related
At1g14960	Polyketide cyclase/dehydrase and lipid transport superfamily protein
At5g59080	unknown protein; FUNCTIONS IN: molecular_function unknown; INVOLVED IN: response to oxidative stress; LOCATED IN: chloroplast; EXPRESSED IN: 18 plant structures; EXPRESSED DURING: 9 growth stages; BEST Arabidopsis thaliana protein match is: unknown protein (TAIR:AT3G46880.1); Has 1807 Blast hits to 1807 proteins in 277 species: Archae - 0; Bacteria - 0; Metazoa - 736; Fungi - 347; Plants - 385; V…
At1g08180	unknown protein; Has 53 Blast hits to 53 proteins in 9 species: Archae - 0; Bacteria - 0; Metazoa - 1; Fungi - 0; Plants - 52; Viruses - 0; Other Eukaryotes - 0 (source: NCBI BLink).
At3g29780	RALFL27, ralf-like 27
At2g31480	unknown protein; BEST Arabidopsis thaliana protein match is: unknown protein (TAIR:AT1G05894.1); Has 35333 Blast hits to 34131 proteins in 2444 species: Archae - 798; Bacteria - 22429; Metazoa - 974; Fungi - 991; Plants - 531; Viruses - 0; Other Eukaryotes - 9610 (source: NCBI BLink).
At3g19900	unknown protein; FUNCTIONS IN: molecular_function unknown; INVOLVED IN: biological_process unknown; LOCATED IN: chloroplast; EXPRESSED IN: 23 plant structures; EXPRESSED DURING: 13 growth stages; CONTAINS InterPro DOMAIN/s: Protein of unknown function DUF3067 (InterPro:IPR021420); Has 276 Blast hits to 276 proteins in 83 species: Archae - 0; Bacteria - 112; Metazoa - 0; Fungi - 2; Plants - 59; Vi…
At4g37410	CYP81F4, cytochrome P450, family 81, subfamily F, polypeptide 4
At4g03110	AtRBP-DR1, RBP-DR1, RNA-binding protein-defense related 1
At2g43510	ATTI1, TI1, trypsin inhibitor protein 1
At3g22260	Cysteine proteinases superfamily protein
At1g58235	unknown protein; Has 3 Blast hits to 3 proteins in 1 species: Archae - 0; Bacteria - 0; Metazoa - 0; Fungi - 0; Plants - 3; Viruses - 0; Other Eukaryotes - 0 (source: NCBI BLink).
At5g14310	AtCXE16, CXE16, carboxyesterase 16
At1g23800	ALDH2B, ALDH2B7, aldehyde dehydrogenase 2B7
At2g28710	C2H2-type zinc finger family protein
At2g20050	protein serine/threonine phosphatases;protein kinases;catalytics;cAMP-dependent protein kinase regulators;ATP binding;protein serine/threonine phosphatases
At1g04660	glycine-rich protein
At5g09230	AtSRT2, SRT2, sirtuin 2
At1g55360	Protein of Unknown Function (DUF239)
At1g53940	GLIP2, GDSL-motif lipase 2
At5g41120	Esterase/lipase/thioesterase family protein
At1g07750	RmlC-like cupins superfamily protein
At1g17830	Protein of unknown function (DUF789)
At4g04972	unknown protein.
At1g28240	Protein of unknown function (DUF616)
At2g03350	Protein of unknown function, DUF538
At2g24610	ATCNGC14, CNGC14, cyclic nucleotide-gated channel 14
At4g25433	peptidoglycan-binding LysM domain-containing protein
At1g72540	Protein kinase superfamily protein
At5g54030	Cysteine/Histidine-rich C1 domain family protein
At1g61740	Sulfite exporter TauE/SafE family protein
At1g30860	RING/U-box superfamily protein
At1g60270	BGLU6, beta glucosidase 6
At4g15330	CYP705A1, cytochrome P450, family 705, subfamily A, polypeptide 1
At5g09760	Plant invertase/pectin methylesterase inhibitor superfamily
At4g37970	ATCAD6, CAD6, cinnamyl alcohol dehydrogenase 6
At4g01840	ATKCO5, ATTPK5, KCO5, TPK5, Ca2+ activated outward rectifying K+ channel 5
At3g44710	Plant protein of unknown function (DUF247)
At4g04340	ERD (early-responsive to dehydration stress) family protein
At2g21400	SRS3, SHI-related sequence3
At5g43850	ARD4, ATARD4, RmlC-like cupins superfamily protein
At3g51460	RHD4, Phosphoinositide phosphatase family protein
At4g38810	Calcium-binding EF-hand family protein
At1g56220	Dormancy/auxin associated family protein
At1g54090	ATEXO70D2, EXO70D2, exocyst subunit exo70 family protein D2
At3g22570	Bifunctional inhibitor/lipid-transfer protein/seed storage 2S albumin superfamily protein
At1g50440	RING/FYVE/PHD zinc finger superfamily protein
At2g02930	ATGSTF3, GST16, GSTF3, glutathione S-transferase F3
At2g28200	C2H2-type zinc finger family protein
At5g19700	MATE efflux family protein
At1g78950	Terpenoid cyclases family protein
At2g29710	UDP-Glycosyltransferase superfamily protein
At2g45820	Remorin family protein
At4g33640	unknown protein; Has 30201 Blast hits to 17322 proteins in 780 species: Archae - 12; Bacteria - 1396; Metazoa - 17338; Fungi - 3422; Plants - 5037; Viruses - 0; Other Eukaryotes - 2996 (source: NCBI BLink).
At1g58100	TCP family transcription factor
At2g20750	ATEXPB1, ATHEXP BETA 1.5, EXPB1, expansin B1
At5g37500	GORK, gated outwardly-rectifying K+ channel
At2g48020	Major facilitator superfamily protein
At4g24270	EMB140, EMBRYO DEFECTIVE 140
At1g05450	Bifunctional inhibitor/lipid-transfer protein/seed storage 2S albumin superfamily protein
At4g26690	GPDL2, MRH5, SHV3, PLC-like phosphodiesterase family protein
At3g44220	Late embryogenesis abundant (LEA) hydroxyproline-rich glycoprotein family
At4g38060	unknown protein; BEST Arabidopsis thaliana protein match is: unknown protein (TAIR:AT5G65480.1); Has 63 Blast hits to 63 proteins in 13 species: Archae - 0; Bacteria - 0; Metazoa - 0; Fungi - 0; Plants - 63; Viruses - 0; Other Eukaryotes - 0 (source: NCBI BLink).
At1g05420	ATOFP12, OFP12, ovate family protein 12
At4g01780	XH/XS domain-containing protein
At1g64500	Glutaredoxin family protein
At3g46590	ATTRP2, TRFL1, TRP2, TRF-like 1
At2g33060	AtRLP27, RLP27, receptor like protein 27
At3g44880	ACD1, LLS1, PAO, Pheophorbide a oxygenase family protein with Rieske [2Fe-2S] domain
At2g41820	Leucine-rich repeat protein kinase family protein
At1g33970	P-loop containing nucleoside triphosphate hydrolases superfamily protein
At1g79040	PSBR, photosystem II subunit R
At2g40890	CYP98A3, cytochrome P450, family 98, subfamily A, polypeptide 3
At5g13240	transcription regulators
At5g62330	BEST Arabidopsis thaliana protein match is: Plant invertase/pectin methylesterase inhibitor superfamily protein (TAIR:AT5G62340.1); Has 9 Blast hits to 9 proteins in 2 species: Archae - 0; Bacteria - 0; Metazoa - 0; Fungi - 0; Plants - 9; Viruses - 0; Other Eukaryotes - 0 (source: NCBI BLink).
At1g11050	Protein kinase superfamily protein
At3g14690	CYP72A15, cytochrome P450, family 72, subfamily A, polypeptide 15
At3g01070	AtENODL16, ENODL16, early nodulin-like protein 16
At1g23730	ATBCA3, BCA3, beta carbonic anhydrase 3
At2g32980	unknown protein; Has 158 Blast hits to 154 proteins in 73 species: Archae - 0; Bacteria - 61; Metazoa - 0; Fungi - 0; Plants - 55; Viruses - 28; Other Eukaryotes - 14 (source: NCBI BLink).
At3g61897	MIR166, MIR166B, MIR166/MIR166B; miRNA
At1g49660	AtCXE5, CXE5, carboxyesterase 5
At3g05150	Major facilitator superfamily protein
At1g05850	ATCTL1, CTL1, ELP, ELP1, ERH2, HOT2, POM1, Chitinase family protein
At2g26440	Plant invertase/pectin methylesterase inhibitor superfamily
At3g17250	Protein phosphatase 2C family protein
At2g39730	RCA, rubisco activase
At4g34510	KCS17, 3-ketoacyl-CoA synthase 17
At3g20250	APUM5, PUM5, pumilio 5
At1g22360	AtUGT85A2, UGT85A2, UDP-glucosyl transferase 85A2
At3g15070	RING/U-box superfamily protein
At3g26720	Glycosyl hydrolase family 38 protein
At4g34480	O-Glycosyl hydrolases family 17 protein
At2g40810	ATATG18C, ATG18C, homolog of yeast autophagy 18C
At1g05140	Peptidase M50 family protein
At2g30350	Excinuclease ABC, C subunit, N-terminal
At5g63820	Protein of unknown function (DUF626)
At4g10340	LHCB5, light harvesting complex of photosystem II 5
At2g30990	Protein of unknown function (DUF688)
At5g47550	Cystatin/monellin superfamily protein
At5g25240	unknown protein; FUNCTIONS IN: molecular_function unknown; INVOLVED IN: biological_process unknown; LOCATED IN: cellular_component unknown; EXPRESSED IN: 23 plant structures; EXPRESSED DURING: 13 growth stages; Has 1807 Blast hits to 1807 proteins in 277 species: Archae - 0; Bacteria - 0; Metazoa - 736; Fungi - 347; Plants - 385; Viruses - 0; Other Eukaryotes - 339 (source: NCBI BLink).
At2g30210	LAC3, laccase 3
At5g14750	ATMYB66, MYB66, WER, WER1, myb domain protein 66
At2g19660	Cysteine/Histidine-rich C1 domain family protein
At1g11545	XTH8, xyloglucan endotransglucosylase/hydrolase 8
At3g32030	Terpenoid cyclases/Protein prenyltransferases superfamily protein
At1g35260	MLP165, MLP-like protein 165
At3g50130	Plant protein of unknown function (DUF247)
At1g48070	Thioredoxin superfamily protein
At4g00910	Aluminium activated malate transporter family protein
At3g14990	Class I glutamine amidotransferase-like superfamily protein
At1g56630	alpha/beta-Hydrolases superfamily protein
At5g28640	AN3, ATGIF1, GIF, GIF1, SSXT family protein
At3g51730	saposin B domain-containing protein
At5g04160	Nucleotide-sugar transporter family protein
At5g46230	Protein of unknown function, DUF538
At3g54600	Class I glutamine amidotransferase-like superfamily protein
At4g29140	MATE efflux family protein
At2g44578	RING/U-box superfamily protein
At3g18060	transducin family protein / WD-40 repeat family protein
At3g23510	Cyclopropane-fatty-acyl-phospholipid synthase
At4g26890	MAPKKK16, mitogen-activated protein kinase kinase kinase 16
At5g06710	HAT14, homeobox from Arabidopsis thaliana
At3g14280	unknown protein; Has 51 Blast hits to 51 proteins in 13 species: Archae - 0; Bacteria - 0; Metazoa - 0; Fungi - 0; Plants - 51; Viruses - 0; Other Eukaryotes - 0 (source: NCBI BLink).
At5g47390	myb-like transcription factor family protein
At5g66350	SHI, Lateral root primordium (LRP) protein-related
At1g13600	AtbZIP58, bZIP58, basic leucine-zipper 58
At5g24030	SLAH3, SLAC1 homologue 3
At5g22540	Plant protein of unknown function (DUF247)
At3g07200	RING/U-box superfamily protein
At5g24100	Leucine-rich repeat protein kinase family protein
At2g40100	LHCB4.3, light harvesting complex photosystem II
At5g43030	Cysteine/Histidine-rich C1 domain family protein
At2g42870	HLH1, PAR1, phy rapidly regulated 1
At1g62980	ATEXP18, ATEXPA18, ATHEXP ALPHA 1.25, EXP18, EXPA18, expansin A18
At5g36140	CYP716A2, cytochrome P450, family 716, subfamily A, polypeptide 2
At3g16350	Homeodomain-like superfamily protein
At5g24410	PGL4, 6-phosphogluconolactonase 4
At2g15570	ATHM3, ATM3, GAT1, TRX-M3, Thioredoxin superfamily protein
At5g46915	transcriptional factor B3 family protein
At3g60690	SAUR-like auxin-responsive protein family
At2g32380	Transmembrane protein 97, predicted
At2g43620	Chitinase family protein
At4g14880	ATCYS-3A, CYTACS1, OASA1, OLD3, O-acetylserine (thiol) lyase (OAS-TL) isoform A1
At3g26100	Regulator of chromosome condensation (RCC1) family protein
At2g44500	O-fucosyltransferase family protein
At1g03820	unknown protein; FUNCTIONS IN: molecular_function unknown; INVOLVED IN: biological_process unknown; LOCATED IN: endomembrane system; EXPRESSED IN: 21 plant structures; EXPRESSED DURING: 13 growth stages; Has 1345 Blast hits to 1122 proteins in 102 species: Archae - 2; Bacteria - 28; Metazoa - 28; Fungi - 30; Plants - 109; Viruses - 0; Other Eukaryotes - 1148 (source: NCBI BLink).
At3g45640	ATMAPK3, ATMPK3, MPK3, mitogen-activated protein kinase 3
At5g65420	CYCD4;1, CYCLIN D4;1
At5g59260	Concanavalin A-like lectin protein kinase family protein
At1g10210	ATMPK1, MPK1, mitogen-activated protein kinase 1
At3g21770	Peroxidase superfamily protein
At3g23800	SBP3, selenium-binding protein 3
At1g44160	HSP40/DnaJ peptide-binding protein
At3g52670	FBD, F-box, Skp2-like and Leucine Rich Repeat domains containing protein
At1g15950	ATCCR1, CCR1, IRX4, cinnamoyl coa reductase 1
At3g45700	Major facilitator superfamily protein
At5g57880	ATPRD2, MPS1, PRD2, multipolar spindle 1
At2g26640	KCS11, 3-ketoacyl-CoA synthase 11
At2g43535	Scorpion toxin-like knottin superfamily protein
At3g27473	Cysteine/Histidine-rich C1 domain family protein
At5g58610	PHD finger transcription factor, putative
At1g15180	MATE efflux family protein
At3g21800	UGT71B8, UDP-glucosyl transferase 71B8
At4g16500	Cystatin/monellin superfamily protein
At2g32300	UCC1, uclacyanin 1
At4g09990	Protein of unknown function (DUF579)
At5g08100	N-terminal nucleophile aminohydrolases (Ntn hydrolases) superfamily protein
At3g16450	Mannose-binding lectin superfamily protein
At5g04930	ALA1, aminophospholipid ATPase 1
At5g17810	WOX12, WUSCHEL related homeobox 12
At3g06020	Protein of unknown function (DUF3049)
At5g43470	HRT, RCY1, RPP8, Disease resistance protein (CC-NBS-LRR class) family
At4g29110	unknown protein; FUNCTIONS IN: molecular_function unknown; INVOLVED IN: response to chitin; LOCATED IN: vacuole; BEST Arabidopsis thaliana protein match is: unknown protein (TAIR:AT1G52140.1); Has 109 Blast hits to 109 proteins in 16 species: Archae - 0; Bacteria - 0; Metazoa - 0; Fungi - 0; Plants - 109; Viruses - 0; Other Eukaryotes - 0 (source: NCBI BLink).
At3g54430	SRS6, SHI-related sequence 6
At5g23035	Putative membrane lipoprotein
At5g23730	Transducin/WD40 repeat-like superfamily protein
At1g69890	Protein of unknown function (DUF569)
At1g77131	pseudogene of PGSIP, glycogenin glucosyltransferase
At1g35330	RING/U-box superfamily protein
At1g74670	Gibberellin-regulated family protein
At1g08290	WIP3, WIP domain protein 3
At1g64770	NDF2, NDH45, NDH-dependent cyclic electron flow 1
At2g44850	unknown protein; CONTAINS InterPro DOMAIN/s: Uncharacterised protein family UPF0565 (InterPro:IPR018881); BEST Arabidopsis thaliana protein match is: unknown protein (TAIR:AT2G45380.1); Has 138 Blast hits to 138 proteins in 53 species: Archae - 0; Bacteria - 0; Metazoa - 73; Fungi - 0; Plants - 62; Viruses - 0; Other Eukaryotes - 3 (source: NCBI BLink).
At5g54270	LHCB3, LHCB3*1, light-harvesting chlorophyll B-binding protein 3
At4g38970	FBA2, fructose-bisphosphate aldolase 2
At5g66440	unknown protein; BEST Arabidopsis thaliana protein match is: unknown protein (TAIR:AT4G34560.1); Has 1807 Blast hits to 1807 proteins in 277 species: Archae - 0; Bacteria - 0; Metazoa - 736; Fungi - 347; Plants - 385; Viruses - 0; Other Eukaryotes - 339 (source: NCBI BLink).
At3g48980	Arabidopsis thaliana protein of unknown function (DUF821)
At5g54530	Protein of unknown function, DUF538
At1g80980	unknown protein; FUNCTIONS IN: molecular_function unknown; INVOLVED IN: biological_process unknown; LOCATED IN: mitochondrion; BEST Arabidopsis thaliana protein match is: unknown protein (TAIR:AT1G80700.1); Has 477 Blast hits to 341 proteins in 85 species: Archae - 2; Bacteria - 44; Metazoa - 78; Fungi - 37; Plants - 42; Viruses - 0; Other Eukaryotes - 274 (source: NCBI BLink).
At1g21140	Vacuolar iron transporter (VIT) family protein
At3g24020	Disease resistance-responsive (dirigent-like protein) family protein
At5g25750	unknown protein; Has 1807 Blast hits to 1807 proteins in 277 species: Archae - 0; Bacteria - 0; Metazoa - 736; Fungi - 347; Plants - 385; Viruses - 0; Other Eukaryotes - 339 (source: NCBI BLink).
At2g17820	AHK1, ATHK1, HK1, histidine kinase 1
At4g23430	NAD(P)-binding Rossmann-fold superfamily protein
At1g59580	ATMPK2, MPK2, mitogen-activated protein kinase homolog 2
At4g12030	BASS5, BAT5, bile acid transporter 5
At1g11860	Glycine cleavage T-protein family
At3g55950	ATCRR3, CCR3, CRINKLY4 related 3
At4g32350	Regulator of Vps4 activity in the MVB pathway protein
At2g34355	Major facilitator superfamily protein
At2g44160	MTHFR2, methylenetetrahydrofolate reductase 2
At5g11740	AGP15, ATAGP15, arabinogalactan protein 15
At1g23205	Plant invertase/pectin methylesterase inhibitor superfamily protein
At2g34610	unknown protein; BEST Arabidopsis thaliana protein match is: unknown protein (TAIR:AT1G30190.1); Has 342 Blast hits to 279 proteins in 74 species: Archae - 0; Bacteria - 7; Metazoa - 76; Fungi - 18; Plants - 51; Viruses - 0; Other Eukaryotes - 190 (source: NCBI BLink).
At5g17920	ATCIMS, ATMETS, ATMS1, Cobalamin-independent synthase family protein
At5g02000	unknown protein; Has 5 Blast hits to 5 proteins in 2 species: Archae - 0; Bacteria - 0; Metazoa - 0; Fungi - 0; Plants - 5; Viruses - 0; Other Eukaryotes - 0 (source: NCBI BLink).
At5g42040	RPN12b, regulatory particle non-ATPase 12B
At1g74940	Protein of unknown function (DUF581)
At4g14750	IQD19, IQ-domain 19
At5g17350	unknown protein; FUNCTIONS IN: molecular_function unknown; INVOLVED IN: N-terminal protein myristoylation; LOCATED IN: cellular_component unknown; EXPRESSED IN: 15 plant structures; EXPRESSED DURING: 8 growth stages; BEST Arabidopsis thaliana protein match is: unknown protein (TAIR:AT3G03280.1); Has 1807 Blast hits to 1807 proteins in 277 species: Archae - 0; Bacteria - 0; Metazoa - 736; Fungi - …
At1g26730	EXS (ERD1/XPR1/SYG1) family protein
At3g19320	Leucine-rich repeat (LRR) family protein
At1g66800	NAD(P)-binding Rossmann-fold superfamily protein
At2g17265	DMR1, HSK, homoserine kinase
At2g01670	atnudt17, NUDT17, nudix hydrolase homolog 17
At5g16600	AtMYB43, MYB43, myb domain protein 43
At2g18440	GUT15, GUT15 (GENE WITH UNSTABLE TRANSCRIPT 15); other RNA
At5g27450	MK, MVK, mevalonate kinase
At2g43880	Pectin lyase-like superfamily protein
At2g21560	unknown protein; BEST Arabidopsis thaliana protein match is: unknown protein (TAIR:AT4G39190.1); Has 3685 Blast hits to 2305 proteins in 270 species: Archae - 0; Bacteria - 156; Metazoa - 1145; Fungi - 322; Plants - 177; Viruses - 6; Other Eukaryotes - 1879 (source: NCBI BLink).
At5g61250	AtGUS1, GUS1, glucuronidase 1
At5g64640	Plant invertase/pectin methylesterase inhibitor superfamily
At5g64750	ABR1, Integrase-type DNA-binding superfamily protein
At5g48290	Heavy metal transport/detoxification superfamily protein
At5g01700	Protein phosphatase 2C family protein
At4g15610	Uncharacterised protein family (UPF0497)
At1g12420	ACR8, ACT domain repeat 8
At3g10080	RmlC-like cupins superfamily protein
At3g30350	RGF4, Encodes a root meristem growth factor (RGF). Belongs to a family of functionally redundant homologous peptides that are secreted, tyrosine-sulfated, and expressed mainly in the stem cell area and the innermost layer of central columella cells. RGFs are required for maintenance of the root stem cell niche and transit amplifying cell proliferation. Members of this family include: At5g60810 (R…
At3g56620	nodulin MtN21 /EamA-like transporter family protein
At1g74210	PLC-like phosphodiesterases superfamily protein
At1g72200	RING/U-box superfamily protein
At4g03330	ATSYP123, SYP123, syntaxin of plants 123
At4g27970	SLAH2, SLAC1 homologue 2
At2g37050	Leucine-rich repeat protein kinase family protein
At1g06650	2-oxoglutarate (2OG) and Fe(II)-dependent oxygenase superfamily protein
At3g01120	ATCYS1, CGS, CGS1, MTO1, Pyridoxal phosphate (PLP)-dependent transferases superfamily protein
At5g25280	serine-rich protein-related
At3g12120	FAD2, fatty acid desaturase 2
At5g67160	EPS1, HXXXD-type acyl-transferase family protein
At3g11370	Cysteine/Histidine-rich C1 domain family protein
At5g44574	unknown protein; FUNCTIONS IN: molecular_function unknown; INVOLVED IN: biological_process unknown; LOCATED IN: endomembrane system; Has 6 Blast hits to 6 proteins in 2 species: Archae - 0; Bacteria - 0; Metazoa - 0; Fungi - 0; Plants - 6; Viruses - 0; Other Eukaryotes - 0 (source: NCBI BLink).
At1g32960	ATSBT3.3, SBT3.3, Subtilase family protein
At5g40690	CONTAINS InterPro DOMAIN/s: EF-Hand 1, calcium-binding site (InterPro:IPR018247); BEST Arabidopsis thaliana protein match is: unknown protein (TAIR:AT2G41730.1); Has 1807 Blast hits to 1807 proteins in 277 species: Archae - 0; Bacteria - 0; Metazoa - 736; Fungi - 347; Plants - 385; Viruses - 0; Other Eukaryotes - 339 (source: NCBI BLink).
At5g66985	unknown protein; Has 30201 Blast hits to 17322 proteins in 780 species: Archae - 12; Bacteria - 1396; Metazoa - 17338; Fungi - 3422; Plants - 5037; Viruses - 0; Other Eukaryotes - 2996 (source: NCBI BLink).
At3g19010	2-oxoglutarate (2OG) and Fe(II)-dependent oxygenase superfamily protein
At2g43040	NPG1, tetratricopeptide repeat (TPR)-containing protein
At4g25730	FtsJ-like methyltransferase family protein
At3g43800	ATGSTU27, GSTU27, glutathione S-transferase tau 27
At5g09800	ARM repeat superfamily protein
At1g03660	Ankyrin-repeat containing protein
At1g69526	S-adenosyl-L-methionine-dependent methyltransferases superfamily protein
At4g14940	AO1, ATAO1, amine oxidase 1
At1g69200	FLN2, fructokinase-like 2
At3g28380	PGP17, P-glycoprotein 17
At2g03850	Late embryogenesis abundant protein (LEA) family protein
At2g27430	ARM repeat superfamily protein
At2g18140	Peroxidase superfamily protein
At3g20840	PLT1, Integrase-type DNA-binding superfamily protein
At2g33990	iqd9, IQ-domain 9
At3g05860	MADS-box transcription factor family protein
At3g59370	Vacuolar calcium-binding protein-related
At5g01880	RING/U-box superfamily protein
At5g50335	unknown protein; Has 30201 Blast hits to 17322 proteins in 780 species: Archae - 12; Bacteria - 1396; Metazoa - 17338; Fungi - 3422; Plants - 5037; Viruses - 0; Other Eukaryotes - 2996 (source: NCBI BLink).
At1g48200	unknown protein; FUNCTIONS IN: molecular_function unknown; INVOLVED IN: biological_process unknown; LOCATED IN: endomembrane system; EXPRESSED IN: 22 plant structures; EXPRESSED DURING: 13 growth stages; Has 30 Blast hits to 30 proteins in 12 species: Archae - 0; Bacteria - 0; Metazoa - 0; Fungi - 0; Plants - 30; Viruses - 0; Other Eukaryotes - 0 (source: NCBI BLink).
At3g21190	O-fucosyltransferase family protein
At2g34350	Nodulin-like / Major Facilitator Superfamily protein
At3g02750	Protein phosphatase 2C family protein
At2g36400	AtGRF3, GRF3, growth-regulating factor 3
At1g73610	GDSL-like Lipase/Acylhydrolase superfamily protein
At2g33170	Leucine-rich repeat receptor-like protein kinase family protein
At1g46480	WOX4, WUSCHEL related homeobox 4
At1g70470	unknown protein; BEST Arabidopsis thaliana protein match is: unknown protein (TAIR:AT1G23530.1); Has 64 Blast hits to 64 proteins in 22 species: Archae - 0; Bacteria - 2; Metazoa - 7; Fungi - 10; Plants - 43; Viruses - 0; Other Eukaryotes - 2 (source: NCBI BLink).
At1g04040	HAD superfamily, subfamily IIIB acid phosphatase
At1g74650	ATMYB31, ATY13, MYB31, myb domain protein 31
At1g64390	AtGH9C2, GH9C2, glycosyl hydrolase 9C2
At1g05575	unknown protein; FUNCTIONS IN: molecular_function unknown; INVOLVED IN: anaerobic respiration; LOCATED IN: endomembrane system; EXPRESSED IN: 17 plant structures; EXPRESSED DURING: 9 growth stages; BEST Arabidopsis thaliana protein match is: unknown protein (TAIR:AT2G31945.1); Has 63 Blast hits to 63 proteins in 10 species: Archae - 0; Bacteria - 0; Metazoa - 0; Fungi - 0; Plants - 63; Viruses - …
At4g32570	TIFY8, TIFY domain protein 8
At5g63800	BGAL6, MUM2, Glycosyl hydrolase family 35 protein
At5g24120	ATSIG5, SIG5, SIGE, sigma factor E
At3g07460	Protein of unknown function, DUF538
At1g33790	jacalin lectin family protein
At1g19570	ATDHAR1, DHAR1, DHAR5, dehydroascorbate reductase
At4g03820	Protein of unknown function (DUF3537)
At3g29035	ANAC059, ATNAC3, NAC3, NAC domain containing protein 3
At2g29660	zinc finger (C2H2 type) family protein
At3g52370	FLA15, FASCICLIN-like arabinogalactan protein 15 precursor
At1g18200	AtRABA6b, RABA6b, RAB GTPase homolog A6B
At4g34600	unknown protein; FUNCTIONS IN: molecular_function unknown; INVOLVED IN: pollen tube growth; LOCATED IN: endomembrane system; EXPRESSED IN: 11 plant structures; EXPRESSED DURING: M germinated pollen stage, LP.04 four leaves visible, 4 anthesis, petal differentiation and expansion stage; BEST Arabidopsis thaliana protein match is: unknown protein (TAIR:AT2G16385.1); Has 17 Blast hits to 17 proteins…
At4g13310	CYP71A20, cytochrome P450, family 71, subfamily A, polypeptide 20
At5g54810	ATTSB1, TRP2, TRPB, TSB1, tryptophan synthase beta-subunit 1
At1g14820	Sec14p-like phosphatidylinositol transfer family protein
At5g35100	Cyclophilin-like peptidyl-prolyl cis-trans isomerase family protein
At5g04960	Plant invertase/pectin methylesterase inhibitor superfamily
At3g50660	CLM, CYP90B1, DWF4, PSC1, SAV1, SNP2, Cytochrome P450 superfamily protein
At4g29210	GGT3, GGT4, gamma-glutamyl transpeptidase 4
At3g52540	ATOFP18, OFP18, ovate family protein 18
At5g05600	2-oxoglutarate (2OG) and Fe(II)-dependent oxygenase superfamily protein
At1g78830	Curculin-like (mannose-binding) lectin family protein
At1g13245	DVL4, RTFL17, ROTUNDIFOLIA like 17
At4g16370	ATOPT3, OPT3, OPT3, oligopeptide transporter
At5g44020	HAD superfamily, subfamily IIIB acid phosphatase
At3g62270	HCO3- transporter family
At5g64040	PSAN, photosystem I reaction center subunit PSI-N, chloroplast, putative / PSI-N, putative (PSAN)
At1g76730	NagB/RpiA/CoA transferase-like superfamily protein
At3g30380	alpha/beta-Hydrolases superfamily protein
At5g13290	CRN, SOL2, Protein kinase superfamily protein
At1g49620	ICK5, ICN6, KRP7, Cyclin-dependent kinase inhibitor family protein
At2g17450	RHA3A, RING-H2 finger A3A
At1g18430	pre-tRNA
At3g22240	unknown protein; BEST Arabidopsis thaliana protein match is: unknown protein (TAIR:AT3G22235.2); Has 177 Blast hits to 177 proteins in 14 species: Archae - 0; Bacteria - 0; Metazoa - 0; Fungi - 0; Plants - 177; Viruses - 0; Other Eukaryotes - 0 (source: NCBI BLink).
At2g22170	Lipase/lipooxygenase, PLAT/LH2 family protein
At4g29930	basic helix-loop-helix (bHLH) DNA-binding superfamily protein
At5g48412	AT5G48412
At1g14185	Glucose-methanol-choline (GMC) oxidoreductase family protein
At5g37260	CIR1, RVE2, Homeodomain-like superfamily protein
At1g06920	ATOFP4, OFP4, ovate family protein 4
At3g09330	Transmembrane amino acid transporter family protein
At2g34840	Coatomer epsilon subunit
At1g32450	NRT1.5, nitrate transporter 1.5
At3g01190	Peroxidase superfamily protein
At3g10960	ATAZG1, AZG1, AZA-guanine resistant1
At2g31585	other RNA
At2g15890	MEE14, maternal effect embryo arrest 14
At3g51160	GMD2, MUR1, MUR_1, NAD(P)-binding Rossmann-fold superfamily protein
At1g08900	Major facilitator superfamily protein
At4g12500	Bifunctional inhibitor/lipid-transfer protein/seed storage 2S albumin superfamily protein
At5g45710	AT-HSFA4C, HSFA4C, RHA1, winged-helix DNA-binding transcription factor family protein
At3g58190	ASL16, LBD29, lateral organ boundaries-domain 29
At5g08350	GRAM domain-containing protein / ABA-responsive protein-related
At1g60870	MEE9, maternal effect embryo arrest 9
At3g44190	FAD/NAD(P)-binding oxidoreductase family protein
At4g34920	PLC-like phosphodiesterases superfamily protein
At5g18140	Chaperone DnaJ-domain superfamily protein
At3g05270	Plant protein of unknown function (DUF869)
At5g22355	Cysteine/Histidine-rich C1 domain family protein
At4g40020	Myosin heavy chain-related protein
At1g65390	ATPP2-A5, PP2-A5, phloem protein 2 A5
At5g25100	Endomembrane protein 70 protein family
At3g62390	TBL6, TRICHOME BIREFRINGENCE-LIKE 6
At1g04610	YUC3, YUCCA 3
At4g00460	ATROPGEF3, ROPGEF3, RHO guanyl-nucleotide exchange factor 3
At2g40200	basic helix-loop-helix (bHLH) DNA-binding superfamily protein
At5g15230	GASA4, GAST1 protein homolog 4
At1g21980	ATPIP5K1, ATPIPK1, PIP5K1, phosphatidylinositol-4-phosphate 5-kinase 1
At1g65481	unknown protein; FUNCTIONS IN: molecular_function unknown; INVOLVED IN: biological_process unknown; LOCATED IN: endomembrane system.
At1g64210	Leucine-rich repeat protein kinase family protein
At5g58340	myb-like HTH transcriptional regulator family protein
At3g50100	SDN1, small RNA degrading nuclease 1
At1g05650	Pectin lyase-like superfamily protein
At3g57500	unknown protein; BEST Arabidopsis thaliana protein match is: unknown protein (TAIR:AT2G26520.1); Has 51 Blast hits to 51 proteins in 11 species: Archae - 0; Bacteria - 1; Metazoa - 0; Fungi - 0; Plants - 50; Viruses - 0; Other Eukaryotes - 0 (source: NCBI BLink).
At3g63360	defensin-related
At4g12382	F-box family protein
At1g45545	Plant protein of unknown function (DUF827)
At1g29390	COR314-TM2, COR413IM2, cold regulated 314 thylakoid membrane 2
At1g76790	O-methyltransferase family protein
At4g22270	ATMRB1, MRB1, Protein of unknown function (DUF3537)
At4g04930	DES-1-LIKE, fatty acid desaturase family protein
At4g33590	unknown protein; BEST Arabidopsis thaliana protein match is: unknown protein (TAIR:AT4G33600.1); Has 126 Blast hits to 126 proteins in 35 species: Archae - 0; Bacteria - 12; Metazoa - 0; Fungi - 21; Plants - 62; Viruses - 0; Other Eukaryotes - 31 (source: NCBI BLink).
At4g28240	Wound-responsive family protein
At1g80630	RNI-like superfamily protein
At3g26290	CYP71B26, cytochrome P450, family 71, subfamily B, polypeptide 26
At3g46170	NAD(P)-binding Rossmann-fold superfamily protein
At4g15960	alpha/beta-Hydrolases superfamily protein
At2g43220	Cysteine/Histidine-rich C1 domain family protein
At5g18500	Protein kinase superfamily protein
At5g24880	BEST Arabidopsis thaliana protein match is: calmodulin-binding protein-related (TAIR:AT5G10660.1); Has 1807 Blast hits to 1807 proteins in 277 species: Archae - 0; Bacteria - 0; Metazoa - 736; Fungi - 347; Plants - 385; Viruses - 0; Other Eukaryotes - 339 (source: NCBI BLink).
At5g56840	myb-like transcription factor family protein
At1g27020	unknown protein; BEST Arabidopsis thaliana protein match is: unknown protein (TAIR:AT1G27030.1); Has 514 Blast hits to 514 proteins in 175 species: Archae - 0; Bacteria - 311; Metazoa - 0; Fungi - 0; Plants - 65; Viruses - 0; Other Eukaryotes - 138 (source: NCBI BLink).
At1g33770	Protein kinase superfamily protein
At4g31110	Wall-associated kinase family protein
At3g62760	ATGSTF13, Glutathione S-transferase family protein
At3g55150	ATEXO70H1, EXO70H1, exocyst subunit exo70 family protein H1
At3g53980	Bifunctional inhibitor/lipid-transfer protein/seed storage 2S albumin superfamily protein
At3g14770	Nodulin MtN3 family protein
At2g42620	MAX2, ORE9, PPS, RNI-like superfamily protein
At5g41730	Protein kinase family protein
At2g22560	Kinase interacting (KIP1-like) family protein
At3g61760	ADL1B, DL1B, DYNAMIN-like 1B
At3g18080	BGLU44, B-S glucosidase 44
At1g80290	Nucleotide-diphospho-sugar transferases superfamily protein
At3g49960	Peroxidase superfamily protein
At1g62370	RING/U-box superfamily protein
At5g40830	S-adenosyl-L-methionine-dependent methyltransferases superfamily protein
At2g06050	DDE1, OPR3, oxophytodienoate-reductase 3
At4g11190	Disease resistance-responsive (dirigent-like protein) family protein
At4g16950	RPP5, Disease resistance protein (TIR-NBS-LRR class) family
At1g22640	ATMYB3, MYB3, myb domain protein 3
At2g39570	ACT domain-containing protein
At4g39350	ATCESA2, ATH-A, CESA2, cellulose synthase A2
At1g24130	Transducin/WD40 repeat-like superfamily protein
At2g23630	sks16, SKU5 similar 16
At2g22790	unknown protein; BEST Arabidopsis thaliana protein match is: unknown protein (TAIR:AT5G67020.1); Has 111 Blast hits to 111 proteins in 33 species: Archae - 0; Bacteria - 44; Metazoa - 0; Fungi - 0; Plants - 67; Viruses - 0; Other Eukaryotes - 0 (source: NCBI BLink).
At3g56200	Transmembrane amino acid transporter family protein
At4g02430	RNA-binding (RRM/RBD/RNP motifs) family protein
At2g45410	LBD19, LOB domain-containing protein 19
At3g49580	LSU1, response to low sulfur 1
At2g46150	Late embryogenesis abundant (LEA) hydroxyproline-rich glycoprotein family
At1g47990	ATGA2OX4, GA2OX4, gibberellin 2-oxidase 4
At1g03530	ATNAF1, NAF1, nuclear assembly factor 1
At2g12400	unknown protein; FUNCTIONS IN: molecular_function unknown; INVOLVED IN: biological_process unknown; LOCATED IN: endomembrane system; EXPRESSED IN: 25 plant structures; EXPRESSED DURING: 13 growth stages; BEST Arabidopsis thaliana protein match is: unknown protein (TAIR:AT2G25270.1); Has 177 Blast hits to 172 proteins in 23 species: Archae - 0; Bacteria - 2; Metazoa - 3; Fungi - 0; Plants - 164; V…
At5g65380	MATE efflux family protein
At1g15020	ATQSOX1, QSO2, QSOX1, quiescin-sulfhydryl oxidase 1
At3g01420	ALPHA-DOX1, DIOX1, DOX1, PADOX-1, Peroxidase superfamily protein
At5g41000	YSL4, YELLOW STRIPE like 4
At3g46530	RPP13, NB-ARC domain-containing disease resistance protein
At3g53540	unknown protein; LOCATED IN: plasma membrane; EXPRESSED IN: 24 plant structures; EXPRESSED DURING: 14 growth stages; CONTAINS InterPro DOMAIN/s: Protein of unknown function DUF3741 (InterPro:IPR022212); BEST Arabidopsis thaliana protein match is: Protein of unknown function (DUF3741) (TAIR:AT4G28760.2); Has 1710 Blast hits to 868 proteins in 206 species: Archae - 2; Bacteria - 409; Metazoa - 304;…
At2g39890	ATPROT1, PROT1, proline transporter 1
At1g18830	Transducin/WD40 repeat-like superfamily protein
At4g23890	unknown protein; FUNCTIONS IN: molecular_function unknown; INVOLVED IN: biological_process unknown; LOCATED IN: chloroplast thylakoid membrane, chloroplast; EXPRESSED IN: 22 plant structures; EXPRESSED DURING: 13 growth stages; CONTAINS InterPro DOMAIN/s: Protein of unknown function DUF3252 (InterPro:IPR021659); Has 287 Blast hits to 287 proteins in 81 species: Archae - 0; Bacteria - 118; Metazoa…
At3g59930	Encodes a defensin-like (DEFL) family protein.
At3g47740	ATATH2, ATH2, ABC2 homolog 2
At2g34830	AtWRKY35, MEE24, WRKY35, WRKY DNA-binding protein 35
At2g31750	UGT74D1, UDP-glucosyl transferase 74D1
At1g11735	MIR171B, MIR171B; miRNA
At1g77000	ATSKP2;2, SKP2B, RNI-like superfamily protein
At5g42020	BIP, BIP2, Heat shock protein 70 (Hsp 70) family protein
At2g18700	ATTPS11, ATTPSB, TPS11, TPS11, trehalose phosphatase/synthase 11
At3g28850	Glutaredoxin family protein
At2g04680	Cysteine/Histidine-rich C1 domain family protein
At5g09440	EXL4, EXORDIUM like 4
At5g10130	Pollen Ole e 1 allergen and extensin family protein
At1g57560	AtMYB50, MYB50, myb domain protein 50
At1g14290	SBH2, sphingoid base hydroxylase 2
At3g27990	other RNA
At5g13820	ATBP-1, ATBP1, ATTBP1, HPPBF-1, TBP1, telomeric DNA binding protein 1
At3g04900	Heavy metal transport/detoxification superfamily protein
At1g64710	GroES-like zinc-binding dehydrogenase family protein
At5g21050	LOCATED IN: chloroplast; EXPRESSED IN: 14 plant structures; EXPRESSED DURING: 8 growth stages; CONTAINS InterPro DOMAIN/s: Hyccin (InterPro:IPR018619); BEST Arabidopsis thaliana protein match is: unknown protein (TAIR:AT5G64090.1); Has 206 Blast hits to 206 proteins in 60 species: Archae - 0; Bacteria - 0; Metazoa - 145; Fungi - 0; Plants - 50; Viruses - 0; Other Eukaryotes - 11 (source: NCBI BLi…
At5g57770	Plant protein of unknown function (DUF828) with plant pleckstrin homology-like region
At4g34240	ALDH3, ALDH3I1, aldehyde dehydrogenase 3I1
At2g44390	Cysteine/Histidine-rich C1 domain family protein
At1g25440	B-box type zinc finger protein with CCT domain
At1g54010	GDSL-like Lipase/Acylhydrolase superfamily protein
At1g15415	The protein encoded by this gene was identified as a part of pollen proteome by mass spec analysis. It has weak homology to LEA (late embryo abundant) proteins. Encodes protein phosphatase 2A (PP2A) B'gamma subunit. Targeted to nucleus and cytosol.
At5g01330	PDC3, pyruvate decarboxylase-3
At5g21140	emb1379, embryo defective 1379
At1g24170	GATL8, LGT9, Nucleotide-diphospho-sugar transferases superfamily protein
At3g17470	ATCRSH, CRSH, Ca2+-activated RelA/spot homolog
At1g78260	RNA-binding (RRM/RBD/RNP motifs) family protein
At4g37295	unknown protein; FUNCTIONS IN: molecular_function unknown; INVOLVED IN: biological_process unknown; LOCATED IN: endomembrane system; EXPRESSED IN: stem, root, leaf; EXPRESSED DURING: LP.06 six leaves visible, LP.04 four leaves visible; Has 30201 Blast hits to 17322 proteins in 780 species: Archae - 12; Bacteria - 1396; Metazoa - 17338; Fungi - 3422; Plants - 5037; Viruses - 0; Other Eukaryotes - …
At1g14890	Plant invertase/pectin methylesterase inhibitor superfamily protein
At5g25160	ZFP3, zinc finger protein 3
At4g11050	AtGH9C3, GH9C3, glycosyl hydrolase 9C3
At5g64401	unknown protein; LOCATED IN: mitochondrion; Has 30201 Blast hits to 17322 proteins in 780 species: Archae - 12; Bacteria - 1396; Metazoa - 17338; Fungi - 3422; Plants - 5037; Viruses - 0; Other Eukaryotes - 2996 (source: NCBI BLink).
At4g33170	Tetratricopeptide repeat (TPR)-like superfamily protein
At1g04910	O-fucosyltransferase family protein
At1g02570	unknown protein; BEST Arabidopsis thaliana protein match is: unknown protein (TAIR:AT1G02575.1); Has 108 Blast hits to 55 proteins in 6 species: Archae - 0; Bacteria - 0; Metazoa - 0; Fungi - 0; Plants - 108; Viruses - 0; Other Eukaryotes - 0 (source: NCBI BLink).
At5g51310	2-oxoglutarate (2OG) and Fe(II)-dependent oxygenase superfamily protein
At5g53360	TRAF-like superfamily protein
At5g48850	ATSDI1, Tetratricopeptide repeat (TPR)-like superfamily protein
At3g43960	Cysteine proteinases superfamily protein
At1g49940	BEST Arabidopsis thaliana protein match is: Tetratricopeptide repeat (TPR)-like superfamily protein (TAIR:AT1G04770.1); Has 40 Blast hits to 40 proteins in 9 species: Archae - 0; Bacteria - 0; Metazoa - 0; Fungi - 0; Plants - 39; Viruses - 0; Other Eukaryotes - 1 (source: NCBI BLink).
At5g01970	unknown protein; BEST Arabidopsis thaliana protein match is: unknown protein (TAIR:AT1G30050.1); Has 240 Blast hits to 236 proteins in 72 species: Archae - 0; Bacteria - 15; Metazoa - 51; Fungi - 19; Plants - 119; Viruses - 0; Other Eukaryotes - 36 (source: NCBI BLink).
At3g43890	Cysteine/Histidine-rich C1 domain family protein
At3g01210	RNA-binding (RRM/RBD/RNP motifs) family protein
At4g11230	Riboflavin synthase-like superfamily protein
At5g54240	Protein of unknown function (DUF1223)
At5g24735	other RNA
At4g02170	unknown protein; BEST Arabidopsis thaliana protein match is: unknown protein (TAIR:AT5G38700.1); Has 53 Blast hits to 53 proteins in 10 species: Archae - 0; Bacteria - 0; Metazoa - 0; Fungi - 0; Plants - 53; Viruses - 0; Other Eukaryotes - 0 (source: NCBI BLink).
At1g62660	Glycosyl hydrolases family 32 protein
At4g11140	CRF1, cytokinin response factor 1
At3g61130	GAUT1, LGT1, galacturonosyltransferase 1
At2g14095	unknown protein; FUNCTIONS IN: molecular_function unknown; INVOLVED IN: biological_process unknown; LOCATED IN: mitochondrion; EXPRESSED IN: 7 plant structures; EXPRESSED DURING: 4 anthesis, C globular stage, petal differentiation and expansion stage; Has 106 Blast hits to 103 proteins in 21 species: Archae - 0; Bacteria - 5; Metazoa - 0; Fungi - 4; Plants - 87; Viruses - 0; Other Eukaryotes - 10…
At3g20340	Expression of the gene is downregulated in the presence of paraquat, an inducer of photoxidative stress.
At4g24080	ALL1, aldolase like
At3g06850	BCE2, DIN3, LTA1, 2-oxoacid dehydrogenases acyltransferase family protein
At1g28680	HXXXD-type acyl-transferase family protein
At5g40590	Cysteine/Histidine-rich C1 domain family protein
At3g48340	Cysteine proteinases superfamily protein
At3g12670	emb2742, CTP synthase family protein
At2g42110	unknown protein; Has 27 Blast hits to 27 proteins in 11 species: Archae - 0; Bacteria - 0; Metazoa - 0; Fungi - 0; Plants - 25; Viruses - 0; Other Eukaryotes - 2 (source: NCBI BLink).
At1g71880	ATSUC1, SUC1, sucrose-proton symporter 1
At5g24105	AGP41, arabinogalactan protein 41
At4g35770	ATSEN1, DIN1, SEN1, SEN1, Rhodanese/Cell cycle control phosphatase superfamily protein
At4g24100	Protein kinase superfamily protein
At3g25260	Major facilitator superfamily protein
At4g37400	CYP81F3, cytochrome P450, family 81, subfamily F, polypeptide 3
At4g30670	Putative membrane lipoprotein
At3g54890	LHCA1, photosystem I light harvesting complex gene 1
At4g16860	RPP4, Disease resistance protein (TIR-NBS-LRR class) family
At2g40970	MYBC1, Homeodomain-like superfamily protein
At5g43440	2-oxoglutarate (2OG) and Fe(II)-dependent oxygenase superfamily protein
At1g07795	unknown protein; BEST Arabidopsis thaliana protein match is: unknown protein (TAIR:AT2G28725.1); Has 38 Blast hits to 38 proteins in 11 species: Archae - 0; Bacteria - 0; Metazoa - 0; Fungi - 0; Plants - 38; Viruses - 0; Other Eukaryotes - 0 (source: NCBI BLink).
At3g46650	UDP-Glycosyltransferase superfamily protein
At5g06670	P-loop containing nucleoside triphosphate hydrolases superfamily protein
At1g04100	IAA10, indoleacetic acid-induced protein 10
At5g64060	anac103, NAC103, NAC domain containing protein 103
At4g36900	DEAR4, RAP2.10, related to AP2 10
At1g61050	alpha 1,4-glycosyltransferase family protein
At5g27120	NOP56-like pre RNA processing ribonucleoprotein
At5g51190	Integrase-type DNA-binding superfamily protein
At2g25150	HXXXD-type acyl-transferase family protein
At4g30490	AFG1-like ATPase family protein
At5g12940	Leucine-rich repeat (LRR) family protein
At2g05940	Protein kinase superfamily protein
At5g44790	HMA7, RAN1, copper-exporting ATPase / responsive-to-antagonist 1 / copper-transporting ATPase (RAN1)
At3g02840	ARM repeat superfamily protein
At5g46800	BOU, Mitochondrial substrate carrier family protein
At4g06746	DEAR5, RAP2.9, related to AP2 9
At5g24930	ATCOL4, COL4, CONSTANS-like 4
At3g62000	S-adenosyl-L-methionine-dependent methyltransferases superfamily protein
At1g04240	IAA3, SHY2, AUX/IAA transcriptional regulator family protein
At2g01520	MLP328, MLP-like protein 328
At5g62630	HIPL2, hipl2 protein precursor
At1g18270	ketose-bisphosphate aldolase class-II family protein
At1g75680	AtGH9B7, GH9B7, glycosyl hydrolase 9B7
At1g79260	CONTAINS InterPro DOMAIN/s: Domain of unknown function DUF1794 (InterPro:IPR014878); Has 30201 Blast hits to 17322 proteins in 780 species: Archae - 12; Bacteria - 1396; Metazoa - 17338; Fungi - 3422; Plants - 5037; Viruses - 0; Other Eukaryotes - 2996 (source: NCBI BLink).
At2g34250	SecY protein transport family protein
At2g34230	Protein with domains of unknown function (DUF627 and DUF629)
At5g57130	Clp amino terminal domain-containing protein
At2g47180	AtGolS1, GolS1, galactinol synthase 1
At4g08570	Heavy metal transport/detoxification superfamily protein
At3g24190	Protein kinase superfamily protein
At5g18270	ANAC087, Arabidopsis NAC domain containing protein 87
At1g28650	GDSL-like Lipase/Acylhydrolase superfamily protein
At4g22217	Arabidopsis defensin-like protein
At3g05937	unknown protein; Has 30201 Blast hits to 17322 proteins in 780 species: Archae - 12; Bacteria - 1396; Metazoa - 17338; Fungi - 3422; Plants - 5037; Viruses - 0; Other Eukaryotes - 2996 (source: NCBI BLink).
At1g31720	Protein of unknown function (DUF1218)
At3g15356	Legume lectin family protein
At3g48580	XTH11, xyloglucan endotransglucosylase/hydrolase 11
At5g16230	Plant stearoyl-acyl-carrier-protein desaturase family protein
At4g39030	EDS5, SID1, MATE efflux family protein
At5g40060	Disease resistance protein (NBS-LRR class) family
At1g48670	auxin-responsive GH3 family protein
At1g71020	ARM repeat superfamily protein
At5g43620	Pre-mRNA cleavage complex II
At5g39040	ALS1, ATTAP2, TAP2, transporter associated with antigen processing protein 2
At2g15480	UGT73B5, UDP-glucosyl transferase 73B5
At3g56080	S-adenosyl-L-methionine-dependent methyltransferases superfamily protein
At5g20410	ATMGD2, MGD2, monogalactosyldiacylglycerol synthase 2
At4g13690	unknown protein; Has 37 Blast hits to 37 proteins in 16 species: Archae - 0; Bacteria - 2; Metazoa - 2; Fungi - 0; Plants - 27; Viruses - 0; Other Eukaryotes - 6 (source: NCBI BLink).
At5g59150	ATRAB-A2D, ATRABA2D, RABA2D, RAB GTPase homolog A2D
At1g05320	FUNCTIONS IN: molecular_function unknown; INVOLVED IN: biological_process unknown; LOCATED IN: cellular_component unknown; EXPRESSED IN: fruit, egg cell; CONTAINS InterPro DOMAIN/s: Prefoldin (InterPro:IPR009053); BEST Arabidopsis thaliana protein match is: unknown protein (TAIR:AT2G32240.1); Has 267650 Blast hits to 119772 proteins in 3899 species: Archae - 3706; Bacteria - 62589; Metazoa - 1065…
At5g40610	NAD-dependent glycerol-3-phosphate dehydrogenase family protein
At5g02180	Transmembrane amino acid transporter family protein
At3g56930	DHHC-type zinc finger family protein
At1g23170	Protein of unknown function DUF2359, transmembrane
At1g58420	Uncharacterised conserved protein UCP031279
At2g42570	TBL39, TRICHOME BIREFRINGENCE-LIKE 39
At5g59720	HSP18.2, heat shock protein 18.2
At1g71050	Heavy metal transport/detoxification superfamily protein
At5g27350	SFP1, Major facilitator superfamily protein
At3g27865	snoRNA
At3g13782	NAP1;4, NFA04, NFA4, nucleosome assembly protein1;4
At5g22930	Protein of unknown function (DUF1635)
At4g23590	Tyrosine transaminase family protein
At1g72500	LOCATED IN: plasma membrane; EXPRESSED IN: 23 plant structures; EXPRESSED DURING: 13 growth stages; CONTAINS InterPro DOMAIN/s: von Willebrand factor, type A (InterPro:IPR002035); BEST Arabidopsis thaliana protein match is: inter-alpha-trypsin inhibitor heavy chain-related (TAIR:AT1G19110.1); Has 1407 Blast hits to 1406 proteins in 307 species: Archae - 6; Bacteria - 522; Metazoa - 484; Fungi - 5…
At1g51470	BGLU35, TGG5, beta glucosidase 35
At2g40980	Protein kinase superfamily protein
At4g38400	ATEXLA2, ATEXPL2, ATHEXP BETA 2.2, EXLA2, EXPL2, expansin-like A2
At1g05540	Protein of unknown function (DUF295)
At1g26190	Phosphoribulokinase / Uridine kinase family
At1g26233	SNOR95, SNOR95; snoRNA
At2g22482	AT2G22482
At1g34510	Peroxidase superfamily protein
At3g63440	ATCKX6, ATCKX7, CKX6, cytokinin oxidase/dehydrogenase 6
At1g18140	ATLAC1, LAC1, laccase 1
At1g13130	Cellulase (glycosyl hydrolase family 5) protein
At2g42350	RING/U-box superfamily protein
At5g06610	Protein of unknown function (DUF620)
At2g35350	PLL1, poltergeist like 1
At2g33770	ATUBC24, PHO2, UBC24, phosphate 2
At3g45080	P-loop containing nucleoside triphosphate hydrolases superfamily protein
At2g19146	FUNCTIONS IN: molecular_function unknown; INVOLVED IN: biological_process unknown; LOCATED IN: cellular_component unknown; BEST Arabidopsis thaliana protein match is: RNA-directed DNA polymerase (reverse transcriptase)-related family protein (TAIR:AT1G60720.1); Has 30201 Blast hits to 17322 proteins in 780 species: Archae - 12; Bacteria - 1396; Metazoa - 17338; Fungi - 3422; Plants - 5037; Viruse…
At5g58510	unknown protein; FUNCTIONS IN: molecular_function unknown; INVOLVED IN: biological_process unknown; LOCATED IN: chloroplast; EXPRESSED IN: 23 plant structures; EXPRESSED DURING: 14 growth stages; BEST Arabidopsis thaliana protein match is: unknown protein (TAIR:AT5G55060.2); Has 30201 Blast hits to 17322 proteins in 780 species: Archae - 12; Bacteria - 1396; Metazoa - 17338; Fungi - 3422; Plants …
At4g30530	Class I glutamine amidotransferase-like superfamily protein
At5g14000	anac084, NAC084, NAC domain containing protein 84
At1g60160	Potassium transporter family protein
At5g35732	unknown protein; BEST Arabidopsis thaliana protein match is: unknown protein (TAIR:AT2G04795.1); Has 35333 Blast hits to 34131 proteins in 2444 species: Archae - 798; Bacteria - 22429; Metazoa - 974; Fungi - 991; Plants - 531; Viruses - 0; Other Eukaryotes - 9610 (source: NCBI BLink).
At1g76680	ATOPR1, OPR1, 12-oxophytodienoate reductase 1
At5g40780	LHT1, lysine histidine transporter 1
At2g31570	ATGPX2, GPX2, glutathione peroxidase 2
At2g30550	alpha/beta-Hydrolases superfamily protein
At5g65030	unknown protein; BEST Arabidopsis thaliana protein match is: unknown protein (TAIR:AT5G10210.1); Has 1807 Blast hits to 1807 proteins in 277 species: Archae - 0; Bacteria - 0; Metazoa - 736; Fungi - 347; Plants - 385; Viruses - 0; Other Eukaryotes - 339 (source: NCBI BLink).
At5g49270	COBL9, DER9, MRH4, SHV2, COBRA-like extracellular glycosyl-phosphatidyl inositol-anchored protein family
At5g44190	ATGLK2, GLK2, GPRI2, GOLDEN2-like 2
At5g41835	transposable element gene
At5g07720	Galactosyl transferase GMA12/MNN10 family protein
At5g38970	ATBR6OX, BR6OX, BR6OX1, CYP85A1, brassinosteroid-6-oxidase 1
At1g53920	GLIP5, GDSL-motif lipase 5
At4g12470	AZI1, azelaic acid induced 1
At4g25434	ATNUDT10, NUDT10, nudix hydrolase homolog 10
At3g02620	Plant stearoyl-acyl-carrier-protein desaturase family protein
At3g56370	Leucine-rich repeat protein kinase family protein
At5g02410	DIE2/ALG10 family
At3g04650	FAD/NAD(P)-binding oxidoreductase family protein
At1g31710	Copper amine oxidase family protein
At1g10770	Plant invertase/pectin methylesterase inhibitor superfamily protein
At3g60900	FLA10, FASCICLIN-like arabinogalactan-protein 10
At1g28360	ATERF12, ERF12, ERF domain protein 12
At2g43560	FKBP-like peptidyl-prolyl cis-trans isomerase family protein
At4g12330	CYP706A7, cytochrome P450, family 706, subfamily A, polypeptide 7
At1g17620	Late embryogenesis abundant (LEA) hydroxyproline-rich glycoprotein family
At5g15725	unknown protein; FUNCTIONS IN: molecular_function unknown; INVOLVED IN: biological_process unknown; LOCATED IN: endomembrane system; EXPRESSED IN: root; Has 30201 Blast hits to 17322 proteins in 780 species: Archae - 12; Bacteria - 1396; Metazoa - 17338; Fungi - 3422; Plants - 5037; Viruses - 0; Other Eukaryotes - 2996 (source: NCBI BLink).
At3g22740	HMT3, homocysteine S-methyltransferase 3
At1g24880	UDP-3-O-acyl N-acetylglycosamine deacetylase family protein
At5g13485	transposable element gene
At2g28760	UXS6, UDP-XYL synthase 6
At2g21830	Cysteine/Histidine-rich C1 domain family protein
At2g23340	DEAR3, DREB and EAR motif protein 3
At4g30270	MERI-5, MERI5B, SEN4, XTH24, xyloglucan endotransglucosylase/hydrolase 24
At2g31082	CLE7, CLAVATA3/ESR-RELATED 7
At3g03690	UNE7, Core-2/I-branching beta-1,6-N-acetylglucosaminyltransferase family protein
At3g29410	Terpenoid cyclases/Protein prenyltransferases superfamily protein
At3g58060	Cation efflux family protein
At5g48590	Protein of unknown function (DUF760)
At2g03340	WRKY3, WRKY DNA-binding protein 3
At1g31230	AK-HSDH, AK-HSDH I, aspartate kinase-homoserine dehydrogenase i
At3g45710	Major facilitator superfamily protein
At1g67770	TEL2, terminal EAR1-like 2
At3g15760	unknown protein; FUNCTIONS IN: molecular_function unknown; INVOLVED IN: biological_process unknown; LOCATED IN: endomembrane system; EXPRESSED IN: 22 plant structures; EXPRESSED DURING: 10 growth stages; BEST Arabidopsis thaliana protein match is: unknown protein (TAIR:AT1G52565.1); Has 42 Blast hits to 42 proteins in 10 species: Archae - 0; Bacteria - 0; Metazoa - 0; Fungi - 0; Plants - 42; Viru…
At3g12977	NAC (No Apical Meristem) domain transcriptional regulator superfamily protein
At2g47530	Pollen Ole e 1 allergen and extensin family protein
At2g45180	Bifunctional inhibitor/lipid-transfer protein/seed storage 2S albumin superfamily protein
At5g36960	unknown protein; Has 1807 Blast hits to 1807 proteins in 277 species: Archae - 0; Bacteria - 0; Metazoa - 736; Fungi - 347; Plants - 385; Viruses - 0; Other Eukaryotes - 339 (source: NCBI BLink).
At5g52790	CBS domain-containing protein with a domain of unknown function (DUF21)
At3g48920	AtMYB45, MYB45, myb domain protein 45
At2g11810	ATMGD3, MGD3, MGDC, monogalactosyldiacylglycerol synthase type C
At1g12240	ATBETAFRUCT4, VAC-INV, Glycosyl hydrolases family 32 protein
At2g46480	GAUT2, LGT2, galacturonosyltransferase 2
At1g12090	ELP, extensin-like protein
At5g11080	Ubiquitin-like superfamily protein
At1g77520	O-methyltransferase family protein
At1g08980	AMI1, ATAMI1, ATTOC64-I, TOC64-I, amidase 1
At4g34500	Protein kinase superfamily protein
At3g19200	unknown protein; BEST Arabidopsis thaliana protein match is: unknown protein (TAIR:AT4G34419.1); Has 51 Blast hits to 51 proteins in 10 species: Archae - 0; Bacteria - 0; Metazoa - 0; Fungi - 0; Plants - 51; Viruses - 0; Other Eukaryotes - 0 (source: NCBI BLink).
At1g48260	CIPK17, SnRK3.21, CBL-interacting protein kinase 17
At4g02050	STP7, sugar transporter protein 7
At2g26710	BAS1, CYP72B1, CYP734A1, Cytochrome P450 superfamily protein
At2g14100	CYP705A13, cytochrome P450, family 705, subfamily A, polypeptide 13
At4g37580	COP3, HLS1, UNS2, Acyl-CoA N-acyltransferases (NAT) superfamily protein
At1g15730	Cobalamin biosynthesis CobW-like protein
At5g37990	S-adenosyl-L-methionine-dependent methyltransferases superfamily protein
At3g27620	AOX1C, alternative oxidase 1C
At3g22460	OASA2, O-acetylserine (thiol) lyase (OAS-TL) isoform A2
At3g29240	Protein of unknown function (DUF179)
At3g24040	Core-2/I-branching beta-1,6-N-acetylglucosaminyltransferase family protein
At2g30360	CIPK11, PKS5, SIP4, SNRK3.22, SOS3-interacting protein 4
At2g42880	ATMPK20, MPK20, MAP kinase 20
At4g34230	ATCAD5, CAD-5, CAD5, cinnamyl alcohol dehydrogenase 5
At4g00050	UNE10, basic helix-loop-helix (bHLH) DNA-binding superfamily protein
At2g47860	Phototropic-responsive NPH3 family protein
At4g27740	Yippee family putative zinc-binding protein
At1g32740	SBP (S-ribonuclease binding protein) family protein
At2g29680	ATCDC6, CDC6, cell division control 6
At5g01790	unknown protein; FUNCTIONS IN: molecular_function unknown; INVOLVED IN: biological_process unknown; LOCATED IN: chloroplast; EXPRESSED IN: 19 plant structures; EXPRESSED DURING: 13 growth stages; Has 121 Blast hits to 121 proteins in 12 species: Archae - 0; Bacteria - 0; Metazoa - 0; Fungi - 0; Plants - 121; Viruses - 0; Other Eukaryotes - 0 (source: NCBI BLink).
At3g61400	2-oxoglutarate (2OG) and Fe(II)-dependent oxygenase superfamily protein
At2g02780	Leucine-rich repeat protein kinase family protein
At5g66190	ATLFNR1, FNR1, ferredoxin-NADP(+)-oxidoreductase 1
At5g52060	ATBAG1, BAG1, BCL-2-associated athanogene 1
At5g48580	FKBP15-2, FK506- and rapamycin-binding protein 15 kD-2
At4g22120	ERD (early-responsive to dehydration stress) family protein
At3g57050	CBL, cystathionine beta-lyase
At5g39240	unknown protein; BEST Arabidopsis thaliana protein match is: unknown protein (TAIR:AT3G29370.1); Has 15 Blast hits to 15 proteins in 4 species: Archae - 0; Bacteria - 0; Metazoa - 0; Fungi - 0; Plants - 15; Viruses - 0; Other Eukaryotes - 0 (source: NCBI BLink).
At1g05200	ATGLR3.4, GLR3.4, GLUR3, glutamate receptor 3.4
At4g33260	CDC20.2, Transducin family protein / WD-40 repeat family protein
At5g45630	Protein of unknown function, DUF584
At3g05140	RBK2, ROP binding protein kinases 2
At1g67110	CYP735A2, cytochrome P450, family 735, subfamily A, polypeptide 2
At5g52190	Sugar isomerase (SIS) family protein
At2g38120	AUX1, MAP1, PIR1, WAV5, Transmembrane amino acid transporter family protein
At2g44300	Bifunctional inhibitor/lipid-transfer protein/seed storage 2S albumin superfamily protein
At1g15290	Tetratricopeptide repeat (TPR)-like superfamily protein
At1g01900	ATSBT1.1, SBTI1.1, subtilase family protein
At4g28085	unknown protein; Has 30201 Blast hits to 17322 proteins in 780 species: Archae - 12; Bacteria - 1396; Metazoa - 17338; Fungi - 3422; Plants - 5037; Viruses - 0; Other Eukaryotes - 2996 (source: NCBI BLink).
At5g18470	Curculin-like (mannose-binding) lectin family protein
At3g53690	RING/U-box superfamily protein
At5g63270	RPM1-interacting protein 4 (RIN4) family protein
At4g17350	Plant protein of unknown function (DUF828) with plant pleckstrin homology-like region
At4g17880	Basic helix-loop-helix (bHLH) DNA-binding family protein
At3g50890	AtHB28, HB28, homeobox protein 28
At5g14760	AO, L-aspartate oxidase
At1g62510	Bifunctional inhibitor/lipid-transfer protein/seed storage 2S albumin superfamily protein
At5g08480	VQ motif-containing protein
At4g11550	Cysteine/Histidine-rich C1 domain family protein
At1g79710	Major facilitator superfamily protein
At2g15590	Protein of unknown function (DUF1685)
At4g00700	C2 calcium/lipid-binding plant phosphoribosyltransferase family protein
At1g64450	Glycine-rich protein family
At5g24000	Protein of unknown function (DUF819)
At2g26650	AKT1, ATAKT1, KT1, K+ transporter 1
At3g16460	Mannose-binding lectin superfamily protein
At2g41660	MIZ1, Protein of unknown function, DUF617
At5g50950	FUM2, FUMARASE 2
At1g16440	RSH3, root hair specific 3
At5g13630	ABAR, CCH, CCH1, CHLH, GUN5, magnesium-chelatase subunit chlH, chloroplast, putative / Mg-protoporphyrin IX chelatase, putative (CHLH)
At5g21950	alpha/beta-Hydrolases superfamily protein
At3g60630	ATHAM2, HAM2, GRAS family transcription factor
At2g16360	Ribosomal protein S25 family protein
At1g70920	ATHB18, HB18, homeobox-leucine zipper protein 18
At4g14550	IAA14, SLR, indole-3-acetic acid inducible 14
At1g80100	AHP6, HP6, histidine phosphotransfer protein 6
At1g58290	HEMA1, Glutamyl-tRNA reductase family protein
At2g41510	ATCKX1, CKX1, cytokinin oxidase/dehydrogenase 1
At2g15320	Leucine-rich repeat (LRR) family protein
At5g16730	Plant protein of unknown function (DUF827)
At4g11170	Disease resistance protein (TIR-NBS-LRR class) family
At1g09210	AtCRT1b, CRT1b, calreticulin 1b
At3g11210	SGNH hydrolase-type esterase superfamily protein
At3g47400	Plant invertase/pectin methylesterase inhibitor superfamily
At5g42440	Protein kinase superfamily protein
At1g49500	unknown protein; FUNCTIONS IN: molecular_function unknown; INVOLVED IN: biological_process unknown; LOCATED IN: endomembrane system; EXPRESSED IN: 19 plant structures; EXPRESSED DURING: 10 growth stages; BEST Arabidopsis thaliana protein match is: unknown protein (TAIR:AT3G19030.1); Has 24 Blast hits to 24 proteins in 2 species: Archae - 0; Bacteria - 0; Metazoa - 0; Fungi - 0; Plants - 24; Virus…
At3g16690	Nodulin MtN3 family protein
At1g34040	Pyridoxal phosphate (PLP)-dependent transferases superfamily protein
At2g41100	ATCAL4, TCH3, Calcium-binding EF hand family protein
At4g13395	DVL10, RTFL12, ROTUNDIFOLIA like 12
At2g43820	ATSAGT1, GT, SAGT1, SGT1, UGT74F2, UDP-glucosyltransferase 74F2
At2g05310	unknown protein; FUNCTIONS IN: molecular_function unknown; INVOLVED IN: biological_process unknown; LOCATED IN: chloroplast; BEST Arabidopsis thaliana protein match is: unknown protein (TAIR:AT4G13500.1); Has 50 Blast hits to 50 proteins in 20 species: Archae - 0; Bacteria - 0; Metazoa - 0; Fungi - 0; Plants - 50; Viruses - 0; Other Eukaryotes - 0 (source: NCBI BLink).
At4g16610	C2H2-like zinc finger protein
At4g14147	ARPC4, protein binding
At1g59870	ABCG36, ATABCG36, ATPDR8, PDR8, PEN3, ABC-2 and Plant PDR ABC-type transporter family protein
At3g17040	HCF107, high chlorophyll fluorescent 107
At5g37950	UDP-Glycosyltransferase superfamily protein
At5g16590	LRR1, Leucine-rich repeat protein kinase family protein
At5g12330	LRP1, Lateral root primordium (LRP) protein-related
At4g18070	unknown protein; BEST Arabidopsis thaliana protein match is: unknown protein (TAIR:AT1G29530.1); Has 30201 Blast hits to 17322 proteins in 780 species: Archae - 12; Bacteria - 1396; Metazoa - 17338; Fungi - 3422; Plants - 5037; Viruses - 0; Other Eukaryotes - 2996 (source: NCBI BLink).
At2g28720	Histone superfamily protein
At2g01890	ATPAP8, PAP8, purple acid phosphatase 8
At1g31170	ATSRX, SRX, sulfiredoxin
At1g06640	2-oxoglutarate (2OG) and Fe(II)-dependent oxygenase superfamily protein
At5g51060	ATRBOHC, RBOHC, RHD2, NADPH/respiratory burst oxidase protein D
At4g13530	unknown protein; BEST Arabidopsis thaliana protein match is: unknown protein (TAIR:AT4G10080.1); Has 30201 Blast hits to 17322 proteins in 780 species: Archae - 12; Bacteria - 1396; Metazoa - 17338; Fungi - 3422; Plants - 5037; Viruses - 0; Other Eukaryotes - 2996 (source: NCBI BLink).
At3g61580	Fatty acid/sphingolipid desaturase
At1g68010	ATHPR1, HPR, hydroxypyruvate reductase
At2g36210	SAUR-like auxin-responsive protein family
At1g64610	Transducin/WD40 repeat-like superfamily protein
At2g37210	lysine decarboxylase family protein
At2g22080	unknown protein; Has 96314 Blast hits to 34847 proteins in 1702 species: Archae - 612; Bacteria - 27969; Metazoa - 24311; Fungi - 12153; Plants - 4409; Viruses - 1572; Other Eukaryotes - 25288 (source: NCBI BLink).
At3g21260	GLTP3, Glycolipid transfer protein (GLTP) family protein
At5g13670	nodulin MtN21 /EamA-like transporter family protein
At2g24200	Cytosol aminopeptidase family protein
At1g59940	ARR3, response regulator 3
At1g28610	GDSL-like Lipase/Acylhydrolase superfamily protein
At3g51750	unknown protein; Has 15 Blast hits to 14 proteins in 5 species: Archae - 0; Bacteria - 0; Metazoa - 0; Fungi - 0; Plants - 15; Viruses - 0; Other Eukaryotes - 0 (source: NCBI BLink).
At1g67030	ZFP6, zinc finger protein 6
At3g47820	PUB39, PLANT U-BOX 39
At5g14330	unknown protein; Has 8 Blast hits to 8 proteins in 2 species: Archae - 0; Bacteria - 0; Metazoa - 0; Fungi - 0; Plants - 8; Viruses - 0; Other Eukaryotes - 0 (source: NCBI BLink).
At5g62210	Embryo-specific protein 3, (ATS3)
At5g45080	AtPP2-A6, PP2-A6, phloem protein 2-A6
At5g14370	CCT motif family protein
At5g13770	Pentatricopeptide repeat (PPR-like) superfamily protein
At3g15534	unknown protein; FUNCTIONS IN: molecular_function unknown; INVOLVED IN: biological_process unknown; LOCATED IN: cellular_component unknown; BEST Arabidopsis thaliana protein match is: unknown protein (TAIR:AT1G52855.1); Has 30201 Blast hits to 17322 proteins in 780 species: Archae - 12; Bacteria - 1396; Metazoa - 17338; Fungi - 3422; Plants - 5037; Viruses - 0; Other Eukaryotes - 2996 (source: NC…
At3g07360	ATPUB9, PUB9, plant U-box 9
At1g28160	Integrase-type DNA-binding superfamily protein
At5g18180	H/ACA ribonucleoprotein complex, subunit Gar1/Naf1 protein
At4g38900	Basic-leucine zipper (bZIP) transcription factor family protein
At1g56550	RXGT1, RhamnoGalacturonan speci&#64257;c Xylosyltransferase 1
At1g66150	TMK1, transmembrane kinase 1
At5g65890	ACR1, ACT domain repeat 1
At1g67510	Leucine-rich repeat protein kinase family protein
At5g23670	LCB2, long chain base2
At5g38100	S-adenosyl-L-methionine-dependent methyltransferases superfamily protein
At1g05260	RCI3, RCI3A, Peroxidase superfamily protein
At5g07100	WRKY26, WRKY DNA-binding protein 26
At3g54510	Early-responsive to dehydration stress protein (ERD4)
At5g62280	Protein of unknown function (DUF1442)
At1g57620	emp24/gp25L/p24 family/GOLD family protein
At2g37690	phosphoribosylaminoimidazole carboxylase, putative / AIR carboxylase, putative
At1g21100	O-methyltransferase family protein
At5g62180	AtCXE20, CXE20, carboxyesterase 20
At5g39730	AIG2-like (avirulence induced gene) family protein
At1g68740	PHO1;H1, EXS (ERD1/XPR1/SYG1) family protein
At1g23710	Protein of unknown function (DUF1645)
At5g35200	ENTH/ANTH/VHS superfamily protein
At3g16850	Pectin lyase-like superfamily protein
At2g03590	ATUPS1, UPS1, ureide permease 1
At3g59880	unknown protein; FUNCTIONS IN: molecular_function unknown; INVOLVED IN: biological_process unknown; LOCATED IN: plasma membrane; BEST Arabidopsis thaliana protein match is: unknown protein (TAIR:AT2G44010.1); Has 20 Blast hits to 20 proteins in 7 species: Archae - 0; Bacteria - 0; Metazoa - 0; Fungi - 0; Plants - 20; Viruses - 0; Other Eukaryotes - 0 (source: NCBI BLink).
At5g46570	BSK2, BR-signaling kinase 2
At4g18210	ATPUP10, PUP10, purine permease 10
At3g27884	other RNA
At4g38740	ROC1, rotamase CYP 1
At3g05390	FUNCTIONS IN: molecular_function unknown; INVOLVED IN: biological_process unknown; LOCATED IN: mitochondrion; EXPRESSED IN: 15 plant structures; EXPRESSED DURING: 7 growth stages; CONTAINS InterPro DOMAIN/s: Protein of unknown function DUF248, methyltransferase putative (InterPro:IPR004159); BEST Arabidopsis thaliana protein match is: S-adenosyl-L-methionine-dependent methyltransferases superfami…
At1g54780	TLP18.3, thylakoid lumen 18.3 kDa protein
At2g07727	Di-haem cytochrome, transmembrane;Cytochrome b/b6, C-terminal
At5g42850	Thioredoxin superfamily protein
At1g78206	MIR775A, MIR775a; miRNA
At1g02300	Cysteine proteinases superfamily protein
At2g18196	Heavy metal transport/detoxification superfamily protein
At4g01410	Late embryogenesis abundant (LEA) hydroxyproline-rich glycoprotein family
At5g17860	CAX7, calcium exchanger 7
At2g02630	Cysteine/Histidine-rich C1 domain family protein
At1g08890	Major facilitator superfamily protein
At5g59090	ATSBT4.12, SBT4.12, subtilase 4.12
At5g01740	Nuclear transport factor 2 (NTF2) family protein
At3g28740	CYP81D1, Cytochrome P450 superfamily protein
At1g04980	ATPDI10, ATPDIL2-2, PDI10, PDIL2-2, PDI-like 2-2
At4g33180	alpha/beta-Hydrolases superfamily protein
At3g11580	AP2/B3-like transcriptional factor family protein
At4g06536	SPla/RYanodine receptor (SPRY) domain-containing protein
At5g41590	Protein of unknown function (DUF567)
At3g06962	other RNA
At1g13930	Involved in response to salt stress. Knockout mutants are hypersensitive to salt stress.
At3g30725	AtGDU6, GDU6, glutamine dumper 6
At2g34000	RING/U-box superfamily protein
At4g32785	CONTAINS InterPro DOMAIN/s: Pleckstrin-like, plant (InterPro:IPR013666), Pleckstrin homology (InterPro:IPR001849); BEST Arabidopsis thaliana protein match is: FORKED 1 (TAIR:AT3G63300.1); Has 35333 Blast hits to 34131 proteins in 2444 species: Archae - 798; Bacteria - 22429; Metazoa - 974; Fungi - 991; Plants - 531; Viruses - 0; Other Eukaryotes - 9610 (source: NCBI BLink).
At2g30720	Thioesterase/thiol ester dehydrase-isomerase superfamily protein
At1g66350	RGL, RGL1, RGA-like 1
At3g11750	FOLB1, Dihydroneopterin aldolase
At3g02170	LNG2, longifolia2
At3g23430	ATPHO1, PHO1, phosphate 1
At4g36120	Plant protein of unknown function (DUF869)
At1g21990	F-box/RNI-like/FBD-like domains-containing protein
At2g05790	O-Glycosyl hydrolases family 17 protein
At3g42725	Putative membrane lipoprotein
At3g19280	ATFUT11, FUCT1, FUCTA, FUT11, fucosyltransferase 11
At5g02330	Cysteine/Histidine-rich C1 domain family protein
At2g28510	Dof-type zinc finger DNA-binding family protein
At3g06460	GNS1/SUR4 membrane protein family
At1g80570	RNI-like superfamily protein
At1g76250	unknown protein; INVOLVED IN: biological_process unknown; LOCATED IN: endomembrane system; EXPRESSED IN: 6 plant structures; EXPRESSED DURING: 4 anthesis, petal differentiation and expansion stage; Has 74 Blast hits to 74 proteins in 16 species: Archae - 0; Bacteria - 0; Metazoa - 1; Fungi - 0; Plants - 69; Viruses - 0; Other Eukaryotes - 4 (source: NCBI BLink).
At5g42930	alpha/beta-Hydrolases superfamily protein
At4g05200	CRK25, cysteine-rich RLK (RECEPTOR-like protein kinase) 25
At5g13250	RING finger protein
At1g73830	BEE3, BR enhanced expression 3
At5g28650	ATWRKY74, WRKY74, WRKY DNA-binding protein 74
At5g44610	MAP18, PCAP2, microtubule-associated protein 18
At5g48320	Cysteine/Histidine-rich C1 domain family protein
At2g37040	ATPAL1, PAL1, PHE ammonia lyase 1
At5g25770	alpha/beta-Hydrolases superfamily protein
At5g43570	Serine protease inhibitor, potato inhibitor I-type family protein
At2g18450	SDH1-2, succinate dehydrogenase 1-2
At3g56790	RNA splicing factor-related
At3g16920	ATCTL2, CTL2, chitinase-like protein 2
At1g78890	unknown protein; BEST Arabidopsis thaliana protein match is: unknown protein (TAIR:AT1G16840.1); Has 30201 Blast hits to 17322 proteins in 780 species: Archae - 12; Bacteria - 1396; Metazoa - 17338; Fungi - 3422; Plants - 5037; Viruses - 0; Other Eukaryotes - 2996 (source: NCBI BLink).
At2g35120	Single hybrid motif superfamily protein
At1g64270	transposable element gene
At4g17785	MYB39, myb domain protein 39
At5g62420	NAD(P)-linked oxidoreductase superfamily protein
At4g25400	basic helix-loop-helix (bHLH) DNA-binding superfamily protein
At2g25450	2-oxoglutarate (2OG) and Fe(II)-dependent oxygenase superfamily protein
At1g58520	RXW8, lipases;hydrolases, acting on ester bonds
At1g69530	AT-EXP1, ATEXP1, ATEXPA1, ATHEXP ALPHA 1.2, EXP1, EXPA1, expansin A1
At5g54040	Cysteine/Histidine-rich C1 domain family protein
At4g25620	hydroxyproline-rich glycoprotein family protein
At3g18280	Bifunctional inhibitor/lipid-transfer protein/seed storage 2S albumin superfamily protein
At4g39110	Malectin/receptor-like protein kinase family protein
At5g06839	bZIP65, TGA10, bZIP transcription factor family protein
At3g43790	ZIFL2, zinc induced facilitator-like 2
At3g25597	unknown protein; LOCATED IN: endomembrane system; BEST Arabidopsis thaliana protein match is: unknown protein (TAIR:AT1G26140.1); Has 35333 Blast hits to 34131 proteins in 2444 species: Archae - 798; Bacteria - 22429; Metazoa - 974; Fungi - 991; Plants - 531; Viruses - 0; Other Eukaryotes - 9610 (source: NCBI BLink).
At5g41380	CCT motif family protein
At3g57070	Glutaredoxin family protein
At2g19970	CAP (Cysteine-rich secretory proteins, Antigen 5, and Pathogenesis-related 1 protein) superfamily protein
At2g17050	disease resistance protein (TIR-NBS-LRR class), putative
At5g65650	Protein of unknown function (DUF1195)
At3g59340	Eukaryotic protein of unknown function (DUF914)
At1g52910	Protein of unknown function (DUF1218)
At1g06110	SKIP16, SKP1/ASK-interacting protein 16
At1g66900	alpha/beta-Hydrolases superfamily protein
At5g12250	TUB6, beta-6 tubulin
At3g11600	unknown protein; FUNCTIONS IN: molecular_function unknown; INVOLVED IN: response to karrikin; EXPRESSED IN: 21 plant structures; EXPRESSED DURING: 12 growth stages; BEST Arabidopsis thaliana protein match is: unknown protein (TAIR:AT5G06270.1); Has 171 Blast hits to 171 proteins in 15 species: Archae - 0; Bacteria - 0; Metazoa - 0; Fungi - 0; Plants - 171; Viruses - 0; Other Eukaryotes - 0 (sourc…
At2g19760	PFN1, PRF1, profilin 1
At5g24600	Protein of unknown function, DUF599
At5g20710	BGAL7, beta-galactosidase 7
At1g19190	alpha/beta-Hydrolases superfamily protein
At1g35255	unknown protein; Has 3 Blast hits to 3 proteins in 1 species: Archae - 0; Bacteria - 0; Metazoa - 0; Fungi - 0; Plants - 3; Viruses - 0; Other Eukaryotes - 0 (source: NCBI BLink).
At1g45688	unknown protein; FUNCTIONS IN: molecular_function unknown; INVOLVED IN: biological_process unknown; LOCATED IN: plasma membrane; EXPRESSED IN: 22 plant structures; EXPRESSED DURING: 13 growth stages; BEST Arabidopsis thaliana protein match is: unknown protein (TAIR:AT5G42860.1); Has 258 Blast hits to 242 proteins in 39 species: Archae - 0; Bacteria - 11; Metazoa - 10; Fungi - 14; Plants - 198; Vi…
At5g59270	Concanavalin A-like lectin protein kinase family protein
At1g55430	Cysteine/Histidine-rich C1 domain family protein
At3g16410	NSP4, nitrile specifier protein 4
At2g33310	IAA13, auxin-induced protein 13
At2g21540	ATSFH3, SFH3, SEC14-like 3
At3g50190	Plant protein of unknown function (DUF247)
At3g13403	Defensin-like (DEFL) family protein
At3g29400	ATEXO70E1, EXO70E1, exocyst subunit exo70 family protein E1
At5g02620	ANK1, ATANK1, ankyrin-like1
At4g24190	AtHsp90-7, AtHsp90.7, HSP90.7, SHD, Chaperone protein htpG family protein
At4g01037	AtWTF1, WTF1, Ubiquitin carboxyl-terminal hydrolase family protein
At3g16420	JAL30, PBP1, PYK10-binding protein 1
At4g01975	transposable element gene
At4g02075	PIT1, RING/FYVE/PHD zinc finger superfamily protein
At3g59730	Concanavalin A-like lectin protein kinase family protein
At4g19960	ATKUP9, HAK9, KT9, KUP9, K+ uptake permease 9
At1g49450	Transducin/WD40 repeat-like superfamily protein
At3g60080	RING/U-box superfamily protein
At4g14350	AGC (cAMP-dependent, cGMP-dependent and protein kinase C) kinase family protein
At3g51380	IQD20, IQ-domain 20
At1g78460	SOUL heme-binding family protein
At4g14746	CONTAINS InterPro DOMAIN/s: EGF-like (InterPro:IPR006210); Has 259 Blast hits to 234 proteins in 55 species: Archae - 0; Bacteria - 0; Metazoa - 184; Fungi - 0; Plants - 69; Viruses - 0; Other Eukaryotes - 6 (source: NCBI BLink).
At1g64650	Major facilitator superfamily protein
At2g20740	Tetraspanin family protein
At2g06520	PSBX, photosystem II subunit X
At2g05180	CYP705A6, cytochrome P450, family 705, subfamily A, polypeptide 6
At3g06125	other RNA
At1g01640	BTB/POZ domain-containing protein
At5g53370	ATPMEPCRF, PMEPCRF, pectin methylesterase PCR fragment F
At5g20820	SAUR-like auxin-responsive protein family
At5g36130	Cytochrome P450 superfamily protein
At2g40110	Yippee family putative zinc-binding protein
At3g50140	Plant protein of unknown function (DUF247)
At1g10200	WLIM1, GATA type zinc finger transcription factor family protein
At5g15860	ATPCME, PCME, prenylcysteine methylesterase
At1g66460	Protein kinase superfamily protein
At3g19340	Protein of unknown function (DUF3754)
At4g18370	DEG5, DEGP5, HHOA, DEGP protease 5
At4g03540	Uncharacterised protein family (UPF0497)
At1g41830	SKS6, SKS6, SKU5-similar 6
At5g44680	DNA glycosylase superfamily protein
At4g09970	unknown protein; LOCATED IN: chloroplast; EXPRESSED IN: 18 plant structures; EXPRESSED DURING: 13 growth stages; Has 15 Blast hits to 15 proteins in 6 species: Archae - 0; Bacteria - 2; Metazoa - 0; Fungi - 0; Plants - 13; Viruses - 0; Other Eukaryotes - 0 (source: NCBI BLink).
At2g31680	AtRABA5d, RABA5d, RAB GTPase homolog A5D
At4g31870	ATGPX7, GPX7, glutathione peroxidase 7
At1g60390	PG1, polygalacturonase 1
At5g03040	iqd2, IQ-domain 2
At5g24330	ATXR6, SDG34, ARABIDOPSIS TRITHORAX-RELATED PROTEIN 6
At3g23530	Cyclopropane-fatty-acyl-phospholipid synthase
At2g40470	ASL11, LBD15, LOB domain-containing protein 15
At1g62975	basic helix-loop-helix (bHLH) DNA-binding superfamily protein
At1g29660	GDSL-like Lipase/Acylhydrolase superfamily protein
At1g17160	pfkB-like carbohydrate kinase family protein
At3g15950	NAI2, DNA topoisomerase-related
At4g28530	anac074, NAC074, NAC domain containing protein 74
At4g17220	ATMAP70-5, MAP70-5, microtubule-associated proteins 70-5
At3g02120	hydroxyproline-rich glycoprotein family protein
At5g55650	unknown protein; Has 1807 Blast hits to 1807 proteins in 277 species: Archae - 0; Bacteria - 0; Metazoa - 736; Fungi - 347; Plants - 385; Viruses - 0; Other Eukaryotes - 339 (source: NCBI BLink).
At4g22520	Bifunctional inhibitor/lipid-transfer protein/seed storage 2S albumin superfamily protein
At4g32480	Protein of unknown function (DUF506)
At1g22400	ATUGT85A1, UGT85A1, UDP-Glycosyltransferase superfamily protein
At5g35940	Mannose-binding lectin superfamily protein
At1g05570	ATGSL06, ATGSL6, CALS1, GSL06, GSL6, callose synthase 1
At1g18870	ATICS2, ICS2, isochorismate synthase 2
At2g32150	Haloacid dehalogenase-like hydrolase (HAD) superfamily protein
At1g10400	UDP-Glycosyltransferase superfamily protein
At2g47260	ATWRKY23, WRKY23, WRKY DNA-binding protein 23
At2g30220	GDSL-like Lipase/Acylhydrolase family protein
At2g47400	CP12, CP12-1, CP12 domain-containing protein 1
At5g52760	Copper transport protein family
At2g15970	ATCOR413-PM1, ATCYP19, COR413-PM1, FL3-5A3, WCOR413, WCOR413-LIKE, cold regulated 413 plasma membrane 1
At5g24570	unknown protein; Has 30201 Blast hits to 17322 proteins in 780 species: Archae - 12; Bacteria - 1396; Metazoa - 17338; Fungi - 3422; Plants - 5037; Viruses - 0; Other Eukaryotes - 2996 (source: NCBI BLink).
At5g65640	bHLH093, beta HLH protein 93
At5g39850	Ribosomal protein S4
At5g01075	Glycosyl hydrolase family 35 protein
At1g26890	FBD, F-box and Leucine Rich Repeat domains containing protein
At2g24550	unknown protein; BEST Arabidopsis thaliana protein match is: unknown protein (TAIR:AT4G31510.1); Has 219 Blast hits to 219 proteins in 33 species: Archae - 0; Bacteria - 0; Metazoa - 16; Fungi - 2; Plants - 184; Viruses - 0; Other Eukaryotes - 17 (source: NCBI BLink).
At5g57420	IAA33, indole-3-acetic acid inducible 33
At3g13730	CYP90D1, cytochrome P450, family 90, subfamily D, polypeptide 1
At2g45750	S-adenosyl-L-methionine-dependent methyltransferases superfamily protein
At1g80710	DRS1, DROUGHT SENSITIVE 1
At3g17810	PYD1, pyrimidine 1
At4g13440	Calcium-binding EF-hand family protein
At2g34560	P-loop containing nucleoside triphosphate hydrolases superfamily protein
At4g37060	AtPLAIVB, PLA IVB, PLP5, PATATIN-like protein 5
At1g70330	ENT1, ENT1,AT, equilibrative nucleotide transporter 1
At4g28790	basic helix-loop-helix (bHLH) DNA-binding superfamily protein
At2g15030	pseudogene, similar to LD40380p, blastp match of 31% identity and 2.1e-06 P-value to GP|20151643|gb|AAM11181.1||AY094828 LD40380p {Drosophila melanogaster}
At1g69700	ATHVA22C, HVA22C, HVA22 homologue C
At4g20210	Terpenoid cyclases/Protein prenyltransferases superfamily protein
At5g04820	ATOFP13, OFP13, ovate family protein 13
At5g14610	DEAD box RNA helicase family protein
At1g22930	T-complex protein 11
At5g25490	Ran BP2/NZF zinc finger-like superfamily protein
At1g09580	emp24/gp25L/p24 family/GOLD family protein
At3g04850	Tesmin/TSO1-like CXC domain-containing protein
At3g03500	TatD related DNase
At1g79270	ECT8, evolutionarily conserved C-terminal region 8
At3g26700	Protein kinase superfamily protein
At1g48698	Potential natural antisense gene, locus overlaps with AT1G48700
At5g57980	RPB5C, RNA polymerase II fifth largest subunit, C
At2g42140	VQ motif-containing protein
At4g28110	AtMYB41, MYB41, myb domain protein 41
At1g07700	Thioredoxin superfamily protein
At4g11280	ACS6, ATACS6, 1-aminocyclopropane-1-carboxylic acid (acc) synthase 6
At4g30650	Low temperature and salt responsive protein family
At1g53980	Ubiquitin-like superfamily protein
At2g04780	FLA7, FASCICLIN-like arabinoogalactan 7
At4g30690	Translation initiation factor 3 protein
At4g25250	Plant invertase/pectin methylesterase inhibitor superfamily protein
At3g61560	Reticulon family protein
At1g52050	Mannose-binding lectin superfamily protein
At3g16650	Transducin/WD40 repeat-like superfamily protein
At2g47150	NAD(P)-binding Rossmann-fold superfamily protein
At5g58500	LSH5, Protein of unknown function (DUF640)
At1g50320	ATHX, ATX, THX, thioredoxin X
At5g24760	GroES-like zinc-binding dehydrogenase family protein
At2g31990	Exostosin family protein
At3g16140	PSAH-1, photosystem I subunit H-1
At5g18070	DRT101, phosphoglucosamine mutase-related
At2g35345	unknown protein; Has 2 Blast hits to 2 proteins in 1 species: Archae - 0; Bacteria - 0; Metazoa - 0; Fungi - 0; Plants - 2; Viruses - 0; Other Eukaryotes - 0 (source: NCBI BLink).
At3g42670	CHR38, CLSY, chromatin remodeling 38
At4g37800	XTH7, xyloglucan endotransglucosylase/hydrolase 7
At3g09020	alpha 1,4-glycosyltransferase family protein
At1g35140	EXL7, PHI-1, Phosphate-responsive 1 family protein
At1g50900	Ankyrin repeat family protein
At2g44910	ATHB-4, ATHB4, HB4, homeobox-leucine zipper protein 4
At5g42500	Disease resistance-responsive (dirigent-like protein) family protein
At5g10830	S-adenosyl-L-methionine-dependent methyltransferases superfamily protein
At2g42260	PYM, UVI4, uv-b-insensitive 4
At3g16240	AQP1, ATTIP2;1, DELTA-TIP, DELTA-TIP1, TIP2;1, delta tonoplast integral protein
At3g61420	BSD domain (BTF2-like transcription factors, Synapse-associated proteins and DOS2-like proteins)
At4g28900	transposable element gene
At2g38360	PRA1.B4, prenylated RAB acceptor 1.B4
At1g08310	alpha/beta-Hydrolases superfamily protein
At1g79620	Leucine-rich repeat protein kinase family protein
At5g65510	AIL7, AINTEGUMENTA-like 7
At2g38060	PHT4;2, phosphate transporter 4;2
At4g23820	Pectin lyase-like superfamily protein
At4g08920	ATCRY1, BLU1, CRY1, HY4, OOP2, cryptochrome 1
At4g18030	S-adenosyl-L-methionine-dependent methyltransferases superfamily protein
At3g14530	Terpenoid synthases superfamily protein
At2g33320	Calcium-dependent lipid-binding (CaLB domain) family protein
At5g54380	THE1, protein kinase family protein
At4g16690	ATMES16, MES16, methyl esterase 16
At1g10110	F-box family protein
At5g41790	CIP1, COP1-interactive protein 1
At5g38020	S-adenosyl-L-methionine-dependent methyltransferases superfamily protein
At5g58770	Undecaprenyl pyrophosphate synthetase family protein
At3g11700	FLA18, FASCICLIN-like arabinogalactan protein 18 precursor
At1g25240	ENTH/VHS/GAT family protein
At2g03480	QUL2, QUASIMODO2 LIKE 2
At4g37300	MEE59, maternal effect embryo arrest 59
At1g24270	unknown protein; BEST Arabidopsis thaliana protein match is: unknown protein (TAIR:AT5G13090.1); Has 84 Blast hits to 83 proteins in 13 species: Archae - 0; Bacteria - 0; Metazoa - 0; Fungi - 0; Plants - 84; Viruses - 0; Other Eukaryotes - 0 (source: NCBI BLink).
At4g22080	RHS14, root hair specific 14
At3g27997	pseudogene of unknown protein
At2g04050	MATE efflux family protein
At5g50420	O-fucosyltransferase family protein
At2g23180	CYP96A1, cytochrome P450, family 96, subfamily A, polypeptide 1
At5g42655	Disease resistance-responsive (dirigent-like protein) family protein
At4g33985	Protein of unknown function (DUF1685)
At5g20540	ATBRXL4, BRX-LIKE4, BRXL4, BREVIS RADIX-like 4
At5g63600	ATFLS5, FLS5, flavonol synthase 5
At2g15230	ATLIP1, LIP1, lipase 1
At2g32610	ATCSLB01, ATCSLB1, CSLB01, CSLB01, cellulose synthase-like B1
At1g05577	Domain of unknown function (DUF966)
At4g16480	ATINT4, INT4, inositol transporter 4
At1g72850	Disease resistance protein (TIR-NBS class)
At1g02575	unknown protein; BEST Arabidopsis thaliana protein match is: unknown protein (TAIR:AT1G02570.1).
At3g44540	FAR4, fatty acid reductase 4
At1g10380	Putative membrane lipoprotein
At2g03330	unknown protein; BEST Arabidopsis thaliana protein match is: unknown protein (TAIR:AT3G11810.1); Has 370 Blast hits to 370 proteins in 33 species: Archae - 0; Bacteria - 0; Metazoa - 0; Fungi - 0; Plants - 368; Viruses - 0; Other Eukaryotes - 2 (source: NCBI BLink).
At2g19050	GDSL-like Lipase/Acylhydrolase superfamily protein
At3g14660	CYP72A13, cytochrome P450, family 72, subfamily A, polypeptide 13
At2g45210	SAUR-like auxin-responsive protein family
At2g23200	Protein kinase superfamily protein
At5g10230	ANN7, ANNAT7, annexin 7
At3g01350	Major facilitator superfamily protein
At1g02610	RING/FYVE/PHD zinc finger superfamily protein
At4g22610	Bifunctional inhibitor/lipid-transfer protein/seed storage 2S albumin superfamily protein
At3g02885	GASA5, GAST1 protein homolog 5
At1g54530	Calcium-binding EF hand family protein
At3g47360	ATHSD3, HSD3, hydroxysteroid dehydrogenase 3
At3g02040	SRG3, senescence-related gene 3
At1g05630	5PTASE13, AT5PTASE13, Endonuclease/exonuclease/phosphatase family protein
At5g03110	FUNCTIONS IN: molecular_function unknown; INVOLVED IN: biological_process unknown; LOCATED IN: plasma membrane; BEST Arabidopsis thaliana protein match is: protamine P1 family protein (TAIR:AT2G37100.1); Has 81 Blast hits to 73 proteins in 9 species: Archae - 0; Bacteria - 0; Metazoa - 0; Fungi - 0; Plants - 81; Viruses - 0; Other Eukaryotes - 0 (source: NCBI BLink).
At2g01913	unknown protein; Has 35333 Blast hits to 34131 proteins in 2444 species: Archae - 798; Bacteria - 22429; Metazoa - 974; Fungi - 991; Plants - 531; Viruses - 0; Other Eukaryotes - 9610 (source: NCBI BLink).
At1g62190	Kua-ubiquitin conjugating enzyme hybrid localisation domain
At2g46180	GC4, golgin candidate 4
At4g19100	Protein of unknown function (DUF3464)
At2g03370	Glycosyltransferase family 61 protein
At1g65040	RING/U-box superfamily protein
At3g56000	ATCSLA14, CSLA14, cellulose synthase like A14
At1g72150	PATL1, PATELLIN 1
At4g39675	unknown protein; Has 30201 Blast hits to 17322 proteins in 780 species: Archae - 12; Bacteria - 1396; Metazoa - 17338; Fungi - 3422; Plants - 5037; Viruses - 0; Other Eukaryotes - 2996 (source: NCBI BLink).
At4g33420	Peroxidase superfamily protein
At3g50820	OEC33, PSBO-2, PSBO2, photosystem II subunit O-2
At2g42440	Lateral organ boundaries (LOB) domain family protein
At2g25060	AtENODL14, ENODL14, early nodulin-like protein 14
At4g05150	Octicosapeptide/Phox/Bem1p family protein
At5g61560	U-box domain-containing protein kinase family protein
At4g11090	TBL23, TRICHOME BIREFRINGENCE-LIKE 23
At5g01335	transposable element gene
At5g15770	AtGNA1, GNA1, glucose-6-phosphate acetyltransferase 1
At5g58570	unknown protein; Has 30201 Blast hits to 17322 proteins in 780 species: Archae - 12; Bacteria - 1396; Metazoa - 17338; Fungi - 3422; Plants - 5037; Viruses - 0; Other Eukaryotes - 2996 (source: NCBI BLink).
At1g60010	unknown protein; FUNCTIONS IN: molecular_function unknown; INVOLVED IN: N-terminal protein myristoylation; LOCATED IN: cellular_component unknown; EXPRESSED IN: 22 plant structures; EXPRESSED DURING: 13 growth stages; BEST Arabidopsis thaliana protein match is: unknown protein (TAIR:AT1G10530.1); Has 185 Blast hits to 185 proteins in 18 species: Archae - 0; Bacteria - 0; Metazoa - 0; Fungi - 3; P…
At2g18100	Protein of unknown function (DUF726)
At1g76260	DWA2, DWD (DDB1-binding WD40 protein) hypersensitive to ABA 2
At3g03910	GDH3, glutamate dehydrogenase 3
At1g08510	FATB, fatty acyl-ACP thioesterases B
At1g13420	ATST4B, ST4B, sulfotransferase 4B
At1g61100	disease resistance protein (TIR class), putative
At3g06840	unknown protein; BEST Arabidopsis thaliana protein match is: unknown protein (TAIR:AT5G49170.1); Has 33 Blast hits to 33 proteins in 9 species: Archae - 0; Bacteria - 0; Metazoa - 0; Fungi - 0; Plants - 33; Viruses - 0; Other Eukaryotes - 0 (source: NCBI BLink).
At5g23660	MTN3, homolog of Medicago truncatula MTN3
At5g01530	LHCB4.1, light harvesting complex photosystem II
At2g31400	GUN1, genomes uncoupled 1
At4g22850	SNARE associated Golgi protein family
At4g27410	ANAC072, RD26, NAC (No Apical Meristem) domain transcriptional regulator superfamily protein
At4g37483	unknown protein; Has 30201 Blast hits to 17322 proteins in 780 species: Archae - 12; Bacteria - 1396; Metazoa - 17338; Fungi - 3422; Plants - 5037; Viruses - 0; Other Eukaryotes - 2996 (source: NCBI BLink).
At5g64180	unknown protein; Has 1807 Blast hits to 1807 proteins in 277 species: Archae - 0; Bacteria - 0; Metazoa - 736; Fungi - 347; Plants - 385; Viruses - 0; Other Eukaryotes - 339 (source: NCBI BLink).
At1g14330	Galactose oxidase/kelch repeat superfamily protein
At2g02710	PLP, PLPA, PLPB, PLPC, PAS/LOV protein B
At2g02130	LCR68, PDF2.3, low-molecular-weight cysteine-rich 68
At5g02020	Encodes a protein involved in salt tolerance, names SIS (Salt Induced Serine rich).
At4g23000	Calcineurin-like metallo-phosphoesterase superfamily protein
At1g21660	Chaperone DnaJ-domain superfamily protein
At5g18130	unknown protein; BEST Arabidopsis thaliana protein match is: unknown protein (TAIR:AT3G03870.2); Has 1807 Blast hits to 1807 proteins in 277 species: Archae - 0; Bacteria - 0; Metazoa - 736; Fungi - 347; Plants - 385; Viruses - 0; Other Eukaryotes - 339 (source: NCBI BLink).
At5g65090	BST1, DER4, MRH3, DNAse I-like superfamily protein
At1g25280	AtTLP10, TLP10, tubby like protein 10
At1g03900	ATNAP4, NAP4, non-intrinsic ABC protein 4
At2g36100	Uncharacterised protein family (UPF0497)
At4g37950	Rhamnogalacturonate lyase family protein
At5g44110	ATNAP2, ATPOP1, POP1, P-loop containing nucleoside triphosphate hydrolases superfamily protein
At2g37630	AS1, ATMYB91, ATPHAN, MYB91, myb-like HTH transcriptional regulator family protein
At1g54740	Protein of unknown function (DUF3049)
At5g57685	ATGDU3, GDU3, LSB1, glutamine dumper 3
At2g29470	ATGSTU3, GST21, GSTU3, glutathione S-transferase tau 3
At2g43340	Protein of unknown function (DUF1685)
At1g57770	FAD/NAD(P)-binding oxidoreductase family protein
At5g58660	2-oxoglutarate (2OG) and Fe(II)-dependent oxygenase superfamily protein
At4g34750	SAUR-like auxin-responsive protein family
At1g61667	Protein of unknown function, DUF538
At2g39870	unknown protein; BEST Arabidopsis thaliana protein match is: unknown protein (TAIR:AT3G55690.1); Has 73 Blast hits to 71 proteins in 14 species: Archae - 0; Bacteria - 0; Metazoa - 2; Fungi - 2; Plants - 69; Viruses - 0; Other Eukaryotes - 0 (source: NCBI BLink).
At2g30575	GAUT5, LGT5, los glycosyltransferase 5
At2g18620	Terpenoid synthases superfamily protein
At2g22122	unknown protein; Has 35333 Blast hits to 34131 proteins in 2444 species: Archae - 798; Bacteria - 22429; Metazoa - 974; Fungi - 991; Plants - 531; Viruses - 0; Other Eukaryotes - 9610 (source: NCBI BLink).
At2g47440	Tetratricopeptide repeat (TPR)-like superfamily protein
At1g31835	unknown protein; FUNCTIONS IN: molecular_function unknown; INVOLVED IN: biological_process unknown; LOCATED IN: endomembrane system; Has 35333 Blast hits to 34131 proteins in 2444 species: Archae - 798; Bacteria - 22429; Metazoa - 974; Fungi - 991; Plants - 531; Viruses - 0; Other Eukaryotes - 9610 (source: NCBI BLink).
At3g62650	unknown protein; BEST Arabidopsis thaliana protein match is: unknown protein (TAIR:AT2G47485.1); Has 57 Blast hits to 57 proteins in 13 species: Archae - 0; Bacteria - 0; Metazoa - 0; Fungi - 0; Plants - 57; Viruses - 0; Other Eukaryotes - 0 (source: NCBI BLink).
At2g24860	DnaJ/Hsp40 cysteine-rich domain superfamily protein
At1g19835	Plant protein of unknown function (DUF869)
At3g14362	DVL19, RTFL10, ROTUNDIFOLIA like 10
At5g17490	RGL3, RGA-like protein 3
At5g45650	subtilase family protein
At4g31115	Protein of unknown function (DUF1997)
At2g46660	CYP78A6, cytochrome P450, family 78, subfamily A, polypeptide 6
At1g29195	unknown protein; FUNCTIONS IN: molecular_function unknown; INVOLVED IN: biological_process unknown; LOCATED IN: chloroplast; EXPRESSED IN: 13 plant structures; EXPRESSED DURING: 4 anthesis, C globular stage, 4 leaf senescence stage, petal differentiation and expansion stage; BEST Arabidopsis thaliana protein match is: unknown protein (TAIR:AT2G30230.1); Has 180 Blast hits to 180 proteins in 14 sp…
At5g44530	Subtilase family protein
At3g12240	SCPL15, serine carboxypeptidase-like 15
At3g49930	C2H2 and C2HC zinc fingers superfamily protein
At5g03300	ADK2, adenosine kinase 2
At5g45940	atnudt11, NUDT11, nudix hydrolase homolog 11
At3g47420	ATPS3, PS3, phosphate starvation-induced gene 3
At2g37870	Bifunctional inhibitor/lipid-transfer protein/seed storage 2S albumin superfamily protein
At4g24670	TAR2, tryptophan aminotransferase related 2
At4g15240	Protein of unknown function (DUF604)
At5g57150	basic helix-loop-helix (bHLH) DNA-binding superfamily protein
At4g13130	Cysteine/Histidine-rich C1 domain family protein
At1g49180	protein kinase family protein
At1g60810	ACLA-2, ATP-citrate lyase A-2
At5g56795	MT1B, metallothionein 1B
At1g27030	unknown protein; BEST Arabidopsis thaliana protein match is: unknown protein (TAIR:AT1G27020.1); Has 504 Blast hits to 502 proteins in 169 species: Archae - 0; Bacteria - 299; Metazoa - 0; Fungi - 0; Plants - 67; Viruses - 0; Other Eukaryotes - 138 (source: NCBI BLink).
At4g26510	UKL4, uridine kinase-like 4
At3g26610	Pectin lyase-like superfamily protein
At1g67230	LINC1, little nuclei1
At4g37370	CYP81D8, cytochrome P450, family 81, subfamily D, polypeptide 8
At3g52480	unknown protein; FUNCTIONS IN: molecular_function unknown; INVOLVED IN: biological_process unknown; LOCATED IN: endomembrane system; EXPRESSED IN: 10 plant structures; EXPRESSED DURING: LP.04 four leaves visible, 4 anthesis, petal differentiation and expansion stage; Has 28 Blast hits to 28 proteins in 7 species: Archae - 0; Bacteria - 0; Metazoa - 0; Fungi - 0; Plants - 28; Viruses - 0; Other Eu…
At4g20840	FAD-binding Berberine family protein
At1g53830	ATPME2, PME2, pectin methylesterase 2
At5g65320	basic helix-loop-helix (bHLH) DNA-binding superfamily protein
At1g45207	Remorin family protein
At1g31950	Terpenoid cyclases/Protein prenyltransferases superfamily protein
At5g65390	AGP7, arabinogalactan protein 7
At3g13980	unknown protein; BEST Arabidopsis thaliana protein match is: unknown protein (TAIR:AT1G54200.1); Has 1485 Blast hits to 418 proteins in 98 species: Archae - 0; Bacteria - 6; Metazoa - 246; Fungi - 61; Plants - 107; Viruses - 6; Other Eukaryotes - 1059 (source: NCBI BLink).
At3g09190	Concanavalin A-like lectin family protein
At3g21420	2-oxoglutarate (2OG) and Fe(II)-dependent oxygenase superfamily protein
At3g27300	G6PD5, glucose-6-phosphate dehydrogenase 5
At1g71520	Integrase-type DNA-binding superfamily protein
At1g70800	Calcium-dependent lipid-binding (CaLB domain) family protein
At4g16380	Heavy metal transport/detoxification superfamily protein
At1g02820	Late embryogenesis abundant 3 (LEA3) family protein
At3g62280	GDSL-like Lipase/Acylhydrolase superfamily protein
At1g12600	UDP-N-acetylglucosamine (UAA) transporter family
At5g55550	RNA-binding (RRM/RBD/RNP motifs) family protein
At4g02410	Concanavalin A-like lectin protein kinase family protein
At2g21610	ATPE11, PE11, pectinesterase 11
At2g42750	DNAJ heat shock N-terminal domain-containing protein
At3g22660	rRNA processing protein-related
At5g42810	ATIPK1, IPK1, inositol-pentakisphosphate 2-kinase 1
At1g79320	AtMC6, MC6, metacaspase 6
At5g05580	FAD8, fatty acid desaturase 8
At1g23740	Oxidoreductase, zinc-binding dehydrogenase family protein
At3g29630	UDP-Glycosyltransferase superfamily protein
At4g33565	RING/U-box superfamily protein
At2g02955	MEE12, maternal effect embryo arrest 12
At3g52820	ATPAP22, PAP22, purple acid phosphatase 22
At3g51980	ARM repeat superfamily protein
At1g03220	Eukaryotic aspartyl protease family protein
At5g03840	TFL-1, TFL1, PEBP (phosphatidylethanolamine-binding protein) family protein
At2g18735	other RNA
At4g35560	Transducin/WD40 repeat-like superfamily protein
At5g46360	ATKCO3, KCO3, Ca2+ activated outward rectifying K+ channel 3
At5g47180	Plant VAMP (vesicle-associated membrane protein) family protein
At3g24090	glutamine-fructose-6-phosphate transaminase (isomerizing)s;sugar binding;transaminases
At2g39220	PLA IIB, PLP6, PATATIN-like protein 6
At5g08660	Protein of unknown function (DUF668)
At3g59320	Eukaryotic protein of unknown function (DUF914)
At5g07680	ANAC079, ANAC080, ATNAC4, NAC080, NAC domain containing protein 80
At4g23515	Toll-Interleukin-Resistance (TIR) domain family protein
At4g09100	RING/U-box superfamily protein
At1g70300	KUP6, K+ uptake permease 6
At5g15600	SP1L4, SPIRAL1-like4
At1g18835	MIF3, mini zinc finger
At3g23110	AtRLP37, RLP37, receptor like protein 37
At1g66280	BGLU22, Glycosyl hydrolase superfamily protein
At3g46130	ATMYB48, ATMYB48-1, ATMYB48-2, ATMYB48-3, MYB48, myb domain protein 48
At1g52700	alpha/beta-Hydrolases superfamily protein
At2g22980	SCPL13, serine carboxypeptidase-like 13
At3g09540	Pectin lyase-like superfamily protein
At5g26230	unknown protein; FUNCTIONS IN: molecular_function unknown; INVOLVED IN: biological_process unknown; LOCATED IN: chloroplast; EXPRESSED IN: 22 plant structures; EXPRESSED DURING: 13 growth stages; Has 1807 Blast hits to 1807 proteins in 277 species: Archae - 0; Bacteria - 0; Metazoa - 736; Fungi - 347; Plants - 385; Viruses - 0; Other Eukaryotes - 339 (source: NCBI BLink).
At3g58130	N-acetylglucosaminylphosphatidylinositol de-N-acetylase family protein
At2g46535	unknown protein; CONTAINS InterPro DOMAIN/s: Protein of unknown function DUF688 (InterPro:IPR007789); BEST Arabidopsis thaliana protein match is: Protein of unknown function (DUF688) (TAIR:AT3G61840.1); Has 48 Blast hits to 48 proteins in 8 species: Archae - 0; Bacteria - 0; Metazoa - 0; Fungi - 0; Plants - 48; Viruses - 0; Other Eukaryotes - 0 (source: NCBI BLink).
At1g30990	Polyketide cyclase/dehydrase and lipid transport superfamily protein
At3g15450	Aluminium induced protein with YGL and LRDR motifs
At3g49070	Protein of unknown function (DUF677)
At2g04025	RGF3, Encodes a root meristem growth factor (RGF). Belongs to a family of functionally redundant homologous peptides that are secreted, tyrosine-sulfated, and expressed mainly in the stem cell area and the innermost layer of central columella cells. RGFs are required for maintenance of the root stem cell niche and transit amplifying cell proliferation. Members of this family include: At5g60810 (R…
At5g15700	DNA/RNA polymerases superfamily protein
At5g26740	Protein of unknown function (DUF300)
At1g25450	CER60, KCS5, 3-ketoacyl-CoA synthase 5
At1g16130	WAKL2, wall associated kinase-like 2
At4g40065	other RNA
At3g15480	Protein of unknown function (DUF1218)
At3g16180	Major facilitator superfamily protein
At4g24220	AWI31, VEP1, NAD(P)-binding Rossmann-fold superfamily protein
At5g57350	AHA3, ATAHA3, HA3, H(+)-ATPase 3
At3g56410	Protein of unknown function (DUF3133)
At4g37610	BT5, BTB and TAZ domain protein 5
At5g53990	UDP-Glycosyltransferase superfamily protein
At1g61860	Protein kinase superfamily protein
At1g10690	unknown protein; BEST Arabidopsis thaliana protein match is: unknown protein (TAIR:AT1G60783.1); Has 59 Blast hits to 59 proteins in 9 species: Archae - 0; Bacteria - 0; Metazoa - 0; Fungi - 0; Plants - 59; Viruses - 0; Other Eukaryotes - 0 (source: NCBI BLink).
At1g32090	early-responsive to dehydration stress protein (ERD4)
At2g37090	IRX9, Nucleotide-diphospho-sugar transferases superfamily protein
At1g12460	Leucine-rich repeat protein kinase family protein
At1g23750	Nucleic acid-binding, OB-fold-like protein
At1g63450	RHS8, root hair specific 8
At4g14890	2Fe-2S ferredoxin-like superfamily protein
At2g26370	MD-2-related lipid recognition domain-containing protein
At3g55400	OVA1, methionyl-tRNA synthetase / methionine--tRNA ligase / MetRS (cpMetRS)
At3g48350	Cysteine proteinases superfamily protein
At5g59070	UDP-Glycosyltransferase superfamily protein
At5g03960	IQD12, IQ-domain 12
At5g49650	XK-2, XK2, xylulose kinase-2
At1g70560	SAV3, TAA1, WEI8, tryptophan aminotransferase of Arabidopsis 1
At1g73165	CLE1, CLAVATA3/ESR-RELATED 1
At1g57980	Nucleotide-sugar transporter family protein
At4g31100	wall-associated kinase, putative
At5g15240	Transmembrane amino acid transporter family protein
At3g15370	ATEXP12, ATEXPA12, ATHEXP ALPHA 1.24, EXP12, EXPA12, expansin 12
At3g01820	P-loop containing nucleoside triphosphate hydrolases superfamily protein
At5g03230	Protein of unknown function, DUF584
At3g47040	Glycosyl hydrolase family protein
At5g59370	ACT4, actin 4
At1g73580	Calcium-dependent lipid-binding (CaLB domain) family protein
At4g37010	CEN2, centrin 2
At1g47530	MATE efflux family protein
At1g22430	GroES-like zinc-binding dehydrogenase family protein
At1g62990	IXR11, KNAT7, KNOTTED-like homeobox of Arabidopsis thaliana 7
At1g76620	Protein of unknown function, DUF547
At3g26890	unknown protein; BEST Arabidopsis thaliana protein match is: unknown protein (TAIR:AT5G41110.1); Has 393 Blast hits to 383 proteins in 134 species: Archae - 0; Bacteria - 61; Metazoa - 171; Fungi - 74; Plants - 80; Viruses - 0; Other Eukaryotes - 7 (source: NCBI BLink).
At2g01530	MLP329, MLP-like protein 329
At4g13110	BSD domain-containing protein
At5g27200	ACP5, acyl carrier protein 5
At4g32410	AtCESA1, CESA1, RSW1, cellulose synthase 1
At3g44320	AtNIT3, NIT3, nitrilase 3
At3g60720	PDLP8, plasmodesmata-located protein 8
At3g02850	SKOR, STELAR K+ outward rectifier
At3g06650	ACLB-1, ATP-citrate lyase B-1
At5g59800	ATMBD7, MBD7, methyl-CPG-binding domain 7
At3g45600	TET3, tetraspanin3
At5g51210	OLEO3, oleosin3
At2g18480	Major facilitator superfamily protein
At5g67390	unknown protein; BEST Arabidopsis thaliana protein match is: Plant protein of unknown function (DUF863) (TAIR:AT1G69360.1); Has 1807 Blast hits to 1807 proteins in 277 species: Archae - 0; Bacteria - 0; Metazoa - 736; Fungi - 347; Plants - 385; Viruses - 0; Other Eukaryotes - 339 (source: NCBI BLink).
At1g01046	MIR838A, MIR838a; miRNA
At1g61560	ATMLO6, MLO6, Seven transmembrane MLO family protein
At5g56230	PRA1.G2, prenylated RAB acceptor 1.G2
At1g56680	Chitinase family protein
At4g33870	Peroxidase superfamily protein
At5g25090	AtENODL13, ENODL13, early nodulin-like protein 13
At1g53580	ETHE1, GLX2-3, GLY3, glyoxalase II 3
At2g22540	AGL22, SVP, K-box region and MADS-box transcription factor family protein
At1g06680	OE23, OEE2, PSBP-1, PSII-P, photosystem II subunit P-1
At3g07010	Pectin lyase-like superfamily protein
At3g28880	Ankyrin repeat family protein
At2g20770	GCL2, GCR2-like 2
At5g07322	other RNA
At5g58350	WNK4, ZIK2, with no lysine (K) kinase 4
At1g28815	unknown protein; Has 5 Blast hits to 5 proteins in 2 species: Archae - 0; Bacteria - 0; Metazoa - 0; Fungi - 0; Plants - 5; Viruses - 0; Other Eukaryotes - 0 (source: NCBI BLink).
At4g12510	Bifunctional inhibitor/lipid-transfer protein/seed storage 2S albumin superfamily protein
At4g24350	Phosphorylase superfamily protein
At2g22890	Kua-ubiquitin conjugating enzyme hybrid localisation domain
At5g66640	DAR3, DA1-related protein 3
At4g01670	unknown protein; BEST Arabidopsis thaliana protein match is: unknown protein (TAIR:AT3G62070.1); Has 141 Blast hits to 139 proteins in 15 species: Archae - 0; Bacteria - 0; Metazoa - 0; Fungi - 0; Plants - 138; Viruses - 0; Other Eukaryotes - 3 (source: NCBI BLink).
At3g03150	unknown protein; FUNCTIONS IN: molecular_function unknown; INVOLVED IN: biological_process unknown; LOCATED IN: mitochondrion; EXPRESSED IN: 22 plant structures; EXPRESSED DURING: 13 growth stages; BEST Arabidopsis thaliana protein match is: unknown protein (TAIR:AT5G17165.1); Has 39 Blast hits to 39 proteins in 11 species: Archae - 0; Bacteria - 0; Metazoa - 0; Fungi - 0; Plants - 39; Viruses - …
At1g11530	ATCXXS1, CXXS1, C-terminal cysteine residue is changed to a serine 1
At1g06760	winged-helix DNA-binding transcription factor family protein
At3g61880	CYP78A9, cytochrome p450 78a9
At3g49360	PGL2, 6-phosphogluconolactonase 2
At2g19190	FRK1, FLG22-induced receptor-like kinase 1
At3g06210	ARM repeat superfamily protein
At4g27810	unknown protein; CONTAINS InterPro DOMAIN/s: Protein of unknown function DUF688 (InterPro:IPR007789); BEST Arabidopsis thaliana protein match is: unknown protein (TAIR:AT5G53030.1); Has 73 Blast hits to 66 proteins in 11 species: Archae - 0; Bacteria - 0; Metazoa - 0; Fungi - 0; Plants - 73; Viruses - 0; Other Eukaryotes - 0 (source: NCBI BLink).
At1g61470	Polynucleotidyl transferase, ribonuclease H-like superfamily protein
At1g07310	Calcium-dependent lipid-binding (CaLB domain) family protein
At4g10265	Wound-responsive family protein
At1g64640	AtENODL8, ENODL8, early nodulin-like protein 8
At3g23000	ATSR2, ATSRPK1, CIPK7, PKS7, SnRK3.10, CBL-interacting protein kinase 7
At2g30340	LBD13, LOB domain-containing protein 13
At3g44798	other RNA
At1g69580	Homeodomain-like superfamily protein
At4g14560	AXR5, IAA1, indole-3-acetic acid inducible
At2g44450	BGLU15, beta glucosidase 15
At2g41050	PQ-loop repeat family protein / transmembrane family protein
At2g25160	CYP82F1, cytochrome P450, family 82, subfamily F, polypeptide 1
At3g55290	NAD(P)-binding Rossmann-fold superfamily protein
At1g48960	Adenine nucleotide alpha hydrolases-like superfamily protein
At3g27490	Cysteine/Histidine-rich C1 domain family protein
At1g27380	RIC2, ROP-interactive CRIB motif-containing protein 2
At5g08330	TCP family transcription factor
At1g64920	UDP-Glycosyltransferase superfamily protein
At3g13090	ATABCC6, ATMRP8, MRP8, multidrug resistance-associated protein 8
At1g16120	WAKL1, wall associated kinase-like 1
At5g13100	unknown protein; Has 1807 Blast hits to 1807 proteins in 277 species: Archae - 0; Bacteria - 0; Metazoa - 736; Fungi - 347; Plants - 385; Viruses - 0; Other Eukaryotes - 339 (source: NCBI BLink).
At2g25690	Protein of unknown function (DUF581)
At4g27400	Late embryogenesis abundant (LEA) protein-related
At3g44510	alpha/beta-Hydrolases superfamily protein
At3g58850	HLH2, PAR2, phy rapidly regulated 2
At5g46790	PYL1, RCAR12, PYR1-like 1
At3g25950	TRAM, LAG1 and CLN8 (TLC) lipid-sensing domain containing protein
At3g21160	MANIA, MNS2, alpha-mannosidase 2
At3g25870	unknown protein; BEST Arabidopsis thaliana protein match is: unknown protein (TAIR:AT1G13360.1); Has 50 Blast hits to 50 proteins in 12 species: Archae - 0; Bacteria - 0; Metazoa - 0; Fungi - 0; Plants - 50; Viruses - 0; Other Eukaryotes - 0 (source: NCBI BLink).
At5g18280	APY2, ATAPY2, apyrase 2
At3g08940	LHCB4.2, light harvesting complex photosystem II
At3g19370	Plant protein of unknown function (DUF869)
At2g35450	catalytics;hydrolases
At4g16980	arabinogalactan-protein family
At1g63990	SPO11-2, sporulation 11-2
At2g12462	BEST Arabidopsis thaliana protein match is: Sterile alpha motif (SAM) domain-containing protein (TAIR:AT1G15760.1); Has 35333 Blast hits to 34131 proteins in 2444 species: Archae - 798; Bacteria - 22429; Metazoa - 974; Fungi - 991; Plants - 531; Viruses - 0; Other Eukaryotes - 9610 (source: NCBI BLink).
At2g20142	Toll-Interleukin-Resistance (TIR) domain family protein
At1g74458	unknown protein; LOCATED IN: endomembrane system; Has 9 Blast hits to 9 proteins in 4 species: Archae - 0; Bacteria - 0; Metazoa - 0; Fungi - 0; Plants - 9; Viruses - 0; Other Eukaryotes - 0 (source: NCBI BLink).
At5g13360	Auxin-responsive GH3 family protein
At3g19553	Amino acid permease family protein
At5g03140	Concanavalin A-like lectin protein kinase family protein
At5g49170	unknown protein; BEST Arabidopsis thaliana protein match is: unknown protein (TAIR:AT3G06840.1); Has 1807 Blast hits to 1807 proteins in 277 species: Archae - 0; Bacteria - 0; Metazoa - 736; Fungi - 347; Plants - 385; Viruses - 0; Other Eukaryotes - 339 (source: NCBI BLink).
At5g22830	ATMGT10, GMN10, MGT10, MGT10, MRS2-11, magnesium (Mg) transporter 10
At1g19360	Nucleotide-diphospho-sugar transferase family protein
At2g31310	LBD14, LOB domain-containing protein 14
At1g64440	REB1, RHD1, UGE4, NAD(P)-binding Rossmann-fold superfamily protein
At5g51970	GroES-like zinc-binding alcohol dehydrogenase family protein
At4g14368	Regulator of chromosome condensation (RCC1) family protein
At3g48260	WNK3, with no lysine (K) kinase 3
At1g15350	unknown protein; BEST Arabidopsis thaliana protein match is: unknown protein (TAIR:AT3G15770.2); Has 148 Blast hits to 148 proteins in 25 species: Archae - 0; Bacteria - 0; Metazoa - 0; Fungi - 0; Plants - 141; Viruses - 0; Other Eukaryotes - 7 (source: NCBI BLink).
At2g40540	ATKT2, ATKUP2, KT2, KUP2, SHY3, TRK2, potassium transporter 2
At5g66850	MAPKKK5, mitogen-activated protein kinase kinase kinase 5
At2g34420	LHB1B2, LHCB1.5, photosystem II light harvesting complex gene B1B2
At5g28490	LSH1, Protein of unknown function (DUF640)
At4g20720	dentin sialophosphoprotein-related
At5g22890	C2H2 and C2HC zinc fingers superfamily protein
At3g07490	AGD11, ARF-GAP domain 11
At1g75540	STH2, salt tolerance homolog2
At2g17590	Cysteine/Histidine-rich C1 domain family protein
At1g79840	GL2, HD-ZIP IV family of homeobox-leucine zipper protein with lipid-binding START domain
At5g54540	Uncharacterised conserved protein (UCP012943)
At3g10930	unknown protein; FUNCTIONS IN: molecular_function unknown; INVOLVED IN: biological_process unknown; LOCATED IN: mitochondrion; EXPRESSED IN: 18 plant structures; EXPRESSED DURING: 9 growth stages; Has 1 Blast hits to 1 proteins in 1 species: Archae - 0; Bacteria - 0; Metazoa - 0; Fungi - 0; Plants - 1; Viruses - 0; Other Eukaryotes - 0 (source: NCBI BLink).
At1g73810	Core-2/I-branching beta-1,6-N-acetylglucosaminyltransferase family protein
At3g14150	Aldolase-type TIM barrel family protein
At1g06120	Fatty acid desaturase family protein
At5g66330	Leucine-rich repeat (LRR) family protein
At1g63820	CCT motif family protein
At3g07600	Heavy metal transport/detoxification superfamily protein
At5g54370	Late embryogenesis abundant (LEA) protein-related
At2g32487	unknown protein; FUNCTIONS IN: molecular_function unknown; INVOLVED IN: biological_process unknown; LOCATED IN: endomembrane system; Has 1 Blast hits to 1 proteins in 1 species: Archae - 0; Bacteria - 0; Metazoa - 0; Fungi - 0; Plants - 1; Viruses - 0; Other Eukaryotes - 0 (source: NCBI BLink).
At4g18205	Nucleotide-sugar transporter family protein
At1g70670	Caleosin-related family protein
At5g44130	FLA13, FASCICLIN-like arabinogalactan protein 13 precursor
At1g01110	IQD18, IQ-domain 18
At1g14170	RNA-binding KH domain-containing protein
At3g08600	Protein of unknown function (DUF1191)
At3g55690	unknown protein; BEST Arabidopsis thaliana protein match is: unknown protein (TAIR:AT2G39870.1); Has 76 Blast hits to 69 proteins in 15 species: Archae - 0; Bacteria - 0; Metazoa - 4; Fungi - 3; Plants - 69; Viruses - 0; Other Eukaryotes - 0 (source: NCBI BLink).
At2g44360	unknown protein; Has 23 Blast hits to 23 proteins in 10 species: Archae - 0; Bacteria - 0; Metazoa - 0; Fungi - 0; Plants - 23; Viruses - 0; Other Eukaryotes - 0 (source: NCBI BLink).
At4g31940	CYP82C4, cytochrome P450, family 82, subfamily C, polypeptide 4
At3g12340	FKBP-like peptidyl-prolyl cis-trans isomerase family protein
At3g46880	unknown protein; FUNCTIONS IN: molecular_function unknown; INVOLVED IN: biological_process unknown; LOCATED IN: chloroplast; EXPRESSED IN: 14 plant structures; EXPRESSED DURING: 9 growth stages; BEST Arabidopsis thaliana protein match is: unknown protein (TAIR:AT5G59080.1); Has 51 Blast hits to 51 proteins in 8 species: Archae - 0; Bacteria - 0; Metazoa - 0; Fungi - 0; Plants - 51; Viruses - 0; O…
At1g23220	Dynein light chain type 1 family protein
At2g25980	Mannose-binding lectin superfamily protein
At4g01830	PGP5, P-glycoprotein 5
At2g42300	basic helix-loop-helix (bHLH) DNA-binding superfamily protein
At1g48640	Transmembrane amino acid transporter family protein
At5g44578	unknown protein; FUNCTIONS IN: molecular_function unknown; INVOLVED IN: biological_process unknown; LOCATED IN: endomembrane system; Has 15 Blast hits to 15 proteins in 2 species: Archae - 0; Bacteria - 0; Metazoa - 0; Fungi - 0; Plants - 15; Viruses - 0; Other Eukaryotes - 0 (source: NCBI BLink).
At1g51440	alpha/beta-Hydrolases superfamily protein
At5g02420	unknown protein; Has 90 Blast hits to 90 proteins in 10 species: Archae - 0; Bacteria - 0; Metazoa - 0; Fungi - 0; Plants - 90; Viruses - 0; Other Eukaryotes - 0 (source: NCBI BLink).
At2g38320	TBL34, TRICHOME BIREFRINGENCE-LIKE 34
At4g37530	Peroxidase superfamily protein
At3g46800	Cysteine/Histidine-rich C1 domain family protein
At5g15920	SMC5, structural maintenance of chromosomes 5
At2g43590	Chitinase family protein
At3g27110	Peptidase family M48 family protein
At1g48510	Surfeit locus 1 cytochrome c oxidase biogenesis protein
At2g47270	sequence-specific DNA binding transcription factors;transcription regulators
At3g24210	Ankyrin repeat family protein
At1g27730	STZ, ZAT10, salt tolerance zinc finger
At5g43540	C2H2 and C2HC zinc fingers superfamily protein
At1g24530	Transducin/WD40 repeat-like superfamily protein
At2g38600	HAD superfamily, subfamily IIIB acid phosphatase
At4g27990	ATYLMG1-2, YLMG1-2, YGGT family protein
At2g19620	NDL3, N-MYC downregulated-like 3
At5g60460	Preprotein translocase Sec, Sec61-beta subunit protein
At1g67880	beta-1,4-N-acetylglucosaminyltransferase family protein
At4g13930	SHM4, serine hydroxymethyltransferase 4
At5g67280	RLK, receptor-like kinase
At3g13840	GRAS family transcription factor
At5g66280	GMD1, GDP-D-mannose 4,6-dehydratase 1
At1g30840	ATPUP4, PUP4, purine permease 4
At2g24270	ALDH11A3, aldehyde dehydrogenase 11A3
At5g63570	GSA1, glutamate-1-semialdehyde-2,1-aminomutase
At5g64620	ATC/VIF2, C/VIF2, cell wall / vacuolar inhibitor of fructosidase 2
At3g18930	RING/U-box superfamily protein
At5g04370	NAMT1, S-adenosyl-L-methionine-dependent methyltransferases superfamily protein
At2g14247	Expressed protein
At1g54210	APG12, ATATG12, ATG12A, Ubiquitin-like superfamily protein
At1g71740	unknown protein; Has 82 Blast hits to 82 proteins in 12 species: Archae - 0; Bacteria - 0; Metazoa - 0; Fungi - 0; Plants - 82; Viruses - 0; Other Eukaryotes - 0 (source: NCBI BLink).
At2g17890	CPK16, calcium-dependent protein kinase 16
At2g46780	RNA-binding (RRM/RBD/RNP motifs) family protein
At2g34340	Protein of unknown function, DUF584
At3g15630	unknown protein; FUNCTIONS IN: molecular_function unknown; INVOLVED IN: biological_process unknown; LOCATED IN: chloroplast; EXPRESSED IN: 24 plant structures; EXPRESSED DURING: 15 growth stages; BEST Arabidopsis thaliana protein match is: unknown protein (TAIR:AT1G52720.1); Has 61 Blast hits to 61 proteins in 13 species: Archae - 0; Bacteria - 0; Metazoa - 0; Fungi - 0; Plants - 61; Viruses - 0;…
At5g54080	HGO, homogentisate 1,2-dioxygenase
At1g20440	AtCOR47, COR47, RD17, cold-regulated 47
At3g09280	unknown protein; FUNCTIONS IN: molecular_function unknown; INVOLVED IN: biological_process unknown; LOCATED IN: endomembrane system; EXPRESSED IN: root; Has 31 Blast hits to 31 proteins in 9 species: Archae - 0; Bacteria - 0; Metazoa - 0; Fungi - 0; Plants - 31; Viruses - 0; Other Eukaryotes - 0 (source: NCBI BLink).
At5g59920	ULI3, Cysteine/Histidine-rich C1 domain family protein
At2g23430	ICK1, KRP1, Cyclin-dependent kinase inhibitor family protein
At4g30080	ARF16, auxin response factor 16
At5g05960	Bifunctional inhibitor/lipid-transfer protein/seed storage 2S albumin superfamily protein
At3g54260	TBL36, TRICHOME BIREFRINGENCE-LIKE 36
At5g24910	CYP714A1, cytochrome P450, family 714, subfamily A, polypeptide 1
At4g32780	phosphoinositide binding
At5g64860	DPE1, disproportionating enzyme
At5g10170	ATMIPS3, MIPS3, myo-inositol-1-phosphate synthase 3
At3g16400	ATMLP-470, ATNSP1, NSP1, nitrile specifier protein 1
At5g60860	AtRABA1f, RABA1f, RAB GTPase homolog A1F
At3g19000	2-oxoglutarate (2OG) and Fe(II)-dependent oxygenase superfamily protein
At4g17340	DELTA-TIP2, TIP2;2, tonoplast intrinsic protein 2;2
At5g49870	Mannose-binding lectin superfamily protein
At5g22630	ADT5, arogenate dehydratase 5
At1g72930	TIR, toll/interleukin-1 receptor-like
At4g25170	Uncharacterised conserved protein (UCP012943)
At1g73340	Cytochrome P450 superfamily protein
At3g52105	unknown protein; FUNCTIONS IN: molecular_function unknown; INVOLVED IN: biological_process unknown; LOCATED IN: endomembrane system; Has 35333 Blast hits to 34131 proteins in 2444 species: Archae - 798; Bacteria - 22429; Metazoa - 974; Fungi - 991; Plants - 531; Viruses - 0; Other Eukaryotes - 9610 (source: NCBI BLink).
At5g23210	SCPL34, serine carboxypeptidase-like 34
At3g20820	Leucine-rich repeat (LRR) family protein
At1g16390	3-Oct, ATOCT3, organic cation/carnitine transporter 3
At1g02740	MRG family protein
At3g46490	2-oxoglutarate (2OG) and Fe(II)-dependent oxygenase superfamily protein
At2g32430	Galactosyltransferase family protein
At3g05890	RCI2B, Low temperature and salt responsive protein family
At1g66500	Pre-mRNA cleavage complex II
At4g01850	AtSAM2, MAT2, SAM-2, SAM2, S-adenosylmethionine synthetase 2
At5g08050	Protein of unknown function (DUF1118)
At3g59350	Protein kinase superfamily protein
At2g39380	ATEXO70H2, EXO70H2, exocyst subunit exo70 family protein H2
At5g38895	RING/U-box superfamily protein
At4g35080	high-affinity nickel-transport family protein
At2g37540	NAD(P)-binding Rossmann-fold superfamily protein
At1g51950	IAA18, indole-3-acetic acid inducible 18
At4g18020	APRR2, PRR2, CheY-like two-component responsive regulator family protein
At5g12870	ATMYB46, MYB46, myb domain protein 46
At5g36260	Eukaryotic aspartyl protease family protein
At5g62790	DXR, PDE129, 1-deoxy-D-xylulose 5-phosphate reductoisomerase
At4g22212	Arabidopsis defensin-like protein
At2g43480	Peroxidase superfamily protein
At4g11160	Translation initiation factor 2, small GTP-binding protein
At3g45650	NAXT1, nitrate excretion transporter1
At5g07040	RING/U-box superfamily protein
At2g27440	pseudogene of rac GTPase activating protein
At1g19200	Protein of unknown function (DUF581)
At1g23720	Proline-rich extensin-like family protein
At5g54165	unknown protein; FUNCTIONS IN: molecular_function unknown; INVOLVED IN: biological_process unknown; LOCATED IN: cellular_component unknown; Has 30201 Blast hits to 17322 proteins in 780 species: Archae - 12; Bacteria - 1396; Metazoa - 17338; Fungi - 3422; Plants - 5037; Viruses - 0; Other Eukaryotes - 2996 (source: NCBI BLink).
At3g52770	ZPR3, protein binding
At3g23820	GAE6, UDP-D-glucuronate 4-epimerase 6
At1g70895	CLE17, CLAVATA3/ESR-RELATED 17
At2g37390	Chloroplast-targeted copper chaperone protein
At1g54920	unknown protein; FUNCTIONS IN: molecular_function unknown; INVOLVED IN: biological_process unknown; LOCATED IN: membrane; EXPRESSED IN: 23 plant structures; EXPRESSED DURING: 15 growth stages; Has 30201 Blast hits to 17322 proteins in 780 species: Archae - 12; Bacteria - 1396; Metazoa - 17338; Fungi - 3422; Plants - 5037; Viruses - 0; Other Eukaryotes - 2996 (source: NCBI BLink).
At1g25500	Plasma-membrane choline transporter family protein
At3g61550	RING/U-box superfamily protein
At5g64660	ATCMPG2, CMPG2, CYS, MET, PRO, and GLY protein 2
At5g57625	CAP (Cysteine-rich secretory proteins, Antigen 5, and Pathogenesis-related 1 protein) superfamily protein
At3g13672	TRAF-like superfamily protein
At2g29620	unknown protein; BEST Arabidopsis thaliana protein match is: unknown protein (TAIR:AT1G07330.1); Has 887 Blast hits to 750 proteins in 151 species: Archae - 2; Bacteria - 63; Metazoa - 270; Fungi - 51; Plants - 111; Viruses - 6; Other Eukaryotes - 384 (source: NCBI BLink).
At1g10070	ATBCAT-2, BCAT-2, branched-chain amino acid transaminase 2
At1g78930	Mitochondrial transcription termination factor family protein
At5g27410	D-aminoacid aminotransferase-like PLP-dependent enzymes superfamily protein
At1g71015	unknown protein; BEST Arabidopsis thaliana protein match is: unknown protein (TAIR:AT2G01340.1); Has 85 Blast hits to 85 proteins in 12 species: Archae - 0; Bacteria - 0; Metazoa - 0; Fungi - 0; Plants - 85; Viruses - 0; Other Eukaryotes - 0 (source: NCBI BLink).
At1g08590	Leucine-rich receptor-like protein kinase family protein
At3g01930	Major facilitator superfamily protein
At5g21940	unknown protein; BEST Arabidopsis thaliana protein match is: unknown protein (TAIR:AT3G43850.1); Has 30201 Blast hits to 17322 proteins in 780 species: Archae - 12; Bacteria - 1396; Metazoa - 17338; Fungi - 3422; Plants - 5037; Viruses - 0; Other Eukaryotes - 2996 (source: NCBI BLink).
At4g12910	scpl20, serine carboxypeptidase-like 20
At3g55920	Cyclophilin-like peptidyl-prolyl cis-trans isomerase family protein
At2g30680	BEST Arabidopsis thaliana protein match is: glucan synthase-like 3 (TAIR:AT2G31960.2); Has 80 Blast hits to 80 proteins in 12 species: Archae - 0; Bacteria - 0; Metazoa - 0; Fungi - 0; Plants - 80; Viruses - 0; Other Eukaryotes - 0 (source: NCBI BLink).
At5g42580	CYP705A12, cytochrome P450, family 705, subfamily A, polypeptide 12
At5g11840	Protein of unknown function (DUF1230)
At5g13150	ATEXO70C1, EXO70C1, exocyst subunit exo70 family protein C1
At5g49520	ATWRKY48, WRKY48, WRKY DNA-binding protein 48
At1g69252	other RNA
At4g30450	glycine-rich protein
At1g14720	ATXTH28, EXGT-A2, XTH28, XTR2, xyloglucan endotransglucosylase/hydrolase 28
At1g67760	TCP-1/cpn60 chaperonin family protein
At2g25790	Leucine-rich receptor-like protein kinase family protein
At1g53163	unknown protein; FUNCTIONS IN: molecular_function unknown; INVOLVED IN: biological_process unknown; LOCATED IN: cellular_component unknown; BEST Arabidopsis thaliana protein match is: unknown protein (TAIR:AT3G15250.1); Has 315 Blast hits to 216 proteins in 74 species: Archae - 0; Bacteria - 86; Metazoa - 43; Fungi - 52; Plants - 27; Viruses - 1; Other Eukaryotes - 106 (source: NCBI BLink).
At5g05850	PIRL1, plant intracellular ras group-related LRR 1
At1g77450	anac032, NAC032, NAC domain containing protein 32
At2g31670	Stress responsive alpha-beta barrel domain protein
At4g37160	sks15, SKU5 similar 15
At4g32870	Polyketide cyclase/dehydrase and lipid transport superfamily protein
At1g43020	Protein of unknown function, DUF547
At1g52330	Late embryogenesis abundant (LEA) hydroxyproline-rich glycoprotein family
At5g11670	ATNADP-ME2, NADP-ME2, NADP-malic enzyme 2
At2g21970	SEP2, stress enhanced protein 2
At2g47130	NAD(P)-binding Rossmann-fold superfamily protein
At2g15300	Leucine-rich repeat protein kinase family protein
At5g62220	ATGT18, GT18, glycosyltransferase 18
At1g09540	ATMYB61, MYB61, myb domain protein 61
At3g48020	unknown protein; FUNCTIONS IN: molecular_function unknown; INVOLVED IN: biological_process unknown; LOCATED IN: chloroplast; EXPRESSED IN: 11 plant structures; EXPRESSED DURING: LP.04 four leaves visible, 4 anthesis; BEST Arabidopsis thaliana protein match is: unknown protein (TAIR:AT5G62865.1); Has 82 Blast hits to 82 proteins in 12 species: Archae - 0; Bacteria - 0; Metazoa - 0; Fungi - 0; Plan…
At2g35910	RING/U-box superfamily protein
At4g21160	AGD12, ZAC, Calcium-dependent ARF-type GTPase activating protein family
At3g09925	Pollen Ole e 1 allergen and extensin family protein
At3g60450	Phosphoglycerate mutase family protein
At4g23010	ATUTR2, UTR2, UDP-galactose transporter 2
At4g00960	Protein kinase superfamily protein
At2g27500	Glycosyl hydrolase superfamily protein
At1g35580	CINV1, cytosolic invertase 1
At5g62865	unknown protein; BEST Arabidopsis thaliana protein match is: unknown protein (TAIR:AT3G48020.1).
At5g41700	ATUBC8, UBC8, ubiquitin conjugating enzyme 8
At1g14220	Ribonuclease T2 family protein
At4g25700	B1, BCH1, BETA-OHASE 1, chy1, beta-hydroxylase 1
At1g12710	AtPP2-A12, PP2-A12, phloem protein 2-A12
At1g65900	unknown protein; FUNCTIONS IN: molecular_function unknown; INVOLVED IN: biological_process unknown; LOCATED IN: endomembrane system; EXPRESSED IN: 21 plant structures; EXPRESSED DURING: 13 growth stages; Has 306 Blast hits to 306 proteins in 119 species: Archae - 19; Bacteria - 238; Metazoa - 0; Fungi - 0; Plants - 34; Viruses - 0; Other Eukaryotes - 15 (source: NCBI BLink).
At1g03850	Glutaredoxin family protein
At3g19680	Protein of unknown function (DUF1005)
At4g13210	Pectin lyase-like superfamily protein
At3g12540	Protein of unknown function, DUF547
At5g54290	CcdA, cytochrome c biogenesis protein family
At1g67070	DIN9, PMI2, Mannose-6-phosphate isomerase, type I
At3g61430	ATPIP1, PIP1, PIP1;1, PIP1A, plasma membrane intrinsic protein 1A
At2g21640	Encodes a protein of unknown function that is a marker for oxidative stress response.
At4g35470	PIRL4, plant intracellular ras group-related LRR 4
At4g06534	unknown protein; FUNCTIONS IN: molecular_function unknown; INVOLVED IN: biological_process unknown; LOCATED IN: endomembrane system; Has 22 Blast hits to 22 proteins in 8 species: Archae - 0; Bacteria - 0; Metazoa - 0; Fungi - 0; Plants - 22; Viruses - 0; Other Eukaryotes - 0 (source: NCBI BLink).
At1g53633	unknown protein; FUNCTIONS IN: molecular_function unknown; INVOLVED IN: biological_process unknown; LOCATED IN: cellular_component unknown; Has 5 Blast hits to 5 proteins in 2 species: Archae - 0; Bacteria - 0; Metazoa - 2; Fungi - 0; Plants - 3; Viruses - 0; Other Eukaryotes - 0 (source: NCBI BLink).
At4g28030	Acyl-CoA N-acyltransferases (NAT) superfamily protein
At2g43100	ATLEUD1, IPMI2, isopropylmalate isomerase 2
At2g17330	CYP51A1, CYP51G2, putative obtusifoliol 14-alpha demethylase. Expressed pseudogene.
At2g18670	RING/U-box superfamily protein
At2g31110	TBL40, Plant protein of unknown function (DUF828)
At3g25760	AOC1, ERD12, allene oxide cyclase 1
At2g44290	Bifunctional inhibitor/lipid-transfer protein/seed storage 2S albumin superfamily protein
At4g25420	AT2301, ATGA20OX1, GA20OX1, GA5, 2-oxoglutarate (2OG) and Fe(II)-dependent oxygenase superfamily protein
At1g77570	Winged helix-turn-helix transcription repressor DNA-binding
At3g51478	pseudogene of glutamate receptor family
At3g47470	CAB4, LHCA4, light-harvesting chlorophyll-protein complex I subunit A4
At2g14920	ATST4A, ST4A, sulfotransferase 4A
At4g03600	unknown protein; BEST Arabidopsis thaliana protein match is: unknown protein (TAIR:AT1G03730.1); Has 30201 Blast hits to 17322 proteins in 780 species: Archae - 12; Bacteria - 1396; Metazoa - 17338; Fungi - 3422; Plants - 5037; Viruses - 0; Other Eukaryotes - 2996 (source: NCBI BLink).
At2g11320	transposable element gene
At5g66900	Disease resistance protein (CC-NBS-LRR class) family
At3g27095	pseudogene, hypothetical protein, similar to putative CHP-rich zinc finger protein GB:AAD22655 from (Arabidopsis thaliana)
At1g56250	AtPP2-B14, PP2-B14, phloem protein 2-B14
At1g79860	ATROPGEF12, MEE64, ROPGEF12, RHO guanyl-nucleotide exchange factor 12
At2g36220	unknown protein; BEST Arabidopsis thaliana protein match is: unknown protein (TAIR:AT3G52710.1); Has 74 Blast hits to 74 proteins in 10 species: Archae - 0; Bacteria - 0; Metazoa - 0; Fungi - 0; Plants - 74; Viruses - 0; Other Eukaryotes - 0 (source: NCBI BLink).
At4g13830	J20, DNAJ-like 20
At2g30100	pentatricopeptide (PPR) repeat-containing protein
At2g30930	unknown protein; FUNCTIONS IN: molecular_function unknown; INVOLVED IN: biological_process unknown; LOCATED IN: chloroplast, plasma membrane, membrane; EXPRESSED IN: 24 plant structures; EXPRESSED DURING: 14 growth stages; BEST Arabidopsis thaliana protein match is: unknown protein (TAIR:AT1G06540.1); Has 194 Blast hits to 176 proteins in 78 species: Archae - 0; Bacteria - 101; Metazoa - 15; Fung…
At4g02130	GATL6, LGT10, galacturonosyltransferase 6
At1g49150	unknown protein; Has 6 Blast hits to 6 proteins in 2 species: Archae - 0; Bacteria - 0; Metazoa - 0; Fungi - 0; Plants - 6; Viruses - 0; Other Eukaryotes - 0 (source: NCBI BLink).
At5g57560	TCH4, XTH22, Xyloglucan endotransglucosylase/hydrolase family protein
At3g50120	Plant protein of unknown function (DUF247)
At2g15880	Leucine-rich repeat (LRR) family protein
At4g02770	PSAD-1, photosystem I subunit D-1
At1g06310	ACX6, acyl-CoA oxidase 6
At4g14650	unknown protein; FUNCTIONS IN: molecular_function unknown; INVOLVED IN: N-terminal protein myristoylation; EXPRESSED IN: 6 plant structures; EXPRESSED DURING: petal differentiation and expansion stage; Has 2407 Blast hits to 1833 proteins in 310 species: Archae - 19; Bacteria - 223; Metazoa - 708; Fungi - 285; Plants - 140; Viruses - 42; Other Eukaryotes - 990 (source: NCBI BLink).
At5g18520	Lung seven transmembrane receptor family protein
At1g22350	pseudogene, putative UDP-glucose glucosyltransferase, similar to UDP-glucose glucosyltransferase GI:3928543 from (Arabidopsis thaliana); blastp match of 56% identity and 2.1e-151 P-value to GP|19911203|dbj|BAB86928.1||AB070753 glucosyltransferase-10 {Vigna angularis}
At2g01730	ATCPSF73-II, CPSF73-II, EDA26, cleavage and polyadenylation specificity factor 73 kDa subunit-II
At2g31010	Protein kinase superfamily protein
At5g50370	Adenylate kinase family protein
At2g22000	PROPEP6, elicitor peptide 6 precursor
At1g54790	GDSL-like Lipase/Acylhydrolase superfamily protein
At1g61340	F-box family protein
At2g10605	transposable element gene
At1g17340	Phosphoinositide phosphatase family protein
At2g28660	Chloroplast-targeted copper chaperone protein
At5g24990	Protein of unknown function (DUF1336)
At2g27690	CYP94C1, cytochrome P450, family 94, subfamily C, polypeptide 1
At1g22030	CONTAINS InterPro DOMAIN/s: Protein BYPASS related (InterPro:IPR008511); BEST Arabidopsis thaliana protein match is: unknown protein (TAIR:AT1G77855.1); Has 99 Blast hits to 99 proteins in 17 species: Archae - 0; Bacteria - 0; Metazoa - 3; Fungi - 0; Plants - 96; Viruses - 0; Other Eukaryotes - 0 (source: NCBI BLink).
At3g05155	Major facilitator superfamily protein
At1g44318	hemb2, Aldolase superfamily protein
At3g60640	ATG8G, Ubiquitin-like superfamily protein
At5g15830	AtbZIP3, bZIP3, basic leucine-zipper 3
At1g28370	ATERF11, ERF11, ERF domain protein 11
At2g28550	RAP2.7, TOE1, related to AP2.7
At2g14750	AKN1, APK, APK1, ATAKN1, APS kinase
At3g45780	JK224, NPH1, PHOT1, RPT1, phototropin 1
At3g25560	NIK2, NSP-interacting kinase 2
At3g17420	GPK1, glyoxysomal protein kinase 1
At3g47000	Glycosyl hydrolase family protein
At1g33590	Leucine-rich repeat (LRR) family protein
At1g48300	unknown protein; FUNCTIONS IN: molecular_function unknown; INVOLVED IN: biological_process unknown; LOCATED IN: endomembrane system; EXPRESSED IN: 24 plant structures; EXPRESSED DURING: 15 growth stages; Has 96 Blast hits to 87 proteins in 37 species: Archae - 0; Bacteria - 2; Metazoa - 12; Fungi - 2; Plants - 65; Viruses - 0; Other Eukaryotes - 15 (source: NCBI BLink).
At3g17110	pseudogene, glycine-rich protein
At2g45480	AtGRF9, GRF9, growth-regulating factor 9
At1g01490	Heavy metal transport/detoxification superfamily protein
At1g52880	ANAC018, ATNAM, NAM, NARS2, NAC (No Apical Meristem) domain transcriptional regulator superfamily protein
At3g13404	unknown protein; FUNCTIONS IN: molecular_function unknown; INVOLVED IN: biological_process unknown; LOCATED IN: cellular_component unknown; Has 0 Blast hits to 0 proteins in 0 species (source: NCBI BLink).
At2g29060	GRAS family transcription factor
At3g20270	lipid-binding serum glycoprotein family protein
At1g70460	RHS10, root hair specific 10
At2g17670	Tetratricopeptide repeat (TPR)-like superfamily protein
At1g78780	pathogenesis-related family protein
At4g00070	RING/U-box superfamily protein
At1g70250	receptor serine/threonine kinase, putative
At3g55550	Concanavalin A-like lectin protein kinase family protein
At4g12735	unknown protein; FUNCTIONS IN: molecular_function unknown; INVOLVED IN: biological_process unknown; LOCATED IN: plasma membrane; EXPRESSED IN: rosette leaf, cultured cell; BEST Arabidopsis thaliana protein match is: unknown protein (TAIR:AT4G12731.1); Has 35333 Blast hits to 34131 proteins in 2444 species: Archae - 798; Bacteria - 22429; Metazoa - 974; Fungi - 991; Plants - 531; Viruses - 0; Othe…
At2g02800	APK2B, protein kinase 2B
At2g39050	hydroxyproline-rich glycoprotein family protein
At4g29920	Double Clp-N motif-containing P-loop nucleoside triphosphate hydrolases superfamily protein
At1g55240	Family of unknown function (DUF716)
At4g27280	Calcium-binding EF-hand family protein
At3g04030	Homeodomain-like superfamily protein
At5g54390	AHL, ATAHL, HL, HAL2-like
At3g25190	Vacuolar iron transporter (VIT) family protein
At1g24210	Paired amphipathic helix (PAH2) superfamily protein
At2g24600	Ankyrin repeat family protein
At3g49700	ACS9, AtACS9, ETO3, 1-aminocyclopropane-1-carboxylate synthase 9
At5g16410	HXXXD-type acyl-transferase family protein
At5g51174	SNOR30, SNOR30; snoRNA
At5g02350	Cysteine/Histidine-rich C1 domain family protein
At5g18630	alpha/beta-Hydrolases superfamily protein
At1g30130	unknown protein; FUNCTIONS IN: molecular_function unknown; INVOLVED IN: biological_process unknown; LOCATED IN: endomembrane system; EXPRESSED IN: 23 plant structures; EXPRESSED DURING: 13 growth stages; CONTAINS InterPro DOMAIN/s: Protein of unknown function DUF1365 (InterPro:IPR010775); Has 1789 Blast hits to 1789 proteins in 449 species: Archae - 0; Bacteria - 824; Metazoa - 0; Fungi - 6; Plan…
At1g69080	Adenine nucleotide alpha hydrolases-like superfamily protein
At1g49700	Plant protein 1589 of unknown function
At5g14150	Protein of unknown function, DUF642
At4g30060	Core-2/I-branching beta-1,6-N-acetylglucosaminyltransferase family protein
At1g23120	Polyketide cyclase/dehydrase and lipid transport superfamily protein
At5g67150	HXXXD-type acyl-transferase family protein
At3g53880	NAD(P)-linked oxidoreductase superfamily protein
At5g09570	Cox19-like CHCH family protein
At3g03370	BEST Arabidopsis thaliana protein match is: DegP protease 7 (TAIR:AT3G03380.1); Has 55 Blast hits to 55 proteins in 11 species: Archae - 0; Bacteria - 0; Metazoa - 0; Fungi - 0; Plants - 55; Viruses - 0; Other Eukaryotes - 0 (source: NCBI BLink).
At1g01420	UGT72B3, UDP-glucosyl transferase 72B3
At2g42250	CYP712A1, cytochrome P450, family 712, subfamily A, polypeptide 1
At1g26960	AtHB23, HB23, homeobox protein 23
At5g22100	RNA cyclase family protein
At2g46430	ATCNGC3, CNGC3, CNGC3.C, cyclic nucleotide gated channel 3
At3g61390	RING/U-box superfamily protein
At5g48545	HINT3, histidine triad nucleotide-binding 3
At1g61520	LHCA3, photosystem I light harvesting complex gene 3
At1g72590	3-oxo-5-alpha-steroid 4-dehydrogenase family protein
At5g18460	Protein of Unknown Function (DUF239)
At4g35380	SEC7-like guanine nucleotide exchange family protein
At1g54990	AXR4, RGR, RGR1, alpha/beta-Hydrolases superfamily protein
At3g02880	Leucine-rich repeat protein kinase family protein
At1g05620	URH2, uridine-ribohydrolase 2
At3g51470	Protein phosphatase 2C family protein
At3g44420	transposable element gene
At3g10040	sequence-specific DNA binding transcription factors
At5g08185	MIR162A, microRNA162A
At2g31730	basic helix-loop-helix (bHLH) DNA-binding superfamily protein
At2g38490	CIPK22, SnRK3.19, CBL-interacting protein kinase 22
At3g28420	Putative membrane lipoprotein
At2g45220	Plant invertase/pectin methylesterase inhibitor superfamily
At1g16670	Protein kinase superfamily protein
At3g23790	AAE16, AMP-dependent synthetase and ligase family protein
At5g44820	Nucleotide-diphospho-sugar transferase family protein
At5g15530	BCCP2, CAC1-B, biotin carboxyl carrier protein 2
At3g14090	ATEXO70D3, EXO70D3, exocyst subunit exo70 family protein D3
At5g27940	WPP3, WPP domain protein 3
At3g17650	PDE321, YSL5, YELLOW STRIPE like 5
At3g47220	ATPLC9, PLC9, phosphatidylinositol-speciwc phospholipase C9
At5g25450	Cytochrome bd ubiquinol oxidase, 14kDa subunit
At1g67120	ATPases;nucleotide binding;ATP binding;nucleoside-triphosphatases;transcription factor binding
At4g17100	CONTAINS InterPro DOMAIN/s: Endoribonuclease XendoU (InterPro:IPR018998); Has 943 Blast hits to 770 proteins in 162 species: Archae - 0; Bacteria - 61; Metazoa - 472; Fungi - 40; Plants - 78; Viruses - 35; Other Eukaryotes - 257 (source: NCBI BLink).
At3g06070	unknown protein; BEST Arabidopsis thaliana protein match is: unknown protein (TAIR:AT5G19190.1); Has 33 Blast hits to 33 proteins in 12 species: Archae - 0; Bacteria - 0; Metazoa - 1; Fungi - 0; Plants - 32; Viruses - 0; Other Eukaryotes - 0 (source: NCBI BLink).
At4g38520	Protein phosphatase 2C family protein
At5g52670	Copper transport protein family
[truncated: 3,216 more rows]

## Sheet: WCS417 all DEGs
Supplemental Dataset 5: DEGs in roots 4 h after IAA treatment, DEGs from this study after root exposure to WCS417, their overlapping genes and the processes they are involved.
See SHEET1 for the DEGs in roots at 4 h after IAA treament from the study of Chaiwanon and Wang (2015), SHEET2 for all unique DEGs following root exposure to WCS417 (this study) , SHEET3 for the overlap between these two gene sets, SHEET4 for GO terms related with overlapping genes.
AGI_code	Description
At4g15280	UGT71B5, UDP-glucosyl transferase 71B5
At3g62680	ATPRP3, PRP3, proline-rich protein 3
At4g00970	CRK41, cysteine-rich RLK (RECEPTOR-like protein kinase) 41
At4g18422	unknown protein; FUNCTIONS IN: molecular_function unknown; INVOLVED IN: biological_process unknown; LOCATED IN: cellular_component unknown; Has 0 Blast hits to 0 proteins in 0 species (source: NCBI BLink).
At1g75550	glycine-rich protein
At5g18490	Plant protein of unknown function (DUF946)
At3g62820	Plant invertase/pectin methylesterase inhibitor superfamily protein
At1g30135	JAZ8, TIFY5A, jasmonate-zim-domain protein 8
At3g58000	VQ motif-containing protein
At2g33460	RIC1, ROP-interactive CRIB motif-containing protein 1
At1g55330	AGP21, ATAGP21, arabinogalactan protein 21
At4g13340	Leucine-rich repeat (LRR) family protein
At5g19880	Peroxidase superfamily protein
At5g64980	unknown protein; BEST Arabidopsis thaliana protein match is: unknown protein (TAIR:AT4G02880.1); Has 1807 Blast hits to 1807 proteins in 277 species: Archae - 0; Bacteria - 0; Metazoa - 736; Fungi - 347; Plants - 385; Viruses - 0; Other Eukaryotes - 339 (source: NCBI BLink).
At5g12890	UDP-Glycosyltransferase superfamily protein
At2g17630	Pyridoxal phosphate (PLP)-dependent transferases superfamily protein
At1g15260	unknown protein; BEST Arabidopsis thaliana protein match is: unknown protein (TAIR:AT3G16070.1); Has 28 Blast hits to 28 proteins in 7 species: Archae - 0; Bacteria - 0; Metazoa - 0; Fungi - 0; Plants - 28; Viruses - 0; Other Eukaryotes - 0 (source: NCBI BLink).
At5g14340	AtMYB40, MYB40, myb domain protein 40
At4g26120	Ankyrin repeat family protein / BTB/POZ domain-containing protein
At4g30980	LRL2, LJRHL1-like 2
At3g52561	unknown protein; FUNCTIONS IN: molecular_function unknown; INVOLVED IN: biological_process unknown; LOCATED IN: cellular_component unknown; BEST Arabidopsis thaliana protein match is: unknown protein (TAIR:AT3G11600.1); Has 30201 Blast hits to 17322 proteins in 780 species: Archae - 12; Bacteria - 1396; Metazoa - 17338; Fungi - 3422; Plants - 5037; Viruses - 0; Other Eukaryotes - 2996 (source: NC…
At5g65590	Dof-type zinc finger DNA-binding family protein
At5g01732	other RNA
At3g02832	AT3G02832
At5g28913	SADHU4-1, transposable element gene
At5g45070	AtPP2-A8, PP2-A8, phloem protein 2-A8
At1g33500	unknown protein; Has 30201 Blast hits to 17322 proteins in 780 species: Archae - 12; Bacteria - 1396; Metazoa - 17338; Fungi - 3422; Plants - 5037; Viruses - 0; Other Eukaryotes - 2996 (source: NCBI BLink).
At5g02260	ATEXP9, ATEXPA9, ATHEXP ALPHA 1.10, EXP9, EXPA9, expansin A9
At2g31980	AtCYS2, CYS2, PHYTOCYSTATIN 2
At5g65800	ACS5, ATACS5, CIN5, ETO2, ACC synthase 5
At4g38550	Arabidopsis phospholipase-like protein (PEARLI 4) family
At1g43650	nodulin MtN21 /EamA-like transporter family protein
At1g26700	ATMLO14, MLO14, Seven transmembrane MLO family protein
At4g39800	ATIPS1, ATMIPS1, MI-1-P SYNTHASE, MIPS1, myo-inositol-1-phosphate synthase 1
At3g59480	pfkB-like carbohydrate kinase family protein
At4g02270	RHS13, root hair specific 13
At1g64660	ATMGL, MGL, methionine gamma-lyase
At3g51410	Arabidopsis protein of unknown function (DUF241)
At3g51220	Plant protein of unknown function (DUF827)
At5g43250	NF-YC13, nuclear factor Y, subunit C13
At4g36570	ATRL3, RL3, RAD-like 3
At3g54390	sequence-specific DNA binding transcription factors
At1g52240	ATROPGEF11, PIRF1, ROPGEF11, RHO guanyl-nucleotide exchange factor 11
At4g23280	CRK20, cysteine-rich RLK (RECEPTOR-like protein kinase) 20
At3g51910	AT-HSFA7A, HSFA7A, heat shock transcription factor A7A
At1g52565	unknown protein; FUNCTIONS IN: molecular_function unknown; INVOLVED IN: biological_process unknown; LOCATED IN: endomembrane system; BEST Arabidopsis thaliana protein match is: unknown protein (TAIR:AT3G15760.1); Has 35333 Blast hits to 34131 proteins in 2444 species: Archae - 798; Bacteria - 22429; Metazoa - 974; Fungi - 991; Plants - 531; Viruses - 0; Other Eukaryotes - 9610 (source: NCBI BLink…
At1g76800	Vacuolar iron transporter (VIT) family protein
At3g15030	MEE35, TCP4, TCP family transcription factor 4
At4g24310	Protein of unknown function (DUF679)
At2g33620	AT hook motif DNA-binding family protein
At3g25610	ATPase E1-E2 type family protein / haloacid dehalogenase-like hydrolase family protein
At5g02890	HXXXD-type acyl-transferase family protein
At5g39820	anac094, NAC094, NAC domain containing protein 94
At3g46110	Domain of unknown function (DUF966)
At4g01950	ATGPAT3, GPAT3, glycerol-3-phosphate acyltransferase 3
At4g15230	ATPDR2, PDR2, pleiotropic drug resistance 2
At2g41190	Transmembrane amino acid transporter family protein
At2g25220	Protein kinase superfamily protein
At2g45550	CYP76C4, cytochrome P450, family 76, subfamily C, polypeptide 4
At2g29750	UGT71C1, UDP-glucosyl transferase 71C1
At4g38560	Arabidopsis phospholipase-like protein (PEARLI 4) family
At5g19120	Eukaryotic aspartyl protease family protein
At5g10380	ATRING1, RING1, RING/U-box superfamily protein
At2g19210	Leucine-rich repeat transmembrane protein kinase protein
At1g74830	Protein of unknown function, DUF593
At4g02180	DC1 domain-containing protein
At2g39650	Protein of unknown function (DUF506)
At3g06880	Transducin/WD40 repeat-like superfamily protein
At4g39670	Glycolipid transfer protein (GLTP) family protein
At5g44562	other RNA
At5g28630	glycine-rich protein
At4g12880	AtENODL19, ENODL19, early nodulin-like protein 19
At3g23840	HXXXD-type acyl-transferase family protein
At2g35859	Potential natural antisense gene, locus overlaps with AT2G35860
At2g25810	TIP4;1, tonoplast intrinsic protein 4;1
At1g43675	transposable element gene
At1g34500	MBOAT (membrane bound O-acyl transferase) family protein
At5g47740	Adenine nucleotide alpha hydrolases-like superfamily protein
At4g29050	Concanavalin A-like lectin protein kinase family protein
At1g08050	Zinc finger (C3HC4-type RING finger) family protein
At2g44840	ATERF13, EREBP, ERF13, ethylene-responsive element binding factor 13
At4g29180	RHS16, root hair specific 16
At5g18930	BUD2, SAMDC4, Adenosylmethionine decarboxylase family protein
At5g07010	ATST2A, ST2A, sulfotransferase 2A
At2g46740	D-arabinono-1,4-lactone oxidase family protein
At5g16486	RNA-directed DNA polymerase (reverse transcriptase)-related family protein
At1g54940	PGSIP4, plant glycogenin-like starch initiation protein 4
At5g38030	MATE efflux family protein
At3g47750	ABCA4, ATATH3, ATP binding cassette subfamily A4
At3g05180	GDSL-like Lipase/Acylhydrolase superfamily protein
At2g30660	ATP-dependent caseinolytic (Clp) protease/crotonase family protein
At1g47860	transposable element gene
At1g24140	Matrixin family protein
At1g17235	RTFL11, ROTUNDIFOLIA like 11
At2g29000	Leucine-rich repeat protein kinase family protein
At1g24485	FUNCTIONS IN: molecular_function unknown; INVOLVED IN: biological_process unknown; LOCATED IN: endomembrane system; BEST Arabidopsis thaliana protein match is: protein kinase-related (TAIR:AT3G46280.1); Has 30201 Blast hits to 17322 proteins in 780 species: Archae - 12; Bacteria - 1396; Metazoa - 17338; Fungi - 3422; Plants - 5037; Viruses - 0; Other Eukaryotes - 2996 (source: NCBI BLink).
At2g46680	ATHB-7, ATHB7, HB-7, homeobox 7
At1g22220	F-box family protein
At1g67330	Protein of unknown function (DUF579)
At1g54120	unknown protein; BEST Arabidopsis thaliana protein match is: unknown protein (TAIR:AT3G14060.1); Has 23 Blast hits to 23 proteins in 7 species: Archae - 0; Bacteria - 0; Metazoa - 0; Fungi - 0; Plants - 23; Viruses - 0; Other Eukaryotes - 0 (source: NCBI BLink).
At5g23840	MD-2-related lipid recognition domain-containing protein
At4g36620	GATA19, GATA transcription factor 19
At1g58170	Disease resistance-responsive (dirigent-like protein) family protein
At5g01542	Potential natural antisense gene, locus overlaps with AT5G01540
At1g29230	ATCIPK18, ATWL1, CIPK18, SnRK3.20, WL1, CBL-interacting protein kinase 18
At4g36052	other RNA
At1g70890	MLP43, MLP-like protein 43
At5g65990	Transmembrane amino acid transporter family protein
At5g22270	unknown protein; BEST Arabidopsis thaliana protein match is: unknown protein (TAIR:AT3G11600.1); Has 136 Blast hits to 136 proteins in 15 species: Archae - 0; Bacteria - 0; Metazoa - 0; Fungi - 0; Plants - 136; Viruses - 0; Other Eukaryotes - 0 (source: NCBI BLink).
At5g64100	Peroxidase superfamily protein
At1g72330	ALAAT2, alanine aminotransferase 2
At2g46450	ATCNGC12, CNGC12, cyclic nucleotide-gated channel 12
At1g65490	unknown protein; FUNCTIONS IN: molecular_function unknown; INVOLVED IN: biological_process unknown; LOCATED IN: endomembrane system; EXPRESSED IN: 22 plant structures; EXPRESSED DURING: 13 growth stages; BEST Arabidopsis thaliana protein match is: unknown protein (TAIR:AT1G65486.1); Has 23 Blast hits to 23 proteins in 2 species: Archae - 0; Bacteria - 0; Metazoa - 0; Fungi - 0; Plants - 23; Virus…
At1g11700	Protein of unknown function, DUF584
At3g10710	RHS12, root hair specific 12
At1g23540	AtPERK12, IGI1, Protein kinase superfamily protein
At1g25422	unknown protein; FUNCTIONS IN: molecular_function unknown; INVOLVED IN: biological_process unknown; LOCATED IN: cellular_component unknown; BEST Arabidopsis thaliana protein match is: unknown protein (TAIR:AT1G68500.1); Has 16 Blast hits to 16 proteins in 6 species: Archae - 0; Bacteria - 0; Metazoa - 0; Fungi - 0; Plants - 16; Viruses - 0; Other Eukaryotes - 0 (source: NCBI BLink).
At4g36150	Disease resistance protein (TIR-NBS-LRR class) family
At1g79360	2-Oct, ATOCT2, OCT2, organic cation/carnitine transporter 2
At1g07150	MAPKKK13, mitogen-activated protein kinase kinase kinase 13
At5g48740	Leucine-rich repeat protein kinase family protein
At1g80730	ATZFP1, ZFP1, zinc-finger protein 1
At4g38860	SAUR-like auxin-responsive protein family
At3g28340	GATL10, galacturonosyltransferase-like 10
At5g04970	Plant invertase/pectin methylesterase inhibitor superfamily
At2g35950	EDA12, embryo sac development arrest 12
At5g01900	ATWRKY62, WRKY62, WRKY DNA-binding protein 62
At3g16860	COBL8, COBRA-like protein 8 precursor
At1g02530	PGP12, P-glycoprotein 12
At5g55950	Nucleotide/sugar transporter family protein
At3g30580	unknown protein; BEST Arabidopsis thaliana protein match is: unknown protein (TAIR:AT5G38790.1); Has 75 Blast hits to 75 proteins in 16 species: Archae - 2; Bacteria - 0; Metazoa - 0; Fungi - 2; Plants - 63; Viruses - 0; Other Eukaryotes - 8 (source: NCBI BLink).
At1g67910	unknown protein; FUNCTIONS IN: molecular_function unknown; INVOLVED IN: biological_process unknown; LOCATED IN: chloroplast; EXPRESSED IN: 21 plant structures; EXPRESSED DURING: 12 growth stages; BEST Arabidopsis thaliana protein match is: unknown protein (TAIR:AT1G24577.1); Has 167 Blast hits to 167 proteins in 19 species: Archae - 0; Bacteria - 0; Metazoa - 0; Fungi - 0; Plants - 167; Viruses -…
At3g03780	ATMS2, MS2, methionine synthase 2
At1g18970	GLP4, germin-like protein 4
At3g46350	Leucine-rich repeat protein kinase family protein
At5g42900	COR27, cold regulated gene 27
At5g59305	unknown protein; FUNCTIONS IN: molecular_function unknown; INVOLVED IN: biological_process unknown; LOCATED IN: endomembrane system; EXPRESSED IN: 8 plant structures; EXPRESSED DURING: F mature embryo stage, petal differentiation and expansion stage, E expanded cotyledon stage, D bilateral stage; Has 30201 Blast hits to 17322 proteins in 780 species: Archae - 12; Bacteria - 1396; Metazoa - 17338;…
At3g61930	unknown protein; FUNCTIONS IN: molecular_function unknown; INVOLVED IN: N-terminal protein myristoylation; EXPRESSED IN: 11 plant structures; EXPRESSED DURING: 4 anthesis, C globular stage, petal differentiation and expansion stage; Has 11 Blast hits to 11 proteins in 5 species: Archae - 0; Bacteria - 0; Metazoa - 0; Fungi - 0; Plants - 11; Viruses - 0; Other Eukaryotes - 0 (source: NCBI BLink).
At1g65800	ARK2, RK2, receptor kinase 2
At3g23240	ATERF1, ERF1, ethylene response factor 1
At2g28410	unknown protein; Has 18 Blast hits to 18 proteins in 5 species: Archae - 0; Bacteria - 0; Metazoa - 0; Fungi - 0; Plants - 18; Viruses - 0; Other Eukaryotes - 0 (source: NCBI BLink).
At1g23850	unknown protein; BEST Arabidopsis thaliana protein match is: unknown protein (TAIR:AT1G23840.1); Has 47 Blast hits to 40 proteins in 5 species: Archae - 0; Bacteria - 0; Metazoa - 0; Fungi - 0; Plants - 47; Viruses - 0; Other Eukaryotes - 0 (source: NCBI BLink).
At2g47550	Plant invertase/pectin methylesterase inhibitor superfamily
At4g01330	Protein kinase superfamily protein
At5g44670	Domain of unknown function (DUF23)
At3g09440	Heat shock protein 70 (Hsp 70) family protein
At3g45730	unknown protein; Has 3 Blast hits to 3 proteins in 1 species: Archae - 0; Bacteria - 0; Metazoa - 0; Fungi - 0; Plants - 3; Viruses - 0; Other Eukaryotes - 0 (source: NCBI BLink).
At4g35250	NAD(P)-binding Rossmann-fold superfamily protein
At3g26830	CYP71B15, PAD3, Cytochrome P450 superfamily protein
At1g51020	unknown protein; BEST Arabidopsis thaliana protein match is: unknown protein (TAIR:AT1G51010.1).
At5g62380	ANAC101, NAC101, VND6, NAC-domain protein 101
At4g05430	Carbohydrate-binding X8 domain superfamily protein
At5g06860	ATPGIP1, PGIP1, polygalacturonase inhibiting protein 1
At1g02205	CER1, Fatty acid hydroxylase superfamily
At1g64910	UDP-Glycosyltransferase superfamily protein
At4g04710	CPK22, calcium-dependent protein kinase 22
At2g38830	Ubiquitin-conjugating enzyme/RWD-like protein
At4g26270	PFK3, phosphofructokinase 3
At3g07195	RPM1-interacting protein 4 (RIN4) family protein
At1g19180	JAZ1, TIFY10A, jasmonate-zim-domain protein 1
At5g26920	CBP60G, Cam-binding protein 60-like G
At2g19900	ATNADP-ME1, NADP-ME1, NADP-malic enzyme 1
At5g46090	Protein of unknown function (DUF679)
At5g62020	AT-HSFB2A, HSFB2A, heat shock transcription factor B2A
At1g33610	Leucine-rich repeat (LRR) family protein
At1g65570	Pectin lyase-like superfamily protein
At1g77760	GNR1, NIA1, NR1, nitrate reductase 1
At5g20250	DIN10, Raffinose synthase family protein
At4g16000	unknown protein; BEST Arabidopsis thaliana protein match is: unknown protein (TAIR:AT4G15990.1); Has 30201 Blast hits to 17322 proteins in 780 species: Archae - 12; Bacteria - 1396; Metazoa - 17338; Fungi - 3422; Plants - 5037; Viruses - 0; Other Eukaryotes - 2996 (source: NCBI BLink).
At3g28130	nodulin MtN21 /EamA-like transporter family protein
At4g18880	AT-HSFA4A, HSF A4A, heat shock transcription factor A4A
At2g34850	MEE25, NAD(P)-binding Rossmann-fold superfamily protein
At4g28270	ATRMA2, RMA2, RING membrane-anchor 2
At5g49690	UDP-Glycosyltransferase superfamily protein
At3g23170	unknown protein; BEST Arabidopsis thaliana protein match is: unknown protein (TAIR:AT4G14450.1); Has 74 Blast hits to 74 proteins in 6 species: Archae - 0; Bacteria - 0; Metazoa - 0; Fungi - 0; Plants - 74; Viruses - 0; Other Eukaryotes - 0 (source: NCBI BLink).
At4g25110	AtMC2, MC2, metacaspase 2
At3g17690	ATCNGC19, CNGC19, cyclic nucleotide gated channel 19
At2g01960	TET14, tetraspanin14
At1g14600	Homeodomain-like superfamily protein
At4g22233	other RNA
At2g03500	Homeodomain-like superfamily protein
At2g41090	Calcium-binding EF-hand family protein
At1g66180	Eukaryotic aspartyl protease family protein
At4g01630	ATEXP17, ATEXPA17, ATHEXP ALPHA 1.13, EXPA17, expansin A17
At3g07650	COL9, CONSTANS-like 9
At1g19968	other RNA
At1g77120	ADH, ADH1, ATADH, ATADH1, alcohol dehydrogenase 1
At1g19380	Protein of unknown function (DUF1195)
At2g46810	basic helix-loop-helix (bHLH) DNA-binding superfamily protein
At1g66090	Disease resistance protein (TIR-NBS class)
At5g62480	ATGSTU9, GST14, GST14B, GSTU9, glutathione S-transferase tau 9
At3g03270	Adenine nucleotide alpha hydrolases-like superfamily protein
At5g40860	unknown protein; BEST Arabidopsis thaliana protein match is: unknown protein (TAIR:AT3G27210.1); Has 69 Blast hits to 69 proteins in 12 species: Archae - 0; Bacteria - 0; Metazoa - 0; Fungi - 0; Plants - 67; Viruses - 0; Other Eukaryotes - 2 (source: NCBI BLink).
At1g73620	Pathogenesis-related thaumatin superfamily protein
At1g74190	AtRLP15, RLP15, receptor like protein 15
At1g08080	ACA7, ATACA7, alpha carbonic anhydrase 7
At5g38060	unknown protein; FUNCTIONS IN: molecular_function unknown; INVOLVED IN: biological_process unknown; LOCATED IN: chloroplast; BEST Arabidopsis thaliana protein match is: unknown protein (TAIR:AT1G65000.1); Has 1807 Blast hits to 1807 proteins in 277 species: Archae - 0; Bacteria - 0; Metazoa - 736; Fungi - 347; Plants - 385; Viruses - 0; Other Eukaryotes - 339 (source: NCBI BLink).
At3g25700	Eukaryotic aspartyl protease family protein
At1g05675	UDP-Glycosyltransferase superfamily protein
At2g39770	CYT1, EMB101, GMP1, SOZ1, VTC1, Glucose-1-phosphate adenylyltransferase family protein
At2g30490	ATC4H, C4H, CYP73A5, REF3, cinnamate-4-hydroxylase
At1g77400	CONTAINS InterPro DOMAIN/s: Protein of unknown function DUF688 (InterPro:IPR007789); BEST Arabidopsis thaliana protein match is: hydroxyproline-rich glycoprotein family protein (TAIR:AT1G21695.1); Has 328 Blast hits to 314 proteins in 61 species: Archae - 0; Bacteria - 12; Metazoa - 130; Fungi - 28; Plants - 92; Viruses - 10; Other Eukaryotes - 56 (source: NCBI BLink).
At5g50820	anac097, NAC097, NAC domain containing protein 97
At2g07140	F-box and associated interaction domains-containing protein
At1g21130	O-methyltransferase family protein
At1g26250	Proline-rich extensin-like family protein
At4g17250	unknown protein; BEST Arabidopsis thaliana protein match is: unknown protein (TAIR:AT5G47580.1); Has 31 Blast hits to 31 proteins in 6 species: Archae - 0; Bacteria - 0; Metazoa - 0; Fungi - 0; Plants - 31; Viruses - 0; Other Eukaryotes - 0 (source: NCBI BLink).
At5g57190	PSD2, phosphatidylserine decarboxylase 2
At1g06830	Glutaredoxin family protein
At3g11280	Duplicated homeodomain-like superfamily protein
At3g51340	Eukaryotic aspartyl protease family protein
At2g38152	alpha 1,4-glycosyltransferase family protein
At2g44340	VQ motif-containing protein
At4g01890	Pectin lyase-like superfamily protein
At4g17260	Lactate/malate dehydrogenase family protein
At5g28770	AtbZIP63, BZO2H3, bZIP transcription factor family protein
At5g58830	Subtilisin-like serine endopeptidase family protein
At2g28210	ACA2, ATACA2, alpha carbonic anhydrase 2
At5g08240	unknown protein; BEST Arabidopsis thaliana protein match is: unknown protein (TAIR:AT5G23160.1); Has 69 Blast hits to 69 proteins in 10 species: Archae - 0; Bacteria - 1; Metazoa - 0; Fungi - 0; Plants - 68; Viruses - 0; Other Eukaryotes - 0 (source: NCBI BLink).
At1g61750	Receptor-like protein kinase-related family protein
At3g25882	NIMIN-2, NIM1-interacting 2
At1g72490	unknown protein; BEST Arabidopsis thaliana protein match is: unknown protein (TAIR:AT1G17400.1); Has 75 Blast hits to 75 proteins in 21 species: Archae - 0; Bacteria - 0; Metazoa - 3; Fungi - 4; Plants - 58; Viruses - 0; Other Eukaryotes - 10 (source: NCBI BLink).
At3g22060	Receptor-like protein kinase-related family protein
At4g08868	unknown protein; Has 35333 Blast hits to 34131 proteins in 2444 species: Archae - 798; Bacteria - 22429; Metazoa - 974; Fungi - 991; Plants - 531; Viruses - 0; Other Eukaryotes - 9610 (source: NCBI BLink).
At3g16120	Dynein light chain type 1 family protein
At2g46270	GBF3, G-box binding factor 3
At1g61840	Cysteine/Histidine-rich C1 domain family protein
At2g23530	Zinc-finger domain of monoamine-oxidase A repressor R1
At1g73260	ATKTI1, KTI1, kunitz trypsin inhibitor 1
At1g21810	Plant protein of unknown function (DUF869)
At1g75060	unknown protein; BEST Arabidopsis thaliana protein match is: unknown protein (TAIR:AT1G19330.2); Has 104 Blast hits to 104 proteins in 22 species: Archae - 0; Bacteria - 0; Metazoa - 0; Fungi - 0; Plants - 104; Viruses - 0; Other Eukaryotes - 0 (source: NCBI BLink).
At1g52560	HSP20-like chaperones superfamily protein
At2g17036	F-box family protein with a domain of unknown function (DUF295)
At4g20000	VQ motif-containing protein
At4g21680	NRT1.8, NITRATE TRANSPORTER 1.8
At4g32300	SD2-5, S-domain-2 5
At3g53770	late embryogenesis abundant 3 (LEA3) family protein
At2g24750	pseudogene, similar to Avr9/Cf-9 rapidly elicited protein 141, similar to GB:AAB61068; blastp match of 43% identity and 5.0e-152 P-value to GP|30013669|gb|AAP03877.1||AY220478 Avr9/Cf-9 rapidly elicited protein 141 {Nicotiana tabacum}
At1g63930	ROH1, from the Czech 'roh' meaning 'corner'
At4g39320	microtubule-associated protein-related
At5g06560	Protein of unknown function, DUF593
At5g40450	unknown protein; FUNCTIONS IN: molecular_function unknown; INVOLVED IN: biological_process unknown; LOCATED IN: chloroplast, plasma membrane; EXPRESSED IN: 24 plant structures; EXPRESSED DURING: 13 growth stages; Has 30201 Blast hits to 17322 proteins in 780 species: Archae - 12; Bacteria - 1396; Metazoa - 17338; Fungi - 3422; Plants - 5037; Viruses - 0; Other Eukaryotes - 2996 (source: NCBI BLin…
At5g39050	HXXXD-type acyl-transferase family protein
At1g20130	GDSL-like Lipase/Acylhydrolase superfamily protein
At3g17580	unknown protein; BEST Arabidopsis thaliana protein match is: unknown protein (TAIR:AT1G48330.1); Has 40 Blast hits to 40 proteins in 11 species: Archae - 0; Bacteria - 0; Metazoa - 0; Fungi - 0; Plants - 40; Viruses - 0; Other Eukaryotes - 0 (source: NCBI BLink).
At1g11260	ATSTP1, STP1, sugar transporter 1
At1g66130	NAD(P)-binding Rossmann-fold superfamily protein
At1g32860	Glycosyl hydrolase superfamily protein
At2g38100	proton-dependent oligopeptide transport (POT) family protein
At4g09780	TRAF-like family protein
At5g64810	ATWRKY51, WRKY51, WRKY DNA-binding protein 51
At5g23170	Protein kinase superfamily protein
At2g29130	ATLAC2, LAC2, laccase 2
At2g30750	CYP71A12, cytochrome P450, family 71, subfamily A, polypeptide 12
At4g30180	sequence-specific DNA binding transcription factors;transcription regulators
At4g26950	Protein of unknown function, DUF584
At3g16390	NSP3, nitrile specifier protein 3
At3g01990	ACR6, ACT domain repeat 6
At1g60740	Thioredoxin superfamily protein
At1g26230	TCP-1/cpn60 chaperonin family protein
At3g17400	F-box family protein
At3g14510	Polyprenyl synthetase family protein
At3g29360	UDP-glucose 6-dehydrogenase family protein
At3g45230	hydroxyproline-rich glycoprotein family protein
At4g27300	S-locus lectin protein kinase family protein
At1g80820	ATCCR2, CCR2, cinnamoyl coa reductase
At4g19120	ERD3, S-adenosyl-L-methionine-dependent methyltransferases superfamily protein
At1g21910	Integrase-type DNA-binding superfamily protein
At1g53708	RTFL9, ROTUNDIFOLIA like 9
At1g63180	UGE3, UDP-D-glucose/UDP-D-galactose 4-epimerase 3
At2g24010	scpl23, serine carboxypeptidase-like 23
At5g53250	AGP22, ATAGP22, arabinogalactan protein 22
At3g44990	ATXTR8, XTH31, XTR8, xyloglucan endo-transglycosylase-related 8
At5g64120	Peroxidase superfamily protein
At3g14470	NB-ARC domain-containing disease resistance protein
At1g01453	unknown protein; FUNCTIONS IN: molecular_function unknown; INVOLVED IN: biological_process unknown; LOCATED IN: cellular_component unknown; BEST Arabidopsis thaliana protein match is: unknown protein (TAIR:AT4G01110.1); Has 30201 Blast hits to 17322 proteins in 780 species: Archae - 12; Bacteria - 1396; Metazoa - 17338; Fungi - 3422; Plants - 5037; Viruses - 0; Other Eukaryotes - 2996 (source: NC…
At4g23180	CRK10, RLK4, cysteine-rich RLK (RECEPTOR-like protein kinase) 10
At4g20230	Terpenoid cyclases/Protein prenyltransferases superfamily protein
At4g13820	Leucine-rich repeat (LRR) family protein
At3g12830	SAUR-like auxin-responsive protein family
At1g53635	unknown protein; FUNCTIONS IN: molecular_function unknown; INVOLVED IN: biological_process unknown; LOCATED IN: cellular_component unknown; Has 6 Blast hits to 6 proteins in 1 species: Archae - 0; Bacteria - 0; Metazoa - 0; Fungi - 0; Plants - 6; Viruses - 0; Other Eukaryotes - 0 (source: NCBI BLink).
At3g18900	unknown protein; CONTAINS InterPro DOMAIN/s: Protein of unknown function DUF547 (InterPro:IPR006869); BEST Arabidopsis thaliana protein match is: Protein of unknown function, DUF547 (TAIR:AT5G66600.3); Has 1466 Blast hits to 1426 proteins in 93 species: Archae - 0; Bacteria - 91; Metazoa - 23; Fungi - 0; Plants - 1310; Viruses - 0; Other Eukaryotes - 42 (source: NCBI BLink).
At1g16635	AT1G16635
At1g28570	SGNH hydrolase-type esterase superfamily protein
At3g54590	ATHRGP1, HRGP1, hydroxyproline-rich glycoprotein
At1g63350	Disease resistance protein (CC-NBS-LRR class) family
At1g11460	nodulin MtN21 /EamA-like transporter family protein
At4g37870	PCK1, PEPCK, phosphoenolpyruvate carboxykinase 1
At1g11300	protein serine/threonine kinases;protein kinases;ATP binding;sugar binding;kinases;carbohydrate binding
At5g42530	unknown protein; FUNCTIONS IN: molecular_function unknown; INVOLVED IN: biological_process unknown; LOCATED IN: endomembrane system; BEST Arabidopsis thaliana protein match is: unknown protein (TAIR:AT2G25510.2); Has 30201 Blast hits to 17322 proteins in 780 species: Archae - 12; Bacteria - 1396; Metazoa - 17338; Fungi - 3422; Plants - 5037; Viruses - 0; Other Eukaryotes - 2996 (source: NCBI BLin…
At4g08555	unknown protein; FUNCTIONS IN: molecular_function unknown; INVOLVED IN: biological_process unknown; LOCATED IN: cellular_component unknown; EXPRESSED IN: cultured cell; Has 4 Blast hits to 4 proteins in 2 species: Archae - 0; Bacteria - 0; Metazoa - 0; Fungi - 0; Plants - 4; Viruses - 0; Other Eukaryotes - 0 (source: NCBI BLink).
At2g25900	ATCTH, ATTZF1, Zinc finger C-x8-C-x5-C-x3-H type family protein
At1g16400	CYP79F2, cytochrome P450, family 79, subfamily F, polypeptide 2
At1g15620	unknown protein; BEST Arabidopsis thaliana protein match is: unknown protein (TAIR:AT1G15640.1); Has 125 Blast hits to 124 proteins in 14 species: Archae - 0; Bacteria - 0; Metazoa - 0; Fungi - 0; Plants - 125; Viruses - 0; Other Eukaryotes - 0 (source: NCBI BLink).
At4g19800	Glycosyl hydrolase family protein with chitinase insertion domain
At5g39180	RmlC-like cupins superfamily protein
At1g51760	IAR3, JR3, peptidase M20/M25/M40 family protein
At5g51500	Plant invertase/pectin methylesterase inhibitor superfamily
At4g09110	RING/U-box superfamily protein
At1g72416	Chaperone DnaJ-domain superfamily protein
At1g14630	unknown protein; BEST Arabidopsis thaliana protein match is: unknown protein (TAIR:AT2G01990.1); Has 125 Blast hits to 123 proteins in 14 species: Archae - 0; Bacteria - 0; Metazoa - 0; Fungi - 0; Plants - 125; Viruses - 0; Other Eukaryotes - 0 (source: NCBI BLink).
At2g38370	Plant protein of unknown function (DUF827)
At1g11080	scpl31, serine carboxypeptidase-like 31
At1g58130	pseudogene, putative heat shock transcription factor HSF30
At5g67430	Acyl-CoA N-acyltransferases (NAT) superfamily protein
At1g27100	Actin cross-linking protein
At1g14480	Ankyrin repeat family protein
At5g60770	ATNRT2.4, NRT2.4, nitrate transporter 2.4
At2g15780	Cupredoxin superfamily protein
At2g34650	ABR, PID, Protein kinase superfamily protein
At1g78440	ATGA2OX1, GA2OX1, Arabidopsis thaliana gibberellin 2-oxidase 1
At3g09010	Protein kinase superfamily protein
At4g22666	Bifunctional inhibitor/lipid-transfer protein/seed storage 2S albumin superfamily protein
At5g24180	Lipase class 3-related protein
At1g21326	VQ motif-containing protein
At1g29540	unknown protein; BEST Arabidopsis thaliana protein match is: unknown protein (TAIR:AT2G34330.1); Has 10 Blast hits to 10 proteins in 2 species: Archae - 0; Bacteria - 0; Metazoa - 0; Fungi - 0; Plants - 10; Viruses - 0; Other Eukaryotes - 0 (source: NCBI BLink).
At2g36690	2-oxoglutarate (2OG) and Fe(II)-dependent oxygenase superfamily protein
At5g58070	ATTIL, TIL, temperature-induced lipocalin
At2g23170	GH3.3, Auxin-responsive GH3 family protein
At3g16300	Uncharacterised protein family (UPF0497)
At3g09400	PLL3, pol-like 3
At1g69240	ATMES15, MES15, RHS9, methyl esterase 15
At4g24780	Pectin lyase-like superfamily protein
At2g37300	unknown protein; Has 93 Blast hits to 62 proteins in 29 species: Archae - 0; Bacteria - 6; Metazoa - 13; Fungi - 19; Plants - 25; Viruses - 0; Other Eukaryotes - 30 (source: NCBI BLink).
At1g09350	AtGolS3, GolS3, galactinol synthase 3
At3g06035	Glycoprotein membrane precursor GPI-anchored
At5g44580	unknown protein; FUNCTIONS IN: molecular_function unknown; INVOLVED IN: biological_process unknown; LOCATED IN: endomembrane system; EXPRESSED IN: 18 plant structures; EXPRESSED DURING: 12 growth stages; BEST Arabidopsis thaliana protein match is: unknown protein (TAIR:AT5G44582.1); Has 30201 Blast hits to 17322 proteins in 780 species: Archae - 12; Bacteria - 1396; Metazoa - 17338; Fungi - 3422;…
At1g58602	LRR and NB-ARC domains-containing disease resistance protein
At1g29980	Protein of unknown function, DUF642
At4g37780	ATMYB87, MYB87, myb domain protein 87
At1g65310	ATXTH17, XTH17, xyloglucan endotransglucosylase/hydrolase 17
At2g13820	Bifunctional inhibitor/lipid-transfer protein/seed storage 2S albumin superfamily protein
At5g51470	Auxin-responsive GH3 family protein
At5g58940	CRCK1, calmodulin-binding receptor-like cytoplasmic kinase 1
At3g13750	BGAL1, BGAL1, beta galactosidase 1
At5g58784	Undecaprenyl pyrophosphate synthetase family protein
At4g24600	unknown protein; Has 10 Blast hits to 10 proteins in 2 species: Archae - 0; Bacteria - 0; Metazoa - 0; Fungi - 0; Plants - 10; Viruses - 0; Other Eukaryotes - 0 (source: NCBI BLink).
At1g48660	Auxin-responsive GH3 family protein
At2g38180	SGNH hydrolase-type esterase superfamily protein
At5g05430	RNA-binding protein
At2g19150	Pectin lyase-like superfamily protein
At4g19925	Toll-Interleukin-Resistance (TIR) domain family protein
At5g52250	Transducin/WD40 repeat-like superfamily protein
At4g28088	Low temperature and salt responsive protein family
At1g01200	ATRAB-A3, ATRABA3, RABA3, RAB GTPase homolog A3
At4g16820	PLA-I{beta]2, alpha/beta-Hydrolases superfamily protein
At5g21170	AKINBETA1, 5'-AMP-activated protein kinase beta-2 subunit protein
At5g13740	ZIF1, zinc induced facilitator 1
At3g55980	ATSZF1, SZF1, salt-inducible zinc finger 1
At5g61570	Protein kinase superfamily protein
At5g63160	BT1, BTB and TAZ domain protein 1
At5g11920	AtcwINV6, cwINV6, 6-&1-fructan exohydrolase
At2g40130	Double Clp-N motif-containing P-loop nucleoside triphosphate hydrolases superfamily protein
At1g09090	ATRBOHB, ATRBOHB-BETA, RBOHB, respiratory burst oxidase homolog B
At1g33440	Major facilitator superfamily protein
At4g36850	PQ-loop repeat family protein / transmembrane family protein
At5g48900	Pectin lyase-like superfamily protein
At1g73780	Bifunctional inhibitor/lipid-transfer protein/seed storage 2S albumin superfamily protein
At1g02440	ARFD1A, ATARFD1A, ADP-ribosylation factor D1A
At5g60520	Late embryogenesis abundant (LEA) protein-related
At1g74890	ARR15, response regulator 15
At3g56100	IMK3, MRLK, meristematic receptor-like kinase
At4g11000	Ankyrin repeat family protein
At3g16440	ATMLP-300B, MEE36, MLP-300B, myrosinase-binding protein-like protein-300B
At4g15800	RALFL33, ralf-like 33
At1g30560	Major facilitator superfamily protein
At2g29490	ATGSTU1, GST19, GSTU1, glutathione S-transferase TAU 1
At4g13290	CYP71A19, cytochrome P450, family 71, subfamily A, polypeptide 19
At1g69930	ATGSTU11, GSTU11, glutathione S-transferase TAU 11
At4g38690	PLC-like phosphodiesterases superfamily protein
At4g37290	unknown protein; FUNCTIONS IN: molecular_function unknown; INVOLVED IN: response to karrikin; LOCATED IN: endomembrane system; EXPRESSED IN: cotyledon, hypocotyl, leaf; EXPRESSED DURING: LP.04 four leaves visible; BEST Arabidopsis thaliana protein match is: unknown protein (TAIR:AT2G23270.1); Has 30201 Blast hits to 17322 proteins in 780 species: Archae - 12; Bacteria - 1396; Metazoa - 17338; Fun…
At2g47010	unknown protein; FUNCTIONS IN: molecular_function unknown; INVOLVED IN: biological_process unknown; LOCATED IN: endomembrane system; EXPRESSED IN: 17 plant structures; EXPRESSED DURING: 10 growth stages; BEST Arabidopsis thaliana protein match is: unknown protein (TAIR:AT1G17030.1); Has 72 Blast hits to 72 proteins in 13 species: Archae - 0; Bacteria - 0; Metazoa - 0; Fungi - 0; Plants - 71; Viru…
At4g20780	CML42, calmodulin like 42
At5g15970	COR6.6, KIN2, stress-responsive protein (KIN2) / stress-induced protein (KIN2) / cold-responsive protein (COR6.6) / cold-regulated protein (COR6.6)
At3g09070	Protein of unknown function (DUF740)
At5g54585	unknown protein; Has 30201 Blast hits to 17322 proteins in 780 species: Archae - 12; Bacteria - 1396; Metazoa - 17338; Fungi - 3422; Plants - 5037; Viruses - 0; Other Eukaryotes - 2996 (source: NCBI BLink).
At2g25410	RING/U-box superfamily protein
At4g02630	Protein kinase superfamily protein
At1g22880	ATCEL5, ATGH9B4, CEL5, cellulase 5
At3g07380	Domain of unknown function (DUF23)
At4g25190	Family of unknown function (DUF566)
At5g57640	GCK domain-containing protein
At2g35930	PUB23, plant U-box 23
At3g61198	other RNA
At3g04000	NAD(P)-binding Rossmann-fold superfamily protein
At3g57450	unknown protein; Has 65 Blast hits to 65 proteins in 11 species: Archae - 0; Bacteria - 0; Metazoa - 0; Fungi - 0; Plants - 65; Viruses - 0; Other Eukaryotes - 0 (source: NCBI BLink).
At3g49620	DIN11, 2-oxoglutarate (2OG) and Fe(II)-dependent oxygenase superfamily protein
At1g49030	PLAC8 family protein
At1g16070	AtTLP8, TLP8, tubby like protein 8
At3g06435	Expressed protein
At5g23510	unknown protein; BEST Arabidopsis thaliana protein match is: unknown protein (TAIR:AT5G23490.1); Has 35333 Blast hits to 34131 proteins in 2444 species: Archae - 798; Bacteria - 22429; Metazoa - 974; Fungi - 991; Plants - 531; Viruses - 0; Other Eukaryotes - 9610 (source: NCBI BLink).
At4g27730	ATOPT6, OPT6, oligopeptide transporter 1
At1g17400	unknown protein; BEST Arabidopsis thaliana protein match is: unknown protein (TAIR:AT1G72490.1); Has 30201 Blast hits to 17322 proteins in 780 species: Archae - 12; Bacteria - 1396; Metazoa - 17338; Fungi - 3422; Plants - 5037; Viruses - 0; Other Eukaryotes - 2996 (source: NCBI BLink).
At5g19550	AAT2, ASP2, aspartate aminotransferase 2
At4g08770	Peroxidase superfamily protein
At4g11650	ATOSM34, OSM34, osmotin 34
At3g48650	pseudogene, At14a-related protein, similar to At14a (GI:11994571 and GI:11994573) (Arabidopsis thaliana)
At3g59900	ARGOS, auxin-regulated gene involved in organ size
At5g59730	ATEXO70H7, EXO70H7, exocyst subunit exo70 family protein H7
At5g64905	PROPEP3, elicitor peptide 3 precursor
At3g06740	GATA15, GATA transcription factor 15
At4g24110	unknown protein; Has 76 Blast hits to 76 proteins in 13 species: Archae - 0; Bacteria - 0; Metazoa - 1; Fungi - 0; Plants - 75; Viruses - 0; Other Eukaryotes - 0 (source: NCBI BLink).
At1g75360	unknown protein; Has 74 Blast hits to 71 proteins in 15 species: Archae - 0; Bacteria - 4; Metazoa - 4; Fungi - 0; Plants - 54; Viruses - 0; Other Eukaryotes - 12 (source: NCBI BLink).
At1g24150	ATFH4, FH4, formin homologue 4
At5g22690	Disease resistance protein (TIR-NBS-LRR class) family
At5g61660	glycine-rich protein
At1g31290	AGO3, ARGONAUTE 3
At4g03470	Ankyrin repeat family protein
At2g14890	AGP9, arabinogalactan protein 9
At4g22460	Bifunctional inhibitor/lipid-transfer protein/seed storage 2S albumin superfamily protein
At4g25790	CAP (Cysteine-rich secretory proteins, Antigen 5, and Pathogenesis-related 1 protein) superfamily protein
At2g33585	unknown protein; Has 31 Blast hits to 31 proteins in 12 species: Archae - 0; Bacteria - 0; Metazoa - 0; Fungi - 0; Plants - 31; Viruses - 0; Other Eukaryotes - 0 (source: NCBI BLink).
At1g18300	atnudt4, NUDT4, nudix hydrolase homolog 4
At1g14700	ATPAP3, PAP3, purple acid phosphatase 3
At3g03670	Peroxidase superfamily protein
At2g30040	MAPKKK14, mitogen-activated protein kinase kinase kinase 14
At1g33840	Protein of unknown function (DUF567)
At1g33100	MATE efflux family protein
At5g65609	unknown protein; FUNCTIONS IN: molecular_function unknown; INVOLVED IN: biological_process unknown; LOCATED IN: chloroplast; BEST Arabidopsis thaliana protein match is: unknown protein (TAIR:AT5G67245.1); Has 30201 Blast hits to 17322 proteins in 780 species: Archae - 12; Bacteria - 1396; Metazoa - 17338; Fungi - 3422; Plants - 5037; Viruses - 0; Other Eukaryotes - 2996 (source: NCBI BLink).
At4g26320	AGP13, arabinogalactan protein 13
At3g21351	unknown protein; LOCATED IN: endomembrane system; BEST Arabidopsis thaliana protein match is: unknown protein (TAIR:AT3G21352.1).
At3g46410	Protein kinase superfamily protein
At2g23410	ACPT, CPT, cis-prenyltransferase
At5g12950	Putative glycosyl hydrolase of unknown function (DUF1680)
At2g23400	Undecaprenyl pyrophosphate synthetase family protein
At1g06160	ORA59, octadecanoid-responsive Arabidopsis AP2/ERF 59
At5g44582	unknown protein; FUNCTIONS IN: molecular_function unknown; INVOLVED IN: biological_process unknown; LOCATED IN: endomembrane system; BEST Arabidopsis thaliana protein match is: unknown protein (TAIR:AT5G44580.1); Has 24 Blast hits to 24 proteins in 2 species: Archae - 0; Bacteria - 0; Metazoa - 0; Fungi - 0; Plants - 24; Viruses - 0; Other Eukaryotes - 0 (source: NCBI BLink).
At5g58010	LRL3, LJRHL1-like 3
At4g13500	unknown protein; FUNCTIONS IN: molecular_function unknown; INVOLVED IN: biological_process unknown; LOCATED IN: chloroplast; BEST Arabidopsis thaliana protein match is: unknown protein (TAIR:AT2G05310.1); Has 50 Blast hits to 50 proteins in 20 species: Archae - 0; Bacteria - 0; Metazoa - 0; Fungi - 0; Plants - 50; Viruses - 0; Other Eukaryotes - 0 (source: NCBI BLink).
At5g07460	ATMSRA2, PMSR2, peptidemethionine sulfoxide reductase 2
At2g38240	2-oxoglutarate (2OG) and Fe(II)-dependent oxygenase superfamily protein
At2g17500	Auxin efflux carrier family protein
At3g55180	alpha/beta-Hydrolases superfamily protein
At4g36240	GATA7, GATA transcription factor 7
At3g57530	ATCPK32, CDPK32, CPK32, calcium-dependent protein kinase 32
At1g19390	Wall-associated kinase family protein
At1g65690	Late embryogenesis abundant (LEA) hydroxyproline-rich glycoprotein family
At5g54250	ATCNGC4, CNGC4, DND2, HLM1, cyclic nucleotide-gated cation channel 4
At2g16895	pseudogene, similar to unnamed protein product, blastp match of 40% identity and 5.7e-21 P-value to GP|9995047|emb|CAC07382.1||AX007155 unnamed protein product {Nicotiana tabacum}
At2g40180	ATHPP2C5, PP2C5, phosphatase 2C5
At1g17190	ATGSTU26, GSTU26, glutathione S-transferase tau 26
At1g64400	LACS3, AMP-dependent synthetase and ligase family protein
At1g19900	glyoxal oxidase-related protein
At3g02870	VTC4, Inositol monophosphatase family protein
At2g33160	glycoside hydrolase family 28 protein / polygalacturonase (pectinase) family protein
At1g27110	Tetratricopeptide repeat (TPR)-like superfamily protein
At1g35670	ATCDPK2, ATCPK11, CDPK2, CPK11, calcium-dependent protein kinase 2
At5g67450	AZF1, ZF1, zinc-finger protein 1
At5g19855	Chaperonin-like RbcX protein
At4g23250	CRK17, DUF26-21, EMB1290, RKC1, kinases;protein kinases
At1g05990	RHS1, EF hand calcium-binding protein family
At2g34810	FAD-binding Berberine family protein
At5g14110	Protein of unknown function (DUF 3339)
At3g21670	Major facilitator superfamily protein
At1g69050	unknown protein; Has 9 Blast hits to 9 proteins in 4 species: Archae - 0; Bacteria - 0; Metazoa - 0; Fungi - 0; Plants - 9; Viruses - 0; Other Eukaryotes - 0 (source: NCBI BLink).
At4g13370	Plant protein of unknown function (DUF936)
At3g10815	RING/U-box superfamily protein
At2g39400	alpha/beta-Hydrolases superfamily protein
At3g52720	ACA1, ATACA1, CAH1, alpha carbonic anhydrase 1
At4g09480	transposable element gene
At1g32920	unknown protein; FUNCTIONS IN: molecular_function unknown; INVOLVED IN: response to wounding; LOCATED IN: endomembrane system; EXPRESSED IN: 23 plant structures; EXPRESSED DURING: 13 growth stages; BEST Arabidopsis thaliana protein match is: unknown protein (TAIR:AT1G32928.1); Has 42 Blast hits to 42 proteins in 8 species: Archae - 0; Bacteria - 0; Metazoa - 0; Fungi - 0; Plants - 42; Viruses - 0…
At3g28857	basic helix-loop-helix (bHLH) DNA-binding family protein
At1g61950	CPK19, calcium-dependent protein kinase 19
At2g03730	ACR5, ACT domain repeat 5
At2g42600	ATPPC2, PPC2, phosphoenolpyruvate carboxylase 2
At5g10050	NAD(P)-binding Rossmann-fold superfamily protein
At4g18010	5PTASE2, AT5PTASE2, IP5PII, myo-inositol polyphosphate 5-phosphatase 2
At5g33382	transposable element gene
At4g23493	unknown protein; Has 30201 Blast hits to 17322 proteins in 780 species: Archae - 12; Bacteria - 1396; Metazoa - 17338; Fungi - 3422; Plants - 5037; Viruses - 0; Other Eukaryotes - 2996 (source: NCBI BLink).
At3g19430	late embryogenesis abundant protein-related / LEA protein-related
At1g33320	Pyridoxal phosphate (PLP)-dependent transferases superfamily protein
At1g45191	BGLU1, Glycosyl hydrolase superfamily protein
At5g44690	unknown protein; BEST Arabidopsis thaliana protein match is: unknown protein (TAIR:AT4G20160.1); Has 30201 Blast hits to 17322 proteins in 780 species: Archae - 12; Bacteria - 1396; Metazoa - 17338; Fungi - 3422; Plants - 5037; Viruses - 0; Other Eukaryotes - 2996 (source: NCBI BLink).
At2g41180	VQ motif-containing protein
At4g39830	Cupredoxin superfamily protein
At4g18197	ATPUP7, PEX17, PUP7, purine permease 7
At4g10490	2-oxoglutarate (2OG) and Fe(II)-dependent oxygenase superfamily protein
At1g76240	Arabidopsis protein of unknown function (DUF241)
At1g14040	EXS (ERD1/XPR1/SYG1) family protein
At5g56010	AtHsp90-3, AtHsp90.3, HSP81-3, Hsp81.3, heat shock protein 81-3
At2g43890	Pectin lyase-like superfamily protein
At2g41480	Peroxidase superfamily protein
At3g60140	BGLU30, DIN2, SRG2, Glycosyl hydrolase superfamily protein
At4g39410	ATWRKY13, WRKY13, WRKY DNA-binding protein 13
At1g13540	Protein of unknown function (DUF1262)
At2g15370	ATFUT5, FUT5, fucosyltransferase 5
At1g80380	P-loop containing nucleoside triphosphate hydrolases superfamily protein
At1g26610	C2H2-like zinc finger protein
At5g18670	BAM9, BMY3, beta-amylase 3
At1g43040	SAUR-like auxin-responsive protein family
At1g02230	ANAC004, NAC004, NAC domain containing protein 4
At5g05940	ATROPGEF5, ROPGEF5, ROP guanine nucleotide exchange factor 5
At4g26260	MIOX4, myo-inositol oxygenase 4
At1g30757	unknown protein; FUNCTIONS IN: molecular_function unknown; INVOLVED IN: biological_process unknown; LOCATED IN: endomembrane system; Has 2 Blast hits to 2 proteins in 1 species: Archae - 0; Bacteria - 0; Metazoa - 0; Fungi - 0; Plants - 2; Viruses - 0; Other Eukaryotes - 0 (source: NCBI BLink).
At4g21870	HSP20-like chaperones superfamily protein
At4g36360	BGAL3, beta-galactosidase 3
At2g26130	RING/U-box protein with C6HC-type zinc finger
At1g75590	SAUR-like auxin-responsive protein family
At3g55470	Calcium-dependent lipid-binding (CaLB domain) family protein
At1g47610	Transducin/WD40 repeat-like superfamily protein
At2g03600	ATUPS3, UPS3, ureide permease 3
At2g20510	ATTIM44-1, TIM44-1, translocase inner membrane subunit 44-1
At5g23400	Leucine-rich repeat (LRR) family protein
At1g20510	OPCL1, OPC-8:0 CoA ligase1
At1g59700	ATGSTU16, GSTU16, glutathione S-transferase TAU 16
At5g09720	Magnesium transporter CorA-like family protein
At2g16230	O-Glycosyl hydrolases family 17 protein
At4g03010	RNI-like superfamily protein
At1g53430	Leucine-rich repeat transmembrane protein kinase
At2g39200	ATMLO12, MLO12, Seven transmembrane MLO family protein
At1g25275	unknown protein; FUNCTIONS IN: molecular_function unknown; INVOLVED IN: response to karrikin; LOCATED IN: endomembrane system; EXPRESSED IN: 23 plant structures; EXPRESSED DURING: 13 growth stages; Has 18 Blast hits to 18 proteins in 4 species: Archae - 0; Bacteria - 0; Metazoa - 0; Fungi - 0; Plants - 18; Viruses - 0; Other Eukaryotes - 0 (source: NCBI BLink).
At5g02580	Plant protein 1589 of unknown function
At5g46890	Bifunctional inhibitor/lipid-transfer protein/seed storage 2S albumin superfamily protein
At3g53720	ATCHX20, CHX20, cation/H+ exchanger 20
At4g07960	ATCSLC12, CSLC12, CSLC12, Cellulose-synthase-like C12
At1g28190	unknown protein; BEST Arabidopsis thaliana protein match is: unknown protein (TAIR:AT5G12340.1); Has 166 Blast hits to 162 proteins in 36 species: Archae - 0; Bacteria - 2; Metazoa - 15; Fungi - 5; Plants - 124; Viruses - 0; Other Eukaryotes - 20 (source: NCBI BLink).
At1g08090	ACH1, ATNRT2.1, ATNRT2:1, LIN1, NRT2, NRT2.1, NRT2:1, NRT2;1AT, nitrate transporter 2:1
At2g38170	ATCAX1, CAX1, RCI4, cation exchanger 1
At5g25190	Integrase-type DNA-binding superfamily protein
At5g66700	ATHB53, HB-8, HB53, homeobox 53
At3g07350	Protein of unknown function (DUF506)
At1g03870	FLA9, FASCICLIN-like arabinoogalactan 9
At2g47460	ATMYB12, MYB12, PFG1, myb domain protein 12
At1g13470	Protein of unknown function (DUF1262)
At4g24040	ATTRE1, TRE1, trehalase 1
At1g64160	Disease resistance-responsive (dirigent-like protein) family protein
At2g01180	ATLPP1, ATPAP1, LPP1, PAP1, phosphatidic acid phosphatase 1
At1g54970	ATPRP1, PRP1, RHS7, proline-rich protein 1
At3g20140	CYP705A23, cytochrome P450, family 705, subfamily A, polypeptide 23
At3g20395	RING/U-box superfamily protein
At4g36880	CP1, cysteine proteinase1
At1g16140	WAKL3, pseudogene similar to wall-associated kinase protein family
At2g18690	unknown protein; FUNCTIONS IN: molecular_function unknown; INVOLVED IN: biological_process unknown; LOCATED IN: membrane; EXPRESSED IN: 17 plant structures; EXPRESSED DURING: 9 growth stages; CONTAINS InterPro DOMAIN/s: Protein of unknown function DUF975 (InterPro:IPR010380); BEST Arabidopsis thaliana protein match is: unknown protein (TAIR:AT2G18680.1); Has 213 Blast hits to 211 proteins in 20 s…
At3g56230	BTB/POZ domain-containing protein
At5g59080	unknown protein; FUNCTIONS IN: molecular_function unknown; INVOLVED IN: response to oxidative stress; LOCATED IN: chloroplast; EXPRESSED IN: 18 plant structures; EXPRESSED DURING: 9 growth stages; BEST Arabidopsis thaliana protein match is: unknown protein (TAIR:AT3G46880.1); Has 1807 Blast hits to 1807 proteins in 277 species: Archae - 0; Bacteria - 0; Metazoa - 736; Fungi - 347; Plants - 385; V…
At5g28510	BGLU24, beta glucosidase 24
At4g02960	ATRE2, RE2, transposable element gene
At1g14960	Polyketide cyclase/dehydrase and lipid transport superfamily protein
At3g29780	RALFL27, ralf-like 27
At2g31480	unknown protein; BEST Arabidopsis thaliana protein match is: unknown protein (TAIR:AT1G05894.1); Has 35333 Blast hits to 34131 proteins in 2444 species: Archae - 798; Bacteria - 22429; Metazoa - 974; Fungi - 991; Plants - 531; Viruses - 0; Other Eukaryotes - 9610 (source: NCBI BLink).
At1g66600	ABO3, ATWRKY63, WRKY63, ABA overly sensitive mutant 3
At1g70080	Terpenoid cyclases/Protein prenyltransferases superfamily protein
At4g30430	TET9, tetraspanin9
At4g23030	MATE efflux family protein
At5g65130	Integrase-type DNA-binding superfamily protein
At3g57950	unknown protein; FUNCTIONS IN: molecular_function unknown; INVOLVED IN: biological_process unknown; LOCATED IN: chloroplast; EXPRESSED IN: 9 plant structures; EXPRESSED DURING: 4 anthesis, C globular stage, petal differentiation and expansion stage; BEST Arabidopsis thaliana protein match is: unknown protein (TAIR:AT2G42180.1); Has 81 Blast hits to 81 proteins in 11 species: Archae - 0; Bacteria …
At5g62150	peptidoglycan-binding LysM domain-containing protein
At4g01190	ATPIPK10, PIPK10, phosphatidylinositol phosphate kinase 10
At5g18170	GDH1, glutamate dehydrogenase 1
At1g25510	Eukaryotic aspartyl protease family protein
At4g17660	Protein kinase superfamily protein
At2g28710	C2H2-type zinc finger family protein
At3g50770	CML41, calmodulin-like 41
At3g03240	alpha/beta-Hydrolases superfamily protein
At1g61360	S-locus lectin protein kinase family protein
At1g11180	Secretory carrier membrane protein (SCAMP) family protein
At2g28950	ATEXP6, ATEXPA6, ATHEXP ALPHA 1.8, EXPA6, expansin A6
At5g25810	tny, Integrase-type DNA-binding superfamily protein
At5g48010	THAS, THAS1, thalianol synthase 1
At2g16365	F-box family protein
At2g02700	Cysteine/Histidine-rich C1 domain family protein
At2g18328	ATRL4, RL4, RAD-like 4
At4g20860	FAD-binding Berberine family protein
At4g33980	BEST Arabidopsis thaliana protein match is: cold regulated gene 27 (TAIR:AT5G42900.2); Has 30201 Blast hits to 17322 proteins in 780 species: Archae - 12; Bacteria - 1396; Metazoa - 17338; Fungi - 3422; Plants - 5037; Viruses - 0; Other Eukaryotes - 2996 (source: NCBI BLink).
At1g18250	ATLP-1, Pathogenesis-related thaumatin superfamily protein
At4g39210	APL3, Glucose-1-phosphate adenylyltransferase family protein
At4g10370	Cysteine/Histidine-rich C1 domain family protein
At5g50740	Heavy metal transport/detoxification superfamily protein
At5g57500	Galactosyltransferase family protein
At1g17830	Protein of unknown function (DUF789)
At1g56240	AtPP2-B13, PP2-B13, phloem protein 2-B13
At1g55550	P-loop containing nucleoside triphosphate hydrolases superfamily protein
At5g65340	Protein of unknown function, DUF617
At4g04972	unknown protein.
At4g18450	Integrase-type DNA-binding superfamily protein
At2g28755	UDP-D-glucuronate carboxy-lyase-related
At4g25070	unknown protein; EXPRESSED IN: cultured cell; BEST Arabidopsis thaliana protein match is: unknown protein (TAIR:AT3G48860.2); Has 14837 Blast hits to 10961 proteins in 1163 species: Archae - 189; Bacteria - 1924; Metazoa - 7665; Fungi - 1127; Plants - 653; Viruses - 80; Other Eukaryotes - 3199 (source: NCBI BLink).
At2g47520	HRE2, Integrase-type DNA-binding superfamily protein
At1g28760	Uncharacterized conserved protein (DUF2215)
At1g56060	unknown protein; BEST Arabidopsis thaliana protein match is: unknown protein (TAIR:AT2G32210.1); Has 180 Blast hits to 180 proteins in 22 species: Archae - 0; Bacteria - 0; Metazoa - 0; Fungi - 10; Plants - 170; Viruses - 0; Other Eukaryotes - 0 (source: NCBI BLink).
At1g65845	unknown protein; FUNCTIONS IN: molecular_function unknown; INVOLVED IN: biological_process unknown; LOCATED IN: endomembrane system; Has 9 Blast hits to 9 proteins in 2 species: Archae - 0; Bacteria - 0; Metazoa - 0; Fungi - 0; Plants - 9; Viruses - 0; Other Eukaryotes - 0 (source: NCBI BLink).
At1g05680	UGT74E2, Uridine diphosphate glycosyltransferase 74E2
At3g50460	HR2, homolog of RPW8 2
At1g67195	MIR414, MIR414 (MICRORNA 414)
At3g10470	C2H2-type zinc finger family protein
At1g72540	Protein kinase superfamily protein
At1g08500	AtENODL18, ENODL18, early nodulin-like protein 18
At1g53470	MSL4, mechanosensitive channel of small conductance-like 4
At2g37560	ATORC2, ORC2, origin recognition complex second largest subunit 2
At5g22910	ATCHX9, CHX9, cation/H+ exchanger 9
At1g72240	unknown protein; BEST Arabidopsis thaliana protein match is: unknown protein (TAIR:AT1G22470.1); Has 65 Blast hits to 63 proteins in 13 species: Archae - 0; Bacteria - 0; Metazoa - 1; Fungi - 0; Plants - 64; Viruses - 0; Other Eukaryotes - 0 (source: NCBI BLink).
At1g30050	unknown protein; BEST Arabidopsis thaliana protein match is: unknown protein (TAIR:AT5G01970.1); Has 246 Blast hits to 244 proteins in 61 species: Archae - 0; Bacteria - 8; Metazoa - 78; Fungi - 10; Plants - 117; Viruses - 0; Other Eukaryotes - 33 (source: NCBI BLink).
At5g43170	AZF3, ZF3, zinc-finger protein 3
At1g23560	Domain of unknown function (DUF220)
At4g37970	ATCAD6, CAD6, cinnamyl alcohol dehydrogenase 6
At1g28130	GH3.17, Auxin-responsive GH3 family protein
At2g21400	SRS3, SHI-related sequence3
At4g12350	AtMYB42, MYB42, myb domain protein 42
At5g66020	ATSAC1B, ATSAC6, IBS2, SACIB, Phosphoinositide phosphatase family protein
At5g46520	Disease resistance protein (TIR-NBS-LRR class) family
At4g03210	XTH9, xyloglucan endotransglucosylase/hydrolase 9
At3g49530	ANAC062, NAC062, NTL6, NAC domain containing protein 62
At1g15530	Concanavalin A-like lectin protein kinase family protein
At5g11110	ATSPS2F, KNS2, SPS1, SPS2F, sucrose phosphate synthase 2F
At2g28140	Protein of unknown function (DUF1635)
At1g50090	D-aminoacid aminotransferase-like PLP-dependent enzymes superfamily protein
At2g02930	ATGSTF3, GST16, GSTF3, glutathione S-transferase F3
At2g35743	Pseudogene of AT2G35750; unknown protein
At3g61250	AtMYB17, MYB17, myb domain protein 17
At2g35190	ATNPSN11, NPSN11, NSPN11, novel plant snare 11
At2g20750	ATEXPB1, ATHEXP BETA 1.5, EXPB1, expansin B1
At5g50200	ATNRT3.1, NRT3.1, WR3, nitrate transmembrane transporters
At5g37500	GORK, gated outwardly-rectifying K+ channel
At1g29090	Cysteine proteinases superfamily protein
At5g42380	CML37, CML39, calmodulin like 37
At4g17090	BAM3, BMY8, CT-BMY, chloroplast beta-amylase
At2g17740	Cysteine/Histidine-rich C1 domain family protein
At5g54720	Ankyrin repeat family protein
At5g58680	ARM repeat superfamily protein
At4g08380	Proline-rich extensin-like family protein
At1g05450	Bifunctional inhibitor/lipid-transfer protein/seed storage 2S albumin superfamily protein
At3g44220	Late embryogenesis abundant (LEA) hydroxyproline-rich glycoprotein family
At5g46040	Major facilitator superfamily protein
At1g05420	ATOFP12, OFP12, ovate family protein 12
At1g49570	Peroxidase superfamily protein
At5g15290	Uncharacterised protein family (UPF0497)
At5g37980	Zinc-binding dehydrogenase family protein
At4g30800	Nucleic acid-binding, OB-fold-like protein
At1g59865	unknown protein; Has 35333 Blast hits to 34131 proteins in 2444 species: Archae - 798; Bacteria - 22429; Metazoa - 974; Fungi - 991; Plants - 531; Viruses - 0; Other Eukaryotes - 9610 (source: NCBI BLink).
At5g52710	Copper transport protein family
At5g42230	scpl41, serine carboxypeptidase-like 41
At3g50930	BCS1, cytochrome BC1 synthesis
At1g26920	unknown protein; BEST Arabidopsis thaliana protein match is: unknown protein (TAIR:AT1G69760.1); Has 47 Blast hits to 47 proteins in 13 species: Archae - 0; Bacteria - 0; Metazoa - 0; Fungi - 7; Plants - 34; Viruses - 0; Other Eukaryotes - 6 (source: NCBI BLink).
At5g57540	AtXTH13, XTH13, xyloglucan endotransglucosylase/hydrolase 13
At2g41820	Leucine-rich repeat protein kinase family protein
At1g05660	Pectin lyase-like superfamily protein
At5g25250	SPFH/Band 7/PHB domain-containing membrane-associated protein family
At5g62330	BEST Arabidopsis thaliana protein match is: Plant invertase/pectin methylesterase inhibitor superfamily protein (TAIR:AT5G62340.1); Has 9 Blast hits to 9 proteins in 2 species: Archae - 0; Bacteria - 0; Metazoa - 0; Fungi - 0; Plants - 9; Viruses - 0; Other Eukaryotes - 0 (source: NCBI BLink).
At5g11090	serine-rich protein-related
At4g18760	AtRLP51, RLP51, receptor like protein 51
At2g23690	unknown protein; FUNCTIONS IN: molecular_function unknown; INVOLVED IN: N-terminal protein myristoylation; LOCATED IN: cellular_component unknown; EXPRESSED IN: 7 plant structures; EXPRESSED DURING: petal differentiation and expansion stage; BEST Arabidopsis thaliana protein match is: unknown protein (TAIR:AT4G37240.1); Has 243 Blast hits to 243 proteins in 15 species: Archae - 0; Bacteria - 0; M…
At1g11050	Protein kinase superfamily protein
At1g14550	Peroxidase superfamily protein
At3g23870	Protein of unknown function (DUF803)
At1g05280	Protein of unknown function (DUF604)
At1g49860	ATGSTF14, GSTF14, glutathione S-transferase (class phi) 14
At1g23730	ATBCA3, BCA3, beta carbonic anhydrase 3
At2g36580	Pyruvate kinase family protein
At2g23320	WRKY15, WRKY DNA-binding protein 15
At4g33920	Protein phosphatase 2C family protein
At1g38131	O-fucosyltransferase family protein
At1g27740	RSL4, root hair defective 6-like 4
At2g26440	Plant invertase/pectin methylesterase inhibitor superfamily
At1g78520	Carbohydrate-binding X8 domain superfamily protein
At1g12805	nucleotide binding
At4g40090	AGP3, arabinogalactan protein 3
At4g22030	F-box family protein with a domain of unknown function (DUF295)
At1g22810	Integrase-type DNA-binding superfamily protein
At4g34510	KCS17, 3-ketoacyl-CoA synthase 17
At1g13990	unknown protein; FUNCTIONS IN: molecular_function unknown; INVOLVED IN: biological_process unknown; LOCATED IN: chloroplast; EXPRESSED IN: 23 plant structures; EXPRESSED DURING: 13 growth stages; CONTAINS InterPro DOMAIN/s: Protein of unknown function DUF3110 (InterPro:IPR021503); Has 25 Blast hits to 25 proteins in 8 species: Archae - 0; Bacteria - 0; Metazoa - 0; Fungi - 0; Plants - 25; Viruses…
At4g40080	ENTH/ANTH/VHS superfamily protein
At1g21525	pseudogene of unknown protein
At1g27770	ACA1, PEA1, autoinhibited Ca2+-ATPase 1
At1g73680	ALPHA DOX2, alpha dioxygenase
At1g24735	S-adenosyl-L-methionine-dependent methyltransferases superfamily protein
At2g28570	unknown protein; Has 13 Blast hits to 13 proteins in 6 species: Archae - 0; Bacteria - 0; Metazoa - 0; Fungi - 0; Plants - 13; Viruses - 0; Other Eukaryotes - 0 (source: NCBI BLink).
At1g68710	ATPase E1-E2 type family protein / haloacid dehalogenase-like hydrolase family protein
At3g19615	unknown protein; FUNCTIONS IN: molecular_function unknown; INVOLVED IN: biological_process unknown; LOCATED IN: cellular_component unknown; Has 10 Blast hits to 10 proteins in 5 species: Archae - 0; Bacteria - 0; Metazoa - 0; Fungi - 0; Plants - 10; Viruses - 0; Other Eukaryotes - 0 (source: NCBI BLink).
At4g36030	ARO3, armadillo repeat only 3
At3g62150	PGP21, P-glycoprotein 21
At5g05270	Chalcone-flavanone isomerase family protein
At5g05090	Homeodomain-like superfamily protein
At2g25460	CONTAINS InterPro DOMAIN/s: C2 calcium-dependent membrane targeting (InterPro:IPR000008); BEST Arabidopsis thaliana protein match is: unknown protein (TAIR:AT5G04860.1); Has 108 Blast hits to 69 proteins in 11 species: Archae - 0; Bacteria - 0; Metazoa - 0; Fungi - 0; Plants - 108; Viruses - 0; Other Eukaryotes - 0 (source: NCBI BLink).
At3g29250	NAD(P)-binding Rossmann-fold superfamily protein
At3g11820	AT-SYR1, ATSYP121, ATSYR1, PEN1, SYP121, SYR1, syntaxin of plants 121
At1g58320	PLAC8 family protein
At1g13510	Protein of unknown function (DUF1262)
At5g20830	ASUS1, atsus1, SUS1, sucrose synthase 1
At4g28250	ATEXPB3, ATHEXP BETA 1.6, EXPB3, expansin B3
At1g62935	unknown protein; FUNCTIONS IN: molecular_function unknown; INVOLVED IN: biological_process unknown; LOCATED IN: endomembrane system; Has 45 Blast hits to 45 proteins in 13 species: Archae - 0; Bacteria - 2; Metazoa - 6; Fungi - 0; Plants - 8; Viruses - 0; Other Eukaryotes - 29 (source: NCBI BLink).
At3g58990	IPMI1, isopropylmalate isomerase 1
At1g62940	ACOS5, acyl-CoA synthetase 5
At5g14750	ATMYB66, MYB66, WER, WER1, myb domain protein 66
At2g20835	unknown protein; BEST Arabidopsis thaliana protein match is: unknown protein (TAIR:AT3G15534.1); Has 66 Blast hits to 66 proteins in 12 species: Archae - 0; Bacteria - 0; Metazoa - 0; Fungi - 0; Plants - 66; Viruses - 0; Other Eukaryotes - 0 (source: NCBI BLink).
At4g22780	ACR7, ACT domain repeat 7
At5g22570	ATWRKY38, WRKY38, WRKY DNA-binding protein 38
At3g32030	Terpenoid cyclases/Protein prenyltransferases superfamily protein
At1g62750	ATSCO1, ATSCO1/CPEF-G, SCO1, Translation elongation factor EFG/EF2 protein
At2g34655	unknown protein; FUNCTIONS IN: molecular_function unknown; INVOLVED IN: biological_process unknown; LOCATED IN: endomembrane system; EXPRESSED IN: stem, root, inflorescence, cultured cell, leaf; Has 35333 Blast hits to 34131 proteins in 2444 species: Archae - 798; Bacteria - 22429; Metazoa - 974; Fungi - 991; Plants - 531; Viruses - 0; Other Eukaryotes - 9610 (source: NCBI BLink).
At2g32140	transmembrane receptors
At3g50130	Plant protein of unknown function (DUF247)
At2g34400	Pentatricopeptide repeat (PPR-like) superfamily protein
At1g48070	Thioredoxin superfamily protein
At4g19530	disease resistance protein (TIR-NBS-LRR class) family
At1g80440	Galactose oxidase/kelch repeat superfamily protein
At3g14990	Class I glutamine amidotransferase-like superfamily protein
At2g20960	pEARLI4, Arabidopsis phospholipase-like protein (PEARLI 4) family
At5g04160	Nucleotide-sugar transporter family protein
At2g44790	UCC2, uclacyanin 2
At2g31220	basic helix-loop-helix (bHLH) DNA-binding superfamily protein
At5g65660	hydroxyproline-rich glycoprotein family protein
At3g54600	Class I glutamine amidotransferase-like superfamily protein
At1g66910	Protein kinase superfamily protein
At1g20990	Cysteine/Histidine-rich C1 domain family protein
At5g41280	Receptor-like protein kinase-related family protein
At5g38930	RmlC-like cupins superfamily protein
At5g25110	CIPK25, SnRK3.25, CBL-interacting protein kinase 25
At2g21040	Calcium-dependent lipid-binding (CaLB domain) family protein
At5g13330	Rap2.6L, related to AP2 6l
At2g44578	RING/U-box superfamily protein
At4g04460	Saposin-like aspartyl protease family protein
At4g14695	Uncharacterised protein family (UPF0041)
At4g11655	Uncharacterised protein family (UPF0497)
At4g15350	CYP705A2, cytochrome P450, family 705, subfamily A, polypeptide 2
At5g10210	CONTAINS InterPro DOMAIN/s: C2 calcium-dependent membrane targeting (InterPro:IPR000008); BEST Arabidopsis thaliana protein match is: unknown protein (TAIR:AT5G65030.1); Has 1807 Blast hits to 1807 proteins in 277 species: Archae - 0; Bacteria - 0; Metazoa - 736; Fungi - 347; Plants - 385; Viruses - 0; Other Eukaryotes - 339 (source: NCBI BLink).
At5g60210	RIP5, ROP interactive partner 5
At2g01610	Plant invertase/pectin methylesterase inhibitor superfamily protein
At5g23370	GRAM domain-containing protein / ABA-responsive protein-related
At3g28910	ATMYB30, MYB30, myb domain protein 30
At4g35320	unknown protein; BEST Arabidopsis thaliana protein match is: unknown protein (TAIR:AT2G17300.1); Has 30201 Blast hits to 17322 proteins in 780 species: Archae - 12; Bacteria - 1396; Metazoa - 17338; Fungi - 3422; Plants - 5037; Viruses - 0; Other Eukaryotes - 2996 (source: NCBI BLink).
At3g26910	hydroxyproline-rich glycoprotein family protein
At5g22540	Plant protein of unknown function (DUF247)
At5g14930	SAG101, senescence-associated gene 101
At4g16910	transposable element gene
At3g29000	Calcium-binding EF-hand family protein
At5g24100	Leucine-rich repeat protein kinase family protein
At1g62300	ATWRKY6, WRKY6, WRKY family transcription factor
At1g61410	DNA double-strand break repair and VJ recombination XRCC4
At4g32980	ATH1, homeobox gene 1
At5g36140	CYP716A2, cytochrome P450, family 716, subfamily A, polypeptide 2
At1g62980	ATEXP18, ATEXPA18, ATHEXP ALPHA 1.25, EXP18, EXPA18, expansin A18
At2g10940	Bifunctional inhibitor/lipid-transfer protein/seed storage 2S albumin superfamily protein
At1g69570	Dof-type zinc finger DNA-binding family protein
At3g22910	ATPase E1-E2 type family protein / haloacid dehalogenase-like hydrolase family protein
At3g12610	DRT100, Leucine-rich repeat (LRR) family protein
At1g77630	Peptidoglycan-binding LysM domain-containing protein
At1g63590	Receptor-like protein kinase-related family protein
At2g40330	PYL6, RCAR9, PYR1-like 6
At4g23610	Late embryogenesis abundant (LEA) hydroxyproline-rich glycoprotein family
At1g09600	Protein kinase superfamily protein
At1g25220	ASB1, TRP4, WEI7, anthranilate synthase beta subunit 1
At2g43620	Chitinase family protein
At1g68585	unknown protein; Has 23 Blast hits to 23 proteins in 6 species: Archae - 0; Bacteria - 0; Metazoa - 0; Fungi - 0; Plants - 23; Viruses - 0; Other Eukaryotes - 0 (source: NCBI BLink).
At1g03820	unknown protein; FUNCTIONS IN: molecular_function unknown; INVOLVED IN: biological_process unknown; LOCATED IN: endomembrane system; EXPRESSED IN: 21 plant structures; EXPRESSED DURING: 13 growth stages; Has 1345 Blast hits to 1122 proteins in 102 species: Archae - 2; Bacteria - 28; Metazoa - 28; Fungi - 30; Plants - 109; Viruses - 0; Other Eukaryotes - 1148 (source: NCBI BLink).
At1g73066	Leucine-rich repeat family protein
At1g53990	GLIP3, GDSL-motif lipase 3
At1g07000	ATEXO70B2, EXO70B2, exocyst subunit exo70 family protein B2
At1g13430	ATST4C, ST4C, sulfotransferase 4C
At3g01290	SPFH/Band 7/PHB domain-containing membrane-associated protein family
At3g45640	ATMAPK3, ATMPK3, MPK3, mitogen-activated protein kinase 3
At3g50710	F-box/RNI-like/FBD-like domains-containing protein
At2g31940	unknown protein; INVOLVED IN: biological_process unknown; LOCATED IN: endomembrane system; EXPRESSED IN: 16 plant structures; EXPRESSED DURING: 6 growth stages; BEST Arabidopsis thaliana protein match is: unknown protein (TAIR:AT5G19875.1); Has 227 Blast hits to 227 proteins in 13 species: Archae - 0; Bacteria - 0; Metazoa - 0; Fungi - 0; Plants - 227; Viruses - 0; Other Eukaryotes - 0 (source: N…
At5g44770	Cysteine/Histidine-rich C1 domain family protein
At2g20570	ATGLK1, GLK1, GPRI1, GBF's pro-rich region-interacting factor 1
At2g38750	ANNAT4, annexin 4
At5g19790	RAP2.11, related to AP2 11
At2g16430	ATPAP10, PAP10, purple acid phosphatase 10
At5g59260	Concanavalin A-like lectin protein kinase family protein
At3g23150	ETR2, Signal transduction histidine kinase, hybrid-type, ethylene sensor
At1g79250	AGC1.7, AGC kinase 1.7
At2g36710	Pectin lyase-like superfamily protein
At2g28440	proline-rich family protein
At1g70581	other RNA
At3g20975	transposable element gene
At4g33050	EDA39, calmodulin-binding family protein
At4g15165	N-terminal nucleophile aminohydrolases (Ntn hydrolases) superfamily protein
At3g01730	unknown protein; Has 8 Blast hits to 8 proteins in 2 species: Archae - 0; Bacteria - 0; Metazoa - 0; Fungi - 0; Plants - 8; Viruses - 0; Other Eukaryotes - 0 (source: NCBI BLink).
At1g68560	ATXYL1, TRG1, XYL1, alpha-xylosidase 1
At5g25970	Core-2/I-branching beta-1,6-N-acetylglucosaminyltransferase family protein
At1g51800	Leucine-rich repeat protein kinase family protein
At1g65860	FMO GS-OX1, flavin-monooxygenase glucosinolate S-oxygenase 1
At3g45700	Major facilitator superfamily protein
At2g44380	Cysteine/Histidine-rich C1 domain family protein
At3g61870	unknown protein; FUNCTIONS IN: molecular_function unknown; INVOLVED IN: biological_process unknown; LOCATED IN: chloroplast, chloroplast inner membrane, chloroplast envelope; EXPRESSED IN: 23 plant structures; EXPRESSED DURING: 14 growth stages; Has 200 Blast hits to 200 proteins in 73 species: Archae - 0; Bacteria - 112; Metazoa - 0; Fungi - 0; Plants - 53; Viruses - 0; Other Eukaryotes - 35 (so…
At4g31960	unknown protein; Has 4 Blast hits to 4 proteins in 1 species: Archae - 0; Bacteria - 0; Metazoa - 0; Fungi - 0; Plants - 4; Viruses - 0; Other Eukaryotes - 0 (source: NCBI BLink).
At1g30755	Protein of unknown function (DUF668)
At5g58610	PHD finger transcription factor, putative
At2g24130	Leucine-rich receptor-like protein kinase family protein
At2g47920	Kinase interacting (KIP1-like) family protein
At1g15180	MATE efflux family protein
At2g23130	AGP17, ATAGP17, arabinogalactan protein 17
At5g59820	RHL41, ZAT12, C2H2-type zinc finger family protein
At1g10480	ZFP5, zinc finger protein 5
At4g37235	Uncharacterised protein family (UPF0497)
At1g79910	Regulator of Vps4 activity in the MVB pathway protein
At1g72450	JAZ6, TIFY11B, jasmonate-zim-domain protein 6
At5g07550	ATGRP19, GRP19, glycine-rich protein 19
At4g09990	Protein of unknown function (DUF579)
At1g19715	Mannose-binding lectin superfamily protein
At2g47060	Protein kinase superfamily protein
At2g43000	anac042, NAC042, NAC domain containing protein 42
At2g28270	Cysteine/Histidine-rich C1 domain family protein
At1g54870	NAD(P)-binding Rossmann-fold superfamily protein
At1g68765	IDA, Putative membrane lipoprotein
At3g04330	Kunitz family trypsin and protease inhibitor protein
At1g29670	GDSL-like Lipase/Acylhydrolase superfamily protein
At2g34315	Avirulence induced gene (AIG1) family protein
At5g21120	EIL2, ETHYLENE-INSENSITIVE3-like 2
At5g11210	ATGLR2.5, GLR2.5, glutamate receptor 2.5
At5g58900	Homeodomain-like transcriptional regulator
At4g29110	unknown protein; FUNCTIONS IN: molecular_function unknown; INVOLVED IN: response to chitin; LOCATED IN: vacuole; BEST Arabidopsis thaliana protein match is: unknown protein (TAIR:AT1G52140.1); Has 109 Blast hits to 109 proteins in 16 species: Archae - 0; Bacteria - 0; Metazoa - 0; Fungi - 0; Plants - 109; Viruses - 0; Other Eukaryotes - 0 (source: NCBI BLink).
At5g05440	PYL5, RCAR8, Polyketide cyclase/dehydrase and lipid transport superfamily protein
At1g55920	ATSERAT2;1, SAT1, SAT5, SERAT2;1, serine acetyltransferase 2;1
At5g06640	Proline-rich extensin-like family protein
At5g56550	ATOXS3, OXS3, oxidative stress 3
At3g47250	Plant protein of unknown function (DUF247)
At4g27654	unknown protein; FUNCTIONS IN: molecular_function unknown; INVOLVED IN: biological_process unknown; LOCATED IN: endomembrane system; EXPRESSED IN: 17 plant structures; EXPRESSED DURING: 9 growth stages; Has 30201 Blast hits to 17322 proteins in 780 species: Archae - 12; Bacteria - 1396; Metazoa - 17338; Fungi - 3422; Plants - 5037; Viruses - 0; Other Eukaryotes - 2996 (source: NCBI BLink).
At2g26380	Leucine-rich repeat (LRR) family protein
At5g04310	Pectin lyase-like superfamily protein
At3g12150	unknown protein; CONTAINS InterPro DOMAIN/s: Protein of unknown function DUF2048 (InterPro:IPR019149); Has 421 Blast hits to 334 proteins in 155 species: Archae - 2; Bacteria - 147; Metazoa - 215; Fungi - 0; Plants - 43; Viruses - 0; Other Eukaryotes - 14 (source: NCBI BLink).
At1g69890	Protein of unknown function (DUF569)
At3g46640	LUX, PCL1, Homeodomain-like superfamily protein
At1g80840	ATWRKY40, WRKY40, WRKY DNA-binding protein 40
At4g29240	Leucine-rich repeat (LRR) family protein
At1g33600	Leucine-rich repeat (LRR) family protein
At5g64260	EXL2, EXORDIUM like 2
At5g02400	PLL2, pol-like 2
At1g48330	unknown protein; BEST Arabidopsis thaliana protein match is: unknown protein (TAIR:AT3G17580.1); Has 40 Blast hits to 40 proteins in 11 species: Archae - 0; Bacteria - 0; Metazoa - 0; Fungi - 0; Plants - 40; Viruses - 0; Other Eukaryotes - 0 (source: NCBI BLink).
At5g27600	ATLACS7, LACS7, long-chain acyl-CoA synthetase 7
At5g35580	Protein kinase superfamily protein
At4g19980	unknown protein; FUNCTIONS IN: molecular_function unknown; INVOLVED IN: biological_process unknown; LOCATED IN: chloroplast; EXPRESSED IN: root, pedicel; EXPRESSED DURING: 4 anthesis; Has 30201 Blast hits to 17322 proteins in 780 species: Archae - 12; Bacteria - 1396; Metazoa - 17338; Fungi - 3422; Plants - 5037; Viruses - 0; Other Eukaryotes - 2996 (source: NCBI BLink).
At5g65300	unknown protein; Has 30201 Blast hits to 17322 proteins in 780 species: Archae - 12; Bacteria - 1396; Metazoa - 17338; Fungi - 3422; Plants - 5037; Viruses - 0; Other Eukaryotes - 2996 (source: NCBI BLink).
At5g26310	UGT72E3, UDP-Glycosyltransferase superfamily protein
At5g17630	Nucleotide/sugar transporter family protein
At2g16380	Sec14p-like phosphatidylinositol transfer family protein
At3g57157	other RNA
At5g58750	NAD(P)-binding Rossmann-fold superfamily protein
At2g37810	Cysteine/Histidine-rich C1 domain family protein
At1g51260	LPAT3, lysophosphatidyl acyltransferase 3
At3g01175	Protein of unknown function (DUF1666)
At2g03250	EXS (ERD1/XPR1/SYG1) family protein
At2g35890	CPK25, calcium-dependent protein kinase 25
At4g19030	AT-NLM1, ATNLM1, NIP1;1, NLM1, NOD26-like major intrinsic protein 1
At2g34610	unknown protein; BEST Arabidopsis thaliana protein match is: unknown protein (TAIR:AT1G30190.1); Has 342 Blast hits to 279 proteins in 74 species: Archae - 0; Bacteria - 7; Metazoa - 76; Fungi - 18; Plants - 51; Viruses - 0; Other Eukaryotes - 190 (source: NCBI BLink).
At5g17920	ATCIMS, ATMETS, ATMS1, Cobalamin-independent synthase family protein
At5g02000	unknown protein; Has 5 Blast hits to 5 proteins in 2 species: Archae - 0; Bacteria - 0; Metazoa - 0; Fungi - 0; Plants - 5; Viruses - 0; Other Eukaryotes - 0 (source: NCBI BLink).
At4g34419	unknown protein; BEST Arabidopsis thaliana protein match is: unknown protein (TAIR:AT3G19200.1).
At4g36410	UBC17, ubiquitin-conjugating enzyme 17
At4g21760	BGLU47, beta-glucosidase 47
At5g42040	RPN12b, regulatory particle non-ATPase 12B
At1g74940	Protein of unknown function (DUF581)
At5g60760	P-loop containing nucleoside triphosphate hydrolases superfamily protein
At5g17350	unknown protein; FUNCTIONS IN: molecular_function unknown; INVOLVED IN: N-terminal protein myristoylation; LOCATED IN: cellular_component unknown; EXPRESSED IN: 15 plant structures; EXPRESSED DURING: 8 growth stages; BEST Arabidopsis thaliana protein match is: unknown protein (TAIR:AT3G03280.1); Has 1807 Blast hits to 1807 proteins in 277 species: Archae - 0; Bacteria - 0; Metazoa - 736; Fungi - …
At2g43570	CHI, chitinase, putative
At3g24230	Pectate lyase family protein
At1g26730	EXS (ERD1/XPR1/SYG1) family protein
At2g30250	ATWRKY25, WRKY25, WRKY DNA-binding protein 25
At1g66800	NAD(P)-binding Rossmann-fold superfamily protein
At5g63660	LCR74, PDF2.5, Scorpion toxin-like knottin superfamily protein
At5g16600	AtMYB43, MYB43, myb domain protein 43
At3g04420	anac048, NAC048, NAC domain containing protein 48
At1g22280	PAPP2C, phytochrome-associated protein phosphatase type 2C
At4g32460	Protein of unknown function, DUF642
At2g43880	Pectin lyase-like superfamily protein
At5g35525	PLAC8 family protein
At4g22900	Protein of unknown function (DUF1191)
At5g64640	Plant invertase/pectin methylesterase inhibitor superfamily
At5g57660	ATCOL5, COL5, CONSTANS-like 5
At4g15550	IAGLU, indole-3-acetate beta-D-glucosyltransferase
At5g64750	ABR1, Integrase-type DNA-binding superfamily protein
At2g22930	UDP-Glycosyltransferase superfamily protein
At4g20730	transposable element gene
At1g05880	ARI12, ATARI12, RING/U-box superfamily protein
At1g72950	Disease resistance protein (TIR-NBS class)
At5g63020	Disease resistance protein (CC-NBS-LRR class) family
At5g26690	Heavy metal transport/detoxification superfamily protein
At1g14860	atnudt18, NUDT18, nudix hydrolase homolog 18
At5g37450	Leucine-rich repeat protein kinase family protein
At1g12420	ACR8, ACT domain repeat 8
At3g10080	RmlC-like cupins superfamily protein
At4g26488	other RNA
At3g63160	FUNCTIONS IN: molecular_function unknown; INVOLVED IN: biological_process unknown; LOCATED IN: chloroplast outer membrane, thylakoid, chloroplast thylakoid membrane, chloroplast, chloroplast envelope; EXPRESSED IN: 21 plant structures; EXPRESSED DURING: 13 growth stages; BEST Arabidopsis thaliana protein match is: outer envelope membrane protein 7 (TAIR:AT3G52420.1); Has 26 Blast hits to 26 prote…
At4g37900	Protein of unknown function (duplicated DUF1399)
At4g25390	Protein kinase superfamily protein
At3g56620	nodulin MtN21 /EamA-like transporter family protein
At4g27970	SLAH2, SLAC1 homologue 2
At2g04090	MATE efflux family protein
At5g50800	Nodulin MtN3 family protein
At2g32690	ATGRP23, GRP23, glycine-rich protein 23
At2g01300	unknown protein; BEST Arabidopsis thaliana protein match is: unknown protein (TAIR:AT1G15010.1); Has 73 Blast hits to 73 proteins in 12 species: Archae - 0; Bacteria - 0; Metazoa - 0; Fungi - 0; Plants - 73; Viruses - 0; Other Eukaryotes - 0 (source: NCBI BLink).
At2g14990	transposable element gene
At2g24400	SAUR-like auxin-responsive protein family
At2g23560	ATMES7, MES7, methyl esterase 7
At5g51550	EXL3, EXORDIUM like 3
At5g10150	Domain of unknown function (DUF966)
At5g38990	Malectin/receptor-like protein kinase family protein
At5g67160	EPS1, HXXXD-type acyl-transferase family protein
At4g18170	ATWRKY28, WRKY28, WRKY DNA-binding protein 28
At3g11370	Cysteine/Histidine-rich C1 domain family protein
At1g69150	Cysteine/Histidine-rich C1 domain family protein
At5g44574	unknown protein; FUNCTIONS IN: molecular_function unknown; INVOLVED IN: biological_process unknown; LOCATED IN: endomembrane system; Has 6 Blast hits to 6 proteins in 2 species: Archae - 0; Bacteria - 0; Metazoa - 0; Fungi - 0; Plants - 6; Viruses - 0; Other Eukaryotes - 0 (source: NCBI BLink).
At5g43890	SUPER1, YUC5, Flavin-binding monooxygenase family protein
At3g25670	Leucine-rich repeat (LRR) family protein
At4g09460	AtMYB6, MYB6, myb domain protein 6
At1g32960	ATSBT3.3, SBT3.3, Subtilase family protein
At1g16230	Target SNARE coiled-coil domain protein
At5g66985	unknown protein; Has 30201 Blast hits to 17322 proteins in 780 species: Archae - 12; Bacteria - 1396; Metazoa - 17338; Fungi - 3422; Plants - 5037; Viruses - 0; Other Eukaryotes - 2996 (source: NCBI BLink).
At3g19010	2-oxoglutarate (2OG) and Fe(II)-dependent oxygenase superfamily protein
At1g80320	2-oxoglutarate (2OG) and Fe(II)-dependent oxygenase superfamily protein
At5g09800	ARM repeat superfamily protein
At4g14940	AO1, ATAO1, amine oxidase 1
At3g28380	PGP17, P-glycoprotein 17
At4g01480	AtPPa5, PPa5, pyrophosphorylase 5
At2g14230	transposable element gene
At5g28646	WVD2, TPX2 (targeting protein for Xklp2) protein family
At3g24770	CLE41, CLAVATA3/ESR-RELATED 41
At2g22500	ATPUMP5, DIC1, UCP5, uncoupling protein 5
At3g59370	Vacuolar calcium-binding protein-related
At3g05860	MADS-box transcription factor family protein
At1g01820	PEX11C, peroxin 11c
At4g11780	unknown protein; BEST Arabidopsis thaliana protein match is: unknown protein (TAIR:AT4G23020.2); Has 550 Blast hits to 387 proteins in 92 species: Archae - 0; Bacteria - 32; Metazoa - 132; Fungi - 122; Plants - 80; Viruses - 0; Other Eukaryotes - 184 (source: NCBI BLink).
At4g35480	RHA3B, RING-H2 finger A3B
At3g14620	CYP72A8, cytochrome P450, family 72, subfamily A, polypeptide 8
At1g16410	BUS1, CYP79F1, SPS1, cytochrome p450 79f1
At5g11420	Protein of unknown function, DUF642
At1g46480	WOX4, WUSCHEL related homeobox 4
At4g04745	unknown protein; BEST Arabidopsis thaliana protein match is: unknown protein (TAIR:AT4G21902.1); Has 32 Blast hits to 32 proteins in 9 species: Archae - 0; Bacteria - 0; Metazoa - 0; Fungi - 0; Plants - 32; Viruses - 0; Other Eukaryotes - 0 (source: NCBI BLink).
At2g24720	ATGLR2.2, GLR2.2, glutamate receptor 2.2
At1g70470	unknown protein; BEST Arabidopsis thaliana protein match is: unknown protein (TAIR:AT1G23530.1); Has 64 Blast hits to 64 proteins in 22 species: Archae - 0; Bacteria - 2; Metazoa - 7; Fungi - 10; Plants - 43; Viruses - 0; Other Eukaryotes - 2 (source: NCBI BLink).
At1g74650	ATMYB31, ATY13, MYB31, myb domain protein 31
At4g08410	Proline-rich extensin-like family protein
At4g22200	AKT2, AKT2/3, AKT3, KT2/3, potassium transport 2/3
At1g64390	AtGH9C2, GH9C2, glycosyl hydrolase 9C2
At1g53680	ATGSTU28, GSTU28, glutathione S-transferase TAU 28
At1g01700	ATROPGEF2, ROPGEF2, RHO guanyl-nucleotide exchange factor 2
At1g05575	unknown protein; FUNCTIONS IN: molecular_function unknown; INVOLVED IN: anaerobic respiration; LOCATED IN: endomembrane system; EXPRESSED IN: 17 plant structures; EXPRESSED DURING: 9 growth stages; BEST Arabidopsis thaliana protein match is: unknown protein (TAIR:AT2G31945.1); Has 63 Blast hits to 63 proteins in 10 species: Archae - 0; Bacteria - 0; Metazoa - 0; Fungi - 0; Plants - 63; Viruses - …
At3g22961	Paired amphipathic helix (PAH2) superfamily protein
At1g64740	TUA1, alpha-1 tubulin
At1g33790	jacalin lectin family protein
At5g58780	Undecaprenyl pyrophosphate synthetase family protein
At5g24190	Lipase class 3-related protein
At2g39518	Uncharacterised protein family (UPF0497)
At2g26690	Major facilitator superfamily protein
At3g16800	Protein phosphatase 2C family protein
At2g14660	unknown protein; CONTAINS InterPro DOMAIN/s: Uncharacterised protein family UPF0310 (InterPro:IPR002740); Has 2761 Blast hits to 2761 proteins in 686 species: Archae - 5; Bacteria - 1143; Metazoa - 73; Fungi - 78; Plants - 42; Viruses - 0; Other Eukaryotes - 1420 (source: NCBI BLink).
At5g22300	AtNIT4, NIT4, nitrilase 4
At4g13310	CYP71A20, cytochrome P450, family 71, subfamily A, polypeptide 20
At3g10525	LGO, LOSS OF GIANT CELLS FROM ORGANS
At5g01890	Leucine-rich receptor-like protein kinase family protein
At5g54810	ATTSB1, TRP2, TRPB, TSB1, tryptophan synthase beta-subunit 1
At5g04960	Plant invertase/pectin methylesterase inhibitor superfamily
At3g20460	Major facilitator superfamily protein
At2g47560	RING/U-box superfamily protein
At2g18970	unknown protein; Has 3 Blast hits to 3 proteins in 1 species: Archae - 0; Bacteria - 0; Metazoa - 0; Fungi - 0; Plants - 3; Viruses - 0; Other Eukaryotes - 0 (source: NCBI BLink).
At5g05600	2-oxoglutarate (2OG) and Fe(II)-dependent oxygenase superfamily protein
At4g21510	F-box family protein
At1g78830	Curculin-like (mannose-binding) lectin family protein
At1g13245	DVL4, RTFL17, ROTUNDIFOLIA like 17
At4g15290	ATCSLB05, ATCSLB5, CSLB05, Cellulose synthase family protein
At1g02920	ATGST11, ATGSTF7, ATGSTF8, GST11, GSTF7, glutathione S-transferase 7
At1g01448	other RNA
At5g66815	unknown protein; FUNCTIONS IN: molecular_function unknown; INVOLVED IN: biological_process unknown; LOCATED IN: endomembrane system; EXPRESSED IN: root; Has 30201 Blast hits to 17322 proteins in 780 species: Archae - 12; Bacteria - 1396; Metazoa - 17338; Fungi - 3422; Plants - 5037; Viruses - 0; Other Eukaryotes - 2996 (source: NCBI BLink).
At2g21020	pseudogene, major intrinsic protein (MIP) family, contains Pfam profile: MIP PF00230; blastp match of 61% identity and 1.8e-40 P-value to PIR|S01444|S01444 nodulin-26 precursor - soybean
At5g58630	unknown protein; Has 1807 Blast hits to 1807 proteins in 277 species: Archae - 0; Bacteria - 0; Metazoa - 736; Fungi - 347; Plants - 385; Viruses - 0; Other Eukaryotes - 339 (source: NCBI BLink).
At3g54060	unknown protein; BEST Arabidopsis thaliana protein match is: unknown protein (TAIR:AT2G37960.2); Has 455 Blast hits to 322 proteins in 98 species: Archae - 0; Bacteria - 178; Metazoa - 88; Fungi - 75; Plants - 28; Viruses - 2; Other Eukaryotes - 84 (source: NCBI BLink).
At2g19590	ACO1, ATACO1, ACC oxidase 1
At5g49700	Predicted AT-hook DNA-binding family protein
At5g63850	AAP4, amino acid permease 4
At2g37780	Cysteine/Histidine-rich C1 domain family protein
At1g49620	ICK5, ICN6, KRP7, Cyclin-dependent kinase inhibitor family protein
At5g22150	unknown protein; BEST Arabidopsis thaliana protein match is: unknown protein (TAIR:AT5G22160.1); Has 30201 Blast hits to 17322 proteins in 780 species: Archae - 12; Bacteria - 1396; Metazoa - 17338; Fungi - 3422; Plants - 5037; Viruses - 0; Other Eukaryotes - 2996 (source: NCBI BLink).
At5g17700	MATE efflux family protein
At3g29190	Terpenoid cyclases/Protein prenyltransferases superfamily protein
At5g52570	B2, BCH2, BETA-OHASE 2, CHY2, beta-carotene hydroxylase 2
At4g19720	Glycosyl hydrolase family protein with chitinase insertion domain
At2g22920	SCPL12, serine carboxypeptidase-like 12
At2g20670	Protein of unknown function (DUF506)
At4g04700	CPK27, calcium-dependent protein kinase 27
At1g16320	Uncharacterized conserved protein (DUF2358)
At4g14980	Cysteine/Histidine-rich C1 domain family protein
At3g09330	Transmembrane amino acid transporter family protein
At5g04140	FD-GOGAT, GLS1, GLU1, GLUS, glutamate synthase 1
At5g41290	Receptor-like protein kinase-related family protein
At2g28850	CYP710A3, cytochrome P450, family 710, subfamily A, polypeptide 3
At2g30820	unknown protein; BEST Arabidopsis thaliana protein match is: unknown protein (TAIR:AT1G06660.1); Has 35333 Blast hits to 34131 proteins in 2444 species: Archae - 798; Bacteria - 22429; Metazoa - 974; Fungi - 991; Plants - 531; Viruses - 0; Other Eukaryotes - 9610 (source: NCBI BLink).
At1g68040	S-adenosyl-L-methionine-dependent methyltransferases superfamily protein
At4g17970	ALMT12, ATALMT12, aluminum-activated, malate transporter 12
At3g10960	ATAZG1, AZG1, AZA-guanine resistant1
At3g60290	2-oxoglutarate (2OG) and Fe(II)-dependent oxygenase superfamily protein
At5g36180	scpl1, serine carboxypeptidase-like 1
At5g46080	Protein kinase superfamily protein
At5g45275	Major facilitator superfamily protein
At1g30700	FAD-binding Berberine family protein
At1g56470	pseudogene, disease resistance protein (fragment), blastp match of 58% identity and 1.1e-16 P-value to GP|15787901|gb|AAL07542.1||AF316412 resistance gene analog NBS7 {Helianthus annuus}
At2g15890	MEE14, maternal effect embryo arrest 14
At4g19750	Glycosyl hydrolase family protein with chitinase insertion domain
At3g51160	GMD2, MUR1, MUR_1, NAD(P)-binding Rossmann-fold superfamily protein
At5g67310	CYP81G1, cytochrome P450, family 81, subfamily G, polypeptide 1
At1g72910	Toll-Interleukin-Resistance (TIR) domain-containing protein
At1g65484	unknown protein; FUNCTIONS IN: molecular_function unknown; INVOLVED IN: biological_process unknown; LOCATED IN: endomembrane system; Has 30201 Blast hits to 17322 proteins in 780 species: Archae - 12; Bacteria - 1396; Metazoa - 17338; Fungi - 3422; Plants - 5037; Viruses - 0; Other Eukaryotes - 2996 (source: NCBI BLink).
At5g08790	anac081, ATAF2, NAC (No Apical Meristem) domain transcriptional regulator superfamily protein
At4g19520	disease resistance protein (TIR-NBS-LRR class) family
At2g44780	Encodes a Uclacyanin/Basic blue family protein [pseudogene]
At1g23390	Kelch repeat-containing F-box family protein
At3g14260	Protein of unknown function (DUF567)
At3g58190	ASL16, LBD29, lateral organ boundaries-domain 29
At5g08350	GRAM domain-containing protein / ABA-responsive protein-related
At4g34900	ATXDH2, XDH2, xanthine dehydrogenase 2
At5g01560	LECRKA4.3, lectin receptor kinase a4.3
At1g72900	Toll-Interleukin-Resistance (TIR) domain-containing protein
At3g28100	nodulin MtN21 /EamA-like transporter family protein
At4g27480	Core-2/I-branching beta-1,6-N-acetylglucosaminyltransferase family protein
At4g02290	AtGH9B13, GH9B13, glycosyl hydrolase 9B13
At1g44110	CYCA1;1, Cyclin A1;1
At5g62470	ATMYB96, MYB96, MYBCOV1, myb domain protein 96
At5g22355	Cysteine/Histidine-rich C1 domain family protein
At4g34160	CYCD3, CYCD3;1, CYCLIN D3;1
At4g40020	Myosin heavy chain-related protein
At1g56242	other RNA
At1g65390	ATPP2-A5, PP2-A5, phloem protein 2 A5
At5g58540	Protein kinase superfamily protein
At1g75580	SAUR-like auxin-responsive protein family
At3g26170	CYP71B19, cytochrome P450, family 71, subfamily B, polypeptide 19
At3g60470	Plant protein of unknown function (DUF247)
At1g55290	2-oxoglutarate (2OG) and Fe(II)-dependent oxygenase superfamily protein
At3g49480	Protein with RNI-like/FBD-like domains
At3g08720	ATPK19, ATPK2, ATS6K2, S6K2, serine/threonine protein kinase 2
At1g67520	lectin protein kinase family protein
At1g65481	unknown protein; FUNCTIONS IN: molecular_function unknown; INVOLVED IN: biological_process unknown; LOCATED IN: endomembrane system.
At1g21980	ATPIP5K1, ATPIPK1, PIP5K1, phosphatidylinositol-4-phosphate 5-kinase 1
At3g61890	ATHB-12, ATHB12, HB-12, homeobox 12
At5g57570	GCK domain-containing protein
At1g48120	hydrolases;protein serine/threonine phosphatases
At1g05650	Pectin lyase-like superfamily protein
At3g57500	unknown protein; BEST Arabidopsis thaliana protein match is: unknown protein (TAIR:AT2G26520.1); Has 51 Blast hits to 51 proteins in 11 species: Archae - 0; Bacteria - 1; Metazoa - 0; Fungi - 0; Plants - 50; Viruses - 0; Other Eukaryotes - 0 (source: NCBI BLink).
At3g13470	TCP-1/cpn60 chaperonin family protein
At1g77870	MUB5, membrane-anchored ubiquitin-fold protein 5 precursor
At1g45545	Plant protein of unknown function (DUF827)
At1g63750	Disease resistance protein (TIR-NBS-LRR class) family
At2g42150	DNA-binding bromodomain-containing protein
At1g76790	O-methyltransferase family protein
At4g33590	unknown protein; BEST Arabidopsis thaliana protein match is: unknown protein (TAIR:AT4G33600.1); Has 126 Blast hits to 126 proteins in 35 species: Archae - 0; Bacteria - 12; Metazoa - 0; Fungi - 21; Plants - 62; Viruses - 0; Other Eukaryotes - 31 (source: NCBI BLink).
At2g41700	ABCA1, AtABCA1, ATP-binding cassette A1
At4g02810	Protein of unknown function (DUF3049)
At2g36355	Family of unknown function (DUF662)
At4g36820	Protein of unknown function (DUF607)
At1g02360	Chitinase family protein
At3g59080	Eukaryotic aspartyl protease family protein
At1g11330	S-locus lectin protein kinase family protein
At3g46170	NAD(P)-binding Rossmann-fold superfamily protein
At4g22210	LCR85, low-molecular-weight cysteine-rich 85
At2g43220	Cysteine/Histidine-rich C1 domain family protein
At3g21080	ABC transporter-related
At5g39100	GLP6, germin-like protein 6
At2g30500	Kinase interacting (KIP1-like) family protein
At1g76650	CML38, calmodulin-like 38
At5g43580	Serine protease inhibitor, potato inhibitor I-type family protein
At5g56840	myb-like transcription factor family protein
At5g24880	BEST Arabidopsis thaliana protein match is: calmodulin-binding protein-related (TAIR:AT5G10660.1); Has 1807 Blast hits to 1807 proteins in 277 species: Archae - 0; Bacteria - 0; Metazoa - 736; Fungi - 347; Plants - 385; Viruses - 0; Other Eukaryotes - 339 (source: NCBI BLink).
At5g60650	unknown protein; FUNCTIONS IN: molecular_function unknown; INVOLVED IN: biological_process unknown; LOCATED IN: endomembrane system; BEST Arabidopsis thaliana protein match is: unknown protein (TAIR:AT2G28410.1); Has 1807 Blast hits to 1807 proteins in 277 species: Archae - 0; Bacteria - 0; Metazoa - 736; Fungi - 347; Plants - 385; Viruses - 0; Other Eukaryotes - 339 (source: NCBI BLink).
At1g27020	unknown protein; BEST Arabidopsis thaliana protein match is: unknown protein (TAIR:AT1G27030.1); Has 514 Blast hits to 514 proteins in 175 species: Archae - 0; Bacteria - 311; Metazoa - 0; Fungi - 0; Plants - 65; Viruses - 0; Other Eukaryotes - 138 (source: NCBI BLink).
At1g02640	ATBXL2, BXL2, beta-xylosidase 2
At5g12340	unknown protein; BEST Arabidopsis thaliana protein match is: unknown protein (TAIR:AT1G28190.1); Has 30201 Blast hits to 17322 proteins in 780 species: Archae - 12; Bacteria - 1396; Metazoa - 17338; Fungi - 3422; Plants - 5037; Viruses - 0; Other Eukaryotes - 2996 (source: NCBI BLink).
At3g15340	PPI2, proton pump interactor 2
At2g24850	TAT, TAT3, tyrosine aminotransferase 3
At5g52720	Copper transport protein family
At3g55930	Pre-mRNA-splicing factor 3
At1g08630	THA1, threonine aldolase 1
At3g26960	Pollen Ole e 1 allergen and extensin family protein
At3g55150	ATEXO70H1, EXO70H1, exocyst subunit exo70 family protein H1
At3g29970	B12D protein
At2g31380	STH, salt tolerance homologue
At4g36500	unknown protein; FUNCTIONS IN: molecular_function unknown; INVOLVED IN: biological_process unknown; LOCATED IN: mitochondrion; EXPRESSED IN: 22 plant structures; EXPRESSED DURING: 13 growth stages; BEST Arabidopsis thaliana protein match is: unknown protein (TAIR:AT2G18210.1); Has 50 Blast hits to 50 proteins in 7 species: Archae - 0; Bacteria - 0; Metazoa - 0; Fungi - 0; Plants - 50; Viruses - 0…
At3g53980	Bifunctional inhibitor/lipid-transfer protein/seed storage 2S albumin superfamily protein
At4g19230	CYP707A1, cytochrome P450, family 707, subfamily A, polypeptide 1
At4g37760	SQE3, squalene epoxidase 3
At4g39580	Galactose oxidase/kelch repeat superfamily protein
At3g14770	Nodulin MtN3 family protein
At2g42620	MAX2, ORE9, PPS, RNI-like superfamily protein
At1g54200	unknown protein; BEST Arabidopsis thaliana protein match is: unknown protein (TAIR:AT3G13980.1); Has 1084 Blast hits to 581 proteins in 136 species: Archae - 0; Bacteria - 72; Metazoa - 212; Fungi - 78; Plants - 102; Viruses - 0; Other Eukaryotes - 620 (source: NCBI BLink).
At5g41730	Protein kinase family protein
At3g49960	Peroxidase superfamily protein
At5g04230	ATPAL3, PAL3, phenyl alanine ammonia-lyase 3
At5g66562	snoRNA
At1g34370	STOP1, C2H2 and C2HC zinc fingers superfamily protein
At5g47920	unknown protein; BEST Arabidopsis thaliana protein match is: unknown protein (TAIR:AT5G13880.1); Has 1807 Blast hits to 1807 proteins in 277 species: Archae - 0; Bacteria - 0; Metazoa - 736; Fungi - 347; Plants - 385; Viruses - 0; Other Eukaryotes - 339 (source: NCBI BLink).
At3g12510	MADS-box family protein
At1g79330	AMC6, ATMC5, ATMCP2B, MC5, metacaspase 5
At4g30380	Barwin-related endoglucanase
At4g11190	Disease resistance-responsive (dirigent-like protein) family protein
At5g15870	glycosyl hydrolase family 81 protein
At4g11642	pseudogene of ATOSM34 (osmotin-like protein)
At3g15700	P-loop containing nucleoside triphosphate hydrolases superfamily protein
At5g39670	Calcium-binding EF-hand family protein
At2g34180	ATWL2, CIPK13, SnRK3.7, WL2, CBL-interacting protein kinase 13
At5g13910	LEP, Integrase-type DNA-binding superfamily protein
At2g23630	sks16, SKU5 similar 16
At3g09940	ATMDAR3, MDAR2, MDAR3, MDHAR, monodehydroascorbate reductase
At1g12790	CONTAINS InterPro DOMAIN/s: RuvA domain 2-like (InterPro:IPR010994); Has 29 Blast hits to 29 proteins in 9 species: Archae - 0; Bacteria - 2; Metazoa - 0; Fungi - 0; Plants - 27; Viruses - 0; Other Eukaryotes - 0 (source: NCBI BLink).
At3g56200	Transmembrane amino acid transporter family protein
At2g33260	Tryptophan/tyrosine permease
At3g49580	LSU1, response to low sulfur 1
At2g44070	NagB/RpiA/CoA transferase-like superfamily protein
At1g47990	ATGA2OX4, GA2OX4, gibberellin 2-oxidase 4
At1g53130	GRI, Stigma-specific Stig1 family protein
At2g46750	D-arabinono-1,4-lactone oxidase family protein
At2g43870	Pectin lyase-like superfamily protein
At3g18570	Oleosin family protein
At3g22540	Protein of unknown function (DUF1677)
At2g39890	ATPROT1, PROT1, proline transporter 1
At5g54170	Polyketide cyclase/dehydrase and lipid transport superfamily protein
At5g48175	FUNCTIONS IN: molecular_function unknown; INVOLVED IN: biological_process unknown; LOCATED IN: endomembrane system; EXPRESSED IN: hypocotyl, male gametophyte, root; BEST Arabidopsis thaliana protein match is: Glycosyl hydrolase superfamily protein (TAIR:AT3G09260.1); Has 30201 Blast hits to 17322 proteins in 780 species: Archae - 12; Bacteria - 1396; Metazoa - 17338; Fungi - 3422; Plants - 5037; …
At1g54950	unknown protein; FUNCTIONS IN: molecular_function unknown; INVOLVED IN: biological_process unknown; LOCATED IN: endomembrane system; BEST Arabidopsis thaliana protein match is: unknown protein (TAIR:AT1G07690.1); Has 7 Blast hits to 7 proteins in 2 species: Archae - 0; Bacteria - 0; Metazoa - 0; Fungi - 0; Plants - 7; Viruses - 0; Other Eukaryotes - 0 (source: NCBI BLink).
At4g16260	Glycosyl hydrolase superfamily protein
At5g63530	ATFP3, FP3, farnesylated protein 3
At3g28550	Proline-rich extensin-like family protein
At3g47740	ATATH2, ATH2, ABC2 homolog 2
At2g18500	ATOFP7, OFP7, ovate family protein 7
At3g11930	Adenine nucleotide alpha hydrolases-like superfamily protein
At3g09922	ATIPS1, IPS1, induced by phosphate starvation1
At5g14410	unknown protein; Has 23 Blast hits to 23 proteins in 9 species: Archae - 0; Bacteria - 0; Metazoa - 0; Fungi - 0; Plants - 23; Viruses - 0; Other Eukaryotes - 0 (source: NCBI BLink).
At5g45040	Cytochrome c
At3g28850	Glutaredoxin family protein
At2g18700	ATTPS11, ATTPSB, TPS11, TPS11, trehalose phosphatase/synthase 11
At5g14470	GHMP kinase family protein
At3g26932	DRB3, dsRNA-binding protein 3
At2g04680	Cysteine/Histidine-rich C1 domain family protein
At5g10130	Pollen Ole e 1 allergen and extensin family protein
At5g38900	Thioredoxin superfamily protein
At5g24220	Lipase class 3-related protein
At5g26790	unknown protein; BEST Arabidopsis thaliana protein match is: unknown protein (TAIR:AT1G06475.1); Has 30201 Blast hits to 17322 proteins in 780 species: Archae - 12; Bacteria - 1396; Metazoa - 17338; Fungi - 3422; Plants - 5037; Viruses - 0; Other Eukaryotes - 2996 (source: NCBI BLink).
At2g41280	ATM10, M10, late embryogenesis abundant protein (M10) / LEA protein M10
At1g12060	ATBAG5, BAG5, BCL-2-associated athanogene 5
At1g60750	NAD(P)-linked oxidoreductase superfamily protein
At1g53640	unknown protein; FUNCTIONS IN: molecular_function unknown; INVOLVED IN: biological_process unknown; LOCATED IN: endomembrane system; EXPRESSED IN: 20 plant structures; EXPRESSED DURING: 11 growth stages; Has 1186 Blast hits to 678 proteins in 89 species: Archae - 0; Bacteria - 50; Metazoa - 731; Fungi - 92; Plants - 226; Viruses - 4; Other Eukaryotes - 83 (source: NCBI BLink).
At2g13810	ALD1, AGD2-like defense response protein 1
At1g79130	SAUR-like auxin-responsive protein family
At3g52748	other RNA
At3g11773	Thioredoxin superfamily protein
At1g72720	Protein of unknown function (DUF3511)
At4g33330	GUX2, PGSIP3, plant glycogenin-like starch initiation protein 3
At5g63350	unknown protein; BEST Arabidopsis thaliana protein match is: unknown protein (TAIR:AT3G48510.1); Has 103 Blast hits to 102 proteins in 13 species: Archae - 0; Bacteria - 0; Metazoa - 2; Fungi - 0; Plants - 101; Viruses - 0; Other Eukaryotes - 0 (source: NCBI BLink).
At5g06278	pseudogene of abscisic acid-responsive HVA22 family protein
At2g44390	Cysteine/Histidine-rich C1 domain family protein
At1g54010	GDSL-like Lipase/Acylhydrolase superfamily protein
At1g15415	The protein encoded by this gene was identified as a part of pollen proteome by mass spec analysis. It has weak homology to LEA (late embryo abundant) proteins. Encodes protein phosphatase 2A (PP2A) B'gamma subunit. Targeted to nucleus and cytosol.
At5g46295	unknown protein; BEST Arabidopsis thaliana protein match is: unknown protein (TAIR:AT1G06475.1); Has 30201 Blast hits to 17322 proteins in 780 species: Archae - 12; Bacteria - 1396; Metazoa - 17338; Fungi - 3422; Plants - 5037; Viruses - 0; Other Eukaryotes - 2996 (source: NCBI BLink).
At5g01330	PDC3, pyruvate decarboxylase-3
At1g71980	Protease-associated (PA) RING/U-box zinc finger family protein
At4g37295	unknown protein; FUNCTIONS IN: molecular_function unknown; INVOLVED IN: biological_process unknown; LOCATED IN: endomembrane system; EXPRESSED IN: stem, root, leaf; EXPRESSED DURING: LP.06 six leaves visible, LP.04 four leaves visible; Has 30201 Blast hits to 17322 proteins in 780 species: Archae - 12; Bacteria - 1396; Metazoa - 17338; Fungi - 3422; Plants - 5037; Viruses - 0; Other Eukaryotes - …
At1g69990	Leucine-rich repeat protein kinase family protein
At2g21770	CESA09, CESA9, cellulose synthase A9
At4g11050	AtGH9C3, GH9C3, glycosyl hydrolase 9C3
At2g21530	SMAD/FHA domain-containing protein
At5g54490	PBP1, pinoid-binding protein 1
At5g43520	Cysteine/Histidine-rich C1 domain family protein
At4g22530	S-adenosyl-L-methionine-dependent methyltransferases superfamily protein
At1g02570	unknown protein; BEST Arabidopsis thaliana protein match is: unknown protein (TAIR:AT1G02575.1); Has 108 Blast hits to 55 proteins in 6 species: Archae - 0; Bacteria - 0; Metazoa - 0; Fungi - 0; Plants - 108; Viruses - 0; Other Eukaryotes - 0 (source: NCBI BLink).
At2g32620	ATCSLB02, ATCSLB2, CSLB02, CSLB02, cellulose synthase-like B
At5g51310	2-oxoglutarate (2OG) and Fe(II)-dependent oxygenase superfamily protein
At4g09130	RING/U-box superfamily protein
At3g30775	AT-POX, ATPDH, ATPOX, ERD5, PRO1, PRODH, Methylenetetrahydrofolate reductase family protein
At1g06080	ADS1, delta 9 desaturase 1
At1g23830	unknown protein; FUNCTIONS IN: molecular_function unknown; INVOLVED IN: biological_process unknown; LOCATED IN: endomembrane system; EXPRESSED IN: 12 plant structures; EXPRESSED DURING: 9 growth stages; BEST Arabidopsis thaliana protein match is: unknown protein (TAIR:AT1G23840.1); Has 57 Blast hits to 52 proteins in 7 species: Archae - 0; Bacteria - 0; Metazoa - 0; Fungi - 0; Plants - 57; Viruse…
At4g00210	LBD31, LOB domain-containing protein 31
At4g28320	Glycosyl hydrolase superfamily protein
At4g13505	other RNA
At3g43960	Cysteine proteinases superfamily protein
At1g76210	Arabidopsis protein of unknown function (DUF241)
At2g17070	Arabidopsis protein of unknown function (DUF241)
At3g02240	RGF7, Encodes a root meristem growth factor (RGF). Belongs to a family of functionally redundant homologous peptides that are secreted, tyrosine-sulfated, and expressed mainly in the stem cell area and the innermost layer of central columella cells. RGFs are required for maintenance of the root stem cell niche and transit amplifying cell proliferation. Members of this family include: At5g60810 (R…
At5g05160	Leucine-rich repeat protein kinase family protein
At4g11230	Riboflavin synthase-like superfamily protein
At5g57050	ABI2, AtABI2, Protein phosphatase 2C family protein
At3g48240	Octicosapeptide/Phox/Bem1p family protein
At5g61750	RmlC-like cupins superfamily protein
At4g01580	AP2/B3-like transcriptional factor family protein
At4g36040	Chaperone DnaJ-domain superfamily protein
At4g02170	unknown protein; BEST Arabidopsis thaliana protein match is: unknown protein (TAIR:AT5G38700.1); Has 53 Blast hits to 53 proteins in 10 species: Archae - 0; Bacteria - 0; Metazoa - 0; Fungi - 0; Plants - 53; Viruses - 0; Other Eukaryotes - 0 (source: NCBI BLink).
At3g09080	Transducin/WD40 repeat-like superfamily protein
At3g23090	TPX2 (targeting protein for Xklp2) protein family
At4g32630	ArfGap/RecO-like zinc finger domain-containing protein
At1g71500	Rieske (2Fe-2S) domain-containing protein
At5g03190	CPUORF47, conserved peptide upstream open reading frame 47
At5g67620	unknown protein; FUNCTIONS IN: molecular_function unknown; INVOLVED IN: N-terminal protein myristoylation; LOCATED IN: microtubule; BEST Arabidopsis thaliana protein match is: unknown protein (TAIR:AT5G62900.1); Has 1807 Blast hits to 1807 proteins in 277 species: Archae - 0; Bacteria - 0; Metazoa - 736; Fungi - 347; Plants - 385; Viruses - 0; Other Eukaryotes - 339 (source: NCBI BLink).
At3g25130	unknown protein; FUNCTIONS IN: molecular_function unknown; INVOLVED IN: biological_process unknown; LOCATED IN: plasma membrane; EXPRESSED IN: 17 plant structures; EXPRESSED DURING: 9 growth stages; Has 3885 Blast hits to 2658 proteins in 280 species: Archae - 12; Bacteria - 208; Metazoa - 970; Fungi - 222; Plants - 148; Viruses - 11; Other Eukaryotes - 2314 (source: NCBI BLink).
At3g06850	BCE2, DIN3, LTA1, 2-oxoacid dehydrogenases acyltransferase family protein
At2g38470	ATWRKY33, WRKY33, WRKY DNA-binding protein 33
At5g40590	Cysteine/Histidine-rich C1 domain family protein
At1g76410	ATL8, RING/U-box superfamily protein
At3g48340	Cysteine proteinases superfamily protein
At2g29480	ATGSTU2, GST20, GSTU2, glutathione S-transferase tau 2
At4g12980	Auxin-responsive family protein
At5g24105	AGP41, arabinogalactan protein 41
At4g35770	ATSEN1, DIN1, SEN1, SEN1, Rhodanese/Cell cycle control phosphatase superfamily protein
At3g53650	Histone superfamily protein
At1g71880	ATSUC1, SUC1, sucrose-proton symporter 1
At2g36970	UDP-Glycosyltransferase superfamily protein
At5g26170	ATWRKY50, WRKY50, WRKY DNA-binding protein 50
At5g07450	CYCP4;3, cyclin p4;3
At4g22690	CYP706A1, cytochrome P450, family 706, subfamily A, polypeptide 1
At3g46600	GRAS family transcription factor
At2g39530	Uncharacterised protein family (UPF0497)
At1g51820	Leucine-rich repeat protein kinase family protein
At3g18170	Glycosyltransferase family 61 protein
At4g03460	Ankyrin repeat family protein
At4g02200	Drought-responsive family protein
At5g42600	MRN1, marneral synthase
At3g12910	NAC (No Apical Meristem) domain transcriptional regulator superfamily protein
At1g63245	CLE14, CLAVATA3/ESR-RELATED 14
At2g05530	Glycine-rich protein family
At1g22065	unknown protein; FUNCTIONS IN: molecular_function unknown; INVOLVED IN: biological_process unknown; LOCATED IN: cellular_component unknown; BEST Arabidopsis thaliana protein match is: unknown protein (TAIR:AT1G77885.1); Has 30201 Blast hits to 17322 proteins in 780 species: Archae - 12; Bacteria - 1396; Metazoa - 17338; Fungi - 3422; Plants - 5037; Viruses - 0; Other Eukaryotes - 2996 (source: NC…
At3g16720	ATL2, TL2, TOXICOS EN LEVADURA 2
At5g26080	proline-rich family protein
At2g37025	TRFL8, TRF-like 8
At3g54400	Eukaryotic aspartyl protease family protein
At1g63000	NRS/ER, UER1, nucleotide-rhamnose synthase/epimerase-reductase
At1g25390	Protein kinase superfamily protein
At3g46340	Leucine-rich repeat protein kinase family protein
At5g47230	ATERF-5, ATERF5, ERF5, ethylene responsive element binding factor 5
At5g65600	Concanavalin A-like lectin protein kinase family protein
At3g51680	NAD(P)-binding Rossmann-fold superfamily protein
At4g28280	LLG3, LORELEI-LIKE-GPI ANCHORED PROTEIN 3
At2g15220	Plant basic secretory protein (BSP) family protein
At5g51190	Integrase-type DNA-binding superfamily protein
At3g27400	Pectin lyase-like superfamily protein
At2g25150	HXXXD-type acyl-transferase family protein
At5g57910	unknown protein; BEST Arabidopsis thaliana protein match is: unknown protein (TAIR:AT4G30630.1); Has 30201 Blast hits to 17322 proteins in 780 species: Archae - 12; Bacteria - 1396; Metazoa - 17338; Fungi - 3422; Plants - 5037; Viruses - 0; Other Eukaryotes - 2996 (source: NCBI BLink).
At3g08860	PYD4, PYRIMIDINE 4
At5g64190	unknown protein; BEST Arabidopsis thaliana protein match is: unknown protein (TAIR:AT2G40390.1); Has 1807 Blast hits to 1807 proteins in 277 species: Archae - 0; Bacteria - 0; Metazoa - 736; Fungi - 347; Plants - 385; Viruses - 0; Other Eukaryotes - 339 (source: NCBI BLink).
At1g10640	Pectin lyase-like superfamily protein
At1g31070	GlcNAc1pUT1, N-acetylglucosamine-1-phosphate uridylyltransferase 1
At2g05940	Protein kinase superfamily protein
At5g61340	unknown protein; BEST Arabidopsis thaliana protein match is: unknown protein (TAIR:AT1G26650.1); Has 30201 Blast hits to 17322 proteins in 780 species: Archae - 12; Bacteria - 1396; Metazoa - 17338; Fungi - 3422; Plants - 5037; Viruses - 0; Other Eukaryotes - 2996 (source: NCBI BLink).
At3g02840	ARM repeat superfamily protein
At4g06746	DEAR5, RAP2.9, related to AP2 9
At5g05840	Protein of unknown function (DUF620)
At5g15022	Potential natural antisense gene, locus overlaps with AT5G15030
At1g19020	unknown protein; BEST Arabidopsis thaliana protein match is: unknown protein (TAIR:AT3G48180.1); Has 88 Blast hits to 88 proteins in 15 species: Archae - 0; Bacteria - 0; Metazoa - 0; Fungi - 0; Plants - 88; Viruses - 0; Other Eukaryotes - 0 (source: NCBI BLink).
At5g26710	Glutamyl/glutaminyl-tRNA synthetase, class Ic
At5g01070	RING/FYVE/PHD zinc finger superfamily protein
At2g01520	MLP328, MLP-like protein 328
At1g28170	SOT7, sulphotransferase 7
At5g01840	ATOFP1, OFP1, ovate family protein 1
At2g05100	LHCB2, LHCB2.1, photosystem II light harvesting complex gene 2.1
At5g09210	GC-rich sequence DNA-binding factor-like protein
At2g22900	Galactosyl transferase GMA12/MNN10 family protein
At4g33820	Glycosyl hydrolase superfamily protein
At3g12502	other RNA
At1g15760	Sterile alpha motif (SAM) domain-containing protein
At4g33560	Wound-responsive family protein
At2g40140	ATSZF2, CZF1, SZF2, ZFAR1, zinc finger (CCCH-type) family protein
At4g11400	ARID/BRIGHT DNA-binding domain;ELM2 domain protein
At2g40380	PRA1.B2, prenylated RAB acceptor 1.B2
At1g22530	PATL2, PATELLIN 2
At1g47890	AtRLP7, RLP7, receptor like protein 7
At5g11140	Arabidopsis phospholipase-like protein (PEARLI 4) family
At2g31880	EVR, SOBIR1, Leucine-rich repeat protein kinase family protein
At1g14440	AtHB31, HB31, homeobox protein 31
At2g34910	BEST Arabidopsis thaliana protein match is: root hair specific 4 (TAIR:AT1G30850.1); Has 43 Blast hits to 43 proteins in 9 species: Archae - 0; Bacteria - 0; Metazoa - 0; Fungi - 0; Plants - 43; Viruses - 0; Other Eukaryotes - 0 (source: NCBI BLink).
At2g45740	PEX11D, peroxin 11D
At1g72520	PLAT/LH2 domain-containing lipoxygenase family protein
At4g10720	Ankyrin repeat family protein
At4g08570	Heavy metal transport/detoxification superfamily protein
At3g02555	unknown protein; BEST Arabidopsis thaliana protein match is: unknown protein (TAIR:AT5G16110.1); Has 130 Blast hits to 130 proteins in 18 species: Archae - 0; Bacteria - 0; Metazoa - 0; Fungi - 0; Plants - 130; Viruses - 0; Other Eukaryotes - 0 (source: NCBI BLink).
At4g22217	Arabidopsis defensin-like protein
At3g02550	LBD41, LOB domain-containing protein 41
At3g44300	AtNIT2, NIT2, nitrilase 2
At2g05765	snoRNA
At5g64110	Peroxidase superfamily protein
At3g04210	Disease resistance protein (TIR-NBS class)
At3g51350	Eukaryotic aspartyl protease family protein
At1g71380	ATCEL3, ATGH9B3, CEL3, cellulase 3
At3g15356	Legume lectin family protein
At3g15510	ANAC056, ATNAC2, NAC2, NARS1, NAC domain containing protein 2
At4g17280	Auxin-responsive family protein
At2g29420	ATGSTU7, GST25, GSTU7, glutathione S-transferase tau 7
At1g75030	ATLP-3, TLP-3, thaumatin-like protein 3
At5g02550	unknown protein; Has 3 Blast hits to 3 proteins in 1 species: Archae - 0; Bacteria - 0; Metazoa - 0; Fungi - 0; Plants - 3; Viruses - 0; Other Eukaryotes - 0 (source: NCBI BLink).
At3g21781	other RNA
At1g48670	auxin-responsive GH3 family protein
At1g51915	cryptdin protein-related
At5g57200	ENTH/ANTH/VHS superfamily protein
At2g15480	UGT73B5, UDP-glucosyl transferase 73B5
At5g20410	ATMGD2, MGD2, monogalactosyldiacylglycerol synthase 2
At3g56080	S-adenosyl-L-methionine-dependent methyltransferases superfamily protein
At3g49670	BAM2, Leucine-rich receptor-like protein kinase family protein
At3g62930	Thioredoxin superfamily protein
At1g63090	AtPP2-A11, PP2-A11, phloem protein 2-A11
At2g40095	Alpha/beta hydrolase related protein
At3g46690	UDP-Glycosyltransferase superfamily protein
At4g30370	RING/U-box superfamily protein
At1g58420	Uncharacterised conserved protein UCP031279
At1g68200	Zinc finger C-x8-C-x5-C-x3-H type family protein
At1g11540	Sulfite exporter TauE/SafE family protein
At5g22580	Stress responsive A/B Barrel Domain
At4g22980	FUNCTIONS IN: molecular_function unknown; INVOLVED IN: biological_process unknown; LOCATED IN: chloroplast; EXPRESSED IN: 13 plant structures; EXPRESSED DURING: 9 growth stages; BEST Arabidopsis thaliana protein match is: Pyridoxal phosphate (PLP)-dependent transferases superfamily protein (TAIR:AT5G51920.1); Has 520 Blast hits to 468 proteins in 130 species: Archae - 5; Bacteria - 23; Metazoa - …
At2g25625	unknown protein; FUNCTIONS IN: molecular_function unknown; INVOLVED IN: biological_process unknown; LOCATED IN: chloroplast; EXPRESSED IN: 10 plant structures; EXPRESSED DURING: LP.06 six leaves visible, LP.04 four leaves visible, 4 anthesis, petal differentiation and expansion stage; Has 24 Blast hits to 24 proteins in 9 species: Archae - 0; Bacteria - 0; Metazoa - 0; Fungi - 0; Plants - 24; Vir…
At5g22930	Protein of unknown function (DUF1635)
At1g51470	BGLU35, TGG5, beta glucosidase 35
At4g38400	ATEXLA2, ATEXPL2, ATHEXP BETA 2.2, EXLA2, EXPL2, expansin-like A2
At1g62870	unknown protein; BEST Arabidopsis thaliana protein match is: unknown protein (TAIR:AT1G12380.1); Has 351 Blast hits to 343 proteins in 42 species: Archae - 2; Bacteria - 0; Metazoa - 27; Fungi - 5; Plants - 299; Viruses - 0; Other Eukaryotes - 18 (source: NCBI BLink).
At1g34330	pseudogene, putative peroxidase, similar to anionic peroxidase GI:559235 from (Petroselinum crispum); blastp match of 35% identity and 2.3e-53 P-value to GP|21426121|gb|AAM52318.1|AC105363_7|AC105363 Putative peroxidase {Oryza sativa (japonica cultivar-group)}
At1g07690	FUNCTIONS IN: molecular_function unknown; INVOLVED IN: biological_process unknown; LOCATED IN: endomembrane system; EXPRESSED IN: root; CONTAINS InterPro DOMAIN/s: Orthoreovirus membrane fusion p10 (InterPro:IPR009854); BEST Arabidopsis thaliana protein match is: unknown protein (TAIR:AT1G54950.1); Has 11 Blast hits to 11 proteins in 4 species: Archae - 0; Bacteria - 2; Metazoa - 0; Fungi - 0; Pl…
At4g18390	TCP2, TCP2, TEOSINTE BRANCHED 1, cycloidea and PCF transcription factor 2
At5g28610	BEST Arabidopsis thaliana protein match is: glycine-rich protein (TAIR:AT5G28630.1); Has 1536 Blast hits to 1202 proteins in 136 species: Archae - 0; Bacteria - 8; Metazoa - 888; Fungi - 120; Plants - 71; Viruses - 39; Other Eukaryotes - 410 (source: NCBI BLink).
At3g43200	pseudogene, hypothetical protein, predicted proteins, Arabidopsis thaliana
At3g02140	AFP4, TMAC2, AFP2 (ABI five-binding protein 2) family protein
At3g30764	transposable element gene
At1g05700	Leucine-rich repeat transmembrane protein kinase protein
At2g43610	Chitinase family protein
At4g01390	TRAF-like family protein
At1g34510	Peroxidase superfamily protein
At3g53200	AtMYB27, MYB27, myb domain protein 27
At1g15190	Fasciclin-like arabinogalactan family protein
At4g15233	ABC-2 and Plant PDR ABC-type transporter family protein
At1g04370	ATERF14, ERF14, Ethylene-responsive element binding factor 14
At1g21340	Dof-type zinc finger DNA-binding family protein
At2g28260	ATCNGC15, CNGC15, cyclic nucleotide-gated channel 15
At3g61060	AtPP2-A13, PP2-A13, phloem protein 2-A13
At3g23760	FUNCTIONS IN: molecular_function unknown; INVOLVED IN: biological_process unknown; LOCATED IN: vacuole; EXPRESSED IN: 20 plant structures; EXPRESSED DURING: 13 growth stages; BEST Arabidopsis thaliana protein match is: transferases, transferring glycosyl groups (TAIR:AT4G14100.1); Has 108 Blast hits to 104 proteins in 19 species: Archae - 0; Bacteria - 0; Metazoa - 8; Fungi - 0; Plants - 90; Viru…
At2g39240	RNA polymerase I specific transcription initiation factor RRN3 protein
At1g13130	Cellulase (glycosyl hydrolase family 5) protein
At5g46350	ATWRKY8, WRKY8, WRKY DNA-binding protein 8
At4g28460	unknown protein; FUNCTIONS IN: molecular_function unknown; INVOLVED IN: biological_process unknown; LOCATED IN: endomembrane system; EXPRESSED IN: 10 plant structures; EXPRESSED DURING: LP.04 four leaves visible, 4 anthesis, petal differentiation and expansion stage; Has 8 Blast hits to 8 proteins in 3 species: Archae - 0; Bacteria - 0; Metazoa - 0; Fungi - 0; Plants - 8; Viruses - 0; Other Eukar…
At2g34620	Mitochondrial transcription termination factor family protein
At3g45080	P-loop containing nucleoside triphosphate hydrolases superfamily protein
At1g13480	Protein of unknown function (DUF1262)
At2g47360	unknown protein; BEST Arabidopsis thaliana protein match is: unknown protein (TAIR:AT1G02570.1); Has 58 Blast hits to 55 proteins in 6 species: Archae - 0; Bacteria - 0; Metazoa - 0; Fungi - 0; Plants - 58; Viruses - 0; Other Eukaryotes - 0 (source: NCBI BLink).
At5g44900	Toll-Interleukin-Resistance (TIR) domain family protein
At4g35210	Arabidopsis protein of unknown function (DUF241)
At5g16170	Core-2/I-branching beta-1,6-N-acetylglucosaminyltransferase family protein
At3g52180	ATPTPKIS1, ATSEX4, DSP4, SEX4, dual specificity protein phosphatase (DsPTP1) family protein
At1g59620	CW9, Disease resistance protein (CC-NBS-LRR class) family
At1g03610	Protein of unknown function (DUF789)
At1g62200	Major facilitator superfamily protein
At1g26380	FAD-binding Berberine family protein
At3g55760	unknown protein; LOCATED IN: chloroplast stroma, chloroplast; EXPRESSED IN: 16 plant structures; EXPRESSED DURING: 10 growth stages; BEST Arabidopsis thaliana protein match is: unknown protein (TAIR:AT1G42430.2); Has 176 Blast hits to 125 proteins in 40 species: Archae - 0; Bacteria - 3; Metazoa - 19; Fungi - 9; Plants - 81; Viruses - 0; Other Eukaryotes - 64 (source: NCBI BLink).
At5g40780	LHT1, lysine histidine transporter 1
At3g20380	TRAF-like family protein
At5g53130	ATCNGC1, CNGC1, cyclic nucleotide gated channel 1
At5g49270	COBL9, DER9, MRH4, SHV2, COBRA-like extracellular glycosyl-phosphatidyl inositol-anchored protein family
At4g21380	ARK3, RK3, receptor kinase 3
At2g30550	alpha/beta-Hydrolases superfamily protein
At5g18690	AGP25, ATAGP25, arabinogalactan protein 25
At4g11890	Protein kinase superfamily protein
At5g38970	ATBR6OX, BR6OX, BR6OX1, CYP85A1, brassinosteroid-6-oxidase 1
At5g07720	Galactosyl transferase GMA12/MNN10 family protein
At1g72350	MADS-box transcription factor family protein
At1g61795	PAK-box/P21-Rho-binding family protein
At5g53500	Transducin/WD40 repeat-like superfamily protein
At3g54520	unknown protein; BEST Arabidopsis thaliana protein match is: unknown protein (TAIR:AT3G54530.1); Has 72 Blast hits to 70 proteins in 20 species: Archae - 0; Bacteria - 5; Metazoa - 8; Fungi - 2; Plants - 18; Viruses - 0; Other Eukaryotes - 39 (source: NCBI BLink).
At5g55110	Stigma-specific Stig1 family protein
At5g38540	Mannose-binding lectin superfamily protein
At3g02620	Plant stearoyl-acyl-carrier-protein desaturase family protein
At3g15440	BEST Arabidopsis thaliana protein match is: RING/U-box superfamily protein (TAIR:AT3G15740.1); Has 12 Blast hits to 12 proteins in 2 species: Archae - 0; Bacteria - 0; Metazoa - 0; Fungi - 0; Plants - 12; Viruses - 0; Other Eukaryotes - 0 (source: NCBI BLink).
At2g15680	Calcium-binding EF-hand family protein
At1g01770	unknown protein; CONTAINS InterPro DOMAIN/s: Protein of unknown function DUF1446 (InterPro:IPR010839); Has 1597 Blast hits to 1509 proteins in 306 species: Archae - 4; Bacteria - 843; Metazoa - 22; Fungi - 131; Plants - 31; Viruses - 0; Other Eukaryotes - 566 (source: NCBI BLink).
At1g19530	unknown protein; FUNCTIONS IN: molecular_function unknown; INVOLVED IN: N-terminal protein myristoylation, anaerobic respiration; LOCATED IN: cellular_component unknown; EXPRESSED IN: leaf apex, inflorescence meristem, hypocotyl, root, flower; EXPRESSED DURING: petal differentiation and expansion stage; Has 47 Blast hits to 47 proteins in 13 species: Archae - 0; Bacteria - 0; Metazoa - 0; Fungi -…
At3g20940	CYP705A30, cytochrome P450, family 705, subfamily A, polypeptide 30
At5g02290	NAK, Protein kinase superfamily protein
At3g56400	ATWRKY70, WRKY70, WRKY DNA-binding protein 70
At1g16640	AP2/B3-like transcriptional factor family protein
At5g17380	Thiamine pyrophosphate dependent pyruvate decarboxylase family protein
At3g43850	unknown protein; FUNCTIONS IN: molecular_function unknown; INVOLVED IN: biological_process unknown; LOCATED IN: vacuole; BEST Arabidopsis thaliana protein match is: unknown protein (TAIR:AT5G21940.1); Has 215 Blast hits to 215 proteins in 19 species: Archae - 0; Bacteria - 0; Metazoa - 0; Fungi - 0; Plants - 213; Viruses - 0; Other Eukaryotes - 2 (source: NCBI BLink).
At3g60900	FLA10, FASCICLIN-like arabinogalactan-protein 10
At1g77390	CYCA1, CYCA1;2, DYP, TAM, CYCLIN A1;2
At4g12330	CYP706A7, cytochrome P450, family 706, subfamily A, polypeptide 7
At1g02860	BAH1, NLA, SPX (SYG1/Pho81/XPR1) domain-containing protein
At5g15725	unknown protein; FUNCTIONS IN: molecular_function unknown; INVOLVED IN: biological_process unknown; LOCATED IN: endomembrane system; EXPRESSED IN: root; Has 30201 Blast hits to 17322 proteins in 780 species: Archae - 12; Bacteria - 1396; Metazoa - 17338; Fungi - 3422; Plants - 5037; Viruses - 0; Other Eukaryotes - 2996 (source: NCBI BLink).
At1g77200	Integrase-type DNA-binding superfamily protein
At1g51670	unknown protein; BEST Arabidopsis thaliana protein match is: unknown protein (TAIR:AT1G48180.1); Has 37 Blast hits to 37 proteins in 2 species: Archae - 0; Bacteria - 0; Metazoa - 0; Fungi - 0; Plants - 37; Viruses - 0; Other Eukaryotes - 0 (source: NCBI BLink).
At5g61440	ACHT5, atypical CYS HIS rich thioredoxin 5
At4g18501	unknown protein; Has 35333 Blast hits to 34131 proteins in 2444 species: Archae - 798; Bacteria - 22429; Metazoa - 974; Fungi - 991; Plants - 531; Viruses - 0; Other Eukaryotes - 9610 (source: NCBI BLink).
At1g15520	ABCG40, ATABCG40, ATPDR12, PDR12, pleiotropic drug resistance 12
At4g02140	unknown protein; FUNCTIONS IN: molecular_function unknown; INVOLVED IN: biological_process unknown; LOCATED IN: mitochondrion; EXPRESSED IN: 13 plant structures; EXPRESSED DURING: 4 anthesis, F mature embryo stage, petal differentiation and expansion stage, D bilateral stage; BEST Arabidopsis thaliana protein match is: unknown protein (TAIR:AT1G02700.1); Has 19 Blast hits to 19 proteins in 5 spec…
At4g23190	AT-RLK3, CRK11, cysteine-rich RLK (RECEPTOR-like protein kinase) 11
At3g02230	ATRGP1, RGP1, reversibly glycosylated polypeptide 1
At1g17345	SAUR-like auxin-responsive protein family
At4g02520	ATGSTF2, ATPM24, ATPM24.1, GST2, GSTF2, glutathione S-transferase PHI 2
At4g33450	ATMYB69, MYB69, myb domain protein 69
At5g16530	PIN5, Auxin efflux carrier family protein
At2g26280	CID7, CTC-interacting domain 7
At1g44020	Cysteine/Histidine-rich C1 domain family protein
At1g04520	PDLP2, plasmodesmata-located protein 2
At1g43800	Plant stearoyl-acyl-carrier-protein desaturase family protein
At2g21830	Cysteine/Histidine-rich C1 domain family protein
At3g15500	ANAC055, ATNAC3, NAC055, NAC3, NAC domain containing protein 3
At3g05685	Cystatin/monellin superfamily protein
At2g29720	CTF2B, FAD/NAD(P)-binding oxidoreductase family protein
At4g37750	ANT, CKC, CKC1, DRG, Integrase-type DNA-binding superfamily protein
At2g35742	snoRNA
At4g30270	MERI-5, MERI5B, SEN4, XTH24, xyloglucan endotransglucosylase/hydrolase 24
At3g18690	MKS1, MAP kinase substrate 1
At5g22555	unknown protein; Has 30201 Blast hits to 17322 proteins in 780 species: Archae - 12; Bacteria - 1396; Metazoa - 17338; Fungi - 3422; Plants - 5037; Viruses - 0; Other Eukaryotes - 2996 (source: NCBI BLink).
At3g03690	UNE7, Core-2/I-branching beta-1,6-N-acetylglucosaminyltransferase family protein
At3g29410	Terpenoid cyclases/Protein prenyltransferases superfamily protein
At1g66970	SVL2, SHV3-like 2
At5g35960	Protein kinase family protein
At3g58060	Cation efflux family protein
At1g51913	LOCATED IN: endomembrane system; BEST Arabidopsis thaliana protein match is: cryptdin protein-related (TAIR:AT1G51915.1); Has 22 Blast hits to 22 proteins in 3 species: Archae - 0; Bacteria - 0; Metazoa - 0; Fungi - 0; Plants - 22; Viruses - 0; Other Eukaryotes - 0 (source: NCBI BLink).
At3g52520	unknown protein; BEST Arabidopsis thaliana protein match is: unknown protein (TAIR:AT5G06280.3); Has 24 Blast hits to 24 proteins in 7 species: Archae - 0; Bacteria - 0; Metazoa - 0; Fungi - 0; Plants - 24; Viruses - 0; Other Eukaryotes - 0 (source: NCBI BLink).
At1g55810	UKL3, uridine kinase-like 3
At2g32020	Acyl-CoA N-acyltransferases (NAT) superfamily protein
At3g45710	Major facilitator superfamily protein
At1g23060	BEST Arabidopsis thaliana protein match is: TPX2 (targeting protein for Xklp2) protein family (TAIR:AT1G70950.1); Has 449 Blast hits to 419 proteins in 98 species: Archae - 0; Bacteria - 40; Metazoa - 139; Fungi - 21; Plants - 158; Viruses - 3; Other Eukaryotes - 88 (source: NCBI BLink).
At3g15760	unknown protein; FUNCTIONS IN: molecular_function unknown; INVOLVED IN: biological_process unknown; LOCATED IN: endomembrane system; EXPRESSED IN: 22 plant structures; EXPRESSED DURING: 10 growth stages; BEST Arabidopsis thaliana protein match is: unknown protein (TAIR:AT1G52565.1); Has 42 Blast hits to 42 proteins in 10 species: Archae - 0; Bacteria - 0; Metazoa - 0; Fungi - 0; Plants - 42; Viru…
At5g42510	Disease resistance-responsive (dirigent-like protein) family protein
At3g28080	nodulin MtN21 /EamA-like transporter family protein
At1g44010	unknown protein; BEST Arabidopsis thaliana protein match is: unknown protein (TAIR:AT1G15640.1); Has 211 Blast hits to 210 proteins in 16 species: Archae - 0; Bacteria - 0; Metazoa - 0; Fungi - 0; Plants - 211; Viruses - 0; Other Eukaryotes - 0 (source: NCBI BLink).
At2g47530	Pollen Ole e 1 allergen and extensin family protein
At2g31560	Protein of unknown function (DUF1685)
At4g37682	Protein of unknown function (DUF1399)
At5g26290	TRAF-like family protein
At5g52790	CBS domain-containing protein with a domain of unknown function (DUF21)
At3g53010	Domain of unknown function (DUF303)
At4g40070	RING/U-box superfamily protein
At1g12240	ATBETAFRUCT4, VAC-INV, Glycosyl hydrolases family 32 protein
At2g46480	GAUT2, LGT2, galacturonosyltransferase 2
At1g77520	O-methyltransferase family protein
At5g19800	hydroxyproline-rich glycoprotein family protein
At3g14810	MSL5, mechanosensitive channel of small conductance-like 5
At5g21482	ATCKX5, CKX7, cytokinin oxidase 7
At3g14700	SART-1 family
At3g14610	CYP72A7, cytochrome P450, family 72, subfamily A, polypeptide 7
At5g45340	CYP707A3, cytochrome P450, family 707, subfamily A, polypeptide 3
At5g53290	CRF3, cytokinin response factor 3
At5g61480	PXY, Leucine-rich repeat protein kinase family protein
At5g46050	ATPTR3, PTR3, peptide transporter 3
At2g39350	ABC-2 type transporter family protein
At1g22250	unknown protein; BEST Arabidopsis thaliana protein match is: unknown protein (TAIR:AT1G78170.1); Has 64 Blast hits to 64 proteins in 10 species: Archae - 0; Bacteria - 0; Metazoa - 0; Fungi - 0; Plants - 64; Viruses - 0; Other Eukaryotes - 0 (source: NCBI BLink).
At3g18250	Putative membrane lipoprotein
At3g48510	unknown protein; BEST Arabidopsis thaliana protein match is: unknown protein (TAIR:AT5G63350.1); Has 98 Blast hits to 98 proteins in 11 species: Archae - 0; Bacteria - 0; Metazoa - 0; Fungi - 0; Plants - 98; Viruses - 0; Other Eukaryotes - 0 (source: NCBI BLink).
At5g38000	Zinc-binding dehydrogenase family protein
At2g47710	Adenine nucleotide alpha hydrolases-like superfamily protein
At1g49000	unknown protein; FUNCTIONS IN: molecular_function unknown; INVOLVED IN: biological_process unknown; LOCATED IN: chloroplast; EXPRESSED IN: stem; BEST Arabidopsis thaliana protein match is: unknown protein (TAIR:AT3G18560.1); Has 105 Blast hits to 105 proteins in 13 species: Archae - 0; Bacteria - 0; Metazoa - 0; Fungi - 0; Plants - 105; Viruses - 0; Other Eukaryotes - 0 (source: NCBI BLink).
At2g44080	ARL, ARGOS-like
At5g37990	S-adenosyl-L-methionine-dependent methyltransferases superfamily protein
At3g27620	AOX1C, alternative oxidase 1C
At2g24980	Proline-rich extensin-like family protein
At3g29240	Protein of unknown function (DUF179)
At3g52550	BEST Arabidopsis thaliana protein match is: ovate family protein 18 (TAIR:AT3G52540.1); Has 5496 Blast hits to 1338 proteins in 151 species: Archae - 0; Bacteria - 23; Metazoa - 3754; Fungi - 379; Plants - 301; Viruses - 154; Other Eukaryotes - 885 (source: NCBI BLink).
At4g00670	Remorin family protein
At3g13610	2-oxoglutarate (2OG) and Fe(II)-dependent oxygenase superfamily protein
At1g72940	Toll-Interleukin-Resistance (TIR) domain-containing protein
At2g38860	YLS5, Class I glutamine amidotransferase-like superfamily protein
At2g27660	Cysteine/Histidine-rich C1 domain family protein
At5g40850	UPM1, urophorphyrin methylase 1
At5g01790	unknown protein; FUNCTIONS IN: molecular_function unknown; INVOLVED IN: biological_process unknown; LOCATED IN: chloroplast; EXPRESSED IN: 19 plant structures; EXPRESSED DURING: 13 growth stages; Has 121 Blast hits to 121 proteins in 12 species: Archae - 0; Bacteria - 0; Metazoa - 0; Fungi - 0; Plants - 121; Viruses - 0; Other Eukaryotes - 0 (source: NCBI BLink).
At3g52800	A20/AN1-like zinc finger family protein
At2g48010	RKF3, receptor-like kinase in in flowers 3
At2g34920	EDA18, RING/U-box superfamily protein
At5g20230	ATBCB, BCB, BCB, SAG14, blue-copper-binding protein
At3g61400	2-oxoglutarate (2OG) and Fe(II)-dependent oxygenase superfamily protein
At1g66930	Protein kinase superfamily protein
At5g67210	Protein of unknown function (DUF579)
At1g17310	MADS-box transcription factor family protein
At2g41970	Protein kinase superfamily protein
At5g22660	FBD, F-box, Skp2-like and Leucine Rich Repeat domains containing protein
At1g80760	NIP6, NIP6;1, NLM7, NOD26-like intrinsic protein 6;1
At2g43400	ETFQO, electron-transfer flavoprotein:ubiquinone oxidoreductase
At1g65500	unknown protein; FUNCTIONS IN: molecular_function unknown; INVOLVED IN: biological_process unknown; LOCATED IN: endomembrane system; EXPRESSED IN: 14 plant structures; EXPRESSED DURING: 9 growth stages; BEST Arabidopsis thaliana protein match is: unknown protein (TAIR:AT1G65486.1); Has 23 Blast hits to 23 proteins in 2 species: Archae - 0; Bacteria - 0; Metazoa - 0; Fungi - 0; Plants - 23; Viruse…
At1g24620	EF hand calcium-binding protein family
At1g77890	DNA-directed RNA polymerase II protein
At2g40340	AtERF48, DREB2C, Integrase-type DNA-binding superfamily protein
At2g41810	Protein of unknown function, DUF642
At4g17030	AT-EXPR, ATEXLB1, ATEXPR1, ATHEXP BETA 3.1, EXLB1, EXPR, expansin-like B1
At2g46970	PIL1, phytochrome interacting factor 3-like 1
At3g20660	4-Oct, AtOCT4, organic cation/carnitine transporter4
At1g75190	unknown protein; Has 7306 Blast hits to 3858 proteins in 279 species: Archae - 15; Bacteria - 134; Metazoa - 3314; Fungi - 546; Plants - 228; Viruses - 207; Other Eukaryotes - 2862 (source: NCBI BLink).
At2g38120	AUX1, MAP1, PIR1, WAV5, Transmembrane amino acid transporter family protein
At2g44300	Bifunctional inhibitor/lipid-transfer protein/seed storage 2S albumin superfamily protein
At4g36230	unknown protein; FUNCTIONS IN: molecular_function unknown; INVOLVED IN: biological_process unknown; LOCATED IN: endomembrane system; EXPRESSED IN: leaf apex, hypocotyl, flower; EXPRESSED DURING: petal differentiation and expansion stage; Has 250444 Blast hits to 52918 proteins in 2611 species: Archae - 614; Bacteria - 68464; Metazoa - 90603; Fungi - 16312; Plants - 24752; Viruses - 3701; Other Eu…
At4g25480	ATCBF3, CBF3, DREB1A, dehydration response element B1A
At1g16160	WAKL5, wall associated kinase-like 5
At5g18470	Curculin-like (mannose-binding) lectin family protein
At4g28085	unknown protein; Has 30201 Blast hits to 17322 proteins in 780 species: Archae - 12; Bacteria - 1396; Metazoa - 17338; Fungi - 3422; Plants - 5037; Viruses - 0; Other Eukaryotes - 2996 (source: NCBI BLink).
At1g01900	ATSBT1.1, SBTI1.1, subtilase family protein
At1g50740	Transmembrane proteins 14C
At4g18250	receptor serine/threonine kinase, putative
At3g08790	ENTH/VHS/GAT family protein
At1g53625	unknown protein; Has 29996 Blast hits to 6987 proteins in 655 species: Archae - 23; Bacteria - 6686; Metazoa - 10521; Fungi - 1178; Plants - 7439; Viruses - 681; Other Eukaryotes - 3468 (source: NCBI BLink).
At5g14760	AO, L-aspartate oxidase
At3g50890	AtHB28, HB28, homeobox protein 28
At5g48540	receptor-like protein kinase-related family protein
At2g33580	Protein kinase superfamily protein
At2g19800	MIOX2, myo-inositol oxygenase 2
At1g66020	Terpenoid cyclases/Protein prenyltransferases superfamily protein
At1g64450	Glycine-rich protein family
At1g35910	Haloacid dehalogenase-like hydrolase (HAD) superfamily protein
At5g53490	Tetratricopeptide repeat (TPR)-like superfamily protein
At2g25735	unknown protein; Has 31 Blast hits to 31 proteins in 9 species: Archae - 0; Bacteria - 0; Metazoa - 0; Fungi - 0; Plants - 31; Viruses - 0; Other Eukaryotes - 0 (source: NCBI BLink).
At2g40750	ATWRKY54, WRKY54, WRKY DNA-binding protein 54
At5g06320	NHL3, NDR1/HIN1-like 3
At3g01080	ATWRKY58, WRKY58, WRKY DNA-binding protein 58
At4g24380	INVOLVED IN: 10-formyltetrahydrofolate biosynthetic process, folic acid and derivative biosynthetic process; EXPRESSED IN: 24 plant structures; EXPRESSED DURING: 15 growth stages; CONTAINS InterPro DOMAIN/s: Serine hydrolase (InterPro:IPR005645); BEST Arabidopsis thaliana protein match is: alpha/beta-Hydrolases superfamily protein (TAIR:AT5G65400.1); Has 30201 Blast hits to 17322 proteins in 780 …
At1g58037	Cysteine/Histidine-rich C1 domain family protein
At3g03020	unknown protein; FUNCTIONS IN: molecular_function unknown; INVOLVED IN: biological_process unknown; LOCATED IN: chloroplast; EXPRESSED IN: 21 plant structures; EXPRESSED DURING: 13 growth stages; Has 5 Blast hits to 5 proteins in 1 species: Archae - 0; Bacteria - 0; Metazoa - 0; Fungi - 0; Plants - 5; Viruses - 0; Other Eukaryotes - 0 (source: NCBI BLink).
At1g16440	RSH3, root hair specific 3
At4g17490	ATERF6, ERF-6-6, ERF6, ethylene responsive element binding factor 6
At5g66780	unknown protein; Has 1807 Blast hits to 1807 proteins in 277 species: Archae - 0; Bacteria - 0; Metazoa - 736; Fungi - 347; Plants - 385; Viruses - 0; Other Eukaryotes - 339 (source: NCBI BLink).
At3g46750	unknown protein; Has 2631 Blast hits to 1984 proteins in 271 species: Archae - 6; Bacteria - 163; Metazoa - 1232; Fungi - 253; Plants - 141; Viruses - 8; Other Eukaryotes - 828 (source: NCBI BLink).
At2g16360	Ribosomal protein S25 family protein
At1g70920	ATHB18, HB18, homeobox-leucine zipper protein 18
At5g67340	ARM repeat superfamily protein
At3g45430	Concanavalin A-like lectin protein kinase family protein
At2g41510	ATCKX1, CKX1, cytokinin oxidase/dehydrogenase 1
At1g16150	WAKL4, wall associated kinase-like 4
At3g18777	pseudogene, similar to RING-H2 zinc finger protein, similar to putative RING zinc finger protein GB:AAF16660 from (Arabidopsis thaliana); blastp match of 47% identity and 3.3e-31 P-value to GP|17016985|gb|AAL33552.1|AF436851_1|AF436851 RING-H2 zinc finger protein {Cucumis melo}
At4g11170	Disease resistance protein (TIR-NBS-LRR class) family
At2g22121	LCR35, low-molecular-weight cysteine-rich 35
At2g20515	unknown protein; FUNCTIONS IN: molecular_function unknown; INVOLVED IN: biological_process unknown; LOCATED IN: endomembrane system; EXPRESSED IN: 16 plant structures; EXPRESSED DURING: 7 growth stages; Has 71 Blast hits to 71 proteins in 14 species: Archae - 0; Bacteria - 0; Metazoa - 0; Fungi - 0; Plants - 71; Viruses - 0; Other Eukaryotes - 0 (source: NCBI BLink).
At1g68330	unknown protein; BEST Arabidopsis thaliana protein match is: unknown protein (TAIR:AT1G48780.1); Has 155 Blast hits to 147 proteins in 23 species: Archae - 0; Bacteria - 0; Metazoa - 19; Fungi - 3; Plants - 126; Viruses - 0; Other Eukaryotes - 7 (source: NCBI BLink).
At3g47400	Plant invertase/pectin methylesterase inhibitor superfamily
At4g21903	MATE efflux family protein
At3g45930	Histone superfamily protein
At2g45310	GAE4, UDP-D-glucuronate 4-epimerase 4
At5g42440	Protein kinase superfamily protein
At5g24530	DMR6, 2-oxoglutarate (2OG) and Fe(II)-dependent oxygenase superfamily protein
At2g35730	Heavy metal transport/detoxification superfamily protein
At4g13395	DVL10, RTFL12, ROTUNDIFOLIA like 12
At2g41100	ATCAL4, TCH3, Calcium-binding EF hand family protein
At1g75300	NmrA-like negative transcriptional regulator family protein
At1g73160	UDP-Glycosyltransferase superfamily protein
At1g61930	Protein of unknown function, DUF584
At2g43820	ATSAGT1, GT, SAGT1, SGT1, UGT74F2, UDP-glucosyltransferase 74F2
At5g10040	unknown protein; BEST Arabidopsis thaliana protein match is: unknown protein (TAIR:AT5G65207.1); Has 1807 Blast hits to 1807 proteins in 277 species: Archae - 0; Bacteria - 0; Metazoa - 736; Fungi - 347; Plants - 385; Viruses - 0; Other Eukaryotes - 339 (source: NCBI BLink).
At4g16610	C2H2-like zinc finger protein
At2g31810	ACT domain-containing small subunit of acetolactate synthase protein
At1g11572	Plant thionin family protein
At3g47090	Leucine-rich repeat protein kinase family protein
At5g06165	AT5G06165
At1g59870	ABCG36, ATABCG36, ATPDR8, PDR8, PEN3, ABC-2 and Plant PDR ABC-type transporter family protein
At5g23903	unknown protein; FUNCTIONS IN: molecular_function unknown; INVOLVED IN: biological_process unknown; LOCATED IN: endomembrane system; BEST Arabidopsis thaliana protein match is: unknown protein (TAIR:AT1G07680.1); Has 30201 Blast hits to 17322 proteins in 780 species: Archae - 12; Bacteria - 1396; Metazoa - 17338; Fungi - 3422; Plants - 5037; Viruses - 0; Other Eukaryotes - 2996 (source: NCBI BLin…
At1g69480	EXS (ERD1/XPR1/SYG1) family protein
At1g03400	2-oxoglutarate (2OG) and Fe(II)-dependent oxygenase superfamily protein
At3g03700	Plasma-membrane choline transporter family protein
At4g08780	Peroxidase superfamily protein
At1g11185	other RNA
At1g18075	MIR159, MIR159B, MIR159/MIR159B; miRNA
At5g19140	AILP1, ATAILP1, Aluminium induced protein with YGL and LRDR motifs
At1g14260	RING/FYVE/PHD zinc finger superfamily protein
At3g20420	ATRTL2, RTL2, RNAse THREE-like protein 2
At5g52350	ATEXO70A3, EXO70A3, exocyst subunit exo70 family protein A3
At2g40000	ATHSPRO2, HSPRO2, ortholog of sugar beet HS1 PRO-1 2
At1g71690	Protein of unknown function (DUF579)
At4g15300	CYP702A2, cytochrome P450, family 702, subfamily A, polypeptide 2
At5g24490	30S ribosomal protein, putative
At3g22250	UDP-Glycosyltransferase superfamily protein
At1g68240	basic helix-loop-helix (bHLH) DNA-binding superfamily protein
At1g14540	Peroxidase superfamily protein
At2g22860	ATPSK2, PSK2, phytosulfokine 2 precursor
At2g36210	SAUR-like auxin-responsive protein family
At1g64610	Transducin/WD40 repeat-like superfamily protein
At1g23340	Protein of Unknown Function (DUF239)
At1g76220	Arabidopsis protein of unknown function (DUF241)
At1g21270	WAK2, wall-associated kinase 2
At5g18300	anac088, NAC088, NAC domain containing protein 88
At5g26330	Cupredoxin superfamily protein
At5g46900	Bifunctional inhibitor/lipid-transfer protein/seed storage 2S albumin superfamily protein
At3g12710	DNA glycosylase superfamily protein
At2g17600	Cysteine/Histidine-rich C1 domain family protein
At1g59940	ARR3, response regulator 3
At5g39580	Peroxidase superfamily protein
At3g51750	unknown protein; Has 15 Blast hits to 14 proteins in 5 species: Archae - 0; Bacteria - 0; Metazoa - 0; Fungi - 0; Plants - 15; Viruses - 0; Other Eukaryotes - 0 (source: NCBI BLink).
At1g75620	glyoxal oxidase-related protein
At2g41230	unknown protein; Has 75 Blast hits to 75 proteins in 8 species: Archae - 0; Bacteria - 0; Metazoa - 0; Fungi - 0; Plants - 75; Viruses - 0; Other Eukaryotes - 0 (source: NCBI BLink).
At2g22190	Haloacid dehalogenase-like hydrolase (HAD) superfamily protein
At3g47820	PUB39, PLANT U-BOX 39
At3g46330	MEE39, Leucine-rich repeat protein kinase family protein
At3g47720	SRO4, similar to RCD one 4
At1g64170	ATCHX16, CHX16, cation/H+ exchanger 16
At4g23740	Leucine-rich repeat protein kinase family protein
At5g50160	ATFRO8, FRO8, ferric reduction oxidase 8
At5g45080	AtPP2-A6, PP2-A6, phloem protein 2-A6
At4g17230	SCL13, SCARECROW-like 13
At3g07500	Far-red impaired responsive (FAR1) family protein
At2g17770	ATBZIP27, BZIP27, FDP, basic region/leucine zipper motif 27
At4g15530	PPDK, pyruvate orthophosphate dikinase
At2g31345	unknown protein; FUNCTIONS IN: molecular_function unknown; INVOLVED IN: biological_process unknown; LOCATED IN: endomembrane system; BEST Arabidopsis thaliana protein match is: unknown protein (TAIR:AT1G06135.1); Has 35333 Blast hits to 34131 proteins in 2444 species: Archae - 798; Bacteria - 22429; Metazoa - 974; Fungi - 991; Plants - 531; Viruses - 0; Other Eukaryotes - 9610 (source: NCBI BLink…
At3g59700	ATHLECRK, HLECRK, LECRK1, lectin-receptor kinase
At2g39700	ATEXP4, ATEXPA4, ATHEXP ALPHA 1.6, EXPA4, expansin A4
At1g14750	SDS, Cyclin family protein
At3g06600	unknown protein; Has 14 Blast hits to 14 proteins in 5 species: Archae - 0; Bacteria - 0; Metazoa - 0; Fungi - 0; Plants - 14; Viruses - 0; Other Eukaryotes - 0 (source: NCBI BLink).
At1g67510	Leucine-rich repeat protein kinase family protein
At5g38100	S-adenosyl-L-methionine-dependent methyltransferases superfamily protein
At3g45970	ATEXLA1, ATEXPL1, ATHEXP BETA 2.1, EXLA1, EXPL1, expansin-like A1
At2g37380	unknown protein; BEST Arabidopsis thaliana protein match is: unknown protein (TAIR:AT2G39370.1); Has 1284 Blast hits to 422 proteins in 114 species: Archae - 0; Bacteria - 90; Metazoa - 125; Fungi - 151; Plants - 136; Viruses - 0; Other Eukaryotes - 782 (source: NCBI BLink).
At5g07100	WRKY26, WRKY DNA-binding protein 26
At4g34760	SAUR-like auxin-responsive protein family
At4g39720	VQ motif-containing protein
At5g49790	transposable element gene
At1g21100	O-methyltransferase family protein
At5g25180	CYP71B14, cytochrome P450, family 71, subfamily B, polypeptide 14
At3g26570	ORF02, PHT2;1, phosphate transporter 2;1
At1g68740	PHO1;H1, EXS (ERD1/XPR1/SYG1) family protein
At1g23710	Protein of unknown function (DUF1645)
At5g25010	Protein of unknown function (DUF1336)
At4g28420	Tyrosine transaminase family protein
At4g38530	ATPLC1, PLC1, phospholipase C1
At4g14370	Disease resistance protein (TIR-NBS-LRR class) family
At4g11393	Defensin-like (DEFL) family protein
At4g19680	ATIRT2, IRT2, iron regulated transporter 2
At2g03590	ATUPS1, UPS1, ureide permease 1
At5g46570	BSK2, BR-signaling kinase 2
At2g38310	PYL4, RCAR10, PYR1-like 4
At4g18210	ATPUP10, PUP10, purine permease 10
At4g15260	UDP-Glycosyltransferase superfamily protein
At3g46280	protein kinase-related
At4g28811	basic helix-loop-helix (bHLH) DNA-binding superfamily protein
At3g27884	other RNA
At1g29740	Leucine-rich repeat transmembrane protein kinase
At2g39180	ATCRR2, CCR2, CRINKLY4 related 2
At2g01770	ATVIT1, VIT1, vacuolar iron transporter 1
At5g39000	Malectin/receptor-like protein kinase family protein
At2g37460	nodulin MtN21 /EamA-like transporter family protein
At4g36180	Leucine-rich receptor-like protein kinase family protein
At3g05390	FUNCTIONS IN: molecular_function unknown; INVOLVED IN: biological_process unknown; LOCATED IN: mitochondrion; EXPRESSED IN: 15 plant structures; EXPRESSED DURING: 7 growth stages; CONTAINS InterPro DOMAIN/s: Protein of unknown function DUF248, methyltransferase putative (InterPro:IPR004159); BEST Arabidopsis thaliana protein match is: S-adenosyl-L-methionine-dependent methyltransferases superfami…
At1g50720	Stigma-specific Stig1 family protein
At4g31950	CYP82C3, cytochrome P450, family 82, subfamily C, polypeptide 3
At4g28350	Concanavalin A-like lectin protein kinase family protein
At1g55640	PRA1.G1, prenylated RAB acceptor 1.G1
At1g67810	SUFE2, sulfur E2
At1g78206	MIR775A, MIR775a; miRNA
At4g35720	Arabidopsis protein of unknown function (DUF241)
At5g41300	Receptor-like protein kinase-related family protein
At4g01410	Late embryogenesis abundant (LEA) hydroxyproline-rich glycoprotein family
At2g32990	AtGH9B8, GH9B8, glycosyl hydrolase 9B8
At3g28740	CYP81D1, Cytochrome P450 superfamily protein
At3g11580	AP2/B3-like transcriptional factor family protein
At4g38340	Plant regulator RWP-RK family protein
At2g37800	Cysteine/Histidine-rich C1 domain family protein
At1g53250	unknown protein; BEST Arabidopsis thaliana protein match is: unknown protein (TAIR:AT1G53800.1); Has 11909 Blast hits to 7704 proteins in 757 species: Archae - 51; Bacteria - 1338; Metazoa - 4550; Fungi - 987; Plants - 464; Viruses - 24; Other Eukaryotes - 4495 (source: NCBI BLink).
At3g28345	ABC transporter family protein
At4g38660	Pathogenesis-related thaumatin superfamily protein
At3g06962	other RNA
At1g13210	ACA.l, autoinhibited Ca2+/ATPase II
At5g59550	zinc finger (C3HC4-type RING finger) family protein
At3g30725	AtGDU6, GDU6, glutamine dumper 6
At1g29860	ATWRKY71, WRKY71, WRKY DNA-binding protein 71
At2g34000	RING/U-box superfamily protein
At2g17270	PHT3;3, phosphate transporter 3;3
At4g32785	CONTAINS InterPro DOMAIN/s: Pleckstrin-like, plant (InterPro:IPR013666), Pleckstrin homology (InterPro:IPR001849); BEST Arabidopsis thaliana protein match is: FORKED 1 (TAIR:AT3G63300.1); Has 35333 Blast hits to 34131 proteins in 2444 species: Archae - 798; Bacteria - 22429; Metazoa - 974; Fungi - 991; Plants - 531; Viruses - 0; Other Eukaryotes - 9610 (source: NCBI BLink).
At4g22910	CCS52A1, FZR2, FIZZY-related 2
At1g71140	MATE efflux family protein
At4g22640	Bifunctional inhibitor/lipid-transfer protein/seed storage 2S albumin superfamily protein
At2g27080	Late embryogenesis abundant (LEA) hydroxyproline-rich glycoprotein family
At5g67020	unknown protein; BEST Arabidopsis thaliana protein match is: unknown protein (TAIR:AT3G50340.1); Has 1807 Blast hits to 1807 proteins in 277 species: Archae - 0; Bacteria - 0; Metazoa - 736; Fungi - 347; Plants - 385; Viruses - 0; Other Eukaryotes - 339 (source: NCBI BLink).
At5g10520	RBK1, ROP binding protein kinases 1
At1g64625	Serine/threonine-protein kinase WNK (With No Lysine)-related
At1g06330	Heavy metal transport/detoxification superfamily protein
At4g01060	CPL3, ETC3, CAPRICE-like MYB3
At3g20850	proline-rich family protein
At3g21150	BBX32, B-box 32
At4g34380	Transducin/WD40 repeat-like superfamily protein
At2g14860	Peroxisomal membrane 22 kDa (Mpv17/PMP22) family protein
At5g02330	Cysteine/Histidine-rich C1 domain family protein
At5g20790	unknown protein; FUNCTIONS IN: molecular_function unknown; INVOLVED IN: biological_process unknown; LOCATED IN: endomembrane system; EXPRESSED IN: 11 plant structures; EXPRESSED DURING: LP.04 four leaves visible, 4 anthesis, petal differentiation and expansion stage; BEST Arabidopsis thaliana protein match is: unknown protein (TAIR:AT3G43110.1); Has 30201 Blast hits to 17322 proteins in 780 speci…
At3g06460	GNS1/SUR4 membrane protein family
At5g47850	CCR4, CRINKLY4 related 4
At5g13250	RING finger protein
At1g73830	BEE3, BR enhanced expression 3
At4g00880	SAUR-like auxin-responsive protein family
At3g47960	Major facilitator superfamily protein
At4g02380	AtLEA5, SAG21, senescence-associated gene 21
At1g32970	Subtilisin-like serine endopeptidase family protein
At4g12090	Cornichon family protein
At5g57670	Protein kinase superfamily protein
At5g27420	ATL31, CNI1, carbon/nitrogen insensitive 1
At4g17785	MYB39, myb domain protein 39
At5g62420	NAD(P)-linked oxidoreductase superfamily protein
At1g50040	Protein of unknown function (DUF1005)
At5g03550	BEST Arabidopsis thaliana protein match is: TRAF-like family protein (TAIR:AT2G42460.1); Has 137 Blast hits to 125 proteins in 2 species: Archae - 0; Bacteria - 0; Metazoa - 0; Fungi - 0; Plants - 137; Viruses - 0; Other Eukaryotes - 0 (source: NCBI BLink).
At4g27960	UBC9, ubiquitin conjugating enzyme 9
At1g35210	unknown protein; FUNCTIONS IN: molecular_function unknown; INVOLVED IN: biological_process unknown; LOCATED IN: chloroplast; EXPRESSED IN: 14 plant structures; EXPRESSED DURING: 9 growth stages; CONTAINS InterPro DOMAIN/s: Protein of unknown function DUF740 (InterPro:IPR008004); BEST Arabidopsis thaliana protein match is: unknown protein (TAIR:AT1G22470.1); Has 83 Blast hits to 83 proteins in 12 …
At5g60900	RLK1, receptor-like protein kinase 1
At1g58520	RXW8, lipases;hydrolases, acting on ester bonds
At4g29780	unknown protein; BEST Arabidopsis thaliana protein match is: unknown protein (TAIR:AT5G12010.1); Has 945 Blast hits to 944 proteins in 87 species: Archae - 0; Bacteria - 0; Metazoa - 519; Fungi - 43; Plants - 365; Viruses - 0; Other Eukaryotes - 18 (source: NCBI BLink).
At5g50790	Nodulin MtN3 family protein
At4g25620	hydroxyproline-rich glycoprotein family protein
At1g68880	AtbZIP, bZIP, basic leucine-zipper 8
At4g21120	AAT1, CAT1, amino acid transporter 1
At5g11570	Major facilitator superfamily protein
At5g67080	MAPKKK19, mitogen-activated protein kinase kinase kinase 19
At5g62310	IRE, AGC (cAMP-dependent, cGMP-dependent and protein kinase C) kinase family protein
At4g13180	NAD(P)-binding Rossmann-fold superfamily protein
At1g02450	NIMIN-1, NIMIN1, NIM1-interacting 1
At5g41380	CCT motif family protein
At2g30380	Plant protein of unknown function (DUF641)
At1g11482	unknown pseudogene
At4g03965	RING/U-box superfamily protein
At5g52680	Copper transport protein family
At4g25010	Nodulin MtN3 family protein
At3g59340	Eukaryotic protein of unknown function (DUF914)
At1g02380	unknown protein; BEST Arabidopsis thaliana protein match is: unknown protein (TAIR:AT4G01960.1); Has 66 Blast hits to 66 proteins in 11 species: Archae - 0; Bacteria - 0; Metazoa - 0; Fungi - 0; Plants - 66; Viruses - 0; Other Eukaryotes - 0 (source: NCBI BLink).
At1g70720	Plant invertase/pectin methylesterase inhibitor superfamily protein
At5g15130	ATWRKY72, WRKY72, WRKY DNA-binding protein 72
At5g24600	Protein of unknown function, DUF599
At1g80160	Lactoylglutathione lyase / glyoxalase I family protein
At5g20710	BGAL7, beta-galactosidase 7
At4g18950	Integrin-linked protein kinase family
At1g70340	Plant protein of unknown function (DUF936)
At1g47590	ATPUP20, Member of a family of proteins related to PUP1, a purine transporter. May be involved in the transport of purine and purine derivatives such as cytokinins, across the plasma membrane.
At4g27290	S-locus lectin protein kinase family protein
At3g11402	Cysteine/Histidine-rich C1 domain family protein
At3g24360	ATP-dependent caseinolytic (Clp) protease/crotonase family protein
At1g10140	Uncharacterised conserved protein UCP031279
At5g59270	Concanavalin A-like lectin protein kinase family protein
At3g16410	NSP4, nitrile specifier protein 4
At1g67148	unknown protein; Has 1 Blast hits to 1 proteins in 1 species: Archae - 0; Bacteria - 0; Metazoa - 0; Fungi - 0; Plants - 1; Viruses - 0; Other Eukaryotes - 0 (source: NCBI BLink).
At3g50190	Plant protein of unknown function (DUF247)
At5g01100	O-fucosyltransferase family protein
At2g17880	Chaperone DnaJ-domain superfamily protein
At2g04795	unknown protein; BEST Arabidopsis thaliana protein match is: unknown protein (TAIR:AT5G35732.1); Has 18 Blast hits to 18 proteins in 6 species: Archae - 0; Bacteria - 0; Metazoa - 0; Fungi - 0; Plants - 18; Viruses - 0; Other Eukaryotes - 0 (source: NCBI BLink).
At2g41312	other RNA
At4g14060	Polyketide cyclase/dehydrase and lipid transport superfamily protein
At3g13403	Defensin-like (DEFL) family protein
At4g34131	UGT73B3, UDP-glucosyl transferase 73B3
At3g29400	ATEXO70E1, EXO70E1, exocyst subunit exo70 family protein E1
At4g17840	FUNCTIONS IN: molecular_function unknown; INVOLVED IN: biological_process unknown; LOCATED IN: chloroplast, membrane; EXPRESSED IN: 23 plant structures; EXPRESSED DURING: 13 growth stages; CONTAINS InterPro DOMAIN/s: Abortive infection protein (InterPro:IPR003675); BEST Arabidopsis thaliana protein match is: unknown protein (TAIR:AT2G35260.1); Has 30201 Blast hits to 17322 proteins in 780 species…
At1g77640	Integrase-type DNA-binding superfamily protein
At5g39150	RmlC-like cupins superfamily protein
At1g76740	unknown protein; BEST Arabidopsis thaliana protein match is: unknown protein (TAIR:AT1G76840.1); Has 3683 Blast hits to 2942 proteins in 407 species: Archae - 9; Bacteria - 440; Metazoa - 1472; Fungi - 269; Plants - 192; Viruses - 8; Other Eukaryotes - 1293 (source: NCBI BLink).
At4g26770	Phosphatidate cytidylyltransferase family protein
At3g49790	Carbohydrate-binding protein
At4g14680	APS3, Pseudouridine synthase/archaeosine transglycosylase-like family protein
At3g03530	NPC4, non-specific phospholipase C4
At3g50060	MYB77, myb domain protein 77
At1g51790	Leucine-rich repeat protein kinase family protein
At1g49450	Transducin/WD40 repeat-like superfamily protein
At5g64030	S-adenosyl-L-methionine-dependent methyltransferases superfamily protein
At5g22520	unknown protein; BEST Arabidopsis thaliana protein match is: unknown protein (TAIR:AT5G22530.1); Has 14 Blast hits to 14 proteins in 2 species: Archae - 0; Bacteria - 0; Metazoa - 0; Fungi - 0; Plants - 14; Viruses - 0; Other Eukaryotes - 0 (source: NCBI BLink).
At1g79900	ATMBAC2, BAC2, Mitochondrial substrate carrier family protein
At4g15360	CYP705A3, cytochrome P450, family 705, subfamily A, polypeptide 3
At5g06740	Concanavalin A-like lectin protein kinase family protein
At1g64650	Major facilitator superfamily protein
At4g16120	ATSEB1, COBL7, SEB1, COBRA-like protein-7 precursor
At5g22545	unknown protein; BEST Arabidopsis thaliana protein match is: unknown protein (TAIR:AT5G22530.1); Has 30201 Blast hits to 17322 proteins in 780 species: Archae - 12; Bacteria - 1396; Metazoa - 17338; Fungi - 3422; Plants - 5037; Viruses - 0; Other Eukaryotes - 2996 (source: NCBI BLink).
At5g25920	BEST Arabidopsis thaliana protein match is: Eukaryotic aspartyl protease family protein (TAIR:AT3G29750.1); Has 1807 Blast hits to 1807 proteins in 277 species: Archae - 0; Bacteria - 0; Metazoa - 736; Fungi - 347; Plants - 385; Viruses - 0; Other Eukaryotes - 339 (source: NCBI BLink).
At2g24710	ATGLR2.3, GLR2.3, glutamate receptor 2.3
At3g13950	unknown protein; BEST Arabidopsis thaliana protein match is: unknown protein (TAIR:AT4G13266.1); Has 339 Blast hits to 265 proteins in 12 species: Archae - 0; Bacteria - 0; Metazoa - 0; Fungi - 0; Plants - 339; Viruses - 0; Other Eukaryotes - 0 (source: NCBI BLink).
At3g10590	Duplicated homeodomain-like superfamily protein
At1g25400	unknown protein; BEST Arabidopsis thaliana protein match is: unknown protein (TAIR:AT1G68440.1); Has 21 Blast hits to 21 proteins in 6 species: Archae - 0; Bacteria - 0; Metazoa - 0; Fungi - 0; Plants - 21; Viruses - 0; Other Eukaryotes - 0 (source: NCBI BLink).
At1g49470	Family of unknown function (DUF716)
At1g49220	RING/U-box superfamily protein
At4g25260	Plant invertase/pectin methylesterase inhibitor superfamily protein
At3g01960	unknown protein; Has 13 Blast hits to 13 proteins in 5 species: Archae - 0; Bacteria - 0; Metazoa - 0; Fungi - 0; Plants - 13; Viruses - 0; Other Eukaryotes - 0 (source: NCBI BLink).
At2g19170	SLP3, subtilisin-like serine protease 3
At1g18400	BEE1, BR enhanced expression 1
At5g07030	Eukaryotic aspartyl protease family protein
At3g50140	Plant protein of unknown function (DUF247)
At1g26270	Phosphatidylinositol 3- and 4-kinase family protein
At1g64065	Late embryogenesis abundant (LEA) hydroxyproline-rich glycoprotein family
At1g16510	SAUR-like auxin-responsive protein family
At5g48400	ATGLR1.2, GLR1.2, Glutamate receptor family protein
At3g63470	scpl40, serine carboxypeptidase-like 40
At1g66460	Protein kinase superfamily protein
At1g15670	Galactose oxidase/kelch repeat superfamily protein
At5g62100	ATBAG2, BAG2, BCL-2-associated athanogene 2
At1g13100	CYP71B29, cytochrome P450, family 71, subfamily B, polypeptide 29
At4g03540	Uncharacterised protein family (UPF0497)
At1g41830	SKS6, SKS6, SKU5-similar 6
At1g58410	Disease resistance protein (CC-NBS-LRR class) family
At2g22950	Cation transporter/ E1-E2 ATPase family protein
At5g22920	CHY-type/CTCHY-type/RING-type Zinc finger protein
At5g44680	DNA glycosylase superfamily protein
At1g26420	FAD-binding Berberine family protein
At4g30064	LCR61, low-molecular-weight cysteine-rich 61
At4g26880	Stigma-specific Stig1 family protein
At1g60390	PG1, polygalacturonase 1
At4g31470	CAP (Cysteine-rich secretory proteins, Antigen 5, and Pathogenesis-related 1 protein) superfamily protein
At1g62975	basic helix-loop-helix (bHLH) DNA-binding superfamily protein
At1g29660	GDSL-like Lipase/Acylhydrolase superfamily protein
At1g14640	SWAP (Suppressor-of-White-APricot)/surp domain-containing protein
At1g33813	transposable element gene
At4g12170	Thioredoxin superfamily protein
At2g38940	ATPT2, PHT1;4, phosphate transporter 1;4
At4g39660	AGT2, alanine:glyoxylate aminotransferase 2
At4g16600	Nucleotide-diphospho-sugar transferases superfamily protein
At3g54625	other RNA
At3g25290	Auxin-responsive family protein
At4g23550	ATWRKY29, WRKY29, WRKY family transcription factor
At5g55650	unknown protein; Has 1807 Blast hits to 1807 proteins in 277 species: Archae - 0; Bacteria - 0; Metazoa - 736; Fungi - 347; Plants - 385; Viruses - 0; Other Eukaryotes - 339 (source: NCBI BLink).
At1g15125	S-adenosyl-L-methionine-dependent methyltransferases superfamily protein
At2g05810	ARM repeat superfamily protein
At4g32480	Protein of unknown function (DUF506)
At5g22410	RHS18, root hair specific 18
At1g22400	ATUGT85A1, UGT85A1, UDP-Glycosyltransferase superfamily protein
At4g13100	RING/U-box superfamily protein
At5g06490	RING/U-box superfamily protein
At1g03580	pseudogene, meprin and TRAF homology (MATH) domain protein -related, weak similarity to ubiquitin-specific protease 12 (Arabidopsis thaliana) GI:11993471; contains weak hit to Pfam PF00917: MATH domain
At5g49120	Protein of unknown function (DUF581)
At1g73805	Calmodulin binding protein-like
At1g18870	ATICS2, ICS2, isochorismate synthase 2
At2g22460	Protein of unknown function, DUF617
At5g21100	Plant L-ascorbate oxidase
At3g52340	ATSPP2, SPP2, sucrose-6F-phosphate phosphohydrolase 2
At3g08760	ATSIK, Protein kinase superfamily protein
At5g11590	TINY2, Integrase-type DNA-binding superfamily protein
At4g15120	VQ motif-containing protein
At5g49080	transposable element gene
At1g10400	UDP-Glycosyltransferase superfamily protein
At5g19240	Glycoprotein membrane precursor GPI-anchored
At4g21840	ATMSRB8, MSRB8, methionine sulfoxide reductase B8
At1g72060	serine-type endopeptidase inhibitors
At1g33930	P-loop containing nucleoside triphosphate hydrolases superfamily protein
At2g30220	GDSL-like Lipase/Acylhydrolase family protein
At4g37240	unknown protein; FUNCTIONS IN: molecular_function unknown; INVOLVED IN: N-terminal protein myristoylation; LOCATED IN: cellular_component unknown; EXPRESSED IN: 22 plant structures; EXPRESSED DURING: 13 growth stages; BEST Arabidopsis thaliana protein match is: unknown protein (TAIR:AT2G23690.1); Has 30201 Blast hits to 17322 proteins in 780 species: Archae - 12; Bacteria - 1396; Metazoa - 17338;…
At4g35790	ATPLDDELTA, PLDDELTA, phospholipase D delta
At5g41080	PLC-like phosphodiesterases superfamily protein
At2g31230	ATERF15, ERF15, ethylene-responsive element binding factor 15
At3g15350	Core-2/I-branching beta-1,6-N-acetylglucosaminyltransferase family protein
At3g44860	FAMT, farnesoic acid carboxyl-O-methyltransferase
At5g52760	Copper transport protein family
At3g60330	AHA7, HA7, H(+)-ATPase 7
At5g23990	ATFRO5, FRO5, ferric reduction oxidase 5
At1g14520	MIOX1, myo-inositol oxygenase 1
At5g10695	unknown protein; BEST Arabidopsis thaliana protein match is: unknown protein (TAIR:AT5G57123.1); Has 30201 Blast hits to 17322 proteins in 780 species: Archae - 12; Bacteria - 1396; Metazoa - 17338; Fungi - 3422; Plants - 5037; Viruses - 0; Other Eukaryotes - 2996 (source: NCBI BLink).
At5g48000	CYP708 A2, CYP708A2, THAH, THAH1, cytochrome P450, family 708, subfamily A, polypeptide 2
At1g26890	FBD, F-box and Leucine Rich Repeat domains containing protein
At2g25510	unknown protein; Has 2 Blast hits to 2 proteins in 1 species: Archae - 0; Bacteria - 0; Metazoa - 0; Fungi - 0; Plants - 2; Viruses - 0; Other Eukaryotes - 0 (source: NCBI BLink).
At4g18940	RNA ligase/cyclic nucleotide phosphodiesterase family protein
At4g31970	CYP82C2, cytochrome P450, family 82, subfamily C, polypeptide 2
At5g57420	IAA33, indole-3-acetic acid inducible 33
At3g13730	CYP90D1, cytochrome P450, family 90, subfamily D, polypeptide 1
At3g04530	ATPPCK2, PEPCK2, PPCK2, phosphoenolpyruvate carboxylase kinase 2
At1g55390	Cysteine/Histidine-rich C1 domain family protein
At5g15410	ATCNGC2, CNGC2, DND1, Cyclic nucleotide-regulated ion channel family protein
At5g60490	FLA12, FASCICLIN-like arabinogalactan-protein 12
At2g29120	ATGLR2.7, GLR2.7, GLR2.7, glutamate receptor 2.7
At3g47710	BHLH161, BNQ3, BANQUO 3
At4g34135	UGT73B2, UDP-glucosyltransferase 73B2
At5g18220	O-Glycosyl hydrolases family 17 protein
At2g36470	Plant protein of unknown function (DUF868)
At3g48010	ATCNGC16, CNGC16, cyclic nucleotide-gated channel 16
At2g45750	S-adenosyl-L-methionine-dependent methyltransferases superfamily protein
At1g19250	FMO1, flavin-dependent monooxygenase 1
At4g08040	ACS11, 1-aminocyclopropane-1-carboxylate synthase 11
At1g69900	Actin cross-linking protein
At4g16270	Peroxidase superfamily protein
At2g01560	Plant protein 1589 of unknown function
At4g37060	AtPLAIVB, PLA IVB, PLP5, PATATIN-like protein 5
At2g37820	Cysteine/Histidine-rich C1 domain family protein
At1g62540	FMO GS-OX2, flavin-monooxygenase glucosinolate S-oxygenase 2
At1g80240	Protein of unknown function, DUF642
At4g20210	Terpenoid cyclases/Protein prenyltransferases superfamily protein
At5g11540	D-arabinono-1,4-lactone oxidase family protein
At5g51520	Plant invertase/pectin methylesterase inhibitor superfamily protein
At2g04490	transposable element gene
At1g69485	Ribosomal L32p protein family
At4g09770	TRAF-like family protein
At3g13600	calmodulin-binding family protein
At3g44730	ATKP1, KP1, kinesin-like protein 1
At3g12500	ATHCHIB, B-CHI, CHI-B, HCHIB, PR-3, PR3, basic chitinase
At3g03500	TatD related DNase
At2g39230	LOJ, LATERAL ORGAN JUNCTION
At1g09170	P-loop nucleoside triphosphate hydrolases superfamily protein with CH (Calponin Homology) domain
At5g67300	ATMYB44, ATMYBR1, MYB44, MYBR1, myb domain protein r1
At5g51270	U-box domain-containing protein kinase family protein
At5g25910	AtRLP52, RLP52, receptor like protein 52
At1g80170	Pectin lyase-like superfamily protein
At2g42140	VQ motif-containing protein
At3g22450	Ribosomal L18p/L5e family protein
At5g45000	Disease resistance protein (TIR-NBS-LRR class) family
At1g67980	CCOAMT, caffeoyl-CoA 3-O-methyltransferase
At4g11280	ACS6, ATACS6, 1-aminocyclopropane-1-carboxylic acid (acc) synthase 6
At3g50950	ZAR1, HOPZ-ACTIVATED RESISTANCE 1
At4g30650	Low temperature and salt responsive protein family
At4g15370	BARS1, PEN2, baruol synthase 1
At5g10310	unknown protein; FUNCTIONS IN: molecular_function unknown; INVOLVED IN: biological_process unknown; LOCATED IN: endomembrane system; EXPRESSED IN: 17 plant structures; EXPRESSED DURING: 10 growth stages; BEST Arabidopsis thaliana protein match is: unknown protein (TAIR:AT3G13898.1); Has 1807 Blast hits to 1807 proteins in 277 species: Archae - 0; Bacteria - 0; Metazoa - 736; Fungi - 347; Plants -…
At1g53980	Ubiquitin-like superfamily protein
At2g04780	FLA7, FASCICLIN-like arabinoogalactan 7
At4g25250	Plant invertase/pectin methylesterase inhibitor superfamily protein
At5g40540	Protein kinase superfamily protein
At1g52050	Mannose-binding lectin superfamily protein
At1g48930	AtGH9C1, GH9C1, glycosyl hydrolase 9C1
At2g42360	RING/U-box superfamily protein
At5g40150	Peroxidase superfamily protein
At2g43600	Chitinase family protein
At3g63110	ATIPT3, IPT3, isopentenyltransferase 3
At2g35210	AGD10, MEE28, RPA, root and pollen arfgap
At4g11850	MEE54, PLDGAMMA1, phospholipase D gamma 1
At1g74590	ATGSTU10, GSTU10, glutathione S-transferase TAU 10
At2g31990	Exostosin family protein
At5g44910	Toll-Interleukin-Resistance (TIR) domain family protein
At1g36622	unknown protein; LOCATED IN: endomembrane system; BEST Arabidopsis thaliana protein match is: unknown protein (TAIR:AT1G36640.1); Has 12 Blast hits to 12 proteins in 2 species: Archae - 0; Bacteria - 0; Metazoa - 0; Fungi - 0; Plants - 12; Viruses - 0; Other Eukaryotes - 0 (source: NCBI BLink).
At3g02770	Ribonuclease E inhibitor RraA/Dimethylmenaquinone methyltransferase
At1g68840	EDF2, RAP2.8, RAV2, TEM2, related to ABI3/VP1 2
At4g37800	XTH7, xyloglucan endotransglucosylase/hydrolase 7
At3g09020	alpha 1,4-glycosyltransferase family protein
At5g41740	Disease resistance protein (TIR-NBS-LRR class) family
At1g23200	Plant invertase/pectin methylesterase inhibitor superfamily
At5g25440	Protein kinase superfamily protein
At5g39890	Protein of unknown function (DUF1637)
At4g01380	plastocyanin-like domain-containing protein
At1g35140	EXL7, PHI-1, Phosphate-responsive 1 family protein
At4g10010	Protein kinase superfamily protein
At5g04340	C2H2, CZF2, ZAT6, zinc finger of Arabidopsis thaliana 6
At3g03550	RING/U-box superfamily protein
At1g30220	ATINT2, INT2, inositol transporter 2
At3g21780	UGT71B6, UDP-glucosyl transferase 71B6
At2g44910	ATHB-4, ATHB4, HB4, homeobox-leucine zipper protein 4
At3g04220	Disease resistance protein (TIR-NBS-LRR class) family
At5g42500	Disease resistance-responsive (dirigent-like protein) family protein
At3g48610	NPC6, non-specific phospholipase C6
At3g13430	RING/U-box superfamily protein
At1g69520	S-adenosyl-L-methionine-dependent methyltransferases superfamily protein
At3g45660	Major facilitator superfamily protein
At3g23230	Integrase-type DNA-binding superfamily protein
At1g20630	CAT1, catalase 1
At1g53230	TCP3, TEOSINTE BRANCHED 1, cycloidea and PCF transcription factor 3
At3g43190	ATSUS4, SUS4, sucrose synthase 4
At2g43550	Scorpion toxin-like knottin superfamily protein
At5g52750	Heavy metal transport/detoxification superfamily protein
At3g54530	unknown protein; BEST Arabidopsis thaliana protein match is: unknown protein (TAIR:AT3G54520.1); Has 159 Blast hits to 159 proteins in 50 species: Archae - 2; Bacteria - 26; Metazoa - 55; Fungi - 5; Plants - 20; Viruses - 2; Other Eukaryotes - 49 (source: NCBI BLink).
At3g16240	AQP1, ATTIP2;1, DELTA-TIP, DELTA-TIP1, TIP2;1, delta tonoplast integral protein
At1g21320	nucleotide binding;nucleic acid binding
At5g21080	Uncharacterized protein
At4g28900	transposable element gene
At2g38360	PRA1.B4, prenylated RAB acceptor 1.B4
At1g79620	Leucine-rich repeat protein kinase family protein
At5g22530	unknown protein; BEST Arabidopsis thaliana protein match is: unknown protein (TAIR:AT5G22520.1); Has 30201 Blast hits to 17322 proteins in 780 species: Archae - 12; Bacteria - 1396; Metazoa - 17338; Fungi - 3422; Plants - 5037; Viruses - 0; Other Eukaryotes - 2996 (source: NCBI BLink).
At4g31800	ATWRKY18, WRKY18, WRKY DNA-binding protein 18
At3g23250	ATMYB15, ATY19, MYB15, myb domain protein 15
At2g38060	PHT4;2, phosphate transporter 4;2
At3g15680	Ran BP2/NZF zinc finger-like superfamily protein
At5g45110	ATNPR3, NPR3, NPR1-like protein 3
At3g50980	XERO1, dehydrin xero 1
At5g42830	HXXXD-type acyl-transferase family protein
At3g14530	Terpenoid synthases superfamily protein
At4g23700	ATCHX17, CHX17, cation/H+ exchanger 17
At4g28850	ATXTH26, XTH26, xyloglucan endotransglucosylase/hydrolase 26
At3g45070	P-loop containing nucleoside triphosphate hydrolases superfamily protein
At1g76070	unknown protein; FUNCTIONS IN: molecular_function unknown; INVOLVED IN: biological_process unknown; LOCATED IN: plasma membrane; EXPRESSED IN: 8 plant structures; EXPRESSED DURING: LP.04 four leaves visible, 4 anthesis, petal differentiation and expansion stage; BEST Arabidopsis thaliana protein match is: unknown protein (TAIR:AT1G20310.1); Has 66 Blast hits to 66 proteins in 15 species: Archae -…
At3g17120	unknown protein; BEST Arabidopsis thaliana protein match is: unknown protein (TAIR:AT1G02380.1); Has 67 Blast hits to 67 proteins in 11 species: Archae - 0; Bacteria - 0; Metazoa - 0; Fungi - 0; Plants - 67; Viruses - 0; Other Eukaryotes - 0 (source: NCBI BLink).
At4g19880	Glutathione S-transferase family protein
At4g25220	RHS15, root hair specific 15
At3g06360	AGP27, ATAGP27, arabinogalactan protein 27
At3g55840	Hs1pro-1 protein
At5g40990	GLIP1, GDSL lipase 1
At5g38020	S-adenosyl-L-methionine-dependent methyltransferases superfamily protein
At1g25240	ENTH/VHS/GAT family protein
At2g03480	QUL2, QUASIMODO2 LIKE 2
At5g39160	RmlC-like cupins superfamily protein
At3g27950	GDSL-like Lipase/Acylhydrolase superfamily protein
At1g53700	PK3AT, WAG1, WAG 1
At5g60350	unknown protein; Has 110 Blast hits to 97 proteins in 36 species: Archae - 0; Bacteria - 10; Metazoa - 39; Fungi - 2; Plants - 5; Viruses - 0; Other Eukaryotes - 54 (source: NCBI BLink).
At3g01202	other RNA
At1g28600	GDSL-like Lipase/Acylhydrolase superfamily protein
At1g78230	Outer arm dynein light chain 1 protein
At5g61590	Integrase-type DNA-binding superfamily protein
At5g61030	GR-RBP3, glycine-rich RNA-binding protein 3
At5g48880	KAT5, PKT1, PKT2, peroxisomal 3-keto-acyl-CoA thiolase 2
At2g32610	ATCSLB01, ATCSLB1, CSLB01, CSLB01, cellulose synthase-like B1
At1g77060	Phosphoenolpyruvate carboxylase family protein
At1g53070	Legume lectin family protein
At4g31875	unknown protein; Has 30201 Blast hits to 17322 proteins in 780 species: Archae - 12; Bacteria - 1396; Metazoa - 17338; Fungi - 3422; Plants - 5037; Viruses - 0; Other Eukaryotes - 2996 (source: NCBI BLink).
At5g49300	GATA16, GATA transcription factor 16
At3g02242	unknown protein; FUNCTIONS IN: molecular_function unknown; INVOLVED IN: biological_process unknown; LOCATED IN: endomembrane system; BEST Arabidopsis thaliana protein match is: unknown protein (TAIR:AT3G02240.1); Has 30201 Blast hits to 17322 proteins in 780 species: Archae - 12; Bacteria - 1396; Metazoa - 17338; Fungi - 3422; Plants - 5037; Viruses - 0; Other Eukaryotes - 2996 (source: NCBI BLin…
At1g02575	unknown protein; BEST Arabidopsis thaliana protein match is: unknown protein (TAIR:AT1G02570.1).
At3g57640	Protein kinase superfamily protein
At2g44130	Galactose oxidase/kelch repeat superfamily protein
At1g10380	Putative membrane lipoprotein
At5g59360	unknown protein; Has 1807 Blast hits to 1807 proteins in 277 species: Archae - 0; Bacteria - 0; Metazoa - 736; Fungi - 347; Plants - 385; Viruses - 0; Other Eukaryotes - 339 (source: NCBI BLink).
At4g08850	Leucine-rich repeat receptor-like protein kinase family protein
At5g64890	PROPEP2, elicitor peptide 2 precursor
At2g19050	GDSL-like Lipase/Acylhydrolase superfamily protein
At2g15350	ATFUT10, FUT10, fucosyltransferase 10
At4g37390	AUR3, BRU6, GH3-2, GH3.2, YDK1, Auxin-responsive GH3 family protein
At2g38920	SPX (SYG1/Pho81/XPR1) domain-containing protein / zinc finger (C3HC4-type RING finger) protein-related
At1g02610	RING/FYVE/PHD zinc finger superfamily protein
At4g22610	Bifunctional inhibitor/lipid-transfer protein/seed storage 2S albumin superfamily protein
At3g02885	GASA5, GAST1 protein homolog 5
At3g01500	ATBCA1, ATSABP3, CA1, SABP3, carbonic anhydrase 1
At1g57650	ATP binding
At1g54530	Calcium-binding EF hand family protein
At1g22160	Protein of unknown function (DUF581)
At1g62190	Kua-ubiquitin conjugating enzyme hybrid localisation domain
At5g02190	ATASP38, EMB24, PCS1, Eukaryotic aspartyl protease family protein
At2g15440	Protein of unknown function (DUF579)
At4g39000	AtGH9B17, GH9B17, glycosyl hydrolase 9B17
At5g44260	Zinc finger C-x8-C-x5-C-x3-H type family protein
At5g21130	Late embryogenesis abundant (LEA) hydroxyproline-rich glycoprotein family
At3g15250	unknown protein; BEST Arabidopsis thaliana protein match is: unknown protein (TAIR:AT1G53163.1); Has 409 Blast hits to 218 proteins in 63 species: Archae - 0; Bacteria - 22; Metazoa - 178; Fungi - 77; Plants - 38; Viruses - 1; Other Eukaryotes - 93 (source: NCBI BLink).
At2g03370	Glycosyltransferase family 61 protein
At5g41100	FUNCTIONS IN: molecular_function unknown; INVOLVED IN: biological_process unknown; LOCATED IN: plasma membrane; EXPRESSED IN: 23 plant structures; EXPRESSED DURING: 13 growth stages; BEST Arabidopsis thaliana protein match is: hydroxyproline-rich glycoprotein family protein (TAIR:AT3G26910.2); Has 1503 Blast hits to 1197 proteins in 220 species: Archae - 4; Bacteria - 108; Metazoa - 481; Fungi - …
At4g36110	SAUR-like auxin-responsive protein family
At4g39675	unknown protein; Has 30201 Blast hits to 17322 proteins in 780 species: Archae - 12; Bacteria - 1396; Metazoa - 17338; Fungi - 3422; Plants - 5037; Viruses - 0; Other Eukaryotes - 2996 (source: NCBI BLink).
At1g01720	ANAC002, ATAF1, NAC (No Apical Meristem) domain transcriptional regulator superfamily protein
At3g53600	C2H2-type zinc finger family protein
At3g19860	bHLH121, basic helix-loop-helix (bHLH) DNA-binding superfamily protein
At2g39510	nodulin MtN21 /EamA-like transporter family protein
At4g33420	Peroxidase superfamily protein
At1g16260	Wall-associated kinase family protein
At5g03330	Cysteine proteinases superfamily protein
At1g07290	GONST2, golgi nucleotide sugar transporter 2
At3g01900	CYP94B2, cytochrome P450, family 94, subfamily B, polypeptide 2
At2g25060	AtENODL14, ENODL14, early nodulin-like protein 14
At5g61560	U-box domain-containing protein kinase family protein
At1g49520	SWIB complex BAF60b domain-containing protein
At5g25930	Protein kinase family protein with leucine-rich repeat domain
At5g58570	unknown protein; Has 30201 Blast hits to 17322 proteins in 780 species: Archae - 12; Bacteria - 1396; Metazoa - 17338; Fungi - 3422; Plants - 5037; Viruses - 0; Other Eukaryotes - 2996 (source: NCBI BLink).
At1g33110	MATE efflux family protein
At1g07725	ATEXO70H6, EXO70H6, exocyst subunit exo70 family protein H6
At5g07390	ATRBOHA, RBOHA, respiratory burst oxidase homolog A
At3g03910	GDH3, glutamate dehydrogenase 3
At3g59850	Pectin lyase-like superfamily protein
[truncated: 1,562 more rows]

## Sheet: Overlapping genes
Supplemental Dataset 5: DEGs in roots 4 h after IAA treatment, DEGs from this study after root exposure to WCS417, their overlapping genes and the processes they are involved.
See SHEET1 for the DEGs in roots at 4 h after IAA treament from the study of Chaiwanon and Wang (2015), SHEET2 for all unique DEGs following root exposure to WCS417 (this study) , SHEET3 for the overlap between these two gene sets, SHEET4 for GO terms related with overlaping genes.
AGI_code	Description
At5g52760	Copper transport protein family
At3g62680	ATPRP3, PRP3, proline-rich protein 3
At5g48000	CYP708 A2, CYP708A2, THAH, THAH1, cytochrome P450, family 708, subfamily A, polypeptide 2
At1g26890	FBD, F-box and Leucine Rich Repeat domains containing protein
At5g18490	Plant protein of unknown function (DUF946)
At1g75550	glycine-rich protein
At3g13730	CYP90D1, cytochrome P450, family 90, subfamily D, polypeptide 1
At5g57420	IAA33, indole-3-acetic acid inducible 33
At3g58000	VQ motif-containing protein
At1g55390	Cysteine/Histidine-rich C1 domain family protein
At3g04530	ATPPCK2, PEPCK2, PPCK2, phosphoenolpyruvate carboxylase kinase 2
At5g15410	ATCNGC2, CNGC2, DND1, Cyclic nucleotide-regulated ion channel family protein
At1g55330	AGP21, ATAGP21, arabinogalactan protein 21
At5g60490	FLA12, FASCICLIN-like arabinogalactan-protein 12
At3g47710	BHLH161, BNQ3, BANQUO 3
At5g64980	unknown protein; BEST Arabidopsis thaliana protein match is: unknown protein (TAIR:AT4G02880.1); Has 1807 Blast hits to 1807 proteins in 277 species: Archae - 0; Bacteria - 0; Metazoa - 736; Fungi - 347; Plants - 385; Viruses - 0; Other Eukaryotes - 339 (source: NCBI BLink).
At4g34135	UGT73B2, UDP-glucosyltransferase 73B2
At2g17630	Pyridoxal phosphate (PLP)-dependent transferases superfamily protein
At2g36470	Plant protein of unknown function (DUF868)
At2g45750	S-adenosyl-L-methionine-dependent methyltransferases superfamily protein
At4g08040	ACS11, 1-aminocyclopropane-1-carboxylate synthase 11
At5g14340	AtMYB40, MYB40, myb domain protein 40
At4g37060	AtPLAIVB, PLA IVB, PLP5, PATATIN-like protein 5
At2g37820	Cysteine/Histidine-rich C1 domain family protein
At3g52561	unknown protein; FUNCTIONS IN: molecular_function unknown; INVOLVED IN: biological_process unknown; LOCATED IN: cellular_component unknown; BEST Arabidopsis thaliana protein match is: unknown protein (TAIR:AT3G11600.1); Has 30201 Blast hits to 17322 proteins in 780 species: Archae - 12; Bacteria - 1396; Metazoa - 17338; Fungi - 3422; Plants - 5037; Viruses - 0; Other Eukaryotes - 2996 (source: NC…
At4g20210	Terpenoid cyclases/Protein prenyltransferases superfamily protein
At3g02832	AT3G02832
At5g51520	Plant invertase/pectin methylesterase inhibitor superfamily protein
At5g28913	SADHU4-1, transposable element gene
At5g65800	ACS5, ATACS5, CIN5, ETO2, ACC synthase 5
At4g38550	Arabidopsis phospholipase-like protein (PEARLI 4) family
At1g43650	nodulin MtN21 /EamA-like transporter family protein
At1g26700	ATMLO14, MLO14, Seven transmembrane MLO family protein
At3g03500	TatD related DNase
At4g39800	ATIPS1, ATMIPS1, MI-1-P SYNTHASE, MIPS1, myo-inositol-1-phosphate synthase 1
At1g09170	P-loop nucleoside triphosphate hydrolases superfamily protein with CH (Calponin Homology) domain
At1g64660	ATMGL, MGL, methionine gamma-lyase
At2g39230	LOJ, LATERAL ORGAN JUNCTION
At4g02270	RHS13, root hair specific 13
At5g67300	ATMYB44, ATMYBR1, MYB44, MYBR1, myb domain protein r1
At3g51410	Arabidopsis protein of unknown function (DUF241)
At5g51270	U-box domain-containing protein kinase family protein
At3g54390	sequence-specific DNA binding transcription factors
At1g52240	ATROPGEF11, PIRF1, ROPGEF11, RHO guanyl-nucleotide exchange factor 11
At2g42140	VQ motif-containing protein
At3g51910	AT-HSFA7A, HSFA7A, heat shock transcription factor A7A
At4g11280	ACS6, ATACS6, 1-aminocyclopropane-1-carboxylic acid (acc) synthase 6
At2g33620	AT hook motif DNA-binding family protein
At4g24310	Protein of unknown function (DUF679)
At4g30650	Low temperature and salt responsive protein family
At1g53980	Ubiquitin-like superfamily protein
At2g04780	FLA7, FASCICLIN-like arabinoogalactan 7
At4g25250	Plant invertase/pectin methylesterase inhibitor superfamily protein
At1g52050	Mannose-binding lectin superfamily protein
At5g02890	HXXXD-type acyl-transferase family protein
At3g46110	Domain of unknown function (DUF966)
At1g48930	AtGH9C1, GH9C1, glycosyl hydrolase 9C1
At4g01950	ATGPAT3, GPAT3, glycerol-3-phosphate acyltransferase 3
At2g41190	Transmembrane amino acid transporter family protein
At2g25220	Protein kinase superfamily protein
At2g29750	UGT71C1, UDP-glucosyl transferase 71C1
At2g43600	Chitinase family protein
At5g19120	Eukaryotic aspartyl protease family protein
At3g63110	ATIPT3, IPT3, isopentenyltransferase 3
At2g35210	AGD10, MEE28, RPA, root and pollen arfgap
At1g74830	Protein of unknown function, DUF593
At2g31990	Exostosin family protein
At4g37800	XTH7, xyloglucan endotransglucosylase/hydrolase 7
At3g09020	alpha 1,4-glycosyltransferase family protein
At4g12880	AtENODL19, ENODL19, early nodulin-like protein 19
At1g35140	EXL7, PHI-1, Phosphate-responsive 1 family protein
At3g23840	HXXXD-type acyl-transferase family protein
At1g34500	MBOAT (membrane bound O-acyl transferase) family protein
At2g25810	TIP4;1, tonoplast intrinsic protein 4;1
At2g44910	ATHB-4, ATHB4, HB4, homeobox-leucine zipper protein 4
At5g42500	Disease resistance-responsive (dirigent-like protein) family protein
At2g43550	Scorpion toxin-like knottin superfamily protein
At3g16240	AQP1, ATTIP2;1, DELTA-TIP, DELTA-TIP1, TIP2;1, delta tonoplast integral protein
At2g44840	ATERF13, EREBP, ERF13, ethylene-responsive element binding factor 13
At4g28900	transposable element gene
At5g21080	Uncharacterized protein
At2g38360	PRA1.B4, prenylated RAB acceptor 1.B4
At4g29180	RHS16, root hair specific 16
At2g46740	D-arabinono-1,4-lactone oxidase family protein
At1g79620	Leucine-rich repeat protein kinase family protein
At5g22530	unknown protein; BEST Arabidopsis thaliana protein match is: unknown protein (TAIR:AT5G22520.1); Has 30201 Blast hits to 17322 proteins in 780 species: Archae - 12; Bacteria - 1396; Metazoa - 17338; Fungi - 3422; Plants - 5037; Viruses - 0; Other Eukaryotes - 2996 (source: NCBI BLink).
At1g54940	PGSIP4, plant glycogenin-like starch initiation protein 4
At2g38060	PHT4;2, phosphate transporter 4;2
At3g23250	ATMYB15, ATY19, MYB15, myb domain protein 15
At5g38030	MATE efflux family protein
At3g14530	Terpenoid synthases superfamily protein
At3g50980	XERO1, dehydrin xero 1
At4g23700	ATCHX17, CHX17, cation/H+ exchanger 17
At1g47860	transposable element gene
At3g45070	P-loop containing nucleoside triphosphate hydrolases superfamily protein
At4g19880	Glutathione S-transferase family protein
At4g25220	RHS15, root hair specific 15
At5g38020	S-adenosyl-L-methionine-dependent methyltransferases superfamily protein
At2g46680	ATHB-7, ATHB7, HB-7, homeobox 7
At1g25240	ENTH/VHS/GAT family protein
At2g03480	QUL2, QUASIMODO2 LIKE 2
At4g36620	GATA19, GATA transcription factor 19
At1g53700	PK3AT, WAG1, WAG 1
At5g61590	Integrase-type DNA-binding superfamily protein
At2g32610	ATCSLB01, ATCSLB1, CSLB01, CSLB01, cellulose synthase-like B1
At1g70890	MLP43, MLP-like protein 43
At5g65990	Transmembrane amino acid transporter family protein
At5g22270	unknown protein; BEST Arabidopsis thaliana protein match is: unknown protein (TAIR:AT3G11600.1); Has 136 Blast hits to 136 proteins in 15 species: Archae - 0; Bacteria - 0; Metazoa - 0; Fungi - 0; Plants - 136; Viruses - 0; Other Eukaryotes - 0 (source: NCBI BLink).
At5g64100	Peroxidase superfamily protein
At1g02575	unknown protein; BEST Arabidopsis thaliana protein match is: unknown protein (TAIR:AT1G02570.1).
At1g10380	Putative membrane lipoprotein
At5g59360	unknown protein; Has 1807 Blast hits to 1807 proteins in 277 species: Archae - 0; Bacteria - 0; Metazoa - 736; Fungi - 347; Plants - 385; Viruses - 0; Other Eukaryotes - 339 (source: NCBI BLink).
At5g64890	PROPEP2, elicitor peptide 2 precursor
At2g19050	GDSL-like Lipase/Acylhydrolase superfamily protein
At1g11700	Protein of unknown function, DUF584
At3g10710	RHS12, root hair specific 12
At2g15350	ATFUT10, FUT10, fucosyltransferase 10
At4g37390	AUR3, BRU6, GH3-2, GH3.2, YDK1, Auxin-responsive GH3 family protein
At1g23540	AtPERK12, IGI1, Protein kinase superfamily protein
At2g38920	SPX (SYG1/Pho81/XPR1) domain-containing protein / zinc finger (C3HC4-type RING finger) protein-related
At1g25422	unknown protein; FUNCTIONS IN: molecular_function unknown; INVOLVED IN: biological_process unknown; LOCATED IN: cellular_component unknown; BEST Arabidopsis thaliana protein match is: unknown protein (TAIR:AT1G68500.1); Has 16 Blast hits to 16 proteins in 6 species: Archae - 0; Bacteria - 0; Metazoa - 0; Fungi - 0; Plants - 16; Viruses - 0; Other Eukaryotes - 0 (source: NCBI BLink).
At1g02610	RING/FYVE/PHD zinc finger superfamily protein
At4g22610	Bifunctional inhibitor/lipid-transfer protein/seed storage 2S albumin superfamily protein
At3g02885	GASA5, GAST1 protein homolog 5
At1g54530	Calcium-binding EF hand family protein
At1g07150	MAPKKK13, mitogen-activated protein kinase kinase kinase 13
At5g48740	Leucine-rich repeat protein kinase family protein
At5g04970	Plant invertase/pectin methylesterase inhibitor superfamily
At1g62190	Kua-ubiquitin conjugating enzyme hybrid localisation domain
At1g02530	PGP12, P-glycoprotein 12
At5g55950	Nucleotide/sugar transporter family protein
At1g67910	unknown protein; FUNCTIONS IN: molecular_function unknown; INVOLVED IN: biological_process unknown; LOCATED IN: chloroplast; EXPRESSED IN: 21 plant structures; EXPRESSED DURING: 12 growth stages; BEST Arabidopsis thaliana protein match is: unknown protein (TAIR:AT1G24577.1); Has 167 Blast hits to 167 proteins in 19 species: Archae - 0; Bacteria - 0; Metazoa - 0; Fungi - 0; Plants - 167; Viruses -…
At3g03780	ATMS2, MS2, methionine synthase 2
At3g15250	unknown protein; BEST Arabidopsis thaliana protein match is: unknown protein (TAIR:AT1G53163.1); Has 409 Blast hits to 218 proteins in 63 species: Archae - 0; Bacteria - 22; Metazoa - 178; Fungi - 77; Plants - 38; Viruses - 1; Other Eukaryotes - 93 (source: NCBI BLink).
At2g03370	Glycosyltransferase family 61 protein
At5g42900	COR27, cold regulated gene 27
At4g36110	SAUR-like auxin-responsive protein family
At4g39675	unknown protein; Has 30201 Blast hits to 17322 proteins in 780 species: Archae - 12; Bacteria - 1396; Metazoa - 17338; Fungi - 3422; Plants - 5037; Viruses - 0; Other Eukaryotes - 2996 (source: NCBI BLink).
At1g01720	ANAC002, ATAF1, NAC (No Apical Meristem) domain transcriptional regulator superfamily protein
At2g39510	nodulin MtN21 /EamA-like transporter family protein
At3g23240	ATERF1, ERF1, ethylene response factor 1
At4g33420	Peroxidase superfamily protein
At1g16260	Wall-associated kinase family protein
At2g28410	unknown protein; Has 18 Blast hits to 18 proteins in 5 species: Archae - 0; Bacteria - 0; Metazoa - 0; Fungi - 0; Plants - 18; Viruses - 0; Other Eukaryotes - 0 (source: NCBI BLink).
At1g23850	unknown protein; BEST Arabidopsis thaliana protein match is: unknown protein (TAIR:AT1G23840.1); Has 47 Blast hits to 40 proteins in 5 species: Archae - 0; Bacteria - 0; Metazoa - 0; Fungi - 0; Plants - 47; Viruses - 0; Other Eukaryotes - 0 (source: NCBI BLink).
At2g25060	AtENODL14, ENODL14, early nodulin-like protein 14
At3g01900	CYP94B2, cytochrome P450, family 94, subfamily B, polypeptide 2
At5g61560	U-box domain-containing protein kinase family protein
At5g58570	unknown protein; Has 30201 Blast hits to 17322 proteins in 780 species: Archae - 12; Bacteria - 1396; Metazoa - 17338; Fungi - 3422; Plants - 5037; Viruses - 0; Other Eukaryotes - 2996 (source: NCBI BLink).
At4g01330	Protein kinase superfamily protein
At3g03910	GDH3, glutamate dehydrogenase 3
At1g13420	ATST4B, ST4B, sulfotransferase 4B
At3g26830	CYP71B15, PAD3, Cytochrome P450 superfamily protein
At5g62380	ANAC101, NAC101, VND6, NAC-domain protein 101
At5g62720	Integral membrane HPP family protein
At1g02205	CER1, Fatty acid hydroxylase superfamily
At1g64910	UDP-Glycosyltransferase superfamily protein
At3g60490	Integrase-type DNA-binding superfamily protein
At4g04710	CPK22, calcium-dependent protein kinase 22
At4g03070	AOP, AOP1, AOP1.1, 2-oxoglutarate (2OG) and Fe(II)-dependent oxygenase superfamily protein
At3g21180	ACA9, ATACA9, autoinhibited Ca(2+)-ATPase 9
At5g26920	CBP60G, Cam-binding protein 60-like G
At5g46090	Protein of unknown function (DUF679)
At1g16905	Curculin-like (mannose-binding) lectin family protein
At5g01810	ATPK10, CIPK15, PKS3, SIP2, SNRK3.1, CBL-interacting protein kinase 15
At5g67400	RHS19, root hair specific 19
At1g65570	Pectin lyase-like superfamily protein
At2g02710	PLP, PLPA, PLPB, PLPC, PAS/LOV protein B
At1g02460	Pectin lyase-like superfamily protein
At2g21880	ATRAB7A, ATRABG2, RAB7A, RAB GTPase homolog 7A
At5g02020	Encodes a protein involved in salt tolerance, names SIS (Salt Induced Serine rich).
At3g28130	nodulin MtN21 /EamA-like transporter family protein
At2g36570	Leucine-rich repeat protein kinase family protein
At4g23000	Calcineurin-like metallo-phosphoesterase superfamily protein
At1g14600	Homeodomain-like superfamily protein
At1g30370	alpha/beta-Hydrolases superfamily protein
At2g41090	Calcium-binding EF-hand family protein
At2g18800	ATXTH21, XTH21, xyloglucan endotransglucosylase/hydrolase 21
At3g07650	COL9, CONSTANS-like 9
At4g37950	Rhamnogalacturonate lyase family protein
At5g05365	Heavy metal transport/detoxification superfamily protein
At1g19380	Protein of unknown function (DUF1195)
At1g54740	Protein of unknown function (DUF3049)
At1g66090	Disease resistance protein (TIR-NBS class)
At5g62480	ATGSTU9, GST14, GST14B, GSTU9, glutathione S-transferase tau 9
At1g73620	Pathogenesis-related thaumatin superfamily protein
At5g40860	unknown protein; BEST Arabidopsis thaliana protein match is: unknown protein (TAIR:AT3G27210.1); Has 69 Blast hits to 69 proteins in 12 species: Archae - 0; Bacteria - 0; Metazoa - 0; Fungi - 0; Plants - 67; Viruses - 0; Other Eukaryotes - 2 (source: NCBI BLink).
At5g57685	ATGDU3, GDU3, LSB1, glutamine dumper 3
At3g25700	Eukaryotic aspartyl protease family protein
At3g19500	basic helix-loop-helix (bHLH) DNA-binding superfamily protein
At5g64510	unknown protein; FUNCTIONS IN: molecular_function unknown; INVOLVED IN: biological_process unknown; LOCATED IN: endomembrane system; EXPRESSED IN: 17 plant structures; EXPRESSED DURING: 10 growth stages; Has 35333 Blast hits to 34131 proteins in 2444 species: Archae - 798; Bacteria - 22429; Metazoa - 974; Fungi - 991; Plants - 531; Viruses - 0; Other Eukaryotes - 9610 (source: NCBI BLink).
At4g34750	SAUR-like auxin-responsive protein family
At1g04680	Pectin lyase-like superfamily protein
At2g30490	ATC4H, C4H, CYP73A5, REF3, cinnamate-4-hydroxylase
At1g21130	O-methyltransferase family protein
At4g17250	unknown protein; BEST Arabidopsis thaliana protein match is: unknown protein (TAIR:AT5G47580.1); Has 31 Blast hits to 31 proteins in 6 species: Archae - 0; Bacteria - 0; Metazoa - 0; Fungi - 0; Plants - 31; Viruses - 0; Other Eukaryotes - 0 (source: NCBI BLink).
At5g57190	PSD2, phosphatidylserine decarboxylase 2
At1g06830	Glutaredoxin family protein
At3g62650	unknown protein; BEST Arabidopsis thaliana protein match is: unknown protein (TAIR:AT2G47485.1); Has 57 Blast hits to 57 proteins in 13 species: Archae - 0; Bacteria - 0; Metazoa - 0; Fungi - 0; Plants - 57; Viruses - 0; Other Eukaryotes - 0 (source: NCBI BLink).
At2g25820	Integrase-type DNA-binding superfamily protein
At3g11280	Duplicated homeodomain-like superfamily protein
At2g46550	unknown protein; BEST Arabidopsis thaliana protein match is: unknown protein (TAIR:AT1G01240.3); Has 72 Blast hits to 68 proteins in 13 species: Archae - 0; Bacteria - 0; Metazoa - 1; Fungi - 0; Plants - 71; Viruses - 0; Other Eukaryotes - 0 (source: NCBI BLink).
At4g21200	ATGA2OX8, GA2OX8, gibberellin 2-oxidase 8
At5g45650	subtilase family protein
At5g17490	RGL3, RGA-like protein 3
At2g38152	alpha 1,4-glycosyltransferase family protein
At4g36830	HOS3-1, GNS1/SUR4 membrane protein family
At5g28770	AtbZIP63, BZO2H3, bZIP transcription factor family protein
At4g01890	Pectin lyase-like superfamily protein
At3g14370	WAG2, Protein kinase superfamily protein
At5g58830	Subtilisin-like serine endopeptidase family protein
At2g28210	ACA2, ATACA2, alpha carbonic anhydrase 2
At4g03480	Ankyrin repeat family protein
At3g49930	C2H2 and C2HC zinc fingers superfamily protein
At5g01190	LAC10, laccase 10
At3g22060	Receptor-like protein kinase-related family protein
At1g12780	ATUGE1, UGE1, UDP-D-glucose/UDP-D-galactose 4-epimerase 1
At3g19580	AZF2, ZF2, zinc-finger protein 2
At2g46270	GBF3, G-box binding factor 3
At1g61840	Cysteine/Histidine-rich C1 domain family protein
At1g73260	ATKTI1, KTI1, kunitz trypsin inhibitor 1
At4g20000	VQ motif-containing protein
At1g52280	AtRABG3d, RABG3d, RAB GTPase homolog G3D
At4g21680	NRT1.8, NITRATE TRANSPORTER 1.8
At2g42060	Cysteine/Histidine-rich C1 domain family protein
At1g47620	CYP96A8, cytochrome P450, family 96, subfamily A, polypeptide 8
At1g63930	ROH1, from the Czech 'roh' meaning 'corner'
At5g40450	unknown protein; FUNCTIONS IN: molecular_function unknown; INVOLVED IN: biological_process unknown; LOCATED IN: chloroplast, plasma membrane; EXPRESSED IN: 24 plant structures; EXPRESSED DURING: 13 growth stages; Has 30201 Blast hits to 17322 proteins in 780 species: Archae - 12; Bacteria - 1396; Metazoa - 17338; Fungi - 3422; Plants - 5037; Viruses - 0; Other Eukaryotes - 2996 (source: NCBI BLin…
At4g37370	CYP81D8, cytochrome P450, family 81, subfamily D, polypeptide 8
At4g17500	ATERF-1, ERF-1, ethylene responsive element binding factor 1
At1g11260	ATSTP1, STP1, sugar transporter 1
At1g53830	ATPME2, PME2, pectin methylesterase 2
At2g41290	SSL2, strictosidine synthase-like 2
At1g66130	NAD(P)-binding Rossmann-fold superfamily protein
At2g38100	proton-dependent oligopeptide transport (POT) family protein
At1g71520	Integrase-type DNA-binding superfamily protein
At2g29130	ATLAC2, LAC2, laccase 2
At3g62280	GDSL-like Lipase/Acylhydrolase superfamily protein
At3g16390	NSP3, nitrile specifier protein 3
At1g26230	TCP-1/cpn60 chaperonin family protein
At3g14510	Polyprenyl synthetase family protein
At4g27300	S-locus lectin protein kinase family protein
At4g02410	Concanavalin A-like lectin protein kinase family protein
At3g45230	hydroxyproline-rich glycoprotein family protein
At2g21610	ATPE11, PE11, pectinesterase 11
At1g21910	Integrase-type DNA-binding superfamily protein
At1g79320	AtMC6, MC6, metacaspase 6
At1g63180	UGE3, UDP-D-glucose/UDP-D-galactose 4-epimerase 3
At5g53250	AGP22, ATAGP22, arabinogalactan protein 22
At5g64120	Peroxidase superfamily protein
At3g29630	UDP-Glycosyltransferase superfamily protein
At4g23180	CRK10, RLK4, cysteine-rich RLK (RECEPTOR-like protein kinase) 10
At1g01453	unknown protein; FUNCTIONS IN: molecular_function unknown; INVOLVED IN: biological_process unknown; LOCATED IN: cellular_component unknown; BEST Arabidopsis thaliana protein match is: unknown protein (TAIR:AT4G01110.1); Has 30201 Blast hits to 17322 proteins in 780 species: Archae - 12; Bacteria - 1396; Metazoa - 17338; Fungi - 3422; Plants - 5037; Viruses - 0; Other Eukaryotes - 2996 (source: NC…
At4g20230	Terpenoid cyclases/Protein prenyltransferases superfamily protein
At3g52820	ATPAP22, PAP22, purple acid phosphatase 22
At3g12830	SAUR-like auxin-responsive protein family
At1g03220	Eukaryotic aspartyl protease family protein
At5g03840	TFL-1, TFL1, PEBP (phosphatidylethanolamine-binding protein) family protein
At1g16635	AT1G16635
At1g28570	SGNH hydrolase-type esterase superfamily protein
At1g11460	nodulin MtN21 /EamA-like transporter family protein
At5g35740	Carbohydrate-binding X8 domain superfamily protein
At1g16400	CYP79F2, cytochrome P450, family 79, subfamily F, polypeptide 2
At2g25900	ATCTH, ATTZF1, Zinc finger C-x8-C-x5-C-x3-H type family protein
At2g39220	PLA IIB, PLP6, PATATIN-like protein 6
At5g51500	Plant invertase/pectin methylesterase inhibitor superfamily
At2g38370	Plant protein of unknown function (DUF827)
At4g23515	Toll-Interleukin-Resistance (TIR) domain family protein
At1g11080	scpl31, serine carboxypeptidase-like 31
At5g67430	Acyl-CoA N-acyltransferases (NAT) superfamily protein
At5g15600	SP1L4, SPIRAL1-like4
At2g15780	Cupredoxin superfamily protein
At2g34650	ABR, PID, Protein kinase superfamily protein
At2g40610	ATEXP8, ATEXPA8, ATHEXP ALPHA 1.11, EXP8, EXPA8, expansin A8
At5g10440	CYCD4;2, cyclin d4;2
At4g22666	Bifunctional inhibitor/lipid-transfer protein/seed storage 2S albumin superfamily protein
At2g36690	2-oxoglutarate (2OG) and Fe(II)-dependent oxygenase superfamily protein
At5g62340	Plant invertase/pectin methylesterase inhibitor superfamily protein
At1g32385	snoRNA
At4g14280	ARM repeat superfamily protein
At2g23170	GH3.3, Auxin-responsive GH3 family protein
At3g16300	Uncharacterised protein family (UPF0497)
At3g09400	PLL3, pol-like 3
At3g09540	Pectin lyase-like superfamily protein
At1g05590	ATHEX3, HEXO2, beta-hexosaminidase 2
At2g46535	unknown protein; CONTAINS InterPro DOMAIN/s: Protein of unknown function DUF688 (InterPro:IPR007789); BEST Arabidopsis thaliana protein match is: Protein of unknown function (DUF688) (TAIR:AT3G61840.1); Has 48 Blast hits to 48 proteins in 8 species: Archae - 0; Bacteria - 0; Metazoa - 0; Fungi - 0; Plants - 48; Viruses - 0; Other Eukaryotes - 0 (source: NCBI BLink).
At1g69240	ATMES15, MES15, RHS9, methyl esterase 15
At1g09350	AtGolS3, GolS3, galactinol synthase 3
At3g06035	Glycoprotein membrane precursor GPI-anchored
At5g44580	unknown protein; FUNCTIONS IN: molecular_function unknown; INVOLVED IN: biological_process unknown; LOCATED IN: endomembrane system; EXPRESSED IN: 18 plant structures; EXPRESSED DURING: 12 growth stages; BEST Arabidopsis thaliana protein match is: unknown protein (TAIR:AT5G44582.1); Has 30201 Blast hits to 17322 proteins in 780 species: Archae - 12; Bacteria - 1396; Metazoa - 17338; Fungi - 3422;…
At1g29980	Protein of unknown function, DUF642
At5g10572	SNOR77, SNOR77; snoRNA
At1g65310	ATXTH17, XTH17, xyloglucan endotransglucosylase/hydrolase 17
At3g15450	Aluminium induced protein with YGL and LRDR motifs
At5g51470	Auxin-responsive GH3 family protein
At5g58940	CRCK1, calmodulin-binding receptor-like cytoplasmic kinase 1
At2g04025	RGF3, Encodes a root meristem growth factor (RGF). Belongs to a family of functionally redundant homologous peptides that are secreted, tyrosine-sulfated, and expressed mainly in the stem cell area and the innermost layer of central columella cells. RGFs are required for maintenance of the root stem cell niche and transit amplifying cell proliferation. Members of this family include: At5g60810 (R…
At3g21680	unknown protein; FUNCTIONS IN: molecular_function unknown; INVOLVED IN: N-terminal protein myristoylation; LOCATED IN: cellular_component unknown; EXPRESSED IN: root, flower, stamen; EXPRESSED DURING: 4 anthesis, petal differentiation and expansion stage; Has 34 Blast hits to 34 proteins in 7 species: Archae - 0; Bacteria - 0; Metazoa - 0; Fungi - 0; Plants - 34; Viruses - 0; Other Eukaryotes - 0…
At5g58784	Undecaprenyl pyrophosphate synthetase family protein
At1g25450	CER60, KCS5, 3-ketoacyl-CoA synthase 5
At1g16130	WAKL2, wall associated kinase-like 2
At1g16530	ASL9, LBD3, ASYMMETRIC LEAVES 2-like 9
At5g52250	Transducin/WD40 repeat-like superfamily protein
At4g28088	Low temperature and salt responsive protein family
At4g40065	other RNA
At4g16820	PLA-I{beta]2, alpha/beta-Hydrolases superfamily protein
At5g21170	AKINBETA1, 5'-AMP-activated protein kinase beta-2 subunit protein
At5g13790	AGL15, AGAMOUS-like 15
At5g61570	Protein kinase superfamily protein
At5g13370	Auxin-responsive GH3 family protein
At5g63160	BT1, BTB and TAZ domain protein 1
At1g09090	ATRBOHB, ATRBOHB-BETA, RBOHB, respiratory burst oxidase homolog B
At3g45680	Major facilitator superfamily protein
At4g37610	BT5, BTB and TAZ domain protein 5
At1g73780	Bifunctional inhibitor/lipid-transfer protein/seed storage 2S albumin superfamily protein
At4g36850	PQ-loop repeat family protein / transmembrane family protein
At5g48900	Pectin lyase-like superfamily protein
At5g60520	Late embryogenesis abundant (LEA) protein-related
At1g74890	ARR15, response regulator 15
At2g41800	Protein of unknown function, DUF642
At3g16440	ATMLP-300B, MEE36, MLP-300B, myrosinase-binding protein-like protein-300B
At1g63450	RHS8, root hair specific 8
At5g11440	CID5, IPD1, CTC-interacting domain 5
At4g13290	CYP71A19, cytochrome P450, family 71, subfamily A, polypeptide 19
At4g37290	unknown protein; FUNCTIONS IN: molecular_function unknown; INVOLVED IN: response to karrikin; LOCATED IN: endomembrane system; EXPRESSED IN: cotyledon, hypocotyl, leaf; EXPRESSED DURING: LP.04 four leaves visible; BEST Arabidopsis thaliana protein match is: unknown protein (TAIR:AT2G23270.1); Has 30201 Blast hits to 17322 proteins in 780 species: Archae - 12; Bacteria - 1396; Metazoa - 17338; Fun…
At4g38690	PLC-like phosphodiesterases superfamily protein
At4g20780	CML42, calmodulin like 42
At3g48350	Cysteine proteinases superfamily protein
At5g15970	COR6.6, KIN2, stress-responsive protein (KIN2) / stress-induced protein (KIN2) / cold-responsive protein (COR6.6) / cold-regulated protein (COR6.6)
At5g59070	UDP-Glycosyltransferase superfamily protein
At3g09070	Protein of unknown function (DUF740)
At5g54585	unknown protein; Has 30201 Blast hits to 17322 proteins in 780 species: Archae - 12; Bacteria - 1396; Metazoa - 17338; Fungi - 3422; Plants - 5037; Viruses - 0; Other Eukaryotes - 2996 (source: NCBI BLink).
At1g48100	Pectin lyase-like superfamily protein
At4g25190	Family of unknown function (DUF566)
At5g23350	GRAM domain-containing protein / ABA-responsive protein-related
At3g61198	other RNA
At2g31083	CLE5, CLAVATA3/ESR-RELATED 5
At3g15370	ATEXP12, ATEXPA12, ATHEXP ALPHA 1.24, EXP12, EXPA12, expansin 12
At1g49030	PLAC8 family protein
At1g73580	Calcium-dependent lipid-binding (CaLB domain) family protein
At5g59370	ACT4, actin 4
At4g39950	CYP79B2, cytochrome P450, family 79, subfamily B, polypeptide 2
At1g76620	Protein of unknown function, DUF547
At3g59900	ARGOS, auxin-regulated gene involved in organ size
At5g59730	ATEXO70H7, EXO70H7, exocyst subunit exo70 family protein H7
At4g24110	unknown protein; Has 76 Blast hits to 76 proteins in 13 species: Archae - 0; Bacteria - 0; Metazoa - 1; Fungi - 0; Plants - 75; Viruses - 0; Other Eukaryotes - 0 (source: NCBI BLink).
At1g75360	unknown protein; Has 74 Blast hits to 71 proteins in 15 species: Archae - 0; Bacteria - 4; Metazoa - 4; Fungi - 0; Plants - 54; Viruses - 0; Other Eukaryotes - 12 (source: NCBI BLink).
At2g14890	AGP9, arabinogalactan protein 9
At4g22460	Bifunctional inhibitor/lipid-transfer protein/seed storage 2S albumin superfamily protein
At4g25790	CAP (Cysteine-rich secretory proteins, Antigen 5, and Pathogenesis-related 1 protein) superfamily protein
At5g67390	unknown protein; BEST Arabidopsis thaliana protein match is: Plant protein of unknown function (DUF863) (TAIR:AT1G69360.1); Has 1807 Blast hits to 1807 proteins in 277 species: Archae - 0; Bacteria - 0; Metazoa - 736; Fungi - 347; Plants - 385; Viruses - 0; Other Eukaryotes - 339 (source: NCBI BLink).
At2g30040	MAPKKK14, mitogen-activated protein kinase kinase kinase 14
At1g33100	MATE efflux family protein
At1g61560	ATMLO6, MLO6, Seven transmembrane MLO family protein
At1g56680	Chitinase family protein
At4g26320	AGP13, arabinogalactan protein 13
At5g54960	PDC2, pyruvate decarboxylase-2
At5g25090	AtENODL13, ENODL13, early nodulin-like protein 13
At2g23400	Undecaprenyl pyrophosphate synthetase family protein
At2g23410	ACPT, CPT, cis-prenyltransferase
At3g07010	Pectin lyase-like superfamily protein
At5g12950	Putative glycosyl hydrolase of unknown function (DUF1680)
At5g37740	Calcium-dependent lipid-binding (CaLB domain) family protein
At5g58010	LRL3, LJRHL1-like 3
At5g07460	ATMSRA2, PMSR2, peptidemethionine sulfoxide reductase 2
At4g12510	Bifunctional inhibitor/lipid-transfer protein/seed storage 2S albumin superfamily protein
At1g04160	ATXIB, XI-8, XI-B, XIB, myosin XI B
At2g22890	Kua-ubiquitin conjugating enzyme hybrid localisation domain
At2g17500	Auxin efflux carrier family protein
At3g55180	alpha/beta-Hydrolases superfamily protein
At5g66640	DAR3, DA1-related protein 3
At3g07070	Protein kinase superfamily protein
At4g36240	GATA7, GATA transcription factor 7
At2g16895	pseudogene, similar to unnamed protein product, blastp match of 40% identity and 5.7e-21 P-value to GP|9995047|emb|CAC07382.1||AX007155 unnamed protein product {Nicotiana tabacum}
At1g19770	ATPUP14, PUP14, purine permease 14
At4g18430	AtRABA1e, RABA1e, RAB GTPase homolog A1E
At1g17190	ATGSTU26, GSTU26, glutathione S-transferase tau 26
At4g27440	PORB, protochlorophyllide oxidoreductase B
At1g64400	LACS3, AMP-dependent synthetase and ligase family protein
At1g19900	glyoxal oxidase-related protein
At2g19190	FRK1, FLG22-induced receptor-like kinase 1
At5g53380	O-acyltransferase (WSD1-like) family protein
At4g27810	unknown protein; CONTAINS InterPro DOMAIN/s: Protein of unknown function DUF688 (InterPro:IPR007789); BEST Arabidopsis thaliana protein match is: unknown protein (TAIR:AT5G53030.1); Has 73 Blast hits to 66 proteins in 11 species: Archae - 0; Bacteria - 0; Metazoa - 0; Fungi - 0; Plants - 73; Viruses - 0; Other Eukaryotes - 0 (source: NCBI BLink).
At1g27110	Tetratricopeptide repeat (TPR)-like superfamily protein
At1g61470	Polynucleotidyl transferase, ribonuclease H-like superfamily protein
At5g67450	AZF1, ZF1, zinc-finger protein 1
At4g23250	CRK17, DUF26-21, EMB1290, RKC1, kinases;protein kinases
At1g05990	RHS1, EF hand calcium-binding protein family
At1g24575	unknown protein; Has 7 Blast hits to 7 proteins in 2 species: Archae - 0; Bacteria - 0; Metazoa - 0; Fungi - 0; Plants - 7; Viruses - 0; Other Eukaryotes - 0 (source: NCBI BLink).
At1g35670	ATCDPK2, ATCPK11, CDPK2, CPK11, calcium-dependent protein kinase 2
At3g21670	Major facilitator superfamily protein
At4g10265	Wound-responsive family protein
At4g30320	CAP (Cysteine-rich secretory proteins, Antigen 5, and Pathogenesis-related 1 protein) superfamily protein
At3g52720	ACA1, ATACA1, CAH1, alpha carbonic anhydrase 1
At1g10150	Carbohydrate-binding protein
At4g26830	O-Glycosyl hydrolases family 17 protein
At5g43420	RING/U-box superfamily protein
At2g25160	CYP82F1, cytochrome P450, family 82, subfamily F, polypeptide 1
At4g09480	transposable element gene
At3g28857	basic helix-loop-helix (bHLH) DNA-binding family protein
At1g30260	BEST Arabidopsis thaliana protein match is: Galactosyltransferase family protein (TAIR:AT4G21060.1); Has 30 Blast hits to 30 proteins in 8 species: Archae - 0; Bacteria - 0; Metazoa - 0; Fungi - 0; Plants - 30; Viruses - 0; Other Eukaryotes - 0 (source: NCBI BLink).
At4g14690	ELIP2, Chlorophyll A-B binding family protein
At1g61950	CPK19, calcium-dependent protein kinase 19
At2g02010	GAD4, glutamate decarboxylase 4
At2g03730	ACR5, ACT domain repeat 5
At1g27380	RIC2, ROP-interactive CRIB motif-containing protein 2
At1g64920	UDP-Glycosyltransferase superfamily protein
At4g23493	unknown protein; Has 30201 Blast hits to 17322 proteins in 780 species: Archae - 12; Bacteria - 1396; Metazoa - 17338; Fungi - 3422; Plants - 5037; Viruses - 0; Other Eukaryotes - 2996 (source: NCBI BLink).
At4g27400	Late embryogenesis abundant (LEA) protein-related
At3g19430	late embryogenesis abundant protein-related / LEA protein-related
At1g33320	Pyridoxal phosphate (PLP)-dependent transferases superfamily protein
At4g18197	ATPUP7, PEX17, PUP7, purine permease 7
At3g19370	Plant protein of unknown function (DUF869)
At2g12462	BEST Arabidopsis thaliana protein match is: Sterile alpha motif (SAM) domain-containing protein (TAIR:AT1G15760.1); Has 35333 Blast hits to 34131 proteins in 2444 species: Archae - 798; Bacteria - 22429; Metazoa - 974; Fungi - 991; Plants - 531; Viruses - 0; Other Eukaryotes - 9610 (source: NCBI BLink).
At2g20142	Toll-Interleukin-Resistance (TIR) domain family protein
At1g76240	Arabidopsis protein of unknown function (DUF241)
At5g06730	Peroxidase superfamily protein
At2g41480	Peroxidase superfamily protein
At3g54820	PIP2;5, PIP2D, plasma membrane intrinsic protein 2;5
At2g15370	ATFUT5, FUT5, fucosyltransferase 5
At5g49170	unknown protein; BEST Arabidopsis thaliana protein match is: unknown protein (TAIR:AT3G06840.1); Has 1807 Blast hits to 1807 proteins in 277 species: Archae - 0; Bacteria - 0; Metazoa - 736; Fungi - 347; Plants - 385; Viruses - 0; Other Eukaryotes - 339 (source: NCBI BLink).
At5g18670	BAM9, BMY3, beta-amylase 3
At2g31310	LBD14, LOB domain-containing protein 14
At4g26260	MIOX4, myo-inositol oxygenase 4
At3g14225	GLIP4, GDSL-motif lipase 4
At4g33120	S-adenosyl-L-methionine-dependent methyltransferases superfamily protein
At3g48850	PHT3;2, phosphate transporter 3;2
At1g47610	Transducin/WD40 repeat-like superfamily protein
At1g75780	TUB1, tubulin beta-1 chain
At3g48260	WNK3, with no lysine (K) kinase 3
At2g03600	ATUPS3, UPS3, ureide permease 3
At5g23400	Leucine-rich repeat (LRR) family protein
At2g20510	ATTIM44-1, TIM44-1, translocase inner membrane subunit 44-1
At5g47980	HXXXD-type acyl-transferase family protein
At5g22890	C2H2 and C2HC zinc fingers superfamily protein
At3g07490	AGD11, ARF-GAP domain 11
At5g09720	Magnesium transporter CorA-like family protein
At2g16230	O-Glycosyl hydrolases family 17 protein
At4g03010	RNI-like superfamily protein
At5g46890	Bifunctional inhibitor/lipid-transfer protein/seed storage 2S albumin superfamily protein
At3g53720	ATCHX20, CHX20, cation/H+ exchanger 20
At4g07960	ATCSLC12, CSLC12, CSLC12, Cellulose-synthase-like C12
At5g43450	2-oxoglutarate (2OG) and Fe(II)-dependent oxygenase superfamily protein
At2g38170	ATCAX1, CAX1, RCI4, cation exchanger 1
At2g17590	Cysteine/Histidine-rich C1 domain family protein
At5g25190	Integrase-type DNA-binding superfamily protein
At5g04390	C2H2-type zinc finger family protein
At1g03870	FLA9, FASCICLIN-like arabinoogalactan 9
At4g24040	ATTRE1, TRE1, trehalase 1
At1g55850	ATCSLE1, CSLE1, cellulose synthase like E1
At3g20140	CYP705A23, cytochrome P450, family 705, subfamily A, polypeptide 23
At3g10930	unknown protein; FUNCTIONS IN: molecular_function unknown; INVOLVED IN: biological_process unknown; LOCATED IN: mitochondrion; EXPRESSED IN: 18 plant structures; EXPRESSED DURING: 9 growth stages; Has 1 Blast hits to 1 proteins in 1 species: Archae - 0; Bacteria - 0; Metazoa - 0; Fungi - 0; Plants - 1; Viruses - 0; Other Eukaryotes - 0 (source: NCBI BLink).
At1g12550	D-isomer specific 2-hydroxyacid dehydrogenase family protein
At1g06120	Fatty acid desaturase family protein
At3g56230	BTB/POZ domain-containing protein
At2g18690	unknown protein; FUNCTIONS IN: molecular_function unknown; INVOLVED IN: biological_process unknown; LOCATED IN: membrane; EXPRESSED IN: 17 plant structures; EXPRESSED DURING: 9 growth stages; CONTAINS InterPro DOMAIN/s: Protein of unknown function DUF975 (InterPro:IPR010380); BEST Arabidopsis thaliana protein match is: unknown protein (TAIR:AT2G18680.1); Has 213 Blast hits to 211 proteins in 20 s…
At5g59570	Homeodomain-like superfamily protein
At5g59080	unknown protein; FUNCTIONS IN: molecular_function unknown; INVOLVED IN: response to oxidative stress; LOCATED IN: chloroplast; EXPRESSED IN: 18 plant structures; EXPRESSED DURING: 9 growth stages; BEST Arabidopsis thaliana protein match is: unknown protein (TAIR:AT3G46880.1); Has 1807 Blast hits to 1807 proteins in 277 species: Archae - 0; Bacteria - 0; Metazoa - 736; Fungi - 347; Plants - 385; V…
At3g07600	Heavy metal transport/detoxification superfamily protein
At1g14960	Polyketide cyclase/dehydrase and lipid transport superfamily protein
At5g54370	Late embryogenesis abundant (LEA) protein-related
At3g29780	RALFL27, ralf-like 27
At2g31480	unknown protein; BEST Arabidopsis thaliana protein match is: unknown protein (TAIR:AT1G05894.1); Has 35333 Blast hits to 34131 proteins in 2444 species: Archae - 798; Bacteria - 22429; Metazoa - 974; Fungi - 991; Plants - 531; Viruses - 0; Other Eukaryotes - 9610 (source: NCBI BLink).
At2g32487	unknown protein; FUNCTIONS IN: molecular_function unknown; INVOLVED IN: biological_process unknown; LOCATED IN: endomembrane system; Has 1 Blast hits to 1 proteins in 1 species: Archae - 0; Bacteria - 0; Metazoa - 0; Fungi - 0; Plants - 1; Viruses - 0; Other Eukaryotes - 0 (source: NCBI BLink).
At4g18205	Nucleotide-sugar transporter family protein
At1g70670	Caleosin-related family protein
At5g44130	FLA13, FASCICLIN-like arabinogalactan protein 13 precursor
At3g57950	unknown protein; FUNCTIONS IN: molecular_function unknown; INVOLVED IN: biological_process unknown; LOCATED IN: chloroplast; EXPRESSED IN: 9 plant structures; EXPRESSED DURING: 4 anthesis, C globular stage, petal differentiation and expansion stage; BEST Arabidopsis thaliana protein match is: unknown protein (TAIR:AT2G42180.1); Has 81 Blast hits to 81 proteins in 11 species: Archae - 0; Bacteria …
At1g61420	S-locus lectin protein kinase family protein
At4g15760	MO1, monooxygenase 1
At2g28710	C2H2-type zinc finger family protein
At3g50770	CML41, calmodulin-like 41
At2g44360	unknown protein; Has 23 Blast hits to 23 proteins in 10 species: Archae - 0; Bacteria - 0; Metazoa - 0; Fungi - 0; Plants - 23; Viruses - 0; Other Eukaryotes - 0 (source: NCBI BLink).
At4g38320	HHP5, heptahelical protein 5
At3g45300	ATIVD, IVD, IVDH, isovaleryl-CoA-dehydrogenase
At1g11180	Secretory carrier membrane protein (SCAMP) family protein
At5g48010	THAS, THAS1, thalianol synthase 1
At5g25810	tny, Integrase-type DNA-binding superfamily protein
At2g02700	Cysteine/Histidine-rich C1 domain family protein
At5g41750	Disease resistance protein (TIR-NBS-LRR class) family
At3g46880	unknown protein; FUNCTIONS IN: molecular_function unknown; INVOLVED IN: biological_process unknown; LOCATED IN: chloroplast; EXPRESSED IN: 14 plant structures; EXPRESSED DURING: 9 growth stages; BEST Arabidopsis thaliana protein match is: unknown protein (TAIR:AT5G59080.1); Has 51 Blast hits to 51 proteins in 8 species: Archae - 0; Bacteria - 0; Metazoa - 0; Fungi - 0; Plants - 51; Viruses - 0; O…
At3g26210	CYP71B23, cytochrome P450, family 71, subfamily B, polypeptide 23
At2g37700	Fatty acid hydroxylase superfamily
At4g33980	BEST Arabidopsis thaliana protein match is: cold regulated gene 27 (TAIR:AT5G42900.2); Has 30201 Blast hits to 17322 proteins in 780 species: Archae - 12; Bacteria - 1396; Metazoa - 17338; Fungi - 3422; Plants - 5037; Viruses - 0; Other Eukaryotes - 2996 (source: NCBI BLink).
At4g01830	PGP5, P-glycoprotein 5
At4g39210	APL3, Glucose-1-phosphate adenylyltransferase family protein
At1g51440	alpha/beta-Hydrolases superfamily protein
At5g57500	Galactosyltransferase family protein
At5g50740	Heavy metal transport/detoxification superfamily protein
At1g17830	Protein of unknown function (DUF789)
At1g22885	unknown protein; FUNCTIONS IN: molecular_function unknown; INVOLVED IN: biological_process unknown; LOCATED IN: endomembrane system; EXPRESSED IN: 22 plant structures; EXPRESSED DURING: 13 growth stages; Has 15 Blast hits to 15 proteins in 2 species: Archae - 0; Bacteria - 0; Metazoa - 0; Fungi - 0; Plants - 15; Viruses - 0; Other Eukaryotes - 0 (source: NCBI BLink).
At2g43590	Chitinase family protein
At5g65340	Protein of unknown function, DUF617
At4g04972	unknown protein.
At2g47520	HRE2, Integrase-type DNA-binding superfamily protein
At1g05680	UGT74E2, Uridine diphosphate glycosyltransferase 74E2
At1g65845	unknown protein; FUNCTIONS IN: molecular_function unknown; INVOLVED IN: biological_process unknown; LOCATED IN: endomembrane system; Has 9 Blast hits to 9 proteins in 2 species: Archae - 0; Bacteria - 0; Metazoa - 0; Fungi - 0; Plants - 9; Viruses - 0; Other Eukaryotes - 0 (source: NCBI BLink).
At3g57540	Remorin family protein
At1g27730	STZ, ZAT10, salt tolerance zinc finger
At3g10470	C2H2-type zinc finger family protein
At1g72540	Protein kinase superfamily protein
At1g08500	AtENODL18, ENODL18, early nodulin-like protein 18
At2g38600	HAD superfamily, subfamily IIIB acid phosphatase
At1g30050	unknown protein; BEST Arabidopsis thaliana protein match is: unknown protein (TAIR:AT5G01970.1); Has 246 Blast hits to 244 proteins in 61 species: Archae - 0; Bacteria - 8; Metazoa - 78; Fungi - 10; Plants - 117; Viruses - 0; Other Eukaryotes - 33 (source: NCBI BLink).
At4g37970	ATCAD6, CAD6, cinnamyl alcohol dehydrogenase 6
At5g67280	RLK, receptor-like kinase
At4g13930	SHM4, serine hydroxymethyltransferase 4
At2g21400	SRS3, SHI-related sequence3
At3g13840	GRAS family transcription factor
At5g66280	GMD1, GDP-D-mannose 4,6-dehydratase 1
At1g15530	Concanavalin A-like lectin protein kinase family protein
At2g28140	Protein of unknown function (DUF1635)
At1g50090	D-aminoacid aminotransferase-like PLP-dependent enzymes superfamily protein
At2g02930	ATGSTF3, GST16, GSTF3, glutathione S-transferase F3
At3g61250	AtMYB17, MYB17, myb domain protein 17
At2g35190	ATNPSN11, NPSN11, NSPN11, novel plant snare 11
At1g13300	HRS1, myb-like transcription factor family protein
At3g18930	RING/U-box superfamily protein
At5g04370	NAMT1, S-adenosyl-L-methionine-dependent methyltransferases superfamily protein
At2g20750	ATEXPB1, ATHEXP BETA 1.5, EXPB1, expansin B1
At2g14247	Expressed protein
At5g37500	GORK, gated outwardly-rectifying K+ channel
At2g17890	CPK16, calcium-dependent protein kinase 16
At1g57590	Pectinacetylesterase family protein
At2g46780	RNA-binding (RRM/RBD/RNP motifs) family protein
At3g59130	Cysteine/Histidine-rich C1 domain family protein
At1g05450	Bifunctional inhibitor/lipid-transfer protein/seed storage 2S albumin superfamily protein
At5g54720	Ankyrin repeat family protein
At3g44220	Late embryogenesis abundant (LEA) hydroxyproline-rich glycoprotein family
At1g05420	ATOFP12, OFP12, ovate family protein 12
At3g15630	unknown protein; FUNCTIONS IN: molecular_function unknown; INVOLVED IN: biological_process unknown; LOCATED IN: chloroplast; EXPRESSED IN: 24 plant structures; EXPRESSED DURING: 15 growth stages; BEST Arabidopsis thaliana protein match is: unknown protein (TAIR:AT1G52720.1); Has 61 Blast hits to 61 proteins in 13 species: Archae - 0; Bacteria - 0; Metazoa - 0; Fungi - 0; Plants - 61; Viruses - 0;…
At5g46040	Major facilitator superfamily protein
At5g15290	Uncharacterised protein family (UPF0497)
At5g54080	HGO, homogentisate 1,2-dioxygenase
At3g50930	BCS1, cytochrome BC1 synthesis
At2g41820	Leucine-rich repeat protein kinase family protein
At5g57540	AtXTH13, XTH13, xyloglucan endotransglucosylase/hydrolase 13
At1g05660	Pectin lyase-like superfamily protein
At5g10170	ATMIPS3, MIPS3, myo-inositol-1-phosphate synthase 3
At5g62330	BEST Arabidopsis thaliana protein match is: Plant invertase/pectin methylesterase inhibitor superfamily protein (TAIR:AT5G62340.1); Has 9 Blast hits to 9 proteins in 2 species: Archae - 0; Bacteria - 0; Metazoa - 0; Fungi - 0; Plants - 9; Viruses - 0; Other Eukaryotes - 0 (source: NCBI BLink).
At4g18760	AtRLP51, RLP51, receptor like protein 51
At2g23690	unknown protein; FUNCTIONS IN: molecular_function unknown; INVOLVED IN: N-terminal protein myristoylation; LOCATED IN: cellular_component unknown; EXPRESSED IN: 7 plant structures; EXPRESSED DURING: petal differentiation and expansion stage; BEST Arabidopsis thaliana protein match is: unknown protein (TAIR:AT4G37240.1); Has 243 Blast hits to 243 proteins in 15 species: Archae - 0; Bacteria - 0; M…
At1g11050	Protein kinase superfamily protein
At1g05280	Protein of unknown function (DUF604)
At1g12040	LRX1, leucine-rich repeat/extensin 1
At3g23870	Protein of unknown function (DUF803)
At1g23730	ATBCA3, BCA3, beta carbonic anhydrase 3
At4g17340	DELTA-TIP2, TIP2;2, tonoplast intrinsic protein 2;2
At1g72930	TIR, toll/interleukin-1 receptor-like
At2g26440	Plant invertase/pectin methylesterase inhibitor superfamily
At1g27740	RSL4, root hair defective 6-like 4
At1g78520	Carbohydrate-binding X8 domain superfamily protein
At1g12805	nucleotide binding
At4g25170	Uncharacterised conserved protein (UCP012943)
At4g40090	AGP3, arabinogalactan protein 3
At4g34510	KCS17, 3-ketoacyl-CoA synthase 17
At1g16390	3-Oct, ATOCT3, organic cation/carnitine transporter 3
At4g40080	ENTH/ANTH/VHS superfamily protein
At5g18910	Protein kinase superfamily protein
At5g23750	Remorin family protein
At1g73680	ALPHA DOX2, alpha dioxygenase
At1g24735	S-adenosyl-L-methionine-dependent methyltransferases superfamily protein
At1g10810	NAD(P)-linked oxidoreductase superfamily protein
At3g23360	Protein phosphatase 2C family protein
At3g05890	RCI2B, Low temperature and salt responsive protein family
At5g39080	HXXXD-type acyl-transferase family protein
At1g66500	Pre-mRNA cleavage complex II
At2g04850	Auxin-responsive family protein
At3g29250	NAD(P)-binding Rossmann-fold superfamily protein
At5g65207	unknown protein; BEST Arabidopsis thaliana protein match is: unknown protein (TAIR:AT5G10040.1); Has 30201 Blast hits to 17322 proteins in 780 species: Archae - 12; Bacteria - 1396; Metazoa - 17338; Fungi - 3422; Plants - 5037; Viruses - 0; Other Eukaryotes - 2996 (source: NCBI BLink).
At2g39380	ATEXO70H2, EXO70H2, exocyst subunit exo70 family protein H2
At3g58990	IPMI1, isopropylmalate isomerase 1
At2g37540	NAD(P)-binding Rossmann-fold superfamily protein
At5g14750	ATMYB66, MYB66, WER, WER1, myb domain protein 66
At1g53542	unknown protein; FUNCTIONS IN: molecular_function unknown; INVOLVED IN: biological_process unknown; LOCATED IN: endomembrane system; Has 30201 Blast hits to 17322 proteins in 780 species: Archae - 12; Bacteria - 1396; Metazoa - 17338; Fungi - 3422; Plants - 5037; Viruses - 0; Other Eukaryotes - 2996 (source: NCBI BLink).
At3g32030	Terpenoid cyclases/Protein prenyltransferases superfamily protein
At4g22780	ACR7, ACT domain repeat 7
At2g32140	transmembrane receptors
At2g34655	unknown protein; FUNCTIONS IN: molecular_function unknown; INVOLVED IN: biological_process unknown; LOCATED IN: endomembrane system; EXPRESSED IN: stem, root, inflorescence, cultured cell, leaf; Has 35333 Blast hits to 34131 proteins in 2444 species: Archae - 798; Bacteria - 22429; Metazoa - 974; Fungi - 991; Plants - 531; Viruses - 0; Other Eukaryotes - 9610 (source: NCBI BLink).
At3g50130	Plant protein of unknown function (DUF247)
At5g36260	Eukaryotic aspartyl protease family protein
At1g48070	Thioredoxin superfamily protein
At1g80440	Galactose oxidase/kelch repeat superfamily protein
At3g14990	Class I glutamine amidotransferase-like superfamily protein
At2g20960	pEARLI4, Arabidopsis phospholipase-like protein (PEARLI 4) family
At2g43480	Peroxidase superfamily protein
At5g04160	Nucleotide-sugar transporter family protein
At1g17147	VQ motif-containing protein
At2g44790	UCC2, uclacyanin 2
At3g05470	Actin-binding FH2 (formin homology 2) family protein
At3g54600	Class I glutamine amidotransferase-like superfamily protein
At2g41330	Glutaredoxin family protein
At5g25110	CIPK25, SnRK3.25, CBL-interacting protein kinase 25
At2g37390	Chloroplast-targeted copper chaperone protein
At2g44578	RING/U-box superfamily protein
At4g04460	Saposin-like aspartyl protease family protein
At4g14695	Uncharacterised protein family (UPF0041)
At5g10210	CONTAINS InterPro DOMAIN/s: C2 calcium-dependent membrane targeting (InterPro:IPR000008); BEST Arabidopsis thaliana protein match is: unknown protein (TAIR:AT5G65030.1); Has 1807 Blast hits to 1807 proteins in 277 species: Archae - 0; Bacteria - 0; Metazoa - 736; Fungi - 347; Plants - 385; Viruses - 0; Other Eukaryotes - 339 (source: NCBI BLink).
At5g06200	Uncharacterised protein family (UPF0497)
At5g64660	ATCMPG2, CMPG2, CYS, MET, PRO, and GLY protein 2
At2g01610	Plant invertase/pectin methylesterase inhibitor superfamily protein
At3g03190	ATGSTF11, ATGSTF6, GSTF11, glutathione S-transferase F11
At4g35320	unknown protein; BEST Arabidopsis thaliana protein match is: unknown protein (TAIR:AT2G17300.1); Has 30201 Blast hits to 17322 proteins in 780 species: Archae - 12; Bacteria - 1396; Metazoa - 17338; Fungi - 3422; Plants - 5037; Viruses - 0; Other Eukaryotes - 2996 (source: NCBI BLink).
At5g57625	CAP (Cysteine-rich secretory proteins, Antigen 5, and Pathogenesis-related 1 protein) superfamily protein
At5g22540	Plant protein of unknown function (DUF247)
At2g29620	unknown protein; BEST Arabidopsis thaliana protein match is: unknown protein (TAIR:AT1G07330.1); Has 887 Blast hits to 750 proteins in 151 species: Archae - 2; Bacteria - 63; Metazoa - 270; Fungi - 51; Plants - 111; Viruses - 6; Other Eukaryotes - 384 (source: NCBI BLink).
At1g10070	ATBCAT-2, BCAT-2, branched-chain amino acid transaminase 2
At1g71015	unknown protein; BEST Arabidopsis thaliana protein match is: unknown protein (TAIR:AT2G01340.1); Has 85 Blast hits to 85 proteins in 12 species: Archae - 0; Bacteria - 0; Metazoa - 0; Fungi - 0; Plants - 85; Viruses - 0; Other Eukaryotes - 0 (source: NCBI BLink).
At3g29000	Calcium-binding EF-hand family protein
At5g24100	Leucine-rich repeat protein kinase family protein
At1g62980	ATEXP18, ATEXPA18, ATHEXP ALPHA 1.25, EXP18, EXPA18, expansin A18
At5g36140	CYP716A2, cytochrome P450, family 716, subfamily A, polypeptide 2
At5g21940	unknown protein; BEST Arabidopsis thaliana protein match is: unknown protein (TAIR:AT3G43850.1); Has 30201 Blast hits to 17322 proteins in 780 species: Archae - 12; Bacteria - 1396; Metazoa - 17338; Fungi - 3422; Plants - 5037; Viruses - 0; Other Eukaryotes - 2996 (source: NCBI BLink).
At2g46860	AtPPa3, PPa3, pyrophosphorylase 3
At3g22910	ATPase E1-E2 type family protein / haloacid dehalogenase-like hydrolase family protein
At2g46210	Fatty acid/sphingolipid desaturase
At1g55450	S-adenosyl-L-methionine-dependent methyltransferases superfamily protein
At5g42580	CYP705A12, cytochrome P450, family 705, subfamily A, polypeptide 12
At1g55510	BCDH BETA1, branched-chain alpha-keto acid decarboxylase E1 beta subunit
At1g03070	Bax inhibitor-1 family protein
At5g49520	ATWRKY48, WRKY48, WRKY DNA-binding protein 48
At1g67760	TCP-1/cpn60 chaperonin family protein
At3g23030	IAA2, indole-3-acetic acid inducible 2
At1g25220	ASB1, TRP4, WEI7, anthranilate synthase beta subunit 1
At2g43620	Chitinase family protein
At1g03820	unknown protein; FUNCTIONS IN: molecular_function unknown; INVOLVED IN: biological_process unknown; LOCATED IN: endomembrane system; EXPRESSED IN: 21 plant structures; EXPRESSED DURING: 13 growth stages; Has 1345 Blast hits to 1122 proteins in 102 species: Archae - 2; Bacteria - 28; Metazoa - 28; Fungi - 30; Plants - 109; Viruses - 0; Other Eukaryotes - 1148 (source: NCBI BLink).
At1g53990	GLIP3, GDSL-motif lipase 3
At3g45640	ATMAPK3, ATMPK3, MPK3, mitogen-activated protein kinase 3
At4g37160	sks15, SKU5 similar 15
At2g31940	unknown protein; INVOLVED IN: biological_process unknown; LOCATED IN: endomembrane system; EXPRESSED IN: 16 plant structures; EXPRESSED DURING: 6 growth stages; BEST Arabidopsis thaliana protein match is: unknown protein (TAIR:AT5G19875.1); Has 227 Blast hits to 227 proteins in 13 species: Archae - 0; Bacteria - 0; Metazoa - 0; Fungi - 0; Plants - 227; Viruses - 0; Other Eukaryotes - 0 (source: N…
At5g44770	Cysteine/Histidine-rich C1 domain family protein
At2g20570	ATGLK1, GLK1, GPRI1, GBF's pro-rich region-interacting factor 1
At2g38750	ANNAT4, annexin 4
At5g19790	RAP2.11, related to AP2 11
At5g59260	Concanavalin A-like lectin protein kinase family protein
At1g79250	AGC1.7, AGC kinase 1.7
At3g23150	ETR2, Signal transduction histidine kinase, hybrid-type, ethylene sensor
At4g33050	EDA39, calmodulin-binding family protein
At1g65860	FMO GS-OX1, flavin-monooxygenase glucosinolate S-oxygenase 1
At3g45700	Major facilitator superfamily protein
At1g09540	ATMYB61, MYB61, myb domain protein 61
At5g62220	ATGT18, GT18, glycosyltransferase 18
At2g44380	Cysteine/Histidine-rich C1 domain family protein
At3g61870	unknown protein; FUNCTIONS IN: molecular_function unknown; INVOLVED IN: biological_process unknown; LOCATED IN: chloroplast, chloroplast inner membrane, chloroplast envelope; EXPRESSED IN: 23 plant structures; EXPRESSED DURING: 14 growth stages; Has 200 Blast hits to 200 proteins in 73 species: Archae - 0; Bacteria - 112; Metazoa - 0; Fungi - 0; Plants - 53; Viruses - 0; Other Eukaryotes - 35 (so…
At2g35910	RING/U-box superfamily protein
At2g20520	FLA6, FASCICLIN-like arabinogalactan 6
At3g09925	Pollen Ole e 1 allergen and extensin family protein
At5g58610	PHD finger transcription factor, putative
At1g15180	MATE efflux family protein
At2g23130	AGP17, ATAGP17, arabinogalactan protein 17
At1g10480	ZFP5, zinc finger protein 5
At4g24026	unknown protein; FUNCTIONS IN: molecular_function unknown; INVOLVED IN: biological_process unknown; LOCATED IN: cellular_component unknown; BEST Arabidopsis thaliana protein match is: unknown protein (TAIR:AT4G10810.1); Has 30201 Blast hits to 17322 proteins in 780 species: Archae - 12; Bacteria - 1396; Metazoa - 17338; Fungi - 3422; Plants - 5037; Viruses - 0; Other Eukaryotes - 2996 (source: NC…
At2g46400	ATWRKY46, WRKY46, WRKY DNA-binding protein 46
At4g37235	Uncharacterised protein family (UPF0497)
At1g79910	Regulator of Vps4 activity in the MVB pathway protein
At5g13080	ATWRKY75, WRKY75, WRKY DNA-binding protein 75
At4g09990	Protein of unknown function (DUF579)
At2g43000	anac042, NAC042, NAC domain containing protein 42
At2g28270	Cysteine/Histidine-rich C1 domain family protein
At1g54870	NAD(P)-binding Rossmann-fold superfamily protein
At1g53620	unknown protein; FUNCTIONS IN: molecular_function unknown; INVOLVED IN: biological_process unknown; LOCATED IN: endomembrane system; BEST Arabidopsis thaliana protein match is: unknown protein (TAIR:AT1G53610.1); Has 5795 Blast hits to 2209 proteins in 338 species: Archae - 0; Bacteria - 1555; Metazoa - 2403; Fungi - 181; Plants - 1035; Viruses - 76; Other Eukaryotes - 545 (source: NCBI BLink).
At3g04330	Kunitz family trypsin and protease inhibitor protein
At5g07860	HXXXD-type acyl-transferase family protein
At1g65900	unknown protein; FUNCTIONS IN: molecular_function unknown; INVOLVED IN: biological_process unknown; LOCATED IN: endomembrane system; EXPRESSED IN: 21 plant structures; EXPRESSED DURING: 13 growth stages; Has 306 Blast hits to 306 proteins in 119 species: Archae - 19; Bacteria - 238; Metazoa - 0; Fungi - 0; Plants - 34; Viruses - 0; Other Eukaryotes - 15 (source: NCBI BLink).
At1g03850	Glutaredoxin family protein
At3g19680	Protein of unknown function (DUF1005)
At2g33790	AGP30, ATAGP30, arabinogalactan protein 30
At4g13210	Pectin lyase-like superfamily protein
At4g20240	CYP71A27, cytochrome P450, family 71, subfamily A, polypeptide 27
At1g10460	GLP7, germin-like protein 7
At3g12540	Protein of unknown function, DUF547
At4g29110	unknown protein; FUNCTIONS IN: molecular_function unknown; INVOLVED IN: response to chitin; LOCATED IN: vacuole; BEST Arabidopsis thaliana protein match is: unknown protein (TAIR:AT1G52140.1); Has 109 Blast hits to 109 proteins in 16 species: Archae - 0; Bacteria - 0; Metazoa - 0; Fungi - 0; Plants - 109; Viruses - 0; Other Eukaryotes - 0 (source: NCBI BLink).
At1g67070	DIN9, PMI2, Mannose-6-phosphate isomerase, type I
At1g53633	unknown protein; FUNCTIONS IN: molecular_function unknown; INVOLVED IN: biological_process unknown; LOCATED IN: cellular_component unknown; Has 5 Blast hits to 5 proteins in 2 species: Archae - 0; Bacteria - 0; Metazoa - 2; Fungi - 0; Plants - 3; Viruses - 0; Other Eukaryotes - 0 (source: NCBI BLink).
At5g51760	AHG1, Protein phosphatase 2C family protein
At2g17330	CYP51A1, CYP51G2, putative obtusifoliol 14-alpha demethylase. Expressed pseudogene.
At5g11260	HY5, TED 5, Basic-leucine zipper (bZIP) transcription factor family protein
At2g18670	RING/U-box superfamily protein
At1g69890	Protein of unknown function (DUF569)
At5g26260	TRAF-like family protein
At3g46640	LUX, PCL1, Homeodomain-like superfamily protein
At2g14920	ATST4A, ST4A, sulfotransferase 4A
At4g35750	SEC14 cytosolic factor family protein / phosphoglyceride transfer family protein
At1g56250	AtPP2-B14, PP2-B14, phloem protein 2-B14
At5g35580	Protein kinase superfamily protein
At1g79860	ATROPGEF12, MEE64, ROPGEF12, RHO guanyl-nucleotide exchange factor 12
At2g36220	unknown protein; BEST Arabidopsis thaliana protein match is: unknown protein (TAIR:AT3G52710.1); Has 74 Blast hits to 74 proteins in 10 species: Archae - 0; Bacteria - 0; Metazoa - 0; Fungi - 0; Plants - 74; Viruses - 0; Other Eukaryotes - 0 (source: NCBI BLink).
At4g10350	ANAC070, BRN2, NAC070, NAC domain containing protein 70
At5g57560	TCH4, XTH22, Xyloglucan endotransglucosylase/hydrolase family protein
At2g16380	Sec14p-like phosphatidylinositol transfer family protein
At3g50120	Plant protein of unknown function (DUF247)
At2g15880	Leucine-rich repeat (LRR) family protein
At2g35760	Uncharacterised protein family (UPF0497)
At3g57920	SPL15, squamosa promoter binding protein-like 15
At4g14650	unknown protein; FUNCTIONS IN: molecular_function unknown; INVOLVED IN: N-terminal protein myristoylation; EXPRESSED IN: 6 plant structures; EXPRESSED DURING: petal differentiation and expansion stage; Has 2407 Blast hits to 1833 proteins in 310 species: Archae - 19; Bacteria - 223; Metazoa - 708; Fungi - 285; Plants - 140; Viruses - 42; Other Eukaryotes - 990 (source: NCBI BLink).
At1g51260	LPAT3, lysophosphatidyl acyltransferase 3
At3g01175	Protein of unknown function (DUF1666)
At1g12560	ATEXP7, ATEXPA7, ATHEXP ALPHA 1.26, EXP7, EXPA7, expansin A7
At2g34610	unknown protein; BEST Arabidopsis thaliana protein match is: unknown protein (TAIR:AT1G30190.1); Has 342 Blast hits to 279 proteins in 74 species: Archae - 0; Bacteria - 7; Metazoa - 76; Fungi - 18; Plants - 51; Viruses - 0; Other Eukaryotes - 190 (source: NCBI BLink).
At2g35890	CPK25, calcium-dependent protein kinase 25
At4g19030	AT-NLM1, ATNLM1, NIP1;1, NLM1, NOD26-like major intrinsic protein 1
At2g34390	NIP2;1, NLM4, NOD26-like intrinsic protein 2;1
At5g17920	ATCIMS, ATMETS, ATMS1, Cobalamin-independent synthase family protein
At5g02000	unknown protein; Has 5 Blast hits to 5 proteins in 2 species: Archae - 0; Bacteria - 0; Metazoa - 0; Fungi - 0; Plants - 5; Viruses - 0; Other Eukaryotes - 0 (source: NCBI BLink).
At4g34419	unknown protein; BEST Arabidopsis thaliana protein match is: unknown protein (TAIR:AT3G19200.1).
At5g42040	RPN12b, regulatory particle non-ATPase 12B
At1g74940	Protein of unknown function (DUF581)
At1g61340	F-box family protein
At1g59530	ATBZIP4, bZIP4, basic leucine-zipper 4
At5g17350	unknown protein; FUNCTIONS IN: molecular_function unknown; INVOLVED IN: N-terminal protein myristoylation; LOCATED IN: cellular_component unknown; EXPRESSED IN: 15 plant structures; EXPRESSED DURING: 8 growth stages; BEST Arabidopsis thaliana protein match is: unknown protein (TAIR:AT3G03280.1); Has 1807 Blast hits to 1807 proteins in 277 species: Archae - 0; Bacteria - 0; Metazoa - 736; Fungi - …
At1g26730	EXS (ERD1/XPR1/SYG1) family protein
At5g15180	Peroxidase superfamily protein
At1g66800	NAD(P)-binding Rossmann-fold superfamily protein
At5g24990	Protein of unknown function (DUF1336)
At5g16600	AtMYB43, MYB43, myb domain protein 43
At1g70170	MMP, matrix metalloproteinase
At2g43880	Pectin lyase-like superfamily protein
At1g44318	hemb2, Aldolase superfamily protein
At5g35525	PLAC8 family protein
At2g18750	Calmodulin-binding protein
At1g28370	ATERF11, ERF11, ERF domain protein 11
At5g64640	Plant invertase/pectin methylesterase inhibitor superfamily
At5g59480	Haloacid dehalogenase-like hydrolase (HAD) superfamily protein
At5g64750	ABR1, Integrase-type DNA-binding superfamily protein
At2g22930	UDP-Glycosyltransferase superfamily protein
At5g01220	SQD2, sulfoquinovosyldiacylglycerol 2
At1g14860	atnudt18, NUDT18, nudix hydrolase homolog 18
At1g12420	ACR8, ACT domain repeat 8
At1g33590	Leucine-rich repeat (LRR) family protein
At3g10080	RmlC-like cupins superfamily protein
At2g02620	Cysteine/Histidine-rich C1 domain family protein
At4g37900	Protein of unknown function (duplicated DUF1399)
At3g56620	nodulin MtN21 /EamA-like transporter family protein
At4g27970	SLAH2, SLAC1 homologue 2
At5g61430	ANAC100, ATNAC5, NAC100, NAC domain containing protein 100
At2g04090	MATE efflux family protein
At1g21550	Calcium-binding EF-hand family protein
At1g70460	RHS10, root hair specific 10
At4g37450	AGP18, ATAGP18, arabinogalactan protein 18
At2g23560	ATMES7, MES7, methyl esterase 7
At5g51550	EXL3, EXORDIUM like 3
At5g67160	EPS1, HXXXD-type acyl-transferase family protein
At3g11370	Cysteine/Histidine-rich C1 domain family protein
At5g44574	unknown protein; FUNCTIONS IN: molecular_function unknown; INVOLVED IN: biological_process unknown; LOCATED IN: endomembrane system; Has 6 Blast hits to 6 proteins in 2 species: Archae - 0; Bacteria - 0; Metazoa - 0; Fungi - 0; Plants - 6; Viruses - 0; Other Eukaryotes - 0 (source: NCBI BLink).
At1g32960	ATSBT3.3, SBT3.3, Subtilase family protein
At4g09460	AtMYB6, MYB6, myb domain protein 6
At1g68450	VQ motif-containing protein
At5g66985	unknown protein; Has 30201 Blast hits to 17322 proteins in 780 species: Archae - 12; Bacteria - 1396; Metazoa - 17338; Fungi - 3422; Plants - 5037; Viruses - 0; Other Eukaryotes - 2996 (source: NCBI BLink).
At4g28703	RmlC-like cupins superfamily protein
At3g55550	Concanavalin A-like lectin protein kinase family protein
At3g08490	BEST Arabidopsis thaliana protein match is: Late embryogenesis abundant protein, group 2 (TAIR:AT3G24600.1); Has 161 Blast hits to 158 proteins in 15 species: Archae - 0; Bacteria - 0; Metazoa - 0; Fungi - 0; Plants - 161; Viruses - 0; Other Eukaryotes - 0 (source: NCBI BLink).
At3g19010	2-oxoglutarate (2OG) and Fe(II)-dependent oxygenase superfamily protein
At2g39050	hydroxyproline-rich glycoprotein family protein
At5g51330	DYAD, SWI1, SWITCH1
At1g55240	Family of unknown function (DUF716)
At1g66030	CYP96A14P, cytochrome P450, family 96, subfamily A, polypeptide 14 pseudogene
At4g27280	Calcium-binding EF-hand family protein
At5g09800	ARM repeat superfamily protein
At3g28380	PGP17, P-glycoprotein 17
At4g14940	AO1, ATAO1, amine oxidase 1
At3g04030	Homeodomain-like superfamily protein
At2g24600	Ankyrin repeat family protein
At3g49700	ACS9, AtACS9, ETO3, 1-aminocyclopropane-1-carboxylate synthase 9
At5g05730	AMT1, ASA1, JDL1, TRP5, WEI2, anthranilate synthase alpha subunit 1
At5g42235	Expressed protein
At3g05860	MADS-box transcription factor family protein
At3g59370	Vacuolar calcium-binding protein-related
At5g19730	Pectin lyase-like superfamily protein
At4g11780	unknown protein; BEST Arabidopsis thaliana protein match is: unknown protein (TAIR:AT4G23020.2); Has 550 Blast hits to 387 proteins in 92 species: Archae - 0; Bacteria - 32; Metazoa - 132; Fungi - 122; Plants - 80; Viruses - 0; Other Eukaryotes - 184 (source: NCBI BLink).
At1g46480	WOX4, WUSCHEL related homeobox 4
At4g03420	Protein of unknown function (DUF789)
[truncated: 790 more rows]

## Sheet: Overlapping genes GO
Supplemental Dataset 5: DEGs in roots 4 h after IAA treatment, DEGs from this study after root exposure to WCS417, their overlapping genes and the processes they are involved.
[truncated: 90 more rows]
